# Supplementary material for: A novel selection method of seismic attributes based on gray relational degree and support vector machine
Source: PLoS One. 2018 Feb 2;13(2):e0192407. doi: 10.1371/journal.pone.0192407 (PMC5796712; doi:10.1371/journal.pone.0192407)
Supplement: S1 File — (TXT) [file pone.0192407.s001.txt]

  10    18  -99999
  10    19  -99999
  10    20  -99999
  10    21  -99999
  10    22  -99999
  10    23  -99999
  10    24  -99999
  10    25  -99999
  10    26  -99999
  10    27  -99999
  10    28  -99999
  10    29  -99999
  10    30  -99999
  10    31  -99999
  10    32  -99999
  10    33  -99999
  10    34  -99999
  10    35  -99999
  10    36  -99999
  10    37  -99999
  10    38  -99999
  10    39  -99999
  10    40  -99999
  10    41  -99999
  10    42  -99999
  10    43  -99999
  10    44  -99999
  10    45  -99999
  10    46  -99999
  10    47  -99999
  10    48  -99999
  10    49  -99999
  10    50  -99999
  10    51  -99999
  10    52  -99999
  10    53  -99999
  10    54  -99999
  10    55  -99999
  10    56  -99999
  10    57  -99999
  10    58  -99999
  10    59  -99999
  10    60  -99999
  10    61  -99999
  10    62  -99999
  10    63  -99999
  10    64  -99999
  10    65  -99999
  10    66  -99999
  10    67  -99999
  10    68  -99999
  10    69  -99999
  10    70  -99999
  10    71  -99999
  10    72  3333.54
  10    73  3378.13
  10    74  2910.79
  10    75  3963.04
  10    76  4270.98
  10    77  4267.27
  10    78  4756.27
  10    79  4394.22
  10    80  5261.77
  10    81  5427.2
  10    82  5364.49
  10    83  5361.96
  10    84  4954.9
  10    85  5087.27
  10    86  4293.6
  10    87  4761.84
  10    88  5086.45
  10    89  5134.07
  10    90  5781.03
  10    91  6363.2
  10    92  5821.05
  10    93  5021.28
  10    94  4873.06
  10    95  5479.64
  10    96  5443.82
  10    97  5289.86
  10    98  4917.27
  10    99  4529.12
  10   100  4680.97
  10   101  4970.55
  10   102  4828.44
  10   103  4292.15
  10   104  3725.79
  10   105  3955.17
  10   106  4724.11
  10   107  4897.45
  10   108  4943.85
  10   109  4127.03
  10   110  4281.36
  10   111  5029.19
  10   112  5281.27
  10   113  5065.73
  10   114  4679.8
  10   115  4605.05
  10   116  4757.21
  10   117  5018.81
  10   118  2872.39
  10   119  2872.91
  10   120  3072.01
  10   121  4381.86
  10   122  4577.32
  10   123  4433.93
  10   124  4151.83
  10   125  3395.42
  10   126  3214.74
  10   127  3443.34
  10   128  2775.86
  10   129  2064.83
  10   130  2990.64
  10   131  2623.96
  10   132  2920.77
  10   133  3559.35
  10   134  3907.82
  10   135  3976.08
  10   136  3903.81
  10   137  3478.07
  10   138  3351.12
  10   139  3564.56
  10   140  3823.21
  10   141  4320.99
  10   142  4235
  10   143  4411.36
  10   144  3876.4
  10   145  4167.92
  10   146  4261.9
  10   147  3913.71
  10   148  4220
  10   149  4340.25
  10   150  4324.38
  10   151  4457.72
  10   152  5127.52
  10   153  4653.49
  10   154  4500.22
  10   155  3958.68
  10   156  3082.11
  10   157  3376.51
  10   158  3834.5
  10   159  4181.07
  10   160  4342.94
  10   161  3922.94
  10   162  4275.41
  10   163  4548.44
  10   164  4987.33
  10   165  4374.69
  10   166  4273.39
  10   167  4505.5
  10   168  4556.63
  10   169  4152.31
  10   170  4607.7
  10   171  4906.94
  10   172  4719.67
  10   173  4736.86
  10   174  4704.68
  10   175  4407.9
  10   176  4308.38
  10   177  4223.63
  10   178  3793.79
  10   179  3016.65
  10   180  2826.18
  10   181  3348.33
  10   182  3534.54
  10   183  3329.37
  10   184  3054.07
  10   185  3255.45
  10   186  4084.7
  10   187  4519.71
  10   188  4010.13
  10   189  4406.68
  10   190  4874.78
  10   191  4978.44
  10   192  4313.72
  10   193  4017.66
  10   194  4715.34
  10   195  5083.99
  10   196  4349.76
  10   197  4302.32
  10   198  4042.39
  10   199  4669.18
  10   200  4809.36
  10   201  5534.79
  10   202  5390.42
  10   203  5794.16
  10   204  6060.92
  10   205  6314.71
  10   206  6405.01
  10   207  6565.45
  10   208  7288.96
  10   209  6792.33
  10   210  6801.23
  10   211  6270.2
  10   212  6411.37
  10   213  6746.88
  10   214  6475.71
  10   215  6149.53
  10   216  5932.13
  10   217  6025.06
  10   218  6283.69
  10   219  5939.76
  10   220  6196.51
  10   221  5447.89
  10   222  5482.88
  10   223  5264.39
  10   224  5475.13
  10   225  4560.65
  10   226  4203.39
  10   227  4952.4
  10   228  5844.95
  10   229  5983.22
  10   230  4975.54
  10   231  5037.23
  10   232  4771.54
  10   233  5209.3
  10   234  5509.92
  10   235  6281.57
  10   236  5990.26
  10   237  5477.6
  10   238  4870.14
  10   239  4949.2
  10   240  5034.61
  10   241  4821.12
  10   242  5310.99
  10   243  5379.85
  10   244  6066.69
  10   245  6131.5
  10   246  6786.13
  10   247  6695.62
  10   248  6577.99
  10   249  6419.61
  10   250  6287.67
  10   251  5951.57
  10   252  5654.18
  10   253  -99999
  10   254  -99999
  10   255  -99999
  10   256  -99999
  10   257  -99999
  10   258  -99999
  10   259  -99999
  10   260  -99999
  10   261  -99999
  10   262  -99999
  10   263  -99999
  10   264  -99999
  10   265  -99999
  10   266  -99999
  10   267  -99999
  10   268  -99999
  10   269  -99999
  10   270  -99999
  10   271  -99999
  10   272  -99999
  10   273  -99999
  10   274  -99999
  10   275  -99999
  10   276  -99999
  10   277  -99999
  10   278  -99999
  10   279  -99999
  10   280  -99999
  10   281  -99999
  10   282  -99999
  10   283  -99999
  10   284  -99999
  10   285  -99999
  10   286  -99999
  10   287  -99999
  10   288  -99999
  10   289  -99999
  10   290  -99999
  10   291  -99999
  10   292  -99999
  10   293  -99999
  10   294  -99999
  10   295  -99999
  10   296  -99999
  10   297  -99999
  10   298  -99999
  10   299  -99999
  10   300  -99999
  10   301  -99999
  10   302  -99999
  10   303  -99999
  10   304  -99999
  10   305  -99999
  10   306  -99999
  10   307  -99999
  10   308  -99999
  10   309  -99999
  10   310  -99999
  10   311  -99999
  10   312  -99999
  10   313  -99999
  10   314  3307.92
  10   315  3372.8
  10   316  3332.7
  10   317  3777.23
  10   318  4301.33
  10   319  3935.3
  10   320  3715.58
  10   321  3505.2
  10   322  4094.9
  10   323  4193.48
  10   324  4051.14
  10   325  3811.09
  10   326  4558.93
  10   327  5513.68
  10   328  5972.08
  10   329  5967.75
  10   330  5725.11
  10   331  5587.94
  10   332  5783.28
  10   333  5541.09
  10   334  5528.9
  10   335  5722.17
  10   336  5853.82
  10   337  5864.88
  10   338  5791.64
  10   339  6157.49
  10   340  5864.65
  10   341  6408.5
  10   342  6446.62
  10   343  6053.83
  10   344  5531.9
  10   345  4680.77
  10   346  3587.76
  10   347  2484.16
  10   348  2479.19
  10   349  3223.46
  10   350  2882.29
  10   351  2925.56
  10   352  2369.3
  10   353  2776.02
  10   354  3637.67
  10   355  4549.4
  10   356  5268.91
  10   357  5441.48
  10   358  4917.1
  10   359  4616.19
  10   360  4196.63
  10   361  5107.82
  10   362  5201.06
  10   363  4222.25
  10   364  3752.81
  10   365  3141.34
  10   366  3626.36
  10   367  3202.78
  10   368  3178.14
  10   369  3157.33
  10   370  3026.27
  10   371  3360.76
  10   372  4300.25
  10   373  5620.12
  10   374  6380.13
  10   375  7395.54
  10   376  7232.61
  10   377  6297.5
  10   378  5829.84
  10   379  5502.23
  10   380  5961.99
  10   381  5278.58
  10   382  5393.73
  10   383  5393.32
  10   384  5574.83
  10   385  5361.34
  10   386  5921.52
  10   387  5334.74
  10   388  5445.14
  10   389  5043.23
  10   390  5844.76
  10   391  5862.86
  10   392  5842.04
  10   393  4856.6
  10   394  4817.56
  10   395  5230.44
  10   396  5623.04
  10   397  6820.66
  10   398  7455.64
  10   399  8050.9
  10   400  7378.46
  10   401  7292.17
  10   402  7615.32
  10   403  8104.19
  10   404  7287.61
  10   405  6348.78
  10   406  5748.65
  10   407  6575.27
  10   408  7136.26
  10   409  7024.08
  10   410  5569.78
  10   411  5244.91
  10   412  -99999
  10   413  -99999
  10   414  -99999
  10   415  -99999
  10   416  -99999
  10   417  -99999
  10   418  -99999
  10   419  -99999
  10   420  -99999
  10   421  -99999
  10   422  -99999
  10   423  -99999
  10   424  -99999
  10   425  -99999
  10   426  -99999
  10   427  -99999
  10   428  -99999
  10   429  -99999
  10   430  -99999
  10   431  -99999
  10   432  -99999
  10   433  -99999
  10   434  -99999
  10   435  -99999
  10   436  -99999
  10   437  -99999
  10   438  -99999
  10   439  -99999
  10   440  -99999
  10   441  -99999
  10   442  -99999
  10   443  -99999
  10   444  -99999
  10   445  -99999
  10   446  -99999
  10   447  -99999
  10   448  -99999
  10   449  -99999
  10   450  -99999
  10   451  -99999
  10   452  -99999
  10   453  -99999
  10   454  -99999
  10   455  -99999
  11    18  -99999
  11    19  -99999
  11    20  -99999
  11    21  -99999
  11    22  -99999
  11    23  -99999
  11    24  -99999
  11    25  -99999
  11    26  -99999
  11    27  -99999
  11    28  -99999
  11    29  -99999
  11    30  -99999
  11    31  -99999
  11    32  -99999
  11    33  -99999
  11    34  -99999
  11    35  -99999
  11    36  -99999
  11    37  -99999
  11    38  -99999
  11    39  -99999
  11    40  -99999
  11    41  -99999
  11    42  -99999
  11    43  -99999
  11    44  -99999
  11    45  -99999
  11    46  -99999
  11    47  -99999
  11    48  -99999
  11    49  -99999
  11    50  -99999
  11    51  -99999
  11    52  0
  11    53  0
  11    54  0
  11    55  0
  11    56  0
  11    57  0
  11    58  0
  11    59  0
  11    60  0
  11    61  0
  11    62  0
  11    63  0
  11    64  0
  11    65  1872.42
  11    66  2275.74
  11    67  2275.74
  11    68  2609.12
  11    69  2142.99
  11    70  3763.68
  11    71  4072.08
  11    72  3333.54
  11    73  3378.13
  11    74  2910.79
  11    75  3963.04
  11    76  4270.98
  11    77  4267.27
  11    78  4756.27
  11    79  4394.22
  11    80  5261.77
  11    81  5427.2
  11    82  5364.49
  11    83  5361.96
  11    84  4954.9
  11    85  5087.27
  11    86  4293.6
  11    87  4761.84
  11    88  5086.45
  11    89  5134.07
  11    90  5781.03
  11    91  6363.2
  11    92  5821.05
  11    93  5021.28
  11    94  4873.06
  11    95  5479.64
  11    96  5443.82
  11    97  5289.86
  11    98  4917.27
  11    99  4529.12
  11   100  4680.97
  11   101  4970.55
  11   102  4828.44
  11   103  4292.15
  11   104  3725.79
  11   105  3955.17
  11   106  4724.11
  11   107  4897.45
  11   108  4943.85
  11   109  4127.03
  11   110  4281.36
  11   111  5029.19
  11   112  5281.27
  11   113  5065.73
  11   114  4679.8
  11   115  4605.05
  11   116  4757.21
  11   117  5018.81
  11   118  2872.39
  11   119  2872.91
  11   120  3072.01
  11   121  4381.86
  11   122  4577.32
  11   123  4433.93
  11   124  4151.83
  11   125  3395.42
  11   126  3214.74
  11   127  3443.34
  11   128  2775.86
  11   129  2404.01
  11   130  2990.64
  11   131  2623.96
  11   132  3116.14
  11   133  3559.35
  11   134  3907.82
  11   135  3976.08
  11   136  3903.81
  11   137  3478.07
  11   138  3351.12
  11   139  3564.56
  11   140  3823.21
  11   141  4320.99
  11   142  4235
  11   143  4411.36
  11   144  3876.4
  11   145  4167.92
  11   146  4261.9
  11   147  3913.71
  11   148  4220
  11   149  4340.25
  11   150  4324.38
  11   151  4457.72
  11   152  5127.52
  11   153  4653.49
  11   154  4500.22
  11   155  3958.68
  11   156  3082.11
  11   157  3376.51
  11   158  3834.5
  11   159  4181.07
  11   160  4342.94
  11   161  3922.94
  11   162  4275.41
  11   163  4548.44
  11   164  4987.33
  11   165  4374.69
  11   166  4273.39
  11   167  4505.5
  11   168  4556.63
  11   169  4152.31
  11   170  4607.7
  11   171  4906.94
  11   172  4719.67
  11   173  4736.86
  11   174  4704.68
  11   175  4407.9
  11   176  4308.38
  11   177  4223.63
  11   178  3793.79
  11   179  3016.65
  11   180  2826.18
  11   181  3348.33
  11   182  3534.54
  11   183  3329.37
  11   184  3054.07
  11   185  3255.45
  11   186  4084.7
  11   187  4519.71
  11   188  4010.13
  11   189  4406.68
  11   190  4874.78
  11   191  4978.44
  11   192  4313.72
  11   193  4252.67
  11   194  4715.34
  11   195  5083.99
  11   196  4686.16
  11   197  4302.32
  11   198  4042.39
  11   199  4669.18
  11   200  4809.36
  11   201  5534.79
  11   202  5390.42
  11   203  5794.16
  11   204  6060.92
  11   205  6314.71
  11   206  6405.01
  11   207  6565.45
  11   208  7288.96
  11   209  6792.33
  11   210  6801.23
  11   211  6270.2
  11   212  6411.37
  11   213  6746.88
  11   214  6475.71
  11   215  6149.53
  11   216  5932.13
  11   217  6309.92
  11   218  6283.69
  11   219  5939.76
  11   220  6196.51
  11   221  5447.89
  11   222  5482.88
  11   223  5264.39
  11   224  5475.13
  11   225  4560.65
  11   226  4203.39
  11   227  4952.4
  11   228  5844.95
  11   229  5983.22
  11   230  5302.52
  11   231  5037.23
  11   232  4771.54
  11   233  5209.3
  11   234  5509.92
  11   235  6281.57
  11   236  5990.26
  11   237  5477.6
  11   238  5200.4
  11   239  4949.2
  11   240  5034.61
  11   241  4821.12
  11   242  5310.99
  11   243  5379.85
  11   244  6066.69
  11   245  6131.5
  11   246  6786.13
  11   247  6695.62
  11   248  6577.99
  11   249  6419.61
  11   250  6287.67
  11   251  5951.57
  11   252  5654.18
  11   253  5687.38
  11   254  5984.25
  11   255  5764.8
  11   256  5116.02
  11   257  4564.02
  11   258  4516.7
  11   259  5019.96
  11   260  5433.38
  11   261  5491.59
  11   262  5661.43
  11   263  5677.38
  11   264  5131.3
  11   265  5050.41
  11   266  4169.57
  11   267  4133.58
  11   268  3543.18
  11   269  3995.53
  11   270  3789.95
  11   271  4631.71
  11   272  3988.65
  11   273  3712.6
  11   274  3540.58
  11   275  3781.08
  11   276  4004.29
  11   277  3721.99
  11   278  3554.36
  11   279  3911.85
  11   280  3936.64
  11   281  4299.88
  11   282  3722.13
  11   283  3708.92
  11   284  3413.45
  11   285  3576.05
  11   286  3412.63
  11   287  3017.65
  11   288  2363.83
  11   289  2709.76
  11   290  3488.61
  11   291  4079.09
  11   292  3675.57
  11   293  3245.34
  11   294  3152.77
  11   295  3920.4
  11   296  4280.39
  11   297  4699.59
  11   298  3810.95
  11   299  3247.04
  11   300  3096.81
  11   301  3265.38
  11   302  3180.35
  11   303  3355
  11   304  3245.13
  11   305  3254.69
  11   306  3037.51
  11   307  4036.81
  11   308  4089.44
  11   309  3223.37
  11   310  2363.4
  11   311  2796.18
  11   312  3194.57
  11   313  3419.55
  11   314  3307.92
  11   315  3372.8
  11   316  3646.11
  11   317  3777.23
  11   318  4301.33
  11   319  3935.3
  11   320  3715.58
  11   321  3505.2
  11   322  4094.9
  11   323  4193.48
  11   324  4051.14
  11   325  3811.09
  11   326  4558.93
  11   327  5513.68
  11   328  5972.08
  11   329  5967.75
  11   330  5725.11
  11   331  5587.94
  11   332  5783.28
  11   333  5541.09
  11   334  5528.9
  11   335  5722.17
  11   336  5853.82
  11   337  5864.88
  11   338  5791.64
  11   339  6157.49
  11   340  5864.65
  11   341  6408.5
  11   342  6446.62
  11   343  6053.83
  11   344  5531.9
  11   345  4766.34
  11   346  3587.76
  11   347  2484.16
  11   348  2479.19
  11   349  3223.46
  11   350  2882.29
  11   351  2925.56
  11   352  2369.3
  11   353  2776.02
  11   354  3637.67
  11   355  4549.4
  11   356  5268.91
  11   357  5441.48
  11   358  4917.1
  11   359  4616.19
  11   360  4196.63
  11   361  5107.82
  11   362  5201.06
  11   363  4222.25
  11   364  3752.81
  11   365  3141.34
  11   366  3626.36
  11   367  3202.78
  11   368  3178.14
  11   369  3157.33
  11   370  3026.27
  11   371  3360.76
  11   372  4460.9
  11   373  5620.12
  11   374  6380.13
  11   375  7395.54
  11   376  7232.61
  11   377  6297.5
  11   378  5829.84
  11   379  5502.23
  11   380  5961.99
  11   381  5278.58
  11   382  5629.08
  11   383  5393.32
  11   384  5915.75
  11   385  5361.34
  11   386  5921.52
  11   387  5334.74
  11   388  5445.14
  11   389  5043.23
  11   390  5844.76
  11   391  5862.86
  11   392  5842.04
  11   393  4856.6
  11   394  4817.56
  11   395  5230.44
  11   396  5623.04
  11   397  6820.66
  11   398  7455.64
  11   399  8050.9
  11   400  7378.46
  11   401  7292.17
  11   402  7855.03
  11   403  8104.19
  11   404  7287.61
  11   405  6348.78
  11   406  5748.65
  11   407  6575.27
  11   408  7136.26
  11   409  7024.08
  11   410  5778.55
  11   411  5471.54
  11   412  5968.39
  11   413  7716.48
  11   414  8322
  11   415  7679.97
  11   416  6512.88
  11   417  6460.73
  11   418  5806.4
  11   419  6589.5
  11   420  6735.4
  11   421  5539.11
  11   422  5281.93
  11   423  6813.84
  11   424  9502.74
  11   425  9849.53
  11   426  8341.45
  11   427  7862.95
  11   428  7612.74
  11   429  7702.41
  11   430  7282.48
  11   431  5975.29
  11   432  5127.18
  11   433  5174.62
  11   434  5180.91
  11   435  4543.14
  11   436  4039.38
  11   437  -99999
  11   438  -99999
  11   439  -99999
  11   440  -99999
  11   441  -99999
  11   442  -99999
  11   443  -99999
  11   444  -99999
  11   445  -99999
  11   446  -99999
  11   447  -99999
  11   448  -99999
  11   449  -99999
  11   450  -99999
  11   451  -99999
  11   452  -99999
  11   453  -99999
  11   454  -99999
  11   455  -99999
  12    18  -99999
  12    19  -99999
  12    20  -99999
  12    21  -99999
  12    22  -99999
  12    23  -99999
  12    24  -99999
  12    25  -99999
  12    26  -99999
  12    27  -99999
  12    28  -99999
  12    29  -99999
  12    30  -99999
  12    31  -99999
  12    32  -99999
  12    33  -99999
  12    34  -99999
  12    35  -99999
  12    36  -99999
  12    37  -99999
  12    38  -99999
  12    39  -99999
  12    40  -99999
  12    41  -99999
  12    42  -99999
  12    43  -99999
  12    44  -99999
  12    45  -99999
  12    46  -99999
  12    47  -99999
  12    48  -99999
  12    49  -99999
  12    50  -99999
  12    51  -99999
  12    52  0
  12    53  0
  12    54  0
  12    55  0
  12    56  0
  12    57  0
  12    58  0
  12    59  0
  12    60  0
  12    61  0
  12    62  0
  12    63  0
  12    64  0
  12    65  0
  12    66  1145.36
  12    67  1759.54
  12    68  3104.21
  12    69  2950.62
  12    70  2151.31
  12    71  2749.73
  12    72  2943.07
  12    73  4593.85
  12    74  3845.44
  12    75  4300.47
  12    76  4440.09
  12    77  4593.04
  12    78  4761.28
  12    79  4370.63
  12    80  5024.94
  12    81  5683.03
  12    82  5859.1
  12    83  5472.17
  12    84  5325.16
  12    85  5612.71
  12    86  5287.58
  12    87  5771.07
  12    88  5993.27
  12    89  6390.21
  12    90  6218.94
  12    91  6388.05
  12    92  5699.42
  12    93  5730.6
  12    94  6409.43
  12    95  6503.76
  12    96  6143.51
  12    97  6050.17
  12    98  6073.76
  12    99  5590.23
  12   100  5569.97
  12   101  5702.05
  12   102  5693.98
  12   103  5039.08
  12   104  4309.69
  12   105  4316.67
  12   106  5234.85
  12   107  5877.41
  12   108  5580.73
  12   109  4701.83
  12   110  4538.64
  12   111  5377.67
  12   112  5793.67
  12   113  5707.69
  12   114  5448.13
  12   115  5032.1
  12   116  5555.59
  12   117  5686.53
  12   118  4781.29
  12   119  4354.97
  12   120  3403.77
  12   121  3743.02
  12   122  3974.09
  12   123  4678.67
  12   124  4013.99
  12   125  2907.02
  12   126  2849.54
  12   127  2843.64
  12   128  2602.94
  12   129  2464.07
  12   130  3373.22
  12   131  3963.36
  12   132  4412.58
  12   133  4308.35
  12   134  4187.28
  12   135  4485.85
  12   136  3819.08
  12   137  3843.11
  12   138  3426.1
  12   139  4100.09
  12   140  3817.14
  12   141  4282.96
  12   142  3870.15
  12   143  3942.12
  12   144  3897.01
  12   145  3823.42
  12   146  3874.84
  12   147  3742.78
  12   148  4305.6
  12   149  4479.54
  12   150  4176.9
  12   151  4407.58
  12   152  4395.78
  12   153  4906.99
  12   154  5139.06
  12   155  5141.73
  12   156  3894.77
  12   157  3815.08
  12   158  4279.83
  12   159  5263.82
  12   160  5204.24
  12   161  3974.19
  12   162  4708.03
  12   163  4873.8
  12   164  5696.84
  12   165  4309.91
  12   166  4185.99
  12   167  4275.67
  12   168  4863.16
  12   169  5027.84
  12   170  5168.11
  12   171  5158.27
  12   172  4618.42
  12   173  4718.54
  12   174  4766.22
  12   175  4708.17
  12   176  4769.57
  12   177  4894.04
  12   178  4395.46
  12   179  3502.34
  12   180  3425.15
  12   181  3616.7
  12   182  3548.66
  12   183  2553.49
  12   184  2424.13
  12   185  2950.8
  12   186  3143.25
  12   187  3826.58
  12   188  3927.04
  12   189  4512.98
  12   190  4568.19
  12   191  4629.65
  12   192  3598.85
  12   193  3463.26
  12   194  3821.8
  12   195  3433.37
  12   196  3568.76
  12   197  3660.47
  12   198  3962.92
  12   199  3803.7
  12   200  4126.79
  12   201  4677.92
  12   202  4830.54
  12   203  5067.46
  12   204  5334.77
  12   205  5660.23
  12   206  5898.94
  12   207  6328.77
  12   208  6541.62
  12   209  6709.49
  12   210  6120.57
  12   211  6298.91
  12   212  6487.79
  12   213  6409.83
  12   214  5781.52
  12   215  5915.08
  12   216  5849.07
  12   217  6399.91
  12   218  6071.37
  12   219  6201.27
  12   220  5657.77
  12   221  5406.34
  12   222  5657.37
  12   223  5628.46
  12   224  5548.88
  12   225  4687.22
  12   226  4651.42
  12   227  4929.27
  12   228  5234.11
  12   229  5109.49
  12   230  4964.78
  12   231  5018.9
  12   232  5237.07
  12   233  5893.46
  12   234  6026.19
  12   235  6228.33
  12   236  5801.43
  12   237  5805.8
  12   238  5867.79
  12   239  5971.33
  12   240  6066
  12   241  5961.71
  12   242  5850.96
  12   243  5605.16
  12   244  6296.49
  12   245  6601.33
  12   246  6897.04
  12   247  6997
  12   248  6617.78
  12   249  6332.39
  12   250  6091.48
  12   251  5977.69
  12   252  6167.9
  12   253  5809.24
  12   254  5719.23
  12   255  5274.76
  12   256  4940.72
  12   257  4351.15
  12   258  4603.58
  12   259  5441.32
  12   260  5827.48
  12   261  4936.28
  12   262  4612.07
  12   263  4598.55
  12   264  4491.73
  12   265  4443.96
  12   266  3825.29
  12   267  4157.34
  12   268  3855.54
  12   269  3872.03
  12   270  3651.02
  12   271  3771.22
  12   272  3528.21
  12   273  3847.9
  12   274  3914.9
  12   275  3519.96
  12   276  3885.7
  12   277  4108.5
  12   278  4043.17
  12   279  4194.94
  12   280  4065.24
  12   281  4457.92
  12   282  4031.75
  12   283  4128.7
  12   284  3897.82
  12   285  4226.94
  12   286  4125.76
  12   287  3998.94
  12   288  3466.19
  12   289  3076.34
  12   290  3051.74
  12   291  3769.34
  12   292  3910.05
  12   293  4190.59
  12   294  3809.31
  12   295  3697.18
  12   296  3043.58
  12   297  3140.53
  12   298  3055.85
  12   299  3458.15
  12   300  3629.61
  12   301  3273.26
  12   302  3058.19
  12   303  2993.99
  12   304  3347.18
  12   305  3360.82
  12   306  3692.35
  12   307  4301.52
  12   308  3855.61
  12   309  3149.37
  12   310  2595.02
  12   311  2995.62
  12   312  3838.24
  12   313  4602.63
  12   314  3962.66
  12   315  3752.34
  12   316  3602.2
  12   317  4295.12
  12   318  4755.46
  12   319  4663.44
  12   320  4332.94
  12   321  4074.22
  12   322  3923.93
  12   323  4295.7
  12   324  4160.51
  12   325  3841.49
  12   326  3644.66
  12   327  4397.58
  12   328  5182.21
  12   329  5947.76
  12   330  5909.18
  12   331  5760.29
  12   332  5523.82
  12   333  5317.82
  12   334  5001.51
  12   335  5307.88
  12   336  5525.73
  12   337  5766.96
  12   338  5609.56
  12   339  5762.78
  12   340  5741.73
  12   341  5840.23
  12   342  5610.32
  12   343  5940.51
  12   344  5554.99
  12   345  4923.19
  12   346  3443.62
  12   347  1908.18
  12   348  2159
  12   349  2926.58
  12   350  2473.73
  12   351  2262.3
  12   352  2271.26
  12   353  3790.91
  12   354  4312.17
  12   355  5152.04
  12   356  5492.07
  12   357  5879.27
  12   358  5408.26
  12   359  5394.56
  12   360  4978.81
  12   361  5514.34
  12   362  5451.22
  12   363  5150.72
  12   364  4291.94
  12   365  3671.84
  12   366  4229.61
  12   367  3953.93
  12   368  3463.09
  12   369  3540.89
  12   370  4047.19
  12   371  4633.89
  12   372  5410.34
  12   373  5806.42
  12   374  6459.07
  12   375  7239.99
  12   376  7729.18
  12   377  6927.43
  12   378  6323.43
  12   379  6089.02
  12   380  6638.94
  12   381  6186.18
  12   382  6017.01
  12   383  5487.77
  12   384  6590.14
  12   385  6186.74
  12   386  6695.66
  12   387  5820.27
  12   388  5922.33
  12   389  5727.35
  12   390  6289.79
  12   391  6259.98
  12   392  6120.73
  12   393  5515.05
  12   394  5503.7
  12   395  5568.73
  12   396  5790.13
  12   397  6455.52
  12   398  7204.51
  12   399  7793.81
  12   400  7873.53
  12   401  8042.27
  12   402  8177.83
  12   403  8317.94
  12   404  6529.5
  12   405  6072.22
  12   406  5701.15
  12   407  6680.13
  12   408  6827.92
  12   409  6312.87
  12   410  5537.19
  12   411  5808.7
  12   412  6821.93
  12   413  7270.73
  12   414  6837.88
  12   415  6796.77
  12   416  5839.29
  12   417  5725.19
  12   418  4989.82
  12   419  6062.72
  12   420  6431.01
  12   421  8057.75
  12   422  7959.65
  12   423  9012.08
  12   424  9454.17
  12   425  9853.05
  12   426  8841.92
  12   427  7648.4
  12   428  7186.54
  12   429  7392.85
  12   430  7175.36
  12   431  6703.46
  12   432  6136.85
  12   433  6206.22
  12   434  6529.53
  12   435  7462.06
  12   436  6782.75
  12   437  7174.61
  12   438  6009.74
  12   439  6599.39
  12   440  4975.59
  12   441  -99999
  12   442  -99999
  12   443  -99999
  12   444  -99999
  12   445  -99999
  12   446  -99999
  12   447  -99999
  12   448  -99999
  12   449  -99999
  12   450  -99999
  12   451  -99999
  12   452  -99999
  12   453  -99999
  12   454  -99999
  12   455  -99999
  13    18  -99999
  13    19  -99999
  13    20  -99999
  13    21  -99999
  13    22  -99999
  13    23  -99999
  13    24  -99999
  13    25  -99999
  13    26  -99999
  13    27  -99999
  13    28  -99999
  13    29  -99999
  13    30  -99999
  13    31  -99999
  13    32  -99999
  13    33  -99999
  13    34  -99999
  13    35  -99999
  13    36  -99999
  13    37  -99999
  13    38  -99999
  13    39  -99999
  13    40  -99999
  13    41  -99999
  13    42  -99999
  13    43  -99999
  13    44  -99999
  13    45  -99999
  13    46  -99999
  13    47  -99999
  13    48  -99999
  13    49  -99999
  13    50  -99999
  13    51  -99999
  13    52  0
  13    53  0
  13    54  0
  13    55  0
  13    56  0
  13    57  0
  13    58  0
  13    59  0
  13    60  0
  13    61  0
  13    62  0
  13    63  0
  13    64  0
  13    65  0
  13    66  1509.42
  13    67  2343.38
  13    68  4019.63
  13    69  3751.43
  13    70  2832.78
  13    71  2694.79
  13    72  2740.6
  13    73  4053.4
  13    74  3279.14
  13    75  3511.56
  13    76  4353.61
  13    77  5039.06
  13    78  5181.07
  13    79  4621.12
  13    80  4722.38
  13    81  5600.1
  13    82  5873.02
  13    83  5130.59
  13    84  4918.04
  13    85  5177.17
  13    86  6005
  13    87  5888.62
  13    88  6074.38
  13    89  5637.55
  13    90  5411.13
  13    91  5340.1
  13    92  5296
  13    93  5845.97
  13    94  6625.22
  13    95  6319.27
  13    96  5837.15
  13    97  5235.52
  13    98  5274.24
  13    99  4768.64
  13   100  4894.31
  13   101  5358.78
  13   102  5737.11
  13   103  5762.3
  13   104  4560.59
  13   105  4075.9
  13   106  4673.03
  13   107  5122.49
  13   108  5241.71
  13   109  4849.64
  13   110  4886.37
  13   111  5313.49
  13   112  5207.78
  13   113  5571.1
  13   114  5595.07
  13   115  5363.79
  13   116  5508.55
  13   117  5932.56
  13   118  5506.64
  13   119  5414.14
  13   120  4117.24
  13   121  4009.75
  13   122  4440.75
  13   123  5089.1
  13   124  4278.85
  13   125  3195.37
  13   126  3397.5
  13   127  3027.32
  13   128  3134.81
  13   129  2720.28
  13   130  3527.8
  13   131  3791.74
  13   132  4026.79
  13   133  3456.99
  13   134  3034.06
  13   135  3214.34
  13   136  3218.59
  13   137  3314
  13   138  3330.24
  13   139  3485.25
  13   140  3905.62
  13   141  3653.67
  13   142  3633.41
  13   143  3363.85
  13   144  3821.99
  13   145  3364.17
  13   146  4025.76
  13   147  4030.35
  13   148  4942.9
  13   149  5076.21
  13   150  5062.47
  13   151  5132.74
  13   152  4824.5
  13   153  4344.82
  13   154  4194.07
  13   155  4280.82
  13   156  3905.22
  13   157  3947.95
  13   158  4021.08
  13   159  4878.59
  13   160  4368.69
  13   161  4243
  13   162  4572.95
  13   163  5119.17
  13   164  4986.32
  13   165  4072.75
  13   166  4259.26
  13   167  5028.07
  13   168  4888.08
  13   169  4903.53
  13   170  4587.98
  13   171  4837.53
  13   172  4506.49
  13   173  4693.14
  13   174  4847.65
  13   175  5284.9
  13   176  4922.38
  13   177  4973.76
  13   178  4661.58
  13   179  4144.53
  13   180  3844.75
  13   181  3485.4
  13   182  3296.82
  13   183  3282.08
  13   184  3442.92
  13   185  3839.99
  13   186  3944.07
  13   187  4851.58
  13   188  4630.82
  13   189  4823.43
  13   190  4783.43
  13   191  5085.22
  13   192  5084.06
  13   193  4348.31
  13   194  4573.96
  13   195  4501.38
  13   196  4788.35
  13   197  4680.54
  13   198  4980.54
  13   199  5096.63
  13   200  5698.53
  13   201  6040.04
  13   202  5840.81
  13   203  5935.15
  13   204  6115.29
  13   205  6518.2
  13   206  6782
  13   207  7156.19
  13   208  7078.48
  13   209  7329.42
  13   210  6810.75
  13   211  6955.5
  13   212  7148.59
  13   213  7059.91
  13   214  6648.75
  13   215  6694.81
  13   216  6564.51
  13   217  6983.53
  13   218  6738.37
  13   219  6909.94
  13   220  6237.6
  13   221  6509.87
  13   222  6112.27
  13   223  5887.16
  13   224  5470.6
  13   225  4920.63
  13   226  4880.87
  13   227  5111.73
  13   228  5425.47
  13   229  5325.34
  13   230  5729.79
  13   231  5977.53
  13   232  6218.73
  13   233  5938.21
  13   234  5959.86
  13   235  6366.81
  13   236  6145.88
  13   237  6132.16
  13   238  5892.85
  13   239  5760.91
  13   240  5632.53
  13   241  5900.12
  13   242  5898.85
  13   243  6255.79
  13   244  6530.59
  13   245  6796.86
  13   246  6980.48
  13   247  6858.37
  13   248  6659.03
  13   249  5867.91
  13   250  5415.27
  13   251  5351.69
  13   252  6004.68
  13   253  6138.04
  13   254  5908.93
  13   255  5642.91
  13   256  5674.85
  13   257  5544.6
  13   258  5523.22
  13   259  5578.93
  13   260  5781.98
  13   261  4900.67
  13   262  4776.5
  13   263  4880.51
  13   264  4756.96
  13   265  4951.23
  13   266  4125.06
  13   267  4227.09
  13   268  3508.29
  13   269  3803.4
  13   270  3786.3
  13   271  4317.05
  13   272  4323.06
  13   273  4343.23
  13   274  4014.46
  13   275  3808.08
  13   276  4346.45
  13   277  5006.49
  13   278  4692.5
  13   279  4905.55
  13   280  4210.29
  13   281  4434.21
  13   282  3851.46
  13   283  4138.01
  13   284  3861.47
  13   285  3956.21
  13   286  4002.58
  13   287  4530.63
  13   288  4270.79
  13   289  3802.46
  13   290  3271.37
  13   291  3805.19
  13   292  4073.84
  13   293  4101.08
  13   294  3945.36
  13   295  4472.9
  13   296  4246.77
  13   297  4291.16
  13   298  3783.77
  13   299  3656.11
  13   300  3717.37
  13   301  3787.96
  13   302  4008.5
  13   303  3792.14
  13   304  3308.7
  13   305  3304.82
  13   306  3405.17
  13   307  3630.29
  13   308  3496.16
  13   309  3307.42
  13   310  3503.44
  13   311  3574.42
  13   312  3043.48
  13   313  3299.15
  13   314  3123.31
  13   315  3511.11
  13   316  3483.27
  13   317  3425.46
  13   318  4220.6
  13   319  4833.81
  13   320  5050.87
  13   321  4750.71
  13   322  4836.79
  13   323  5212.57
  13   324  4691.36
  13   325  4682.04
  13   326  4160.78
  13   327  4845.56
  13   328  5313.25
  13   329  5833.54
  13   330  5740.07
  13   331  5562.38
  13   332  5748.27
  13   333  6187.81
  13   334  5804.33
  13   335  5967.44
  13   336  5892.31
  13   337  5776
  13   338  5557.08
  13   339  5475.3
  13   340  5801.13
  13   341  5692.81
  13   342  5607.05
  13   343  5849.29
  13   344  5323.3
  13   345  4826.36
  13   346  3583.33
  13   347  2991.51
  13   348  3348.94
  13   349  4084.72
  13   350  3715.81
  13   351  3176.4
  13   352  3604.19
  13   353  4973.61
  13   354  5320
  13   355  5466.68
  13   356  5164.35
  13   357  6243.17
  13   358  5844.55
  13   359  5848.19
  13   360  4697.6
  13   361  4788.59
  13   362  4922.28
  13   363  5039.36
  13   364  4364.55
  13   365  3636.33
  13   366  3909.3
  13   367  3717.1
  13   368  4126.82
  13   369  4453.45
  13   370  4424.83
  13   371  4800.85
  13   372  4981.56
  13   373  5306.69
  13   374  5563.79
  13   375  6290.55
  13   376  6943.07
  13   377  6593
  13   378  6308.14
  13   379  6100.49
  13   380  6610.12
  13   381  6462.85
  13   382  5924.91
  13   383  5461.95
  13   384  7475.08
  13   385  7648.24
  13   386  7644.2
  13   387  5778.47
  13   388  6206.1
  13   389  6344.86
  13   390  6518.28
  13   391  6205.82
  13   392  6347.43
  13   393  5715.57
  13   394  5732.81
  13   395  5639.82
  13   396  6149.49
  13   397  6831.57
  13   398  7714.49
  13   399  8665.41
  13   400  9372.83
  13   401  9215.49
  13   402  9283.66
  13   403  8625.8
  13   404  8292.91
  13   405  7426.28
  13   406  6414.5
  13   407  6322.74
  13   408  6218.24
  13   409  6265.87
  13   410  5360.64
  13   411  5889.49
  13   412  6479.97
  13   413  7451.18
  13   414  6716.35
  13   415  6756.88
  13   416  6353.64
  13   417  5975.59
  13   418  5290.14
  13   419  5227.99
  13   420  5970.12
  13   421  6654.11
  13   422  7098.79
  13   423  8179.9
  13   424  9225.15
  13   425  9554.18
  13   426  8738.72
  13   427  7861.74
  13   428  7446.92
  13   429  7567.67
  13   430  7628.2
  13   431  6606.38
  13   432  6160.34
  13   433  6282.88
  13   434  6777.76
  13   435  7004.03
  13   436  6599.32
  13   437  6053.31
  13   438  5733.61
  13   439  5145.84
  13   440  4388.6
  13   441  -99999
  13   442  -99999
  13   443  -99999
  13   444  -99999
  13   445  -99999
  13   446  -99999
  13   447  -99999
  13   448  -99999
  13   449  -99999
  13   450  -99999
  13   451  -99999
  13   452  -99999
  13   453  -99999
  13   454  -99999
  13   455  -99999
  14    18  -99999
  14    19  -99999
  14    20  -99999
  14    21  -99999
  14    22  -99999
  14    23  -99999
  14    24  -99999
  14    25  -99999
  14    26  -99999
  14    27  -99999
  14    28  -99999
  14    29  -99999
  14    30  -99999
  14    31  -99999
  14    32  -99999
  14    33  -99999
  14    34  -99999
  14    35  -99999
  14    36  -99999
  14    37  -99999
  14    38  -99999
  14    39  -99999
  14    40  -99999
  14    41  -99999
  14    42  -99999
  14    43  -99999
  14    44  -99999
  14    45  -99999
  14    46  -99999
  14    47  -99999
  14    48  -99999
  14    49  -99999
  14    50  -99999
  14    51  -99999
  14    52  0
  14    53  0
  14    54  0
  14    55  0
  14    56  0
  14    57  0
  14    58  0
  14    59  0
  14    60  0
  14    61  0
  14    62  0
  14    63  0
  14    64  0
  14    65  0
  14    66  2267.43
  14    67  3213.54
  14    68  4735.33
  14    69  4050.83
  14    70  4204.64
  14    71  3990.78
  14    72  4293.81
  14    73  4915.7
  14    74  4891.7
  14    75  4846.86
  14    76  4550.46
  14    77  5026.73
  14    78  4973.15
  14    79  4914.96
  14    80  4783.06
  14    81  5402.29
  14    82  5577.58
  14    83  5675.62
  14    84  5726.65
  14    85  5999.14
  14    86  7106.75
  14    87  6857.7
  14    88  7366.59
  14    89  6352.14
  14    90  5946.36
  14    91  5320.15
  14    92  5980.8
  14    93  6200.45
  14    94  6767.76
  14    95  6474.19
  14    96  6305.34
  14    97  5962.96
  14    98  5728.28
  14    99  4995.99
  14   100  5309.32
  14   101  5870.71
  14   102  5873.4
  14   103  5724.43
  14   104  5023.79
  14   105  4767.21
  14   106  4832.33
  14   107  4761.19
  14   108  5285.2
  14   109  5765.74
  14   110  5420.89
  14   111  5488.4
  14   112  5523.85
  14   113  5486.85
  14   114  5742.95
  14   115  5297.13
  14   116  5657.89
  14   117  5821.72
  14   118  5137.05
  14   119  5009.6
  14   120  3722.89
  14   121  3436.72
  14   122  3519.13
  14   123  3803.22
  14   124  3389.43
  14   125  3334.85
  14   126  3837.18
  14   127  3817.52
  14   128  3794.36
  14   129  3235.75
  14   130  3472.84
  14   131  4002.68
  14   132  4093.7
  14   133  4207.42
  14   134  3536.82
  14   135  3289.63
  14   136  3521.22
  14   137  4470.62
  14   138  4597.03
  14   139  4626.81
  14   140  4096.07
  14   141  3660.43
  14   142  3699.12
  14   143  3861.96
  14   144  3865.54
  14   145  3557.9
  14   146  3848.65
  14   147  4738.2
  14   148  4892.6
  14   149  5263.3
  14   150  5409.92
  14   151  5513.16
  14   152  4967.16
  14   153  4547.02
  14   154  4332.32
  14   155  5100.22
  14   156  4724.73
  14   157  5475.87
  14   158  5081.93
  14   159  5700.72
  14   160  4792.9
  14   161  4659.59
  14   162  4735.04
  14   163  4971.53
  14   164  4695.14
  14   165  4551.03
  14   166  4720.04
  14   167  5155.21
  14   168  5185.08
  14   169  5252.01
  14   170  4956.96
  14   171  5027.41
  14   172  5000.02
  14   173  4653.3
  14   174  4419.61
  14   175  4540.58
  14   176  3960.86
  14   177  4063.74
  14   178  4057.07
  14   179  4151.87
  14   180  3508.79
  14   181  3269.14
  14   182  3098.12
  14   183  3339.46
  14   184  2876.39
  14   185  3282.05
  14   186  3293.78
  14   187  3926.71
  14   188  3419.62
  14   189  3843.34
  14   190  3980.57
  14   191  4399.58
  14   192  4646.3
  14   193  4027.28
  14   194  4131.86
  14   195  4149.34
  14   196  4827.43
  14   197  4765.77
  14   198  4355.12
  14   199  4302.36
  14   200  5341.09
  14   201  5732.35
  14   202  5999.66
  14   203  5789.4
  14   204  5960.52
  14   205  6172.35
  14   206  6486.55
  14   207  7015.8
  14   208  7086.21
  14   209  6871.11
  14   210  6372.47
  14   211  6613.94
  14   212  6648.49
  14   213  6584.33
  14   214  6490.99
  14   215  6399.42
  14   216  6150.55
  14   217  6284.94
  14   218  6260.53
  14   219  6569.67
  14   220  6396.86
  14   221  6610.9
  14   222  6246.56
  14   223  6230.28
  14   224  5802.65
  14   225  5839.77
  14   226  5333.3
  14   227  5353.36
  14   228  5416.5
  14   229  5199.01
  14   230  5866.03
  14   231  6124.54
  14   232  6701.27
  14   233  6486.47
  14   234  7298.3
  14   235  6931.73
  14   236  6805.84
  14   237  6591.88
  14   238  6576.76
  14   239  6371.54
  14   240  6288.32
  14   241  6253.39
  14   242  6730.26
  14   243  7165.85
  14   244  7226.2
  14   245  6928.87
  14   246  7340.07
  14   247  7320.76
  14   248  7258.54
  14   249  6550.96
  14   250  5924.7
  14   251  5888.35
  14   252  6489.51
  14   253  6515.14
  14   254  5917.34
  14   255  5766.15
  14   256  6036.35
  14   257  5684.05
  14   258  5321.44
  14   259  5392.54
  14   260  5637.92
  14   261  4880.87
  14   262  4835.07
  14   263  4484.91
  14   264  4936.68
  14   265  4897.13
  14   266  4336.76
  14   267  3757.06
  14   268  3396.14
  14   269  4286.58
  14   270  4298.45
  14   271  4244
  14   272  4033.72
  14   273  3971.12
  14   274  3686.88
  14   275  4218.65
  14   276  4329.76
  14   277  5198.14
  14   278  5196.12
  14   279  4887.85
  14   280  4138.9
  14   281  3889.35
  14   282  4223.17
  14   283  4371.16
  14   284  4428.44
  14   285  4303.1
  14   286  4723.83
  14   287  5167.23
  14   288  4859.57
  14   289  4225.54
  14   290  3603.74
  14   291  3854.67
  14   292  4242.04
  14   293  4527.21
  14   294  4961.8
  14   295  5109.85
  14   296  5272.23
  14   297  4543.93
  14   298  3628.36
  14   299  3050.98
  14   300  3069.6
  14   301  3245.6
  14   302  3712.24
  14   303  3989.86
  14   304  3891.82
  14   305  3797.02
  14   306  3755.77
  14   307  3644.63
  14   308  3531.83
  14   309  3666.61
  14   310  4221.11
  14   311  4251.52
  14   312  4450.86
  14   313  4342.75
  14   314  4878.12
  14   315  4888.28
  14   316  4245.1
  14   317  3728.88
  14   318  4440.01
  14   319  4899.5
  14   320  5123.02
  14   321  4601.5
  14   322  4795.68
  14   323  5026.92
  14   324  4387.34
  14   325  4725.81
  14   326  5011.35
  14   327  5475.55
  14   328  5670.92
  14   329  5708
  14   330  5627.82
  14   331  5932.56
  14   332  5767.75
  14   333  6164.57
  14   334  5544.33
  14   335  5623.56
  14   336  5638.37
  14   337  6073.6
  14   338  6502.16
  14   339  6348.55
  14   340  6730.63
  14   341  6640.66
  14   342  6347.54
  14   343  6222.86
  14   344  5891.73
  14   345  5145.25
  14   346  4458.9
  14   347  3525.14
  14   348  3349.59
  14   349  4048.93
  14   350  3413.38
  14   351  3491.47
  14   352  3483.23
  14   353  4940.07
  14   354  5503.62
  14   355  6194.53
  14   356  6125.62
  14   357  6896.88
  14   358  6433.46
  14   359  6372.74
  14   360  5494.28
  14   361  5592.93
  14   362  5755.07
  14   363  5446.44
  14   364  5174.32
  14   365  4736.89
  14   366  4936.29
  14   367  4471.9
  14   368  3984.63
  14   369  4090.23
  14   370  3942.8
  14   371  4570.36
  14   372  4774.87
  14   373  5591.24
  14   374  6307.85
  14   375  7353.89
  14   376  7503.48
  14   377  6453.27
  14   378  5879.91
  14   379  5458.65
  14   380  6044.47
  14   381  6159.45
  14   382  5968.04
  14   383  6062.09
  14   384  6661.89
  14   385  7002.2
  14   386  6780.94
  14   387  6313.06
  14   388  6655.68
  14   389  6903.54
  14   390  7093.82
  14   391  7112.03
  14   392  7336.26
  14   393  7007.2
  14   394  6633.25
  14   395  5692.87
  14   396  5869.74
  14   397  6432.25
  14   398  6955.8
  14   399  7333.87
  14   400  7571.19
  14   401  7673.23
  14   402  7451.59
  14   403  7218.64
  14   404  7113.34
  14   405  7345.86
  14   406  6369.31
  14   407  6308.37
  14   408  5875.38
  14   409  5904.14
  14   410  5245.48
  14   411  5812.79
  14   412  6100.27
  14   413  6764.33
  14   414  6514.7
  14   415  6456.58
  14   416  6981.52
  14   417  5915.93
  14   418  5547.38
  14   419  5157.56
  14   420  5974.11
  14   421  6806.39
  14   422  7431.94
  14   423  8346.61
  14   424  9235
  14   425  9161.67
  14   426  8727.34
  14   427  7888.02
  14   428  7621.13
  14   429  7064.79
  14   430  7446.86
  14   431  6856.96
  14   432  6705.71
  14   433  6833.76
  14   434  6759.46
  14   435  6819.4
  14   436  6199.97
  14   437  6161.2
  14   438  6181.13
  14   439  6736.18
  14   440  5575.67
  14   441  4152.21
  14   442  4291.14
  14   443  4485.43
  14   444  4434.05
  14   445  2123.85
  14   446  -99999
  14   447  -99999
  14   448  -99999
  14   449  -99999
  14   450  -99999
  14   451  -99999
  14   452  -99999
  14   453  -99999
  14   454  -99999
  14   455  -99999
  15    18  -99999
  15    19  -99999
  15    20  -99999
  15    21  -99999
  15    22  -99999
  15    23  -99999
  15    24  -99999
  15    25  -99999
  15    26  -99999
  15    27  -99999
  15    28  -99999
  15    29  -99999
  15    30  -99999
  15    31  -99999
  15    32  -99999
  15    33  -99999
  15    34  -99999
  15    35  -99999
  15    36  -99999
  15    37  -99999
  15    38  -99999
  15    39  -99999
  15    40  -99999
  15    41  -99999
  15    42  -99999
  15    43  -99999
  15    44  -99999
  15    45  -99999
  15    46  -99999
  15    47  -99999
  15    48  -99999
  15    49  -99999
  15    50  -99999
  15    51  -99999
  15    52  0
  15    53  0
  15    54  0
  15    55  0
  15    56  0
  15    57  0
  15    58  0
  15    59  0
  15    60  0
  15    61  0
  15    62  0
  15    63  0
  15    64  0
  15    65  1300.96
  15    66  2529.81
  15    67  3804.63
  15    68  4864.11
  15    69  4472.07
  15    70  4737.19
  15    71  4413.71
  15    72  4519.36
  15    73  5126.55
  15    74  4470.26
  15    75  4542.01
  15    76  4291.85
  15    77  5079.09
  15    78  5805.53
  15    79  5858.01
  15    80  6113.92
  15    81  5728.21
  15    82  5425.44
  15    83  5758.54
  15    84  5481.64
  15    85  5523.88
  15    86  5776.04
  15    87  6014.07
  15    88  6721.45
  15    89  6308.22
  15    90  5899.92
  15    91  5309.3
  15    92  5693.88
  15    93  6072.52
  15    94  6426.36
  15    95  6527.03
  15    96  6200.42
  15    97  5681.72
  15    98  5235.6
  15    99  5032.22
  15   100  5455.88
  15   101  6010.02
  15   102  6084.42
  15   103  5924.79
  15   104  5034.97
  15   105  4740.44
  15   106  5078.82
  15   107  5000.49
  15   108  5277.57
  15   109  5604.81
  15   110  5473.76
  15   111  5624.89
  15   112  5723.48
  15   113  5562.63
  15   114  5695.13
  15   115  5522.32
  15   116  5800.62
  15   117  5867.86
  15   118  5547.53
  15   119  5443.34
  15   120  5358.67
  15   121  4856.52
  15   122  4497.72
  15   123  4157.96
  15   124  3963.12
  15   125  4457.95
  15   126  4692.32
  15   127  4842.37
  15   128  4299.95
  15   129  3904.77
  15   130  3681.89
  15   131  3669.98
  15   132  3461.69
  15   133  3534.7
  15   134  3868.12
  15   135  3460.05
  15   136  3821.16
  15   137  4372.53
  15   138  4396.2
  15   139  4273.6
  15   140  3500.14
  15   141  3411.68
  15   142  3326.6
  15   143  4093.15
  15   144  3845.03
  15   145  3856.06
  15   146  3542.88
  15   147  4152.92
  15   148  3933.54
  15   149  4953.92
  15   150  5263.08
  15   151  5259.81
  15   152  4676.86
  15   153  4396.45
  15   154  4298.66
  15   155  4838.26
  15   156  4533.94
  15   157  4942.81
  15   158  5573.57
  15   159  5654.25
  15   160  5309.68
  15   161  5012.14
  15   162  4819.64
  15   163  4849.54
  15   164  4392.42
  15   165  4715.52
  15   166  4687.43
  15   167  4887.94
  15   168  4741.8
  15   169  4798.99
  15   170  5054.44
  15   171  4753.57
  15   172  5160.17
  15   173  4913.28
  15   174  5009.89
  15   175  4973.81
  15   176  4815.53
  15   177  4404.47
  15   178  4396.98
  15   179  4697.29
  15   180  4667.67
  15   181  4283.34
  15   182  4399.84
  15   183  4512.35
  15   184  3750.05
  15   185  3816.2
  15   186  3629.61
  15   187  4042.56
  15   188  4322.81
  15   189  4623.44
  15   190  4811.3
  15   191  4895.17
  15   192  5124.22
  15   193  5193.06
  15   194  4781.54
  15   195  4969.17
  15   196  5563.63
  15   197  5703.99
  15   198  5310.27
  15   199  5282.3
  15   200  5623.65
  15   201  6140.62
  15   202  6353.84
  15   203  6247.15
  15   204  6406.59
  15   205  6296.54
  15   206  6517.34
  15   207  6955.03
  15   208  7210.19
  15   209  7233.38
  15   210  7060.77
  15   211  7065.04
  15   212  7005.25
  15   213  7088.4
  15   214  7358.83
  15   215  7180.98
  15   216  7156.71
  15   217  6696.46
  15   218  7193.75
  15   219  6922.08
  15   220  6977.75
  15   221  7167.26
  15   222  6879.04
  15   223  6724.94
  15   224  6512.94
  15   225  6287.25
  15   226  5657.51
  15   227  6087.84
  15   228  5989.03
  15   229  6047.93
  15   230  5735.22
  15   231  5910.11
  15   232  6684.11
  15   233  6863.52
  15   234  7598.15
  15   235  6999.3
  15   236  6538.04
  15   237  6209.78
  15   238  6421.93
  15   239  6846.86
  15   240  6407.29
  15   241  6261.2
  15   242  6710.07
  15   243  7061.41
  15   244  7044.41
  15   245  6891.11
  15   246  7307.56
  15   247  7344.39
  15   248  7006.1
  15   249  6649.5
  15   250  5840.88
  15   251  5740.65
  15   252  6047.16
  15   253  6537.73
  15   254  6225.24
  15   255  6144.93
  15   256  6124.25
  15   257  5881.16
  15   258  5337.39
  15   259  5236.4
  15   260  5797.61
  15   261  5482.91
  15   262  5516.35
  15   263  5299.36
  15   264  5626.01
  15   265  5935.78
  15   266  5210.94
  15   267  4539.52
  15   268  4161.69
  15   269  5194.93
  15   270  5506.82
  15   271  4970.95
  15   272  4121.59
  15   273  4306.78
  15   274  4323.88
  15   275  5142.94
  15   276  4860.79
  15   277  5122.8
  15   278  4721.92
  15   279  4763.39
  15   280  4512.67
  15   281  4499.54
  15   282  4527.04
  15   283  4554.56
  15   284  4822.38
  15   285  4758.91
  15   286  4732.32
  15   287  4812.58
  15   288  4833.33
  15   289  4258.94
  15   290  3838.62
  15   291  3520.94
  15   292  4024.02
  15   293  4244.72
  15   294  4645.48
  15   295  4645.27
  15   296  5120.59
  15   297  4965.6
  15   298  4805.6
  15   299  4607.27
  15   300  4461.18
  15   301  4759.97
  15   302  4345.35
  15   303  4597.04
  15   304  4357.12
  15   305  4464.02
  15   306  5093.32
  15   307  5390.47
  15   308  4543.31
  15   309  4065.55
  15   310  4266.94
  15   311  5119.62
  15   312  4969.15
  15   313  5147.12
  15   314  4934.49
  15   315  4972.76
  15   316  4378.88
  15   317  3599.01
  15   318  3932.3
  15   319  4512.42
  15   320  5117.58
  15   321  5087.96
  15   322  5929.66
  15   323  6083.01
  15   324  5781.39
  15   325  5368.65
  15   326  5756.65
  15   327  5707.72
  15   328  6097.39
  15   329  6085.9
  15   330  5727.69
  15   331  5633.72
  15   332  5386.13
  15   333  5548.59
  15   334  5550.25
  15   335  5723.35
  15   336  5819.99
  15   337  6674.23
  15   338  7188.43
  15   339  7669.9
  15   340  7279.72
  15   341  7009.32
  15   342  7183.97
  15   343  7324.71
  15   344  7611.16
  15   345  6797.6
  15   346  5900.91
  15   347  4639.97
  15   348  4581.32
  15   349  4912.67
  15   350  4423.02
  15   351  4656.64
  15   352  4511.36
  15   353  4552.59
  15   354  4809.84
  15   355  4991.89
  15   356  5706.97
  15   357  5935.24
  15   358  5787.81
  15   359  5675.51
  15   360  5469.03
  15   361  5894.87
  15   362  5756.87
  15   363  5232.82
  15   364  5338.64
  15   365  4950.94
  15   366  5127.75
  15   367  3727.1
  15   368  3637.35
  15   369  3629.21
  15   370  4211.22
  15   371  5208.52
  15   372  5127.12
  15   373  5751.58
  15   374  6597.24
  15   375  7321.29
  15   376  7034.46
  15   377  6162.48
  15   378  5921.5
  15   379  5998.68
  15   380  6336.3
  15   381  5977.27
  15   382  5803.68
  15   383  5889.28
  15   384  6569.74
  15   385  6862.02
  15   386  7112.95
  15   387  7414.52
  15   388  7186.74
  15   389  7155.59
  15   390  6868.08
  15   391  7200.56
  15   392  7924.37
  15   393  7652.38
  15   394  7075.29
  15   395  6181.98
  15   396  6361.2
  15   397  6523.23
  15   398  7132.08
  15   399  7412.42
  15   400  7884.63
  15   401  8093.12
  15   402  8171.56
  15   403  7677.52
  15   404  7106.48
  15   405  6852.07
  15   406  6578.91
  15   407  6188.3
  15   408  5946.94
  15   409  5985.97
  15   410  5420.64
  15   411  6219.94
  15   412  6438.09
  15   413  7237.75
  15   414  6683.17
  15   415  6603.17
  15   416  7172.69
  15   417  6172.55
  15   418  5356.81
  15   419  4368.29
  15   420  5110.96
  15   421  6260.23
  15   422  7528.11
  15   423  8778.01
  15   424  9589.23
  15   425  9299.51
  15   426  8948.98
  15   427  8534.95
  15   428  8146.94
  15   429  7755
  15   430  7750
  15   431  7281.29
  15   432  7244.36
  15   433  6888.56
  15   434  7095.74
  15   435  6707.03
  15   436  7405.08
  15   437  7035.58
  15   438  7559.49
  15   439  6644.36
  15   440  5487.88
  15   441  3446.94
  15   442  2017.09
  15   443  2214.26
  15   444  2986.03
  15   445  -99999
  15   446  -99999
  15   447  -99999
  15   448  -99999
  15   449  -99999
  15   450  -99999
  15   451  -99999
  15   452  -99999
  15   453  -99999
  15   454  -99999
  15   455  -99999
  16    18  -99999
  16    19  -99999
  16    20  -99999
  16    21  -99999
  16    22  -99999
  16    23  -99999
  16    24  -99999
  16    25  -99999
  16    26  -99999
  16    27  -99999
  16    28  -99999
  16    29  -99999
  16    30  -99999
  16    31  -99999
  16    32  -99999
  16    33  -99999
  16    34  -99999
  16    35  -99999
  16    36  -99999
  16    37  -99999
  16    38  -99999
  16    39  -99999
  16    40  -99999
  16    41  -99999
  16    42  -99999
  16    43  -99999
  16    44  -99999
  16    45  -99999
  16    46  -99999
  16    47  -99999
  16    48  -99999
  16    49  -99999
  16    50  -99999
  16    51  -99999
  16    52  0
  16    53  0
  16    54  0
  16    55  0
  16    56  0
  16    57  0
  16    58  0
  16    59  0
  16    60  0
  16    61  0
  16    62  0
  16    63  0
  16    64  0
  16    65  1286.53
  16    66  2248.37
  16    67  3492.47
  16    68  4279.53
  16    69  5131.58
  16    70  5286.38
  16    71  5277.33
  16    72  5021.03
  16    73  5432.11
  16    74  4715.93
  16    75  4799.77
  16    76  4921.16
  16    77  5195.59
  16    78  6028.71
  16    79  6056.07
  16    80  6610.28
  16    81  5701.9
  16    82  5578
  16    83  6347.23
  16    84  5827.23
  16    85  5865.54
  16    86  5560.03
  16    87  5982.6
  16    88  6374.33
  16    89  6561.52
  16    90  6338.92
  16    91  6177.03
  16    92  5808.42
  16    93  6128.63
  16    94  6195.15
  16    95  6452.86
  16    96  6055.11
  16    97  5736.34
  16    98  5841.69
  16    99  5497.85
  16   100  5698.46
  16   101  5626.25
  16   102  5970.54
  16   103  5958.5
  16   104  5348.91
  16   105  5069.76
  16   106  5559.69
  16   107  5462.62
  16   108  5247.55
  16   109  5471.65
  16   110  5715.24
  16   111  6373.69
  16   112  6079.64
  16   113  5377.17
  16   114  5470.36
  16   115  5722.73
  16   116  6086.79
  16   117  5724.85
  16   118  5446.46
  16   119  4671.49
  16   120  4741.92
  16   121  4175.29
  16   122  4816.31
  16   123  4522.23
  16   124  4046.17
  16   125  3855.64
  16   126  3468.32
  16   127  3991.6
  16   128  3930.4
  16   129  4286.83
  16   130  4114.43
  16   131  3938.32
  16   132  3676.05
  16   133  3902.28
  16   134  4718.73
  16   135  4357.75
  16   136  4248.51
  16   137  4451.32
  16   138  4453.31
  16   139  5034.71
  16   140  4549.38
  16   141  4583.35
  16   142  4258.12
  16   143  4966.11
  16   144  4824.26
  16   145  5013.67
  16   146  4115.83
  16   147  4449.42
  16   148  4345.45
  16   149  6097.33
  16   150  6489.69
  16   151  6286.44
  16   152  5409.54
  16   153  5244.83
  16   154  5449.43
  16   155  5881.75
  16   156  5720
  16   157  5638.16
  16   158  6163.14
  16   159  5512.79
  16   160  5852.76
  16   161  5574.7
  16   162  5464.86
  16   163  5280.58
  16   164  4945.05
  16   165  5471.2
  16   166  5308.34
  16   167  5194.85
  16   168  5558.4
  16   169  5152.55
  16   170  5307.3
  16   171  4679.55
  16   172  5066.52
  16   173  5149.28
  16   174  5060.45
  16   175  5049.89
  16   176  5009.38
  16   177  4566.13
  16   178  4541.33
  16   179  4740.19
  16   180  4658.63
  16   181  4256.49
  16   182  4276.85
  16   183  4356.11
  16   184  4520.46
  16   185  4179.84
  16   186  3756.34
  16   187  3755.17
  16   188  3905.33
  16   189  4815.28
  16   190  4817.13
  16   191  4999.75
  16   192  5130.69
  16   193  5154.86
  16   194  5224.6
  16   195  4879.11
  16   196  5135.44
  16   197  5157.42
  16   198  4846.41
  16   199  5324.39
  16   200  5468.79
  16   201  5859.27
  16   202  5573.87
  16   203  5860.28
  16   204  6239.7
  16   205  6256.2
  16   206  6553.19
  16   207  6804
  16   208  6809.88
  16   209  7043.73
  16   210  6625.72
  16   211  6680.93
  16   212  6401.06
  16   213  6637.18
  16   214  6543.63
  16   215  6594.86
  16   216  6927.61
  16   217  6366.87
  16   218  6528.89
  16   219  6386.42
  16   220  6951.88
  16   221  6739.21
  16   222  6194.45
  16   223  5966.21
  16   224  6004.95
  16   225  5753.97
  16   226  5931.52
  16   227  6268.06
  16   228  6475.29
  16   229  6619.65
  16   230  5936.94
  16   231  6147.23
  16   232  6724.73
  16   233  6928.66
  16   234  7365.38
  16   235  7153.28
  16   236  7203.29
  16   237  6909.54
  16   238  7047.01
  16   239  7383.46
  16   240  7264.7
  16   241  7029.23
  16   242  6969.09
  16   243  7118.5
  16   244  6920.58
  16   245  7196.12
  16   246  7614.37
  16   247  7691.66
  16   248  7468.76
  16   249  7265.66
  16   250  6892.63
  16   251  6506.04
  16   252  6137.55
  16   253  6338.15
  16   254  6566.79
  16   255  6433.89
  16   256  5849.85
  16   257  5111.49
  16   258  4960.71
  16   259  4438.02
  16   260  5078.16
  16   261  5126.89
  16   262  5598.25
  16   263  5260.99
  16   264  5457.48
  16   265  5461.75
  16   266  5333.99
  16   267  4833.14
  16   268  4592.34
  16   269  4601.19
  16   270  4802.27
  16   271  4457.76
  16   272  3801.11
  16   273  4036.08
  16   274  4577.56
  16   275  5258.61
  16   276  4944.66
  16   277  5184.12
  16   278  4755.5
  16   279  4860.87
  16   280  4709.97
  16   281  4875.49
  16   282  4926.17
  16   283  4918.71
  16   284  5021.89
  16   285  4693.85
  16   286  4408.06
  16   287  4365.9
  16   288  4877.41
  16   289  4688.34
  16   290  4520.45
  16   291  4182.86
  16   292  4204.69
  16   293  4604.19
  16   294  4814.89
  16   295  5055.58
  16   296  5325.41
  16   297  5437.76
  16   298  5363.63
  16   299  5108.82
  16   300  4738.83
  16   301  4907.05
  16   302  5105.86
  16   303  5082.79
  16   304  5398.41
  16   305  5431.42
  16   306  6232.72
  16   307  6021.61
  16   308  5478.31
  16   309  5233.69
  16   310  5019.51
  16   311  5788.29
  16   312  5126.03
  16   313  5067.07
  16   314  4637.12
  16   315  5027.31
  16   316  4764.77
  16   317  4678.5
  16   318  4772.23
  16   319  5334.96
  16   320  5661.99
  16   321  5181.19
  16   322  5678.5
  16   323  5553.45
  16   324  5480.71
  16   325  5110.9
  16   326  5724.9
  16   327  5258.91
  16   328  5722.88
  16   329  5749.3
  16   330  5547.26
  16   331  5292.85
  16   332  5898.14
  16   333  5662.91
  16   334  5865.41
  16   335  5603.94
  16   336  5929.54
  16   337  6813.48
  16   338  7282.53
  16   339  7668.55
  16   340  7378.36
  16   341  6695.5
  16   342  6596.55
  16   343  6487.63
  16   344  6694.79
  16   345  6005.85
  16   346  5006.91
  16   347  4150.37
  16   348  4383.79
  16   349  4329.55
  16   350  4444.55
  16   351  4630.03
  16   352  4833.67
  16   353  4197.11
  16   354  4949.48
  16   355  5163.26
  16   356  6043.49
  16   357  5901.32
  16   358  6225.81
  16   359  6203.44
  16   360  6339.9
  16   361  6539.46
  16   362  6469.29
  16   363  5558
  16   364  5815.22
  16   365  5895.04
  16   366  5888.36
  16   367  4867.58
  16   368  4024.05
  16   369  4513.09
  16   370  4807.16
  16   371  5649.69
  16   372  5427.26
  16   373  6137.72
  16   374  6379.35
  16   375  6898.15
  16   376  7166.02
  16   377  6941.68
  16   378  6940.89
  16   379  6842.72
  16   380  6750.22
  16   381  6580.67
  16   382  6851.05
  16   383  6565.18
  16   384  7099.06
  16   385  6812.97
  16   386  7096.32
  16   387  7330.77
  16   388  7373.02
  16   389  7001.68
  16   390  6827.33
  16   391  6798.07
  16   392  7102.99
  16   393  7030
  16   394  7020.41
  16   395  6552.94
  16   396  6671.68
  16   397  6817.34
  16   398  6750.97
  16   399  6686.38
  16   400  7377.61
  16   401  7827
  16   402  8123.29
  16   403  7329.07
  16   404  6240.48
  16   405  5893.1
  16   406  6411.44
  16   407  7209.9
  16   408  6846.55
  16   409  6227.34
  16   410  5729.42
  16   411  6044.86
  16   412  6769.51
  16   413  7380.45
  16   414  7201.27
  16   415  6478.07
  16   416  6170.63
  16   417  6021.48
  16   418  5330.02
  16   419  4858.09
  16   420  5128.86
  16   421  5960.55
  16   422  7135.1
  16   423  7890.75
  16   424  8688.3
  16   425  8344.19
  16   426  8189.09
  16   427  7992.39
  16   428  7913.09
  16   429  7833.84
  16   430  7603.59
  16   431  7187.49
  16   432  6996.08
  16   433  7110.57
  16   434  7474.58
  16   435  7356.05
  16   436  8190.62
  16   437  7503.82
  16   438  7445.69
  16   439  6538.98
  16   440  6015.98
  16   441  4888.11
  16   442  3387.55
  16   443  2216.65
  16   444  2386.27
  16   445  -99999
  16   446  -99999
  16   447  -99999
  16   448  -99999
  16   449  -99999
  16   450  -99999
  16   451  -99999
  16   452  -99999
  16   453  -99999
  16   454  -99999
  16   455  -99999
  17    18  -99999
  17    19  -99999
  17    20  -99999
  17    21  -99999
  17    22  -99999
  17    23  -99999
  17    24  -99999
  17    25  -99999
  17    26  -99999
  17    27  -99999
  17    28  -99999
  17    29  -99999
  17    30  -99999
  17    31  -99999
  17    32  -99999
  17    33  -99999
  17    34  -99999
  17    35  -99999
  17    36  -99999
  17    37  -99999
  17    38  -99999
  17    39  -99999
  17    40  -99999
  17    41  -99999
  17    42  -99999
  17    43  -99999
  17    44  -99999
  17    45  -99999
  17    46  -99999
  17    47  -99999
  17    48  -99999
  17    49  -99999
  17    50  -99999
  17    51  -99999
  17    52  0
  17    53  0
  17    54  0
  17    55  0
  17    56  0
  17    57  0
  17    58  0
  17    59  0
  17    60  0
  17    61  0
  17    62  0
  17    63  0
  17    64  0
  17    65  1158.68
  17    66  1964.68
  17    67  3712.26
  17    68  4131.9
  17    69  5321.02
  17    70  5192.54
  17    71  5119.1
  17    72  5140.31
  17    73  5083.44
  17    74  4825.21
  17    75  5155.97
  17    76  5650.73
  17    77  5953.16
  17    78  5999.1
  17    79  5924.17
  17    80  6404.84
  17    81  5885.21
  17    82  5931
  17    83  6029.99
  17    84  5510.08
  17    85  5760.4
  17    86  5592.28
  17    87  5635.16
  17    88  5661.19
  17    89  6152.35
  17    90  6309.02
  17    91  6346.22
  17    92  6196.96
  17    93  6127.85
  17    94  6223.62
  17    95  6629.77
  17    96  6528.12
  17    97  6019.49
  17    98  6195.46
  17    99  5985.71
  17   100  6158.5
  17   101  5576.28
  17   102  5811.14
  17   103  5618.59
  17   104  5004.17
  17   105  4875.08
  17   106  5571.87
  17   107  5918.12
  17   108  5722.28
  17   109  5896.69
  17   110  6245.94
  17   111  6745.96
  17   112  6297.56
  17   113  5472.57
  17   114  5767.52
  17   115  6223.89
  17   116  6513.73
  17   117  6200.73
  17   118  5790.3
  17   119  4838.46
  17   120  4579.87
  17   121  4678.41
  17   122  5477.49
  17   123  5687.8
  17   124  5121.41
  17   125  4583.53
  17   126  3986.71
  17   127  4142.52
  17   128  4055.02
  17   129  4020.61
  17   130  4030.49
  17   131  3614.43
  17   132  3632.26
  17   133  3585.81
  17   134  4470.12
  17   135  4472.7
  17   136  4063.41
  17   137  3938.82
  17   138  4326.74
  17   139  4398.8
  17   140  4196.59
  17   141  4125.14
  17   142  4346.43
  17   143  4952.43
  17   144  4722.54
  17   145  5142.54
  17   146  4395.63
  17   147  4599.43
  17   148  4409.81
  17   149  5618.28
  17   150  5898.32
  17   151  6067.26
  17   152  5660.3
  17   153  5790.19
  17   154  5703.03
  17   155  5623.89
  17   156  5329.09
  17   157  5487.28
  17   158  5426.86
  17   159  4663.9
  17   160  4882.16
  17   161  4930.27
  17   162  5480.91
  17   163  5091.27
  17   164  5195.31
  17   165  5026.43
  17   166  5118.58
  17   167  4820.26
  17   168  5128.16
  17   169  4969.16
  17   170  5339.23
  17   171  5097.92
  17   172  5483.67
  17   173  5408.31
  17   174  5455.77
  17   175  5540.61
  17   176  5500.12
  17   177  5109.44
  17   178  4715.5
  17   179  4884.78
  17   180  4908.35
  17   181  4635.39
  17   182  4406.03
  17   183  4352.36
  17   184  4905.63
  17   185  4907.29
  17   186  4890.2
  17   187  4696.06
  17   188  4961.85
  17   189  5333.51
  17   190  5641.16
  17   191  5409.1
  17   192  5669.23
  17   193  5560.02
  17   194  5339.43
  17   195  5440.39
  17   196  5283.72
  17   197  5549.7
  17   198  5192.83
  17   199  5741.89
  17   200  5778.11
  17   201  6262.43
  17   202  6052.06
  17   203  6539.77
  17   204  6848.31
  17   205  7244.74
  17   206  7272.08
  17   207  7334.77
  17   208  7222.98
  17   209  7318.79
  17   210  7053.38
  17   211  6941.67
  17   212  6691.23
  17   213  6927.45
  17   214  6895.59
  17   215  7048.86
  17   216  7050.66
  17   217  6655.23
  17   218  6743.82
  17   219  6296.83
  17   220  6876.15
  17   221  6956.4
  17   222  7070.71
  17   223  6414.08
  17   224  6418.9
  17   225  6437.35
  17   226  6803.39
  17   227  6853.96
  17   228  6737.33
  17   229  6512.62
  17   230  6154.93
  17   231  6592.93
  17   232  6734.44
  17   233  7310.77
  17   234  6908.2
  17   235  6758.71
  17   236  6702.17
  17   237  6581.88
  17   238  6900.66
  17   239  6942.76
  17   240  6988.22
  17   241  7060.2
  17   242  7109.58
  17   243  7201.76
  17   244  6885.3
  17   245  7110.72
  17   246  7531.49
  17   247  7802.71
  17   248  7655.37
  17   249  6888.38
  17   250  6479.28
  17   251  6058.83
  17   252  5880.98
  17   253  6067.25
  17   254  6535.79
  17   255  6540.67
  17   256  5880.96
  17   257  5453.31
  17   258  5509.64
  17   259  5065.98
  17   260  5183.42
  17   261  5249.83
  17   262  5687.61
  17   263  5609.96
  17   264  5866.01
  17   265  5254.7
  17   266  5582.54
  17   267  5130.43
  17   268  5163.5
  17   269  4599.79
  17   270  4794.41
  17   271  4576.12
  17   272  4050.42
  17   273  4262.88
  17   274  4466.77
  17   275  4832.77
  17   276  4767.36
  17   277  5298.58
  17   278  5162.51
  17   279  4929.18
  17   280  4827.83
  17   281  4886.89
  17   282  5187.81
  17   283  5361.43
  17   284  5110.91
  17   285  4788.35
  17   286  4548.54
  17   287  4371.38
  17   288  4384.03
  17   289  3818.47
  17   290  3847.64
  17   291  4117.8
  17   292  4388.66
  17   293  4696.78
  17   294  4898.56
  17   295  4545.42
  17   296  4770.65
  17   297  5171.32
  17   298  5739.36
  17   299  5590.7
  17   300  5259.2
  17   301  5213.05
  17   302  5729.86
  17   303  5264.04
  17   304  5484.54
  17   305  5218.37
  17   306  6096.37
  17   307  6146.19
  17   308  5436.77
  17   309  5773.03
  17   310  5803.84
  17   311  6185.66
  17   312  5277.89
  17   313  5219.25
  17   314  4843.66
  17   315  5296.28
  17   316  5215.19
  17   317  5314.33
  17   318  5251.71
  17   319  5731.65
  17   320  5733.56
  17   321  5466.81
  17   322  5745.56
  17   323  6036.1
  17   324  6251.8
  17   325  5446.94
  17   326  5691.85
  17   327  5903.63
  17   328  6523.18
  17   329  6802.25
  17   330  6475.74
  17   331  6115.04
  17   332  6658.41
  17   333  6401.48
  17   334  6368.24
  17   335  6245.67
  17   336  6815.31
  17   337  7487.08
  17   338  7770.26
  17   339  7605.29
  17   340  7621.32
  17   341  7069.26
  17   342  7350.51
  17   343  6920.69
  17   344  6864.06
  17   345  6271.42
  17   346  5767.46
  17   347  5168.98
  17   348  4912.62
  17   349  5246.65
  17   350  5819.66
  17   351  5925.56
  17   352  5456.32
  17   353  4412.92
  17   354  5170.52
  17   355  5205.87
  17   356  5997.57
  17   357  5878.92
  17   358  6447.71
  17   359  6113.65
  17   360  6289.78
  17   361  6948.28
  17   362  7164.36
  17   363  7020.29
  17   364  6872.45
  17   365  6954.17
  17   366  6562.29
  17   367  5532.12
  17   368  4375.62
  17   369  4442.11
  17   370  4525.58
  17   371  5382.76
  17   372  5467.68
  17   373  5987.17
  17   374  6185.18
  17   375  6358.89
  17   376  7202.26
  17   377  6396.82
  17   378  6221.09
  17   379  5514.6
  17   380  6295.35
  17   381  6395.14
  17   382  6870.39
  17   383  6303.92
  17   384  6711.79
  17   385  6667.17
  17   386  6931.87
  17   387  7207.72
  17   388  7285
  17   389  7075.72
  17   390  6677.05
  17   391  6554.96
  17   392  6445.81
  17   393  6578.1
  17   394  6915.14
  17   395  7106.99
  17   396  6903.78
  17   397  6732.49
  17   398  6689.32
  17   399  6704.6
  17   400  7250.45
  17   401  7970.45
  17   402  8171.78
  17   403  7815.25
  17   404  6839.73
  17   405  6199.72
  17   406  6644.83
  17   407  7535.44
  17   408  7335.52
  17   409  6387.9
  17   410  5770.87
  17   411  6172.74
  17   412  7387.14
  17   413  7462.85
  17   414  7498.75
  17   415  6545.96
  17   416  6636.46
  17   417  6295.27
  17   418  5495.06
  17   419  4961.49
  17   420  5376.7
  17   421  5721.7
  17   422  6483.07
  17   423  6968.96
  17   424  8184.91
  17   425  8260.37
  17   426  8104.61
  17   427  7909.37
  17   428  8014.96
  17   429  8585.26
  17   430  7869.63
  17   431  7270.7
  17   432  6908.61
  17   433  7018.7
  17   434  7282.47
  17   435  6846.9
  17   436  7957.35
  17   437  7323.96
  17   438  7571.6
  17   439  5756.43
  17   440  6565.33
  17   441  4644.82
  17   442  4385.35
  17   443  2340.21
  17   444  2673.37
  17   445  -99999
  17   446  -99999
  17   447  -99999
  17   448  -99999
  17   449  -99999
  17   450  -99999
  17   451  -99999
  17   452  -99999
  17   453  -99999
  17   454  -99999
  17   455  -99999
  18    18  -99999
  18    19  -99999
  18    20  -99999
  18    21  -99999
  18    22  -99999
  18    23  -99999
  18    24  -99999
  18    25  -99999
  18    26  -99999
  18    27  -99999
  18    28  -99999
  18    29  -99999
  18    30  -99999
  18    31  -99999
  18    32  -99999
  18    33  -99999
  18    34  -99999
  18    35  -99999
  18    36  -99999
  18    37  -99999
  18    38  -99999
  18    39  -99999
  18    40  -99999
  18    41  -99999
  18    42  0
  18    43  0
  18    44  0
  18    45  0
  18    46  0
  18    47  0
  18    48  0
  18    49  0
  18    50  0
  18    51  0
  18    52  0
  18    53  0
  18    54  0
  18    55  0
  18    56  0
  18    57  0
  18    58  0
  18    59  0
  18    60  0
  18    61  0
  18    62  0
  18    63  0
  18    64  0
  18    65  1026.73
  18    66  1906.65
  18    67  3853.22
  18    68  4332.54
  18    69  5201.06
  18    70  5498.23
  18    71  5411.22
  18    72  5601.56
  18    73  5318.05
  18    74  5101.58
  18    75  5442.92
  18    76  5429.51
  18    77  6199.51
  18    78  6081.73
  18    79  6309.83
  18    80  6645.69
  18    81  5812.26
  18    82  5729.33
  18    83  5139.16
  18    84  5348.34
  18    85  5976.49
  18    86  6214.85
  18    87  6255.44
  18    88  6397.98
  18    89  6690.21
  18    90  6748.43
  18    91  6755.19
  18    92  7056.14
  18    93  6961.45
  18    94  7137.5
  18    95  7320.74
  18    96  7109.64
  18    97  6422.72
  18    98  6620.56
  18    99  6697.64
  18   100  6547.81
  18   101  5999.17
  18   102  6113.67
  18   103  6239.45
  18   104  5769.61
  18   105  5754.69
  18   106  6105.62
  18   107  6291.37
  18   108  6169.45
  18   109  6408.41
  18   110  6409.28
  18   111  6923.36
  18   112  6375.42
  18   113  5754.31
  18   114  6061.88
  18   115  6570.99
  18   116  6413.94
  18   117  6086.26
  18   118  5614.73
  18   119  4672.06
  18   120  4565.77
  18   121  4376.54
  18   122  4847.29
  18   123  4381.92
  18   124  4042.65
  18   125  3839.87
  18   126  3805.38
  18   127  4127.97
  18   128  4131.07
  18   129  4172.09
  18   130  4104.89
  18   131  3879.76
  18   132  4359.1
  18   133  4326.63
  18   134  4948.3
  18   135  4907.24
  18   136  4760.57
  18   137  4629.68
  18   138  4913.85
  18   139  4566.35
  18   140  4504.51
  18   141  4349.04
  18   142  4998.01
  18   143  5298.91
  18   144  5183.92
  18   145  5434.03
  18   146  4977.99
  18   147  5341.89
  18   148  5553.83
  18   149  6308.51
  18   150  6279.03
  18   151  6475.15
  18   152  5518.19
  18   153  5624.5
  18   154  5406.18
  18   155  5689.59
  18   156  5432
  18   157  5943.98
  18   158  5914.41
  18   159  5621.31
  18   160  5928.16
  18   161  5905.92
  18   162  6195.56
  18   163  5727.95
  18   164  5663.44
  18   165  5065.34
  18   166  4923.29
  18   167  4592.91
  18   168  5105.45
  18   169  5003.02
  18   170  5431.06
  18   171  5482.77
  18   172  5442.98
  18   173  5455.59
  18   174  5348.79
  18   175  5490.31
  18   176  5558.51
  18   177  5428.37
  18   178  4961.15
  18   179  4896.94
  18   180  5071.59
  18   181  4983.75
  18   182  4144.17
  18   183  3867.91
  18   184  4773.17
  18   185  5550.59
  18   186  5256.89
  18   187  5162.02
  18   188  5195.52
  18   189  5362.57
  18   190  5448.6
  18   191  5689.94
  18   192  5548.16
  18   193  5260.3
  18   194  5160.32
  18   195  5334.63
  18   196  5371.35
  18   197  5197.26
  18   198  4911.13
  18   199  5528.08
  18   200  5573.35
  18   201  6036.53
  18   202  5739.12
  18   203  6225.43
  18   204  6449.35
  18   205  6955.91
  18   206  6846.57
  18   207  6927.39
  18   208  6909.92
  18   209  6999.52
  18   210  6981.36
  18   211  6682.45
  18   212  6535.65
  18   213  6101.57
  18   214  5922.58
  18   215  6290.19
  18   216  6398.36
  18   217  6462.49
  18   218  6401.25
  18   219  6011.99
  18   220  6259.73
  18   221  6656.59
  18   222  7025.74
  18   223  6559.94
  18   224  6015.8
  18   225  5876.82
  18   226  5740.76
  18   227  6332.48
  18   228  6270.71
  18   229  6424.22
  18   230  6364.15
  18   231  6736.03
  18   232  6875.69
  18   233  7328.22
  18   234  7157.12
  18   235  7226.03
  18   236  7217.72
  18   237  7021.68
  18   238  6943.92
  18   239  6987.34
  18   240  7283.06
  18   241  7348.72
  18   242  7363.8
  18   243  7491.07
  18   244  7285.15
  18   245  7572.47
  18   246  8028.24
  18   247  8549.9
  18   248  8200.2
  18   249  7132.34
  18   250  6362.19
  18   251  6154.1
  18   252  6348.18
  18   253  6576.17
  18   254  6474.05
  18   255  6254.04
  18   256  5922.65
  18   257  5546.79
  18   258  5336.07
  18   259  4847.3
  18   260  4790.86
  18   261  5138.58
  18   262  5480.25
  18   263  5624.01
  18   264  5514.53
  18   265  5098.53
  18   266  4871.23
  18   267  4390.65
  18   268  4472.71
  18   269  4050.6
  18   270  4387.65
  18   271  4227.34
  18   272  4341.3
  18   273  4382.48
  18   274  4357.22
  18   275  4060.24
  18   276  4269.97
  18   277  5286.37
  18   278  5304.01
  18   279  4912.23
  18   280  4236.53
  18   281  4704.55
  18   282  4972.68
  18   283  5427.56
  18   284  4810.5
  18   285  4972.69
  18   286  5224.49
  18   287  5334.02
  18   288  4936.88
  18   289  4154.97
  18   290  4289.88
  18   291  4303.23
  18   292  4856.09
  18   293  5138.13
  18   294  5842.45
  18   295  5741.96
  18   296  5800.52
  18   297  5589.41
  18   298  5429.43
  18   299  4593.55
  18   300  4556.04
  18   301  5110.62
  18   302  5717.71
  18   303  5411.52
  18   304  5071.21
  18   305  5213.2
  18   306  5754.75
  18   307  6231.22
  18   308  6109.46
  18   309  5972.13
  18   310  6172.22
  18   311  6658.5
  18   312  6363.94
  18   313  6062.25
  18   314  5567.95
  18   315  5490.69
  18   316  5721.28
  18   317  5870.19
  18   318  5537.44
  18   319  5564
  18   320  5354.76
  18   321  5221
  18   322  5555.63
  18   323  5964.1
  18   324  6227.14
  18   325  5288.77
  18   326  5369.36
  18   327  5422.04
  18   328  5803.05
  18   329  6185.68
  18   330  6382.29
  18   331  5898.62
  18   332  6202.25
  18   333  6212.4
  18   334  6320.19
  18   335  6313.13
  18   336  6960.7
  18   337  7760.52
  18   338  7729.46
  18   339  7017.28
  18   340  6817.17
  18   341  7122.94
  18   342  6930.79
  18   343  6245.13
  18   344  5859.18
  18   345  5385.85
  18   346  5716.95
  18   347  5712.19
  18   348  5097.1
  18   349  5214.27
  18   350  5226.2
  18   351  5240.67
  18   352  4970.9
  18   353  5029.24
  18   354  5793.46
  18   355  6191.05
  18   356  6806.07
  18   357  6949.5
  18   358  6913.66
  18   359  6006.35
  18   360  5739.77
  18   361  6114.04
  18   362  6944.03
  18   363  7056.43
  18   364  7101.97
  18   365  6717.93
  18   366  6415.64
  18   367  5694.53
  18   368  5123.95
  18   369  4748.93
  18   370  4742.26
  18   371  5247.36
  18   372  5745.88
  18   373  6275.58
  18   374  6746.33
  18   375  6587.45
  18   376  6758.42
  18   377  6309.55
  18   378  6473.74
  18   379  5943.71
  18   380  6665.61
  18   381  6688.73
  18   382  6655.75
  18   383  6416.18
  18   384  6502.76
  18   385  6665.99
  18   386  7122.53
  18   387  6860.05
  18   388  7026.95
  18   389  7241.9
  18   390  7612.64
  18   391  7446.27
  18   392  7069.9
  18   393  6656.05
  18   394  6660.61
  18   395  6969.6
  18   396  7195.31
  18   397  7149.91
  18   398  7147.4
  18   399  7252.48
  18   400  7502.67
  18   401  8233.33
  18   402  8255.68
  18   403  7582.67
  18   404  6820.11
  18   405  6579.16
  18   406  7121.53
  18   407  7843.65
  18   408  7921.26
  18   409  6960.26
  18   410  5822.77
  18   411  6498.56
  18   412  7493.44
  18   413  7406.22
  18   414  7134.02
  18   415  6481.22
  18   416  6630.27
  18   417  6415.19
  18   418  5479.33
  18   419  5217.67
  18   420  5639.89
  18   421  6147.2
  18   422  6389.65
  18   423  6429.08
  18   424  7895.13
  18   425  8229.42
  18   426  8160.01
  18   427  7519.64
  18   428  7568.73
  18   429  8118.65
  18   430  7408.13
  18   431  7130.22
  18   432  7141.96
  18   433  7290.81
  18   434  7380.46
  18   435  7457.5
  18   436  7903.12
  18   437  7722.44
  18   438  7616.76
  18   439  7038.14
  18   440  6913.64
  18   441  4852.19
  18   442  4861.17
  18   443  3340.43
  18   444  3748.37
  18   445  -99999
  18   446  -99999
  18   447  -99999
  18   448  -99999
  18   449  -99999
  18   450  -99999
  18   451  -99999
  18   452  -99999
  18   453  -99999
  18   454  -99999
  18   455  -99999
  19    18  -99999
  19    19  -99999
  19    20  -99999
  19    21  -99999
  19    22  -99999
  19    23  -99999
  19    24  -99999
  19    25  -99999
  19    26  -99999
  19    27  -99999
  19    28  -99999
  19    29  -99999
  19    30  -99999
  19    31  -99999
  19    32  -99999
  19    33  -99999
  19    34  -99999
  19    35  -99999
  19    36  -99999
  19    37  -99999
  19    38  -99999
  19    39  -99999
  19    40  -99999
  19    41  -99999
  19    42  -99999
  19    43  -99999
  19    44  0
  19    45  0
  19    46  0
  19    47  0
  19    48  0
  19    49  0
  19    50  0
  19    51  0
  19    52  0
  19    53  0
  19    54  0
  19    55  0
  19    56  0
  19    57  0
  19    58  0
  19    59  0
  19    60  0
  19    61  0
  19    62  0
  19    63  0
  19    64  0
  19    65  1209.88
  19    66  2965.76
  19    67  4474.1
  19    68  4774.96
  19    69  4895.2
  19    70  5520.78
  19    71  5559.91
  19    72  5569.56
  19    73  5242.53
  19    74  5150.52
  19    75  5167.53
  19    76  5148.18
  19    77  6110.53
  19    78  6304.37
  19    79  6549.66
  19    80  6407.68
  19    81  5997.97
  19    82  5914.72
  19    83  5356.5
  19    84  5691.67
  19    85  5673.46
  19    86  6559.33
  19    87  6359.08
  19    88  6278.29
  19    89  5984.49
  19    90  6029.79
  19    91  6272.64
  19    92  6676.81
  19    93  6273.63
  19    94  6308.7
  19    95  6791.71
  19    96  6728.36
  19    97  6498.53
  19    98  6142.25
  19    99  6098.43
  19   100  5944.7
  19   101  5909.76
  19   102  6098.23
  19   103  6280.49
  19   104  5833.49
  19   105  6003.43
  19   106  6085.79
  19   107  6014.51
  19   108  6037.06
  19   109  6144.93
  19   110  6164.54
  19   111  6533.43
  19   112  6200.3
  19   113  6293.08
  19   114  6387.95
  19   115  6749.24
  19   116  6338.62
  19   117  6432.14
  19   118  5926.66
  19   119  5176.7
  19   120  4628.68
  19   121  4463.55
  19   122  5042.9
  19   123  4789.29
  19   124  4646.39
  19   125  4500.88
  19   126  4980.61
  19   127  4868.56
  19   128  4517.25
  19   129  4104.07
  19   130  4691.01
  19   131  4480.11
  19   132  4699.76
  19   133  4737.4
  19   134  4659.57
  19   135  4698.48
  19   136  4563.52
  19   137  4711.52
  19   138  4976.2
  19   139  4421.14
  19   140  4546.56
  19   141  4154.1
  19   142  4717.1
  19   143  4567.55
  19   144  4799.36
  19   145  5096.55
  19   146  4726.42
  19   147  5123.12
  19   148  5153.31
  19   149  5562.39
  19   150  5270.6
  19   151  5408.59
  19   152  5056.59
  19   153  5214.89
  19   154  5093.13
  19   155  5439.32
  19   156  5309.67
  19   157  5831.45
  19   158  5513.86
  19   159  5235.05
  19   160  5526.83
  19   161  5687.25
  19   162  5991.66
  19   163  5552.8
  19   164  5391.64
  19   165  4951.38
  19   166  5113.68
  19   167  4987.47
  19   168  5434.29
  19   169  5241.14
  19   170  5547.66
  19   171  5625.66
  19   172  5330.31
  19   173  5306.32
  19   174  5509.66
  19   175  5361.08
  19   176  5644.95
  19   177  5507.63
  19   178  5130.55
  19   179  4926.1
  19   180  5372.84
  19   181  5224.03
  19   182  4251.8
  19   183  3937.29
  19   184  4478.66
  19   185  5168.77
  19   186  5182.82
  19   187  4924.83
  19   188  5131.48
  19   189  5514.23
  19   190  5635.74
  19   191  6009.39
  19   192  5928.55
  19   193  5542.71
  19   194  5300.88
  19   195  5512.32
  19   196  5659.96
  19   197  5518.31
  19   198  5450.27
  19   199  5871.31
  19   200  6232.13
  19   201  6432.86
  19   202  6275.16
  19   203  6639.4
  19   204  6908.54
  19   205  7377.96
  19   206  7319.83
  19   207  7138.22
  19   208  7288.88
  19   209  7423.33
  19   210  7648.23
  19   211  7208.31
  19   212  6895.63
  19   213  6458.91
  19   214  6114.62
  19   215  6511.13
  19   216  6636.67
  19   217  7048.31
  19   218  6566.24
  19   219  6145.9
  19   220  6642.12
  19   221  7029.32
  19   222  7221.6
  19   223  6948.47
  19   224  6516.55
  19   225  6342.54
  19   226  5922.41
  19   227  6412.7
  19   228  6200.04
  19   229  6156.78
  19   230  6303.21
  19   231  6820.96
  19   232  7168.9
  19   233  7420.85
  19   234  7363.66
  19   235  7304.69
  19   236  6901.88
  19   237  6296.51
  19   238  6515.85
  19   239  6308.79
  19   240  6679.89
  19   241  6559.21
  19   242  7049.83
  19   243  7372.07
  19   244  7396.43
  19   245  7709.17
  19   246  7693.27
  19   247  8029.12
  19   248  7540.45
  19   249  6709.02
  19   250  6046.29
  19   251  6141.29
  19   252  6523.88
  19   253  6827.81
  19   254  6288.81
  19   255  5986.1
  19   256  5884.3
  19   257  5568.02
  19   258  5366.16
  19   259  5091.4
  19   260  4967.3
  19   261  5261.91
  19   262  5465.17
  19   263  5518.75
  19   264  5483.1
  19   265  5086.46
  19   266  4771.58
  19   267  4380
  19   268  4431.88
  19   269  4787.65
  19   270  5138.11
  19   271  5047.63
  19   272  4506.66
  19   273  4409.94
  19   274  4626.4
  19   275  4396.12
  19   276  4782.34
  19   277  5247.1
  19   278  5052.17
  19   279  4512.42
  19   280  3858.36
  19   281  4178.99
  19   282  4932.19
  19   283  5202.27
  19   284  5008.54
  19   285  5168.32
  19   286  5406.22
  19   287  5412.13
  19   288  4748.77
  19   289  4243.81
  19   290  4155.19
  19   291  4256.39
  19   292  4831.17
  19   293  4666.41
  19   294  5050.82
  19   295  4736.3
  19   296  5320.6
  19   297  5279.44
  19   298  5093.86
  19   299  4527.96
  19   300  4275.77
  19   301  4816.32
  19   302  5287.76
  19   303  5280.33
  19   304  4961.86
  19   305  4989.43
  19   306  5089.32
  19   307  5248.74
  19   308  5192.16
  19   309  5838.2
  19   310  6473.54
  19   311  6824.22
  19   312  6168.12
  19   313  6214.2
  19   314  6043.59
  19   315  5850.56
  19   316  5493.92
  19   317  5564.81
  19   318  5448.02
  19   319  5669.48
  19   320  5678.63
  19   321  5335.39
  19   322  5713.23
  19   323  6066.32
  19   324  6605.21
  19   325  5831.29
  19   326  5934.92
  19   327  5793.77
  19   328  6020.28
  19   329  6216.64
  19   330  6623.11
  19   331  6005.1
  19   332  6396.15
  19   333  6519.67
  19   334  6436.28
  19   335  6554.91
  19   336  7086.34
  19   337  7759.58
  19   338  7906.18
  19   339  7383.7
  19   340  7185.77
  19   341  7416.79
  19   342  7048.48
  19   343  6402.86
  19   344  5872.32
  19   345  5251.5
  19   346  5425.73
  19   347  5638.43
  19   348  5103.25
  19   349  5066.7
  19   350  4723.61
  19   351  5089.65
  19   352  4939.48
  19   353  4930.14
  19   354  5227.29
  19   355  5881.74
  19   356  6672.57
  19   357  6418.39
  19   358  6112.94
  19   359  5595.81
  19   360  5895.69
  19   361  6130.64
  19   362  6463.89
  19   363  6279.25
  19   364  6668.66
  19   365  6477.82
  19   366  6105.15
  19   367  5437.99
  19   368  5327.71
  19   369  5172.15
  19   370  5051.88
  19   371  5482.86
  19   372  5496.8
  19   373  5874.65
  19   374  6252.97
  19   375  6136.73
  19   376  5684.74
  19   377  5112.56
  19   378  5534.18
  19   379  5823.53
  19   380  6288.22
  19   381  6310.45
  19   382  6236.1
  19   383  6147.6
  19   384  6208.25
  19   385  6261.07
  19   386  6704.41
  19   387  7083.04
  19   388  6775.2
  19   389  7164.74
  19   390  7464.42
  19   391  7530.49
  19   392  6516.71
  19   393  6154.59
  19   394  6300.89
  19   395  6608.48
  19   396  6565.67
  19   397  6614.43
  19   398  6846.33
  19   399  7372.18
  19   400  7584.81
  19   401  8011.7
  19   402  7890.6
  19   403  7666.56
  19   404  7554.8
  19   405  7330.46
  19   406  7221.72
  19   407  7867.1
  19   408  8053.54
  19   409  7508.89
  19   410  6426.7
  19   411  7100.32
  19   412  7445.8
  19   413  7507.28
  19   414  7011.49
  19   415  6656.37
  19   416  6825.95
  19   417  6413.81
  19   418  5245.53
  19   419  5174.41
  19   420  5641.69
  19   421  6144.14
  19   422  6390
  19   423  6660.08
  19   424  8225.28
  19   425  8412.06
  19   426  8264.49
  19   427  7336.12
  19   428  7472.36
  19   429  7658.6
  19   430  7658.74
  19   431  7610.95
  19   432  7738.5
  19   433  7843.55
  19   434  7615.77
  19   435  7545.29
  19   436  7380.5
  19   437  7319.75
  19   438  6932.26
  19   439  6172.19
  19   440  5539.62
  19   441  3250.07
  19   442  3395.51
  19   443  2709.16
  19   444  3357.64
  19   445  -99999
  19   446  -99999
  19   447  -99999
  19   448  -99999
  19   449  -99999
  19   450  -99999
  19   451  -99999
  19   452  -99999
  19   453  -99999
  19   454  -99999
  19   455  -99999
  20    18  -99999
  20    19  -99999
  20    20  -99999
  20    21  -99999
  20    22  -99999
  20    23  -99999
  20    24  -99999
  20    25  -99999
  20    26  -99999
  20    27  -99999
  20    28  -99999
  20    29  -99999
  20    30  -99999
  20    31  -99999
  20    32  -99999
  20    33  -99999
  20    34  -99999
  20    35  -99999
  20    36  -99999
  20    37  -99999
  20    38  -99999
  20    39  -99999
  20    40  -99999
  20    41  -99999
  20    42  -99999
  20    43  -99999
  20    44  0
  20    45  0
  20    46  0
  20    47  0
  20    48  0
  20    49  0
  20    50  0
  20    51  0
  20    52  0
  20    53  0
  20    54  0
  20    55  0
  20    56  0
  20    57  0
  20    58  0
  20    59  0
  20    60  0
  20    61  0
  20    62  0
  20    63  0
  20    64  0
  20    65  1498.28
  20    66  3290.11
  20    67  4458.65
  20    68  4856.9
  20    69  4636.38
  20    70  5615.72
  20    71  5295.33
  20    72  5255.82
  20    73  5278.07
  20    74  5524.97
  20    75  5826.45
  20    76  5912.66
  20    77  6634.66
  20    78  6595.63
  20    79  6558.07
  20    80  6047.76
  20    81  6070.18
  20    82  6056.61
  20    83  6238.35
  20    84  6717.15
  20    85  6518.96
  20    86  7031.41
  20    87  6519.96
  20    88  6852.06
  20    89  6127.29
  20    90  6008.99
  20    91  6536.73
  20    92  7385.27
  20    93  7148.43
  20    94  7054.37
  20    95  7312.07
  20    96  6940.15
  20    97  6872.95
  20    98  6420.24
  20    99  6197.48
  20   100  5611.45
  20   101  5583.12
  20   102  5844.47
  20   103  5867.02
  20   104  5920.51
  20   105  6181.48
  20   106  6338.92
  20   107  6182.06
  20   108  6699.79
  20   109  6986.88
  20   110  6809.13
  20   111  6765.98
  20   112  6169.23
  20   113  6470.39
  20   114  6330.52
  20   115  6759.11
  20   116  6238.76
  20   117  6062.2
  20   118  5341.54
  20   119  5366.84
  20   120  4987.19
  20   121  4818.84
  20   122  4959.66
  20   123  4831.1
  20   124  5110.59
  20   125  4722.66
  20   126  4914.58
  20   127  4489.97
  20   128  4311
  20   129  3823.77
  20   130  4336.04
  20   131  4014.1
  20   132  4374.44
  20   133  4574.7
  20   134  4398.06
  20   135  4518.48
  20   136  4731.96
  20   137  4967.08
  20   138  5061.25
  20   139  4618.94
  20   140  4882.68
  20   141  4652.07
  20   142  4951.58
  20   143  5050.21
  20   144  5150.07
  20   145  5424.53
  20   146  4773.17
  20   147  5376.51
  20   148  4894.46
  20   149  5413.54
  20   150  5224.92
  20   151  5583.57
  20   152  5525.92
  20   153  5579.99
  20   154  5412.06
  20   155  6091.14
  20   156  6066.78
  20   157  6313.35
  20   158  6133.44
  20   159  5723.84
  20   160  6094.55
  20   161  5774.29
  20   162  6276.9
  20   163  5668.48
  20   164  5484.15
  20   165  5125.93
  20   166  5673.07
  20   167  5566
  20   168  5648.67
  20   169  5202.12
  20   170  5586.56
  20   171  5767.99
  20   172  5466.6
  20   173  5412.64
  20   174  5812.6
  20   175  5804.04
  20   176  6075.82
  20   177  5737.88
  20   178  5038.98
  20   179  4750.96
  20   180  5159.64
  20   181  5120.32
  20   182  4374.58
  20   183  4214.72
  20   184  4383.6
  20   185  4957.69
  20   186  4755.31
  20   187  4841.36
  20   188  4528.25
  20   189  5036.72
  20   190  5016.86
  20   191  5197.38
  20   192  5293.98
  20   193  5139.75
  20   194  5213.65
  20   195  5457.42
  20   196  5563.72
  20   197  5661.81
  20   198  5224.94
  20   199  5498.56
  20   200  5829.3
  20   201  6036.44
  20   202  6283.81
  20   203  6339.29
  20   204  6553.04
  20   205  6620.54
  20   206  6934.5
  20   207  6900.47
  20   208  7188.57
  20   209  7149.27
  20   210  7204.59
  20   211  6712.16
  20   212  6661.27
  20   213  6349.46
  20   214  5908.43
  20   215  6132.31
  20   216  6146.1
  20   217  6512.28
  20   218  6005.9
  20   219  6134.68
  20   220  6545.37
  20   221  6947.17
  20   222  6971.85
  20   223  6900.48
  20   224  6624.12
  20   225  6271.25
  20   226  6065.38
  20   227  6287.96
  20   228  6137.21
  20   229  5868.22
  20   230  6016.67
  20   231  6611.1
  20   232  7082
  20   233  7426.2
  20   234  7797.09
  20   235  7626.81
  20   236  7202.98
  20   237  6835.61
  20   238  6945.13
  20   239  6818.56
  20   240  7078.2
  20   241  6941.76
  20   242  7326.72
  20   243  7244.3
  20   244  7170.83
  20   245  7447.68
  20   246  7587.56
  20   247  7559.31
  20   248  7352.43
  20   249  6866.92
  20   250  6360.06
  20   251  6500.58
  20   252  6613.33
  20   253  6622.34
  20   254  6177.27
  20   255  5804.7
  20   256  5760.21
  20   257  5291.79
  20   258  5159.41
  20   259  5268.41
  20   260  5368.25
  20   261  5139.49
  20   262  5405.79
  20   263  5258.05
  20   264  5348.81
  20   265  4797.37
  20   266  4616.18
  20   267  4078.57
  20   268  3961.5
  20   269  4351.1
  20   270  4540.19
  20   271  4695.76
  20   272  4160.76
  20   273  4132.69
  20   274  4194.89
  20   275  4334.56
  20   276  4805.54
  20   277  4900.53
  20   278  4682.22
  20   279  4623.08
  20   280  4608.74
  20   281  4711.44
  20   282  5125.94
  20   283  5130.18
  20   284  4970.44
  20   285  5051.02
  20   286  5068.14
  20   287  5192.04
  20   288  4973.86
  20   289  4504.94
  20   290  4349.41
  20   291  4325.23
  20   292  4867.88
  20   293  4786.05
  20   294  5310.34
  20   295  5109.63
  20   296  5691.02
  20   297  5862.58
  20   298  5651.33
  20   299  5050.57
  20   300  4635.97
  20   301  4888.7
  20   302  4751.5
  20   303  4752.44
  20   304  4314.83
  20   305  4871.66
  20   306  5433.49
  20   307  6339.17
  20   308  6142.48
  20   309  6246.68
  20   310  6521.57
  20   311  6684.9
  20   312  6381.94
  20   313  6463.23
  20   314  6057.02
  20   315  5957.15
  20   316  5646.69
  20   317  5783.96
  20   318  5742.13
  20   319  6269.41
  20   320  6341.53
  20   321  5825.11
  20   322  5679.95
  20   323  5727.96
  20   324  6069.75
  20   325  5371.14
  20   326  5700.13
  20   327  5594.47
  20   328  5914.33
  20   329  6134
  20   330  6768.6
  20   331  6338.63
  20   332  6687.85
  20   333  6744.47
  20   334  6829.89
  20   335  6795.07
  20   336  7064
  20   337  6997.68
  20   338  7518.25
  20   339  7302.93
  20   340  7549.71
  20   341  7854.98
  20   342  7872.96
  20   343  6800.19
  20   344  6088.31
  20   345  5179.08
  20   346  5389.46
  20   347  5218.4
  20   348  5178.34
  20   349  4731.44
  20   350  4151.96
  20   351  4563.94
  20   352  4102.74
  20   353  4496.33
  20   354  4772.81
  20   355  5797.63
  20   356  6628.07
  20   357  6448.53
  20   358  5858.8
  20   359  5635.26
  20   360  6010.13
  20   361  6525.37
  20   362  6930.48
  20   363  6873.82
  20   364  7408.05
  20   365  7442.69
  20   366  7160.84
  20   367  6277.34
  20   368  5899.3
  20   369  6166.5
  20   370  5968.58
  20   371  6362.62
  20   372  5638.21
  20   373  5863.74
  20   374  5828.04
  20   375  5998.13
  20   376  5330.46
  20   377  5362.94
  20   378  5438.89
  20   379  6044.4
  20   380  6196.73
  20   381  6306.86
  20   382  6577.78
  20   383  6305.27
  20   384  6522.56
  20   385  6449.51
  20   386  6847.56
  20   387  7069.68
  20   388  7130
  20   389  7229.44
  20   390  7283.49
  20   391  6988.53
  20   392  5918.85
  20   393  5996.81
  20   394  6262.42
  20   395  6435.06
  20   396  6304.83
  20   397  6415.97
  20   398  6481.42
  20   399  7185.69
  20   400  8053.26
  20   401  8556.77
  20   402  8615.65
  20   403  8357.12
  20   404  8302.15
  20   405  8288.77
  20   406  7837.15
  20   407  8059.22
  20   408  7622.38
  20   409  7253.58
  20   410  6347.55
  20   411  7122.09
  20   412  7892.89
  20   413  7772.16
  20   414  7236.78
  20   415  6873.9
  20   416  6345.47
  20   417  5530.34
  20   418  4787.15
  20   419  4908.3
  20   420  5465.69
  20   421  6037.55
  20   422  6465.36
  20   423  6748.4
  20   424  7739.78
  20   425  7640.1
  20   426  7486.07
  20   427  6704.98
  20   428  7105.78
  20   429  7364.5
  20   430  7665.4
  20   431  7355.49
  20   432  7813.15
  20   433  7759.02
  20   434  8180.7
  20   435  7715.59
  20   436  8483.66
  20   437  8399.37
  20   438  7600.09
  20   439  6366.98
  20   440  5015.7
  20   441  4121.29
  20   442  3884.57
  20   443  3184.66
  20   444  3220.22
  20   445  -99999
  20   446  -99999
  20   447  -99999
  20   448  -99999
  20   449  -99999
  20   450  -99999
  20   451  -99999
  20   452  -99999
  20   453  -99999
  20   454  -99999
  20   455  -99999
  21    18  -99999
  21    19  -99999
  21    20  -99999
  21    21  -99999
  21    22  -99999
  21    23  -99999
  21    24  -99999
  21    25  -99999
  21    26  -99999
  21    27  -99999
  21    28  -99999
  21    29  -99999
  21    30  -99999
  21    31  -99999
  21    32  -99999
  21    33  -99999
  21    34  -99999
  21    35  -99999
  21    36  -99999
  21    37  -99999
  21    38  -99999
  21    39  -99999
  21    40  -99999
  21    41  -99999
  21    42  -99999
  21    43  -99999
  21    44  -99999
  21    45  0
  21    46  0
  21    47  0
  21    48  0
  21    49  0
  21    50  0
  21    51  0
  21    52  0
  21    53  0
  21    54  0
  21    55  0
  21    56  0
  21    57  0
  21    58  0
  21    59  0
  21    60  0
  21    61  0
  21    62  0
  21    63  0
  21    64  0
  21    65  1724.01
  21    66  3439.92
  21    67  4929.45
  21    68  5438.13
  21    69  5264.87
  21    70  5590.36
  21    71  4971.51
  21    72  5540.31
  21    73  5942.42
  21    74  6165.75
  21    75  5885.37
  21    76  6283.37
  21    77  6524.18
  21    78  6613.99
  21    79  6646.37
  21    80  6749.23
  21    81  7210.49
  21    82  6934.29
  21    83  6927.64
  21    84  6794.07
  21    85  6468.64
  21    86  5996.15
  21    87  6058.5
  21    88  6759.95
  21    89  6727.16
  21    90  6688.77
  21    91  6985.08
  21    92  7420.24
  21    93  7214.52
  21    94  7045.63
  21    95  7096.55
  21    96  6405.13
  21    97  6432.06
  21    98  6546.09
  21    99  6626.93
  21   100  5921.75
  21   101  5617.92
  21   102  5626.65
  21   103  5554.65
  21   104  5693.28
  21   105  5856.93
  21   106  6271.93
  21   107  6047.75
  21   108  6882.92
  21   109  6945.03
  21   110  6820.66
  21   111  6040.83
  21   112  5670.64
  21   113  6128.82
  21   114  6601.6
  21   115  6939.55
  21   116  6366
  21   117  5822.04
  21   118  5481.54
  21   119  5786.97
  21   120  6160.69
  21   121  6024.02
  21   122  6004.94
  21   123  5788.95
  21   124  5827.96
  21   125  5579.03
  21   126  5229.27
  21   127  4711.51
  21   128  4882.57
  21   129  4149.35
  21   130  4439.02
  21   131  4356.77
  21   132  4277.53
  21   133  4025.02
  21   134  3499.18
  21   135  3887.14
  21   136  4663.34
  21   137  4945.94
  21   138  4954.32
  21   139  4404.66
  21   140  4639.87
  21   141  4253.89
  21   142  4476.83
  21   143  4439.9
  21   144  4823.39
  21   145  4897.71
  21   146  4390.89
  21   147  4923.64
  21   148  4742.06
  21   149  5348.74
  21   150  5285.66
  21   151  5466.72
  21   152  5071.65
  21   153  5431.1
  21   154  5362.71
  21   155  5466.01
  21   156  5046.56
  21   157  4602.06
  21   158  5323.72
  21   159  5294.01
  21   160  5594.16
  21   161  5205.67
  21   162  5666.18
  21   163  5501.43
  21   164  5418.57
  21   165  5218.86
  21   166  5619.23
  21   167  5501.14
  21   168  5300.36
  21   169  5099.73
  21   170  5533.88
  21   171  5818.74
  21   172  5465.59
  21   173  5492.58
  21   174  5885.77
  21   175  6012.67
  21   176  6181.99
  21   177  5826.85
  21   178  5194.35
  21   179  5078.62
  21   180  5296.1
  21   181  5209.23
  21   182  4601.87
  21   183  4544.58
  21   184  4588.21
  21   185  5116.74
  21   186  5241.83
  21   187  5421.73
  21   188  5182.36
  21   189  5687.62
  21   190  5536.99
  21   191  5300.1
  21   192  5000.24
  21   193  5072.44
  21   194  5308.94
  21   195  5439.54
  21   196  5577.87
  21   197  5854.9
  21   198  5714.57
  21   199  5954.44
  21   200  6038.96
  21   201  6412.67
  21   202  6705
  21   203  6890.08
  21   204  6759.76
  21   205  6718.8
  21   206  6838.57
  21   207  7050.45
  21   208  7143.57
  21   209  7267.61
  21   210  7113.79
  21   211  6924.46
  21   212  7134.96
  21   213  6900.5
  21   214  6509.63
  21   215  6597.01
  21   216  6268.07
  21   217  6590.86
  21   218  6259
  21   219  6650.16
  21   220  7269.84
  21   221  7675.35
  21   222  7703.52
  21   223  7241.99
  21   224  7255.93
  21   225  6586.08
  21   226  6686.88
  21   227  6925.89
  21   228  6621.11
  21   229  6284.42
  21   230  5993.18
  21   231  6510.54
  21   232  6635.01
  21   233  7133.46
  21   234  7344.82
  21   235  7266.85
  21   236  6722.26
  21   237  6509.37
  21   238  6879.8
  21   239  7178.58
  21   240  7465.11
  21   241  7112.93
  21   242  7422.77
  21   243  6907.34
  21   244  6694.67
  21   245  6534.24
  21   246  7122.59
  21   247  6895.01
  21   248  7031.67
  21   249  6285.68
  21   250  5886.67
  21   251  5872.15
  21   252  6052.73
  21   253  6245.17
  21   254  6234.97
  21   255  6154.24
  21   256  6015.92
  21   257  5501.37
  21   258  5519.84
  21   259  5171.49
  21   260  5472.04
  21   261  5105.71
  21   262  5584.71
  21   263  5440.16
  21   264  5605.97
  21   265  5199.03
  21   266  5071.04
  21   267  4947.94
  21   268  4138.88
  21   269  4300.34
  21   270  4110.96
  21   271  4497.34
  21   272  3906.04
  21   273  3964.82
  21   274  3951.91
  21   275  4153.12
  21   276  4868.24
  21   277  5121.41
  21   278  4982.04
  21   279  4834.13
  21   280  4744.82
  21   281  4620.59
  21   282  4765.01
  21   283  4772.51
  21   284  4622.71
  21   285  4719.16
  21   286  5055.63
  21   287  5198.17
  21   288  5194.65
  21   289  4546.28
  21   290  4283.03
  21   291  4316.57
  21   292  4553.45
  21   293  4466.54
  21   294  4515.19
  21   295  4487.23
  21   296  4955.21
  21   297  5623.45
  21   298  5535.11
  21   299  5516.48
  21   300  4803.67
  21   301  5086.86
  21   302  4967.77
  21   303  4819.72
  21   304  4087.61
  21   305  4489.85
  21   306  5102.8
  21   307  6031.59
  21   308  5726.67
  21   309  5684.79
  21   310  5909.98
  21   311  5988.86
  21   312  6020.95
  21   313  6030.53
  21   314  6040.16
  21   315  5792.03
  21   316  5392.16
  21   317  5417.46
  21   318  5443.52
  21   319  6214.83
  21   320  6223.56
  21   321  5931.73
  21   322  5906.14
  21   323  5896.13
  21   324  5611.41
  21   325  5249.17
  21   326  5942.45
  21   327  6153.81
  21   328  6419.36
  21   329  6710.96
  21   330  7123.45
  21   331  6742.03
  21   332  7015.33
  21   333  7382.5
  21   334  7597.85
  21   335  7519.33
  21   336  7728.04
  21   337  6898.41
  21   338  7206.05
  21   339  7493.94
  21   340  7631.53
  21   341  7898.63
  21   342  7881.7
  21   343  6955.27
  21   344  6701.72
  21   345  5897.74
  21   346  5757.86
  21   347  5854.84
  21   348  5617.9
  21   349  5123.06
  21   350  4670.72
  21   351  4750.13
  21   352  4429.53
  21   353  4674.6
  21   354  4958.64
  21   355  5486.45
  21   356  6237.17
  21   357  5992.87
  21   358  5829.64
  21   359  5495.02
  21   360  5767.68
  21   361  6625.02
  21   362  7413.48
  21   363  7260.5
  21   364  7280.64
  21   365  7435.06
  21   366  7056.02
  21   367  6035.19
  21   368  5730.37
  21   369  6080.4
  21   370  5504.6
  21   371  5501.78
  21   372  5233.31
  21   373  5622.41
  21   374  5698.91
  21   375  5897.14
  21   376  5137.97
  21   377  5466.65
  21   378  5210.25
  21   379  5840.2
  21   380  6105.69
  21   381  6053.28
  21   382  6418.52
  21   383  6358.94
  21   384  6392.85
  21   385  6697.28
  21   386  6615.74
  21   387  6740.27
  21   388  6800.04
  21   389  6636.2
  21   390  6618.74
  21   391  6077.15
  21   392  5977.42
  21   393  5963.86
  21   394  6408.6
  21   395  6361.95
  21   396  6206.37
  21   397  6340.13
  21   398  6877.23
  21   399  7720.87
  21   400  8445.11
  21   401  8155.85
  21   402  8181.81
  21   403  8147.44
  21   404  8318.23
  21   405  8099.63
  21   406  7562.04
  21   407  7675.53
  21   408  7166.09
  21   409  6862.23
  21   410  5992.37
  21   411  6743.71
  21   412  7932.64
  21   413  8133.17
  21   414  7870.53
  21   415  7144.32
  21   416  6423.58
  21   417  5663.45
  21   418  4884.6
  21   419  4493.07
  21   420  4729.47
  21   421  5287.79
  21   422  6023.88
  21   423  6750.83
  21   424  7435.52
  21   425  7365.28
  21   426  7215.48
  21   427  6780.65
  21   428  7139.78
  21   429  7434.76
  21   430  7701.78
  21   431  7461.45
  21   432  7626.07
  21   433  7660.12
  21   434  7792.58
  21   435  7060.86
  21   436  8389.83
  21   437  7935.25
  21   438  7226.14
  21   439  5384.38
  21   440  4743.87
  21   441  3867.87
  21   442  2702.33
  21   443  1864.5
  21   444  1989.71
  21   445  -99999
  21   446  -99999
  21   447  -99999
  21   448  -99999
  21   449  -99999
  21   450  -99999
  21   451  -99999
  21   452  -99999
  21   453  -99999
  21   454  -99999
  21   455  -99999
  22    18  -99999
  22    19  -99999
  22    20  -99999
  22    21  -99999
  22    22  -99999
  22    23  -99999
  22    24  -99999
  22    25  -99999
  22    26  -99999
  22    27  -99999
  22    28  -99999
  22    29  -99999
  22    30  -99999
  22    31  -99999
  22    32  -99999
  22    33  -99999
  22    34  -99999
  22    35  -99999
  22    36  -99999
  22    37  -99999
  22    38  -99999
  22    39  -99999
  22    40  -99999
  22    41  -99999
  22    42  -99999
  22    43  -99999
  22    44  -99999
  22    45  0
  22    46  0
  22    47  0
  22    48  0
  22    49  0
  22    50  0
  22    51  0
  22    52  0
  22    53  0
  22    54  0
  22    55  0
  22    56  0
  22    57  0
  22    58  0
  22    59  0
  22    60  0
  22    61  0
  22    62  0
  22    63  0
  22    64  0
  22    65  1707.15
  22    66  2955.36
  22    67  5399.8
  22    68  5634.91
  22    69  5667.26
  22    70  5164.29
  22    71  5510.85
  22    72  6302.24
  22    73  6501.2
  22    74  6202.96
  22    75  5762.47
  22    76  6609.79
  22    77  6502.6
  22    78  6621.23
  22    79  6309.13
  22    80  7102.05
  22    81  7457.9
  22    82  7284.67
  22    83  6884.94
  22    84  6377.46
  22    85  6388.13
  22    86  6101.48
  22    87  6319.88
  22    88  7126.04
  22    89  7584.34
  22    90  7346.58
  22    91  6944.34
  22    92  7226.23
  22    93  7303.1
  22    94  7468.97
  22    95  6824.41
  22    96  6426.96
  22    97  6625.07
  22    98  6561.69
  22    99  6393.5
  22   100  5936.57
  22   101  5852.16
  22   102  5473.04
  22   103  5761.31
  22   104  5779.7
  22   105  6066.72
  22   106  5913.58
  22   107  5930.76
  22   108  6107.69
  22   109  6166.67
  22   110  6433.2
  22   111  6186.47
  22   112  5787.02
  22   113  5865.62
  22   114  6351.37
  22   115  6290.48
  22   116  5821.39
  22   117  5386.07
  22   118  4906.84
  22   119  5269.52
  22   120  5783.85
  22   121  5205.87
  22   122  5142.84
  22   123  4774.71
  22   124  5145.61
  22   125  4844.68
  22   126  4665.78
  22   127  4342.96
  22   128  4652.89
  22   129  4044.62
  22   130  4235.03
  22   131  3976.53
  22   132  4202.7
  22   133  3971
  22   134  3840.74
  22   135  4203.01
  22   136  4660.92
  22   137  4463.47
  22   138  4658.55
  22   139  4716.68
  22   140  5353.03
  22   141  4930.92
  22   142  4629.23
  22   143  4526.94
  22   144  5002.78
  22   145  4861.78
  22   146  4794.76
  22   147  4951.38
  22   148  5282.5
  22   149  6199.93
  22   150  5898.94
  22   151  5848.41
  22   152  5075.64
  22   153  5565.68
  22   154  5533.85
  22   155  5727.73
  22   156  5626.27
  22   157  5368.53
  22   158  5872.31
  22   159  5558.87
  22   160  5780.44
  22   161  5691.37
  22   162  5530.87
  22   163  5608.02
  22   164  5023.74
  22   165  5235.99
  22   166  5612.54
  22   167  5379.31
  22   168  5397.42
  22   169  5159
  22   170  5407.57
  22   171  5081.94
  22   172  5287.98
  22   173  5389.11
  22   174  5365.24
  22   175  5725.93
  22   176  5854.45
  22   177  5617.14
  22   178  4916.13
  22   179  4937.85
  22   180  4974.4
  22   181  4981.61
  22   182  4507.2
  22   183  4552.64
  22   184  4554.41
  22   185  4957.14
  22   186  5206.71
  22   187  5400.24
  22   188  4910.47
  22   189  5338.35
  22   190  5189.16
  22   191  4890.34
  22   192  4514.7
  22   193  4513.36
  22   194  4932.61
  22   195  5212.27
  22   196  5286.8
  22   197  5688.11
  22   198  5391.87
  22   199  5691.27
  22   200  5504.38
  22   201  6016.03
  22   202  6354.52
  22   203  6479.22
  22   204  6297.72
  22   205  6290.31
  22   206  6472.32
  22   207  6856.63
  22   208  6921.28
  22   209  7080
  22   210  6809.64
  22   211  6638.09
  22   212  7000.97
  22   213  6762.98
  22   214  6446.14
  22   215  6556.67
  22   216  6140.88
  22   217  6365.81
  22   218  5951.18
  22   219  6400.38
  22   220  6944.57
  22   221  7412.43
  22   222  7421.25
  22   223  6405.08
  22   224  5764.25
  22   225  5859.72
  22   226  6178.39
  22   227  6539.91
  22   228  6175.2
  22   229  6007.19
  22   230  5897.94
  22   231  6686.53
  22   232  7037.98
  22   233  7571.63
  22   234  7506.48
  22   235  7316.18
  22   236  6858.05
  22   237  6764.29
  22   238  6883.26
  22   239  7625.79
  22   240  7785.69
  22   241  7348.54
  22   242  7204.26
  22   243  6887.81
  22   244  6588.81
  22   245  6171.83
  22   246  6942.51
  22   247  7737.25
  22   248  7854.38
  22   249  7000.38
  22   250  6207.82
  22   251  6259.46
  22   252  6190.68
  22   253  6228.69
  22   254  5881.15
  22   255  6225.03
  22   256  5770.71
  22   257  5223.74
  22   258  4546.74
  22   259  4446.5
  22   260  4525.53
  22   261  4749.94
  22   262  4991.92
  22   263  5267.82
  22   264  4644.42
  22   265  4538.08
  22   266  4078.33
  22   267  4039.47
  22   268  3327.63
  22   269  3570.65
  22   270  3675.85
  22   271  4434.44
  22   272  4325.54
  22   273  4318.75
  22   274  4138.45
  22   275  3863.59
  22   276  4520.51
  22   277  4588.6
  22   278  4642.43
  22   279  4509.75
  22   280  4404.53
  22   281  4171.84
  22   282  4422.64
  22   283  4688.04
  22   284  4910.4
  22   285  4963.35
  22   286  5297.92
  22   287  5237.65
  22   288  5396.71
  22   289  4649.39
  22   290  4230.91
  22   291  4265.69
  22   292  4282.02
  22   293  4696.72
  22   294  4455.87
  22   295  4991.43
  22   296  5190.05
  22   297  6058.42
  22   298  5591.48
  22   299  5136.76
  22   300  4723.85
  22   301  4495
  22   302  4600.73
  22   303  4434.46
  22   304  4257.89
  22   305  4800
  22   306  5574.58
  22   307  6015.28
  22   308  5772.17
  22   309  5690.46
  22   310  6096.52
  22   311  5869.04
  22   312  5900.2
  22   313  5629.6
  22   314  5844.97
  22   315  5677
  22   316  5527.6
  22   317  5363.74
  22   318  5360.43
  22   319  5829.34
  22   320  5806.91
  22   321  5441.06
  22   322  5668.39
  22   323  5753.03
  22   324  5392.88
  22   325  5107.86
  22   326  5982.27
  22   327  6057.12
  22   328  6324.79
  22   329  6547.35
  22   330  6892.02
  22   331  6652.11
  22   332  6652.92
  22   333  6660.19
  22   334  6784.65
  22   335  6812.24
  22   336  7385.02
  22   337  6794.18
  22   338  7120.93
  22   339  7344.79
  22   340  7886.08
  22   341  7999.82
  22   342  8022.69
  22   343  7018.13
  22   344  6909.24
  22   345  5949.66
  22   346  5103.39
  22   347  4914.99
  22   348  4689.2
  22   349  4297.62
  22   350  4307.5
  22   351  4696.5
  22   352  4886.34
  22   353  4956.07
  22   354  5697.82
  22   355  5701.36
  22   356  6325.03
  22   357  5844.08
  22   358  6025.25
  22   359  5795.19
  22   360  5817.57
  22   361  6884.65
  22   362  7813.8
  22   363  7818.28
  22   364  7639.38
  22   365  7412.93
  22   366  7250.51
  22   367  6706.28
  22   368  6236.23
  22   369  6252.74
  22   370  5593.43
  22   371  5471.71
  22   372  5206.01
  22   373  5274.36
  22   374  5483.05
  22   375  5818.45
  22   376  5649.02
  22   377  6276.95
  22   378  5991.58
  22   379  5420.5
  22   380  5378.31
  22   381  5564.72
  22   382  6467.84
  22   383  6870.45
  22   384  6585.28
  22   385  6578.39
  22   386  6920.38
  22   387  6663.28
  22   388  6917.02
  22   389  6756.64
  22   390  6589.45
  22   391  6150.8
  22   392  6131.91
  22   393  6000.44
  22   394  6075.63
  22   395  6067.43
  22   396  6200.34
  22   397  6330.87
  22   398  6954.3
  22   399  7558.09
  22   400  8139.74
  22   401  7704.55
  22   402  7737.71
  22   403  7894.6
  22   404  8161.33
  22   405  7934.46
  22   406  7413.18
  22   407  7327.85
  22   408  7075.95
  22   409  6765.24
  22   410  6239.86
  22   411  6716.64
  22   412  7984.3
  22   413  8124.61
  22   414  8054.58
  22   415  6845.76
  22   416  5884.64
  22   417  5443.35
  22   418  5204.82
  22   419  4716.96
  22   420  4762.77
  22   421  5177.75
  22   422  5615.96
  22   423  6042.75
  22   424  6763.37
  22   425  7053.4
  22   426  7143.28
  22   427  6843.02
  22   428  7012.57
  22   429  7282.96
  22   430  7320.36
  22   431  7434.55
  22   432  7322.71
  22   433  7344.93
  22   434  7320.67
  22   435  7392.02
  22   436  8302.74
  22   437  8215.35
  22   438  7166.68
  22   439  6104.39
  22   440  6054.85
  22   441  5368.32
  22   442  3238.25
  22   443  2276.16
  22   444  2474.02
  22   445  -99999
  22   446  -99999
  22   447  -99999
  22   448  -99999
  22   449  -99999
  22   450  -99999
  22   451  -99999
  22   452  -99999
  22   453  -99999
  22   454  -99999
  22   455  -99999
  23    18  -99999
  23    19  -99999
  23    20  -99999
  23    21  -99999
  23    22  -99999
  23    23  -99999
  23    24  -99999
  23    25  -99999
  23    26  -99999
  23    27  -99999
  23    28  -99999
  23    29  -99999
  23    30  -99999
  23    31  -99999
  23    32  -99999
  23    33  -99999
  23    34  -99999
  23    35  -99999
  23    36  -99999
  23    37  -99999
  23    38  -99999
  23    39  -99999
  23    40  -99999
  23    41  -99999
  23    42  -99999
  23    43  -99999
  23    44  -99999
  23    45  0
  23    46  0
  23    47  0
  23    48  0
  23    49  0
  23    50  0
  23    51  0
  23    52  0
  23    53  0
  23    54  0
  23    55  0
  23    56  0
  23    57  0
  23    58  0
  23    59  0
  23    60  0
  23    61  0
  23    62  0
  23    63  0
  23    64  0
  23    65  1898.06
  23    66  3118.34
  23    67  5365.01
  23    68  4891.02
  23    69  5251.77
  23    70  4789.42
  23    71  5568.63
  23    72  5865.8
  23    73  5866.07
  23    74  5463.93
  23    75  5786.74
  23    76  6770.44
  23    77  6850.07
  23    78  6411.02
  23    79  5617.54
  23    80  6654.46
  23    81  6803.75
  23    82  6742.17
  23    83  6100.18
  23    84  6022.19
  23    85  6315.97
  23    86  6353.48
  23    87  6596.95
  23    88  7100.22
  23    89  7239.36
  23    90  7457.5
  23    91  7006.4
  23    92  6743.46
  23    93  6786.08
  23    94  7182.17
  23    95  6842.7
  23    96  6583.87
  23    97  6440.61
  23    98  6122.62
  23    99  6036.66
  23   100  6132.85
  23   101  5573.15
  23   102  5248.88
  23   103  5271.59
  23   104  5464.84
  23   105  6053.09
  23   106  6120.9
  23   107  6325.44
  23   108  5909.38
  23   109  5472.02
  23   110  5873.08
  23   111  6128.85
  23   112  5993.79
  23   113  6036.9
  23   114  5965.49
  23   115  5945.07
  23   116  5619.97
  23   117  5795.21
  23   118  5076.37
  23   119  5247.1
  23   120  5239.43
  23   121  5121.16
  23   122  5140.89
  23   123  5042.09
  23   124  5448.2
  23   125  5029.4
  23   126  4408.28
  23   127  4126.35
  23   128  4504.11
  23   129  4230.86
  23   130  4210.33
  23   131  4065.58
  23   132  3975.04
  23   133  3893.52
  23   134  3962.2
  23   135  4409.15
  23   136  4440.6
  23   137  4071.67
  23   138  4191.12
  23   139  4103.62
  23   140  4587.61
  23   141  4383.67
  23   142  4234.42
  23   143  4455.09
  23   144  4563.06
  23   145  4418.02
  23   146  4387.84
  23   147  4561.25
  23   148  4891.25
  23   149  5544.96
  23   150  5240.07
  23   151  5131.22
  23   152  4552.88
  23   153  5361.63
  23   154  5459.67
  23   155  5325.98
  23   156  5544.07
  23   157  5499.27
  23   158  5595.56
  23   159  5225.76
  23   160  4972.65
  23   161  5416.41
  23   162  5289.76
  23   163  5473.7
  23   164  5228.78
  23   165  5425.23
  23   166  5331.74
  23   167  5305.62
  23   168  5460.07
  23   169  5350.11
  23   170  5569.96
  23   171  5230.58
  23   172  5483.62
  23   173  5488.11
  23   174  5190.05
  23   175  5614.65
  23   176  5645.05
  23   177  5713.28
  23   178  5019.71
  23   179  5241.44
  23   180  5158.96
  23   181  5236.32
  23   182  4732.6
  23   183  4726.38
  23   184  4597.59
  23   185  4799.77
  23   186  4925.97
  23   187  4834.04
  23   188  4719.92
  23   189  5002.22
  23   190  5148.5
  23   191  5498.58
  23   192  5417.09
  23   193  5111.48
  23   194  5135.19
  23   195  5177.29
  23   196  5273.75
  23   197  5713.05
  23   198  5511.09
  23   199  5811.74
  23   200  5825.9
  23   201  6490.61
  23   202  6662.61
  23   203  6678.31
  23   204  6513.74
  23   205  6870.34
  23   206  6923.32
  23   207  7146.33
  23   208  7077.79
  23   209  7362.66
  23   210  7084.1
  23   211  6697.8
  23   212  6690.02
  23   213  6744.82
  23   214  6968.9
  23   215  6863.97
  23   216  6191.69
  23   217  6559.06
  23   218  6228.04
  23   219  6534.28
  23   220  6679.25
  23   221  6857.35
  23   222  7128.26
  23   223  6527.85
  23   224  6277.63
  23   225  6400.44
  23   226  6592.62
  23   227  7031.34
  23   228  6603.67
  23   229  6041.8
  23   230  5868.22
  23   231  6635.26
  23   232  6986.24
  23   233  7244.67
  23   234  6999.59
  23   235  6651.64
  23   236  6378.67
  23   237  6469.57
  23   238  6482.05
  23   239  7206.25
  23   240  7010.41
  23   241  6582.02
  23   242  6626.24
  23   243  6625.99
  23   244  6663.96
  23   245  6408.31
  23   246  6892.43
  23   247  7654.15
  23   248  7426.6
  23   249  6806.49
  23   250  5849.35
  23   251  5911.08
  23   252  5761.69
  23   253  5899.25
  23   254  5811.78
  23   255  5881.4
  23   256  5052.63
  23   257  4693.89
  23   258  4513.76
  23   259  4465.97
  23   260  4520
  23   261  4692.28
  23   262  4523.36
  23   263  4708.58
  23   264  4538.33
  23   265  4581.44
  23   266  4350.77
  23   267  4242.6
  23   268  3810.75
  23   269  3987.11
  23   270  4293.15
  23   271  4860.17
  23   272  4491.24
  23   273  4544.28
  23   274  4212.64
  23   275  4191.5
  23   276  4591.63
  23   277  4571.7
  23   278  4952.01
  23   279  4452.73
  23   280  4199.32
  23   281  3908.91
  23   282  4388.62
  23   283  4968.18
  23   284  5447.04
  23   285  5132.2
  23   286  5008.08
  23   287  4503.02
  23   288  4763.44
  23   289  4197.61
  23   290  3828.73
  23   291  3775.86
  23   292  3889.5
  23   293  4181.38
  23   294  3935.26
  23   295  4402.89
  23   296  4629.17
  23   297  5198.32
  23   298  4814.1
  23   299  4450.28
  23   300  4349.69
  23   301  4257.89
  23   302  4610.12
  23   303  4599.41
  23   304  4828.81
  23   305  5062.53
  23   306  5359.44
  23   307  5004.58
  23   308  4736.63
  23   309  5030.32
  23   310  5700.29
  23   311  5800.58
  23   312  5826.74
  23   313  5494.35
  23   314  5660.65
  23   315  5551.47
  23   316  5554.94
  23   317  5077.52
  23   318  5169.1
  23   319  5219.88
  23   320  5080.5
  23   321  5222.06
  23   322  5664.67
  23   323  5974.57
  23   324  5729.49
  23   325  5607.87
  23   326  6350.63
  23   327  6444.21
  23   328  6864.2
  23   329  6763.78
  23   330  7056.78
  23   331  6718.94
  23   332  6825.78
  23   333  6601.6
  23   334  6429.51
  23   335  6681.59
  23   336  7439.62
  23   337  6995.22
  23   338  7519.45
  23   339  7831.53
  23   340  8013.46
  23   341  7816.2
  23   342  7831.12
  23   343  7150.98
  23   344  7057.25
  23   345  5852.83
  23   346  4997.79
  23   347  4628.95
  23   348  4659.7
  23   349  4208.88
  23   350  4403.85
  23   351  4850.97
  23   352  4989.72
  23   353  4775.08
  23   354  4915.77
  23   355  5005.42
  23   356  5638.89
  23   357  5874.53
  23   358  6087.52
  23   359  6236.75
  23   360  6199.11
  23   361  7192.73
  23   362  7549.59
  23   363  7443.9
  23   364  7240.02
  23   365  7353.94
  23   366  7305.33
  23   367  7576.13
  23   368  7103.08
  23   369  6811.72
  23   370  6061.07
  23   371  5540.97
  23   372  5587.78
  23   373  6181.22
  23   374  5927.67
  23   375  5941.95
  23   376  5537.16
  23   377  5158.74
  23   378  5260.54
  23   379  4713.38
  23   380  4913.55
  23   381  5499.47
  23   382  5879.1
  23   383  6135.49
  23   384  5804.66
  23   385  5876.2
  23   386  6299.48
  23   387  6241.95
  23   388  6820.66
  23   389  6804.38
  23   390  6476.13
  23   391  6072.11
  23   392  5746.14
  23   393  5524.73
  23   394  5381.12
  23   395  5521.92
  23   396  5700.69
  23   397  5637.41
  23   398  6151.1
  23   399  6575.28
  23   400  7214.94
  23   401  7421.48
  23   402  7312.84
  23   403  7538.39
  23   404  7594.57
  23   405  7344.81
  23   406  7247.69
  23   407  7071.79
  23   408  6811.79
  23   409  6468.28
  23   410  6434.25
  23   411  6809.2
  23   412  7798.2
  23   413  8065.7
  23   414  8490.67
  23   415  7512.83
  23   416  6573.73
  23   417  5983.35
  23   418  5708.55
  23   419  4847.5
  23   420  4797.5
  23   421  5231.93
  23   422  5782.33
  23   423  6166.53
  23   424  6900.2
  23   425  6975.85
  23   426  7143.87
  23   427  7010.75
  23   428  7064.73
  23   429  7376.31
  23   430  7249.36
  23   431  7521.76
  23   432  7554.18
  23   433  7533.74
  23   434  7313.77
  23   435  7331.5
  23   436  7312.24
  23   437  7682.4
  23   438  6531.71
  23   439  5710.73
  23   440  5305.46
  23   441  4186.46
  23   442  3085.26
  23   443  2176.61
  23   444  3015.6
  23   445  -99999
  23   446  -99999
  23   447  -99999
  23   448  -99999
  23   449  -99999
  23   450  -99999
  23   451  -99999
  23   452  -99999
  23   453  -99999
  23   454  -99999
  23   455  -99999
  24    18  -99999
  24    19  -99999
  24    20  -99999
  24    21  -99999
  24    22  -99999
  24    23  -99999
  24    24  -99999
  24    25  -99999
  24    26  -99999
  24    27  -99999
  24    28  -99999
  24    29  -99999
  24    30  -99999
  24    31  -99999
  24    32  -99999
  24    33  -99999
  24    34  -99999
  24    35  -99999
  24    36  -99999
  24    37  -99999
  24    38  -99999
  24    39  -99999
  24    40  -99999
  24    41  -99999
  24    42  -99999
  24    43  -99999
  24    44  -99999
  24    45  0
  24    46  0
  24    47  0
  24    48  0
  24    49  0
  24    50  0
  24    51  0
  24    52  0
  24    53  0
  24    54  0
  24    55  0
  24    56  0
  24    57  0
  24    58  0
  24    59  0
  24    60  0
  24    61  0
  24    62  0
  24    63  0
  24    64  0
  24    65  2253.11
  24    66  3630.42
  24    67  5646.32
  24    68  4723.18
  24    69  5219.33
  24    70  5518.16
  24    71  6227.7
  24    72  6067.73
  24    73  5806.9
  24    74  4983.73
  24    75  6010.43
  24    76  6798.56
  24    77  7220.15
  24    78  6495.9
  24    79  5854.9
  24    80  6661.8
  24    81  6528.4
  24    82  6655.3
  24    83  6225.92
  24    84  6494.22
  24    85  6593.82
  24    86  6661
  24    87  6774.21
  24    88  7383.78
  24    89  7173.52
  24    90  7396
  24    91  7281.78
  24    92  7039.03
  24    93  6996.14
  24    94  7103.03
  24    95  7102.2
  24    96  6800.9
  24    97  6161.7
  24    98  6013.24
  24    99  6158.79
  24   100  6149.58
  24   101  5794.76
  24   102  5350.9
  24   103  5392.25
  24   104  5811.02
  24   105  6080.54
  24   106  6306.98
  24   107  6450.83
  24   108  5820.38
  24   109  5679.66
  24   110  5769.65
  24   111  5690.84
  24   112  6022.12
  24   113  6358.52
  24   114  5908.3
  24   115  5881.17
  24   116  5514.07
  24   117  5411.8
  24   118  4895.84
  24   119  5109.79
  24   120  4831.45
  24   121  4882.18
  24   122  4645.86
  24   123  4974.19
  24   124  4994.34
  24   125  4860.73
  24   126  4156.82
  24   127  3988.46
  24   128  4167.98
  24   129  4031.7
  24   130  4105.83
  24   131  3954.19
  24   132  3889.45
  24   133  3622.9
  24   134  3995.32
  24   135  4279.52
  24   136  3988.25
  24   137  3867.79
  24   138  4161.37
  24   139  4190.44
  24   140  4430.29
  24   141  4268.02
  24   142  4475.55
  24   143  4826.67
  24   144  4928.53
  24   145  4481.25
  24   146  4351.53
  24   147  4133.87
  24   148  4876.56
  24   149  5371
  24   150  5615.38
  24   151  5726.2
  24   152  5455.04
  24   153  5804.06
  24   154  5997.82
  24   155  5946.39
  24   156  6139.16
  24   157  5840.91
  24   158  5476.76
  24   159  5655
  24   160  5248.59
  24   161  5441.04
  24   162  5058.44
  24   163  5277.59
  24   164  5264.93
  24   165  5222.12
  24   166  5252.36
  24   167  5325.97
  24   168  5702.35
  24   169  5416.34
  24   170  5668.62
  24   171  5582.74
  24   172  5839.44
  24   173  5818.25
  24   174  5211.1
  24   175  5624.29
  24   176  5794.6
  24   177  5634.75
  24   178  5309.76
  24   179  5369.27
  24   180  5208.77
  24   181  5211.1
  24   182  4647.14
  24   183  4739.05
  24   184  5000.09
  24   185  5247.05
  24   186  5362.19
  24   187  4889.38
  24   188  4588.87
  24   189  4516.94
  24   190  4957.87
  24   191  5480.77
  24   192  5275.09
  24   193  5004.33
  24   194  4967.86
  24   195  4955.74
  24   196  5106.42
  24   197  5048.66
  24   198  5098.06
  24   199  5506.89
  24   200  5696.61
  24   201  6392.38
  24   202  6506.51
  24   203  6537.76
  24   204  6441.12
  24   205  6537.92
  24   206  6398.65
  24   207  6395.29
  24   208  6462.38
  24   209  6711.45
  24   210  6642.22
  24   211  6413
  24   212  6455.05
  24   213  6442.22
  24   214  6355.35
  24   215  6230.43
  24   216  5698.72
  24   217  6232.44
  24   218  5971.32
  24   219  6363.25
  24   220  6212.17
  24   221  6280.57
  24   222  6684.39
  24   223  6646.83
  24   224  6414.57
  24   225  6082
  24   226  6020.17
  24   227  6613.92
  24   228  6591.68
  24   229  6132
  24   230  5929.06
  24   231  6739.35
  24   232  6982.76
  24   233  7216.64
  24   234  6951.15
  24   235  6923.96
  24   236  6937.42
  24   237  6902.77
  24   238  6746.5
  24   239  6817.87
  24   240  6791.03
  24   241  6563.82
  24   242  6753.32
  24   243  6784.97
  24   244  6924.78
  24   245  7301.87
  24   246  7141.67
  24   247  7516.76
  24   248  6964.38
  24   249  6304.48
  24   250  5494.11
  24   251  5765.19
  24   252  5505.07
  24   253  5666.08
  24   254  5652.34
  24   255  5355.47
  24   256  4857.09
  24   257  4292.02
  24   258  4413.82
  24   259  4395.9
  24   260  4503.94
  24   261  4591.88
  24   262  4478.36
  24   263  4459.6
  24   264  4415.61
  24   265  4495.73
  24   266  4451.65
  24   267  4161.18
  24   268  3750.03
  24   269  3828.93
  24   270  4203.09
  24   271  4598.89
  24   272  4322.24
  24   273  4185.11
  24   274  3859.47
  24   275  3913.32
  24   276  4736.16
  24   277  4807.16
  24   278  5050.66
  24   279  4526.7
  24   280  4131.2
  24   281  4202.53
  24   282  4591.15
  24   283  4823
  24   284  4776.45
  24   285  4478.62
  24   286  4510.87
  24   287  4281.79
  24   288  4383.29
  24   289  4432.72
  24   290  4135.17
  24   291  4064.83
  24   292  4066.13
  24   293  4222.49
  24   294  4172.46
  24   295  4613.23
  24   296  4972.71
  24   297  5427.89
  24   298  5184.18
  24   299  5145.92
  24   300  4890.13
  24   301  4760.37
  24   302  4728.49
  24   303  4519.89
  24   304  4539.09
  24   305  5167.21
  24   306  5382.13
  24   307  5501.31
  24   308  4709.09
  24   309  5234.76
  24   310  5746.34
  24   311  6444.92
  24   312  6221.39
  24   313  5713.56
  24   314  5437.82
  24   315  5477.13
  24   316  5718.91
  24   317  5339.86
  24   318  5474.47
  24   319  5250.46
  24   320  5009.8
  24   321  5501.82
  24   322  5925.23
  24   323  5881.15
  24   324  5617.03
  24   325  5541.82
  24   326  5936.39
  24   327  5783.63
  24   328  6253.88
  24   329  6273.54
  24   330  6798.12
  24   331  6413.7
  24   332  6539.4
  24   333  6323.91
  24   334  6412
  24   335  6690.9
  24   336  7244.41
  24   337  6844.06
  24   338  7363.68
  24   339  7322.36
  24   340  7474.71
  24   341  7158.32
  24   342  7285.83
  24   343  6446.12
  24   344  6235.66
  24   345  5349.35
  24   346  4746.55
  24   347  4268.21
  24   348  4431.75
  24   349  3964.55
  24   350  4605.52
  24   351  4787.68
  24   352  4676
  24   353  4717.85
  24   354  4741.23
  24   355  5213.9
  24   356  5891.16
  24   357  6537.52
  24   358  6600.23
  24   359  6614.15
  24   360  6150.19
  24   361  7233.25
  24   362  7961.04
  24   363  8316.29
  24   364  8122.78
  24   365  7940.33
  24   366  8027.37
  24   367  8256.23
  24   368  8145.79
  24   369  7715.35
  24   370  7281.07
  24   371  6627.5
  24   372  6088.46
  24   373  6510.7
  24   374  6019.52
  24   375  6122.86
  24   376  5459.05
  24   377  4927.15
  24   378  5266.42
  24   379  5443.17
  24   380  5011.99
  24   381  5503.73
  24   382  5353.27
  24   383  5436.92
  24   384  5661.4
  24   385  5939.01
  24   386  6561.49
  24   387  6627.02
  24   388  6702.21
  24   389  7075.73
  24   390  7142.48
  24   391  6499.68
  24   392  5924.89
  24   393  5522.58
  24   394  5440.04
  24   395  5242.7
  24   396  5639.28
  24   397  5520.94
  24   398  5805.88
  24   399  5806.22
  24   400  6551.23
  24   401  6908.3
  24   402  7078.15
  24   403  7438.69
  24   404  7406.58
  24   405  7449.28
  24   406  7430.4
  24   407  7136.15
  24   408  6514.16
  24   409  6231.1
  24   410  6446.38
  24   411  6947.85
  24   412  7713.38
  24   413  8283.12
  24   414  8862.39
  24   415  8190.35
  24   416  6806.29
  24   417  6118.68
  24   418  5520.19
  24   419  4943.51
  24   420  4671.38
  24   421  5049.37
  24   422  5480.98
  24   423  6104.51
  24   424  6521.5
  24   425  6854.79
  24   426  6852.35
  24   427  6807.76
  24   428  6800.59
  24   429  7213.79
  24   430  6967.85
  24   431  7556.45
  24   432  7746.44
  24   433  7518.78
  24   434  7363.94
  24   435  7153.44
  24   436  7574.72
  24   437  7376.58
  24   438  6450.59
  24   439  5299.21
  24   440  4922.98
  24   441  3567.43
  24   442  3457.36
  24   443  2236.87
  24   444  2572.77
  24   445  -99999
  24   446  -99999
  24   447  -99999
  24   448  -99999
  24   449  -99999
  24   450  -99999
  24   451  -99999
  24   452  -99999
  24   453  -99999
  24   454  -99999
  24   455  -99999
  25    18  -99999
  25    19  -99999
  25    20  -99999
  25    21  -99999
  25    22  -99999
  25    23  -99999
  25    24  -99999
  25    25  -99999
  25    26  -99999
  25    27  -99999
  25    28  -99999
  25    29  -99999
  25    30  -99999
  25    31  -99999
  25    32  -99999
  25    33  -99999
  25    34  -99999
  25    35  -99999
  25    36  -99999
  25    37  -99999
  25    38  -99999
  25    39  -99999
  25    40  -99999
  25    41  -99999
  25    42  -99999
  25    43  -99999
  25    44  -99999
  25    45  0
  25    46  0
  25    47  0
  25    48  0
  25    49  0
  25    50  0
  25    51  0
  25    52  0
  25    53  0
  25    54  0
  25    55  0
  25    56  0
  25    57  0
  25    58  0
  25    59  0
  25    60  0
  25    61  0
  25    62  0
  25    63  0
  25    64  0
  25    65  2203.58
  25    66  3826.68
  25    67  5638.95
  25    68  5251.51
  25    69  5094.3
  25    70  5486.5
  25    71  5625.67
  25    72  5983.26
  25    73  5862.36
  25    74  5468.92
  25    75  5855.63
  25    76  6601.38
  25    77  7018.62
  25    78  6680.45
  25    79  5992.06
  25    80  6479.89
  25    81  6566.64
  25    82  6715.58
  25    83  6548.17
  25    84  6661.42
  25    85  6549.38
  25    86  6677.77
  25    87  6628.16
  25    88  6902.15
  25    89  6896.49
  25    90  7533.19
  25    91  7252.31
  25    92  6838.15
  25    93  6580.08
  25    94  6884.58
  25    95  7449.33
  25    96  7289.37
  25    97  6453.45
  25    98  6000.72
  25    99  6132.77
  25   100  6442.1
  25   101  6396.97
  25   102  5882.74
  25   103  5656
  25   104  5239.39
  25   105  5768.44
  25   106  6079.12
  25   107  6152.93
  25   108  6064.99
  25   109  6180.04
  25   110  5809.98
  25   111  5762.51
  25   112  5717.37
  25   113  6272.18
  25   114  6158.39
  25   115  6400.23
  25   116  6196.69
  25   117  5692.54
  25   118  5524.23
  25   119  5566
  25   120  5194.24
  25   121  5237.57
  25   122  5128.5
  25   123  5332.07
  25   124  5080.98
  25   125  4800.15
  25   126  4579.1
  25   127  4477.96
  25   128  4420.02
  25   129  4226.2
  25   130  4277.19
  25   131  3837.48
  25   132  3696.96
  25   133  3300.33
  25   134  3551.64
  25   135  3846.69
  25   136  3464.24
  25   137  3826.45
  25   138  3902.55
  25   139  4325.37
  25   140  3887.37
  25   141  3860.44
  25   142  3427.24
  25   143  4013.23
  25   144  4038.77
  25   145  4319.88
  25   146  3976.59
  25   147  3971.11
  25   148  4429.2
  25   149  5277.59
  25   150  5408.61
  25   151  5451.21
  25   152  5302.33
  25   153  5087.6
  25   154  5768.34
  25   155  5782.83
  25   156  5686.54
  25   157  5617.61
  25   158  5173.16
  25   159  5477.27
  25   160  5341.74
  25   161  5051.56
  25   162  5191.94
  25   163  5259.22
  25   164  5392.77
  25   165  5260.94
  25   166  5271.16
  25   167  5482.21
  25   168  5439.01
  25   169  5620.7
  25   170  5760.91
  25   171  5901.28
  25   172  6050.53
  25   173  6298.63
  25   174  5801.1
  25   175  6136.3
  25   176  5995.16
  25   177  5759.65
  25   178  5547.84
  25   179  5651.81
  25   180  5490.86
  25   181  5422.81
  25   182  4781.75
  25   183  4838.07
  25   184  5018.32
  25   185  5285.32
  25   186  4871.52
  25   187  4934.1
  25   188  4860.7
  25   189  4991.08
  25   190  5353.81
  25   191  5772.72
  25   192  5635.45
  25   193  5367.82
  25   194  5364.96
  25   195  5213.68
  25   196  5445.98
  25   197  5154.77
  25   198  5319.56
  25   199  5589.62
  25   200  6028.22
  25   201  6605.12
  25   202  6825.32
  25   203  6823.69
  25   204  6700.23
  25   205  6694.2
  25   206  6649.99
  25   207  6709.61
  25   208  6772.09
  25   209  7068.6
  25   210  6924.87
  25   211  6658.62
  25   212  6369.06
  25   213  5954.47
  25   214  6008.57
  25   215  5965.45
  25   216  6091.26
  25   217  6251.88
  25   218  6067.22
  25   219  6353.2
  25   220  6459.38
  25   221  6410.59
  25   222  6769.71
  25   223  6894.94
  25   224  6752.38
  25   225  6160.35
  25   226  5742.08
  25   227  6069.41
  25   228  6247.36
  25   229  6181.66
  25   230  6001.01
  25   231  6741.95
  25   232  6643.31
  25   233  7163.73
  25   234  6711.23
  25   235  6796.09
  25   236  6381.36
  25   237  6328.45
  25   238  6374.16
  25   239  6551.55
  25   240  6658.99
  25   241  6486.74
  25   242  6757.88
  25   243  6340.86
  25   244  6554.88
  25   245  6679.88
  25   246  6795.21
  25   247  6588.55
  25   248  6018.92
  25   249  4915.68
  25   250  4329.71
  25   251  4794.18
  25   252  4929.46
  25   253  4933.81
  25   254  5343.33
  25   255  5077.84
  25   256  5070.24
  25   257  4364.36
  25   258  4572.66
  25   259  4377.3
  25   260  4219
  25   261  4314.09
  25   262  4163.06
  25   263  4361.04
  25   264  4572.3
  25   265  5226.7
  25   266  5058.21
  25   267  4628.87
  25   268  3785.08
  25   269  4023.9
  25   270  4166.55
  25   271  4431.58
  25   272  4194.84
  25   273  4187.13
  25   274  4147.2
  25   275  4220.37
  25   276  5127
  25   277  5160.55
  25   278  5018.16
  25   279  4598.08
  25   280  4141.29
  25   281  4392.68
  25   282  4117.79
  25   283  4243.89
  25   284  4101.67
  25   285  4137.93
  25   286  4450.63
  25   287  4409.44
  25   288  4381.27
  25   289  4151.33
  25   290  4152.66
  25   291  3923.83
  25   292  3893.7
  25   293  3969.97
  25   294  4332.71
  25   295  4533.48
  25   296  4649.48
  25   297  4835.99
  25   298  4894.02
  25   299  5262.82
  25   300  5421.29
  25   301  5423.51
  25   302  4650.83
  25   303  4547.45
  25   304  4276.34
  25   305  5036.49
  25   306  4782.4
  25   307  4801.36
  25   308  4327.13
  25   309  5012.65
  25   310  5428.8
  25   311  6234.93
  25   312  5600.58
  25   313  5448.84
  25   314  5249.49
  25   315  5385.2
  25   316  5386.6
  25   317  5224.04
  25   318  5555.68
  25   319  5141.97
  25   320  4974.31
  25   321  5410.12
  25   322  5991.9
  25   323  5995.5
  25   324  5734.99
  25   325  5908.25
  25   326  6041.47
  25   327  6441.94
  25   328  6769.69
  25   329  6798.05
  25   330  6636.42
  25   331  6462.31
  25   332  6499.65
  25   333  6366.48
  25   334  6323.82
  25   335  6563.81
  25   336  7358.63
  25   337  6999.5
  25   338  7432.89
  25   339  7206.69
  25   340  7252.24
  25   341  7062.63
  25   342  6876.86
  25   343  6392.76
  25   344  5806.31
  25   345  5526.62
  25   346  5108.48
  25   347  4547.41
  25   348  4657.38
  25   349  4605.26
  25   350  5551.78
  25   351  5432.31
  25   352  5093.68
  25   353  5010.74
  25   354  5154.07
  25   355  5633.05
  25   356  6364.93
  25   357  6345.55
  25   358  6315.2
  25   359  6224.75
  25   360  6072.38
  25   361  6864.75
  25   362  7511.48
  25   363  8179.43
  25   364  8204.85
  25   365  8450.75
  25   366  7972.82
  25   367  8076.51
  25   368  7432.57
  25   369  7315.69
  25   370  7062.88
  25   371  6367.54
  25   372  6197.5
  25   373  6431.05
  25   374  6443.09
  25   375  5852.26
  25   376  5532.43
  25   377  5394.26
  25   378  5237.97
  25   379  5301.22
  25   380  4858.38
  25   381  5047.42
  25   382  5221.28
  25   383  4633.88
  25   384  4963.56
  25   385  5402.07
  25   386  6016.35
  25   387  6235.16
  25   388  6034.23
  25   389  6681.11
  25   390  6892.62
  25   391  6721.27
  25   392  5699.45
  25   393  5121.44
  25   394  4914.29
  25   395  4960.69
  25   396  5458.59
  25   397  5495.2
  25   398  5324.28
  25   399  5048.3
  25   400  5421.64
  25   401  6061.66
  25   402  6800.79
  25   403  7105
  25   404  6924.48
  25   405  7145.2
  25   406  7221.62
  25   407  7288.43
  25   408  6713.9
  25   409  6375.41
  25   410  6247.11
  25   411  6695.55
  25   412  7523.98
  25   413  8509.08
  25   414  8940.82
  25   415  8423.2
  25   416  7284.47
  25   417  6290.03
  25   418  5569.33
  25   419  4804.58
  25   420  4674.59
  25   421  5048.87
  25   422  5755.57
  25   423  6174.04
  25   424  6664.39
  25   425  6717.01
  25   426  6530.62
  25   427  6923.94
  25   428  6935.44
  25   429  7357.68
  25   430  7125.56
  25   431  7379.76
  25   432  7732.73
  25   433  7675.36
  25   434  7569.27
  25   435  7158.95
  25   436  7062.05
  25   437  6470.15
  25   438  6085.69
  25   439  4848.17
  25   440  3864.05
  25   441  1712.26
  25   442  2226.35
  25   443  1649.44
  25   444  2564.41
  25   445  -99999
  25   446  -99999
  25   447  -99999
  25   448  -99999
  25   449  -99999
  25   450  -99999
  25   451  -99999
  25   452  -99999
  25   453  -99999
  25   454  -99999
  25   455  -99999
  26    18  -99999
  26    19  -99999
  26    20  -99999
  26    21  -99999
  26    22  -99999
  26    23  -99999
  26    24  -99999
  26    25  -99999
  26    26  -99999
  26    27  -99999
  26    28  -99999
  26    29  -99999
  26    30  -99999
  26    31  -99999
  26    32  -99999
  26    33  -99999
  26    34  -99999
  26    35  -99999
  26    36  -99999
  26    37  -99999
  26    38  -99999
  26    39  -99999
  26    40  -99999
  26    41  -99999
  26    42  -99999
  26    43  -99999
  26    44  -99999
  26    45  0
  26    46  0
  26    47  0
  26    48  0
  26    49  0
  26    50  0
  26    51  0
  26    52  0
  26    53  0
  26    54  0
  26    55  0
  26    56  0
  26    57  0
  26    58  0
  26    59  0
  26    60  0
  26    61  0
  26    62  0
  26    63  0
  26    64  0
  26    65  1518.09
  26    66  3016.6
  26    67  4355.14
  26    68  5062.74
  26    69  5320.43
  26    70  6082.07
  26    71  6062.65
  26    72  6274.7
  26    73  6376.31
  26    74  6105.06
  26    75  6022.84
  26    76  6154.17
  26    77  6332.37
  26    78  6648.39
  26    79  6255.61
  26    80  6624.15
  26    81  7076.8
  26    82  6979.35
  26    83  6771.38
  26    84  6427.26
  26    85  6268.46
  26    86  6400.04
  26    87  6490.53
  26    88  6763.83
  26    89  7179.79
  26    90  7712.22
  26    91  7262.58
  26    92  6884.52
  26    93  6624.3
  26    94  6856.48
  26    95  7248.5
  26    96  7126.14
  26    97  6887.1
  26    98  6439.86
  26    99  6190.87
  26   100  6013.49
  26   101  6173.5
  26   102  5724.66
  26   103  5708.23
  26   104  5532.67
  26   105  5983.73
  26   106  5975.77
  26   107  6185.66
  26   108  5961.91
  26   109  5843.17
  26   110  5913.67
  26   111  6019.08
  26   112  5794.02
  26   113  6031.66
  26   114  6262.62
  26   115  6648.08
  26   116  5604.83
  26   117  5022.8
  26   118  4929.96
  26   119  4504.1
  26   120  4451.8
  26   121  4431.59
  26   122  4593.39
  26   123  4643.14
  26   124  4458.97
  26   125  3954.28
  26   126  3969.23
  26   127  3937.41
  26   128  4277.42
  26   129  4235.23
  26   130  3887.64
  26   131  3771
  26   132  3722.69
  26   133  3575.09
  26   134  3573.14
  26   135  3470.8
  26   136  3735.15
  26   137  4143.98
  26   138  4149.83
  26   139  4464.46
  26   140  4318.89
  26   141  4441.88
  26   142  3716.56
  26   143  3870.46
  26   144  3874.82
  26   145  4558.98
  26   146  3941.07
  26   147  4642.15
  26   148  4960.24
  26   149  5566.51
  26   150  5760.73
  26   151  5630.41
  26   152  5359.02
  26   153  4892.15
  26   154  5339.31
  26   155  5922.84
  26   156  6176.64
  26   157  6292.89
  26   158  5703.52
  26   159  5363.44
  26   160  5460.03
  26   161  5229.82
  26   162  5428.59
  26   163  5062.1
  26   164  5199.41
  26   165  5317.38
  26   166  5324.14
  26   167  5747.6
  26   168  5440.88
  26   169  5400.26
  26   170  5557.94
  26   171  5669.59
  26   172  5980.48
  26   173  5769.95
  26   174  5865.93
  26   175  6181.92
  26   176  6099.51
  26   177  5656.39
  26   178  5411.79
  26   179  5619.09
  26   180  5528.28
  26   181  5077.62
  26   182  4740.9
  26   183  4617.23
  26   184  4537.56
  26   185  4901.83
  26   186  4530.28
  26   187  4917.52
  26   188  4884.71
  26   189  5101.34
  26   190  5298.08
  26   191  5260.01
  26   192  5512.12
  26   193  5381.05
  26   194  5528.35
  26   195  5290.16
  26   196  5453.05
  26   197  4955.18
  26   198  5135.43
  26   199  5421.31
  26   200  6153.29
  26   201  6684.46
  26   202  7026.09
  26   203  6725.56
  26   204  6531.54
  26   205  6300.44
  26   206  6457.81
  26   207  6607.46
  26   208  6592.3
  26   209  6684.35
  26   210  6689.57
  26   211  6530.44
  26   212  6348.09
  26   213  5714.02
  26   214  5878.68
  26   215  5682.62
  26   216  5879.32
  26   217  5725.91
  26   218  5868.13
  26   219  6136.48
  26   220  6408.85
  26   221  6164.69
  26   222  6625.88
  26   223  6527
  26   224  6356.36
  26   225  5724.69
  26   226  5426.48
  26   227  5811.47
  26   228  6003.85
  26   229  6088.69
  26   230  6051.17
  26   231  6694.68
  26   232  6864.97
  26   233  7583.7
  26   234  7255.67
  26   235  6979.53
  26   236  6269.03
  26   237  6410.42
  26   238  6489.53
  26   239  6680.9
  26   240  6317.09
  26   241  6575.45
  26   242  6631.51
  26   243  6816.41
  26   244  6816.34
  26   245  6920.04
  26   246  7050.5
  26   247  6968.5
  26   248  6695.05
  26   249  5561.07
  26   250  4798.25
  26   251  4964.18
  26   252  4935.72
  26   253  4525.47
  26   254  4688.08
  26   255  4466.65
  26   256  4358.31
  26   257  3883.53
  26   258  3549.47
  26   259  3886.43
  26   260  3892.1
  26   261  4159.02
  26   262  4057.21
  26   263  4184.11
  26   264  4003.69
  26   265  4364.65
  26   266  4065.17
  26   267  3848.2
  26   268  3145.51
  26   269  3640.74
  26   270  3815.42
  26   271  4102.5
  26   272  3827.24
  26   273  4212.17
  26   274  4231.48
  26   275  4070.74
  26   276  4427.32
  26   277  4334.3
  26   278  3985.36
  26   279  4173.9
  26   280  4233.8
  26   281  4510.62
  26   282  4332.52
  26   283  4285.92
  26   284  4182.42
  26   285  4265.49
  26   286  4662.97
  26   287  4677.86
  26   288  4489.31
  26   289  4021.99
  26   290  3757.82
  26   291  3707.08
  26   292  3867.63
  26   293  3908.5
  26   294  4142.38
  26   295  4119.31
  26   296  4524.27
  26   297  5031.07
  26   298  5298.59
  26   299  5857.61
  26   300  5461.53
  26   301  5349.27
  26   302  4619.3
  26   303  5066.51
  26   304  5107.21
  26   305  5478.27
  26   306  4670.03
  26   307  4915.46
  26   308  4929.53
  26   309  5526.09
  26   310  5835.83
  26   311  5865.06
  26   312  5731.8
  26   313  5453.28
  26   314  5479.58
  26   315  5481.96
  26   316  5285.39
  26   317  5100.64
  26   318  5450.36
  26   319  4912.9
  26   320  5084.5
  26   321  5408
  26   322  5922.06
  26   323  5735.89
  26   324  5792.06
  26   325  6301.63
  26   326  6702.12
  26   327  7146.86
  26   328  7402.98
  26   329  7398.07
  26   330  6955.63
  26   331  6640.42
  26   332  6356.18
  26   333  6071.28
  26   334  5677.5
  26   335  6243.88
  26   336  7279.9
  26   337  7005.61
  26   338  7001.92
  26   339  6850.27
  26   340  6867.52
  26   341  6860.41
  26   342  6515.25
  26   343  6060.68
  26   344  5238.06
  26   345  5052.56
  26   346  4622
  26   347  4240.96
  26   348  4702.58
  26   349  4420.79
  26   350  4731.66
  26   351  4579.51
  26   352  4408.97
  26   353  4710.63
  26   354  5092.19
  26   355  5653.04
  26   356  6460
  26   357  6324.84
  26   358  6166.06
  26   359  6116.1
  26   360  6111.3
  26   361  7463.44
  26   362  8135.47
  26   363  8929.19
  26   364  8515.7
  26   365  8578.23
  26   366  7916.52
  26   367  7879.82
  26   368  7097.17
  26   369  7113.45
  26   370  7091.93
  26   371  7052.81
  26   372  6316.1
  26   373  6028.35
  26   374  5809.3
  26   375  5370.62
  26   376  5181.59
  26   377  5330.08
  26   378  4551.56
  26   379  4806.85
  26   380  4786.26
  26   381  4986.68
  26   382  5068.5
  26   383  4625.41
  26   384  4878.25
  26   385  5688.6
  26   386  6079.28
  26   387  6473.22
  26   388  6424.81
  26   389  6370.64
  26   390  6596.07
  26   391  6500.32
  26   392  5603.45
  26   393  5029.32
  26   394  5010.71
  26   395  5411.53
  26   396  5252.59
  26   397  5058.78
  26   398  4666.43
  26   399  4763.98
  26   400  5095.02
  26   401  6032.51
  26   402  6635.05
  26   403  7398.49
  26   404  6900.46
  26   405  7373.17
  26   406  7372.37
  26   407  7554.24
  26   408  6937.3
  26   409  6581.38
  26   410  6358.93
  26   411  6679.7
  26   412  7897.23
  26   413  8367.31
  26   414  8649.17
  26   415  7654.58
  26   416  6737.51
  26   417  5677.96
  26   418  5286.87
  26   419  4724.09
  26   420  4790.15
  26   421  5165.04
  26   422  5761.07
  26   423  5694.83
  26   424  5874.73
  26   425  6218.43
  26   426  6409.64
  26   427  6693.52
  26   428  7086.23
  26   429  7426.76
  26   430  7342.19
  26   431  7495.24
  26   432  7777.98
  26   433  7810.01
  26   434  7702.56
  26   435  7441.65
  26   436  6939.29
  26   437  6264.61
  26   438  6017.47
  26   439  5237.9
  26   440  3874.08
  26   441  1839.05
  26   442  1838.3
  26   443  1451.73
  26   444  2055.16
  26   445  -99999
  26   446  -99999
  26   447  -99999
  26   448  -99999
  26   449  -99999
  26   450  -99999
  26   451  -99999
  26   452  -99999
  26   453  -99999
  26   454  -99999
  26   455  -99999
  27    18  -99999
  27    19  -99999
  27    20  -99999
  27    21  -99999
  27    22  -99999
  27    23  -99999
  27    24  -99999
  27    25  -99999
  27    26  -99999
  27    27  -99999
  27    28  -99999
  27    29  -99999
  27    30  -99999
  27    31  -99999
  27    32  -99999
  27    33  -99999
  27    34  -99999
  27    35  -99999
  27    36  -99999
  27    37  -99999
  27    38  -99999
  27    39  -99999
  27    40  -99999
  27    41  -99999
  27    42  -99999
  27    43  -99999
  27    44  -99999
  27    45  0
  27    46  0
  27    47  0
  27    48  0
  27    49  0
  27    50  0
  27    51  0
  27    52  0
  27    53  0
  27    54  0
  27    55  0
  27    56  0
  27    57  0
  27    58  0
  27    59  0
  27    60  0
  27    61  0
  27    62  0
  27    63  0
  27    64  0
  27    65  1546.07
  27    66  3075.12
  27    67  3996.47
  27    68  4637.41
  27    69  4712.64
  27    70  5756.35
  27    71  5728.09
  27    72  6004.91
  27    73  6403.96
  27    74  6004.92
  27    75  5846.87
  27    76  5772.79
  27    77  6498.29
  27    78  6624.54
  27    79  6577.38
  27    80  6694.74
  27    81  6794.45
  27    82  6459.01
  27    83  6539.91
  27    84  6376.32
  27    85  6556.2
  27    86  6353.19
  27    87  6201.75
  27    88  6578.17
  27    89  7123.66
  27    90  7538.74
  27    91  7083.23
  27    92  6928.37
  27    93  6709.83
  27    94  6860.76
  27    95  7055.13
  27    96  7063.36
  27    97  7053.67
  27    98  6688.86
  27    99  6454.52
  27   100  6085.24
  27   101  6098.69
  27   102  6317.76
  27   103  6360.09
  27   104  6027.13
  27   105  5602.01
  27   106  5847.12
  27   107  5729.46
  27   108  6056.08
  27   109  6062.8
  27   110  6210.96
  27   111  6055.84
  27   112  5462.54
  27   113  5915.62
  27   114  6291.99
  27   115  6161.3
  27   116  5703.33
  27   117  5510.2
  27   118  5501.52
  27   119  4724.68
  27   120  4438.15
  27   121  4081.24
  27   122  4767.39
  27   123  4636.92
  27   124  4563.75
  27   125  3782.64
  27   126  4246.68
  27   127  4096.23
  27   128  4460.53
  27   129  4113.58
  27   130  3623.15
  27   131  3766.5
  27   132  3686.62
  27   133  3780.43
  27   134  3656.68
  27   135  3384.56
  27   136  3929.57
  27   137  3827.52
  27   138  4117.3
  27   139  3615.62
  27   140  3894.48
  27   141  4143.61
  27   142  3600.69
  27   143  3837.36
  27   144  3621.65
  27   145  4312.8
  27   146  3691.82
  27   147  4349.26
  27   148  4612.69
  27   149  5089.53
  27   150  5319.32
  27   151  4837.42
  27   152  4874.51
  27   153  4830.95
  27   154  5296.19
  27   155  5645.33
  27   156  5733.61
  27   157  5736.46
  27   158  5716.39
  27   159  5173.9
  27   160  5446.96
  27   161  5403.78
  27   162  5627.87
  27   163  5170.58
  27   164  5090.5
  27   165  5418.63
  27   166  5516.77
  27   167  5851.19
  27   168  5453.95
  27   169  5266.27
  27   170  5308.34
  27   171  5518.6
  27   172  5993.18
  27   173  5692.27
  27   174  5981.53
  27   175  6189.42
  27   176  6146.89
  27   177  5627.77
  27   178  5513.9
  27   179  5905.17
  27   180  5836.8
  27   181  5210.02
  27   182  4924.35
  27   183  4924.78
  27   184  4735.36
  27   185  4484.54
  27   186  4608.05
  27   187  5117.63
  27   188  5221.26
  27   189  5329.56
  27   190  5067.75
  27   191  5383.75
  27   192  5620.84
  27   193  5614.99
  27   194  5837.39
  27   195  5717.87
  27   196  5552.08
  27   197  5368.76
  27   198  5346.05
  27   199  5621.02
  27   200  6176.13
  27   201  6624.04
  27   202  6674.11
  27   203  6595.24
  27   204  6292.18
  27   205  6292.25
  27   206  6607.46
  27   207  6644.34
  27   208  6632.38
  27   209  6722.95
  27   210  6782.49
  27   211  6642.06
  27   212  6487.85
  27   213  6110.14
  27   214  6283.12
  27   215  6066.91
  27   216  5883.26
  27   217  5593.09
  27   218  5661.29
  27   219  5550.59
  27   220  6371.57
  27   221  6177.84
  27   222  6591.08
  27   223  6449.16
  27   224  6317.13
  27   225  6036.11
  27   226  6009.97
  27   227  6362.54
  27   228  6093.51
  27   229  5827.32
  27   230  5889.96
  27   231  6539.27
  27   232  6782.87
  27   233  7024.13
  27   234  6791.56
  27   235  6618.25
  27   236  6219.89
  27   237  6401.92
  27   238  5990.12
  27   239  6189.01
  27   240  5672.32
  27   241  6067.35
  27   242  6019.27
  27   243  6367.83
  27   244  6215.58
  27   245  6426.98
  27   246  6401.58
  27   247  6673.18
  27   248  6571.31
  27   249  5561.12
  27   250  4726.3
  27   251  4544.22
  27   252  4812.24
  27   253  4589.15
  27   254  4595.34
  27   255  4760.47
  27   256  4705.38
  27   257  4176.68
  27   258  3555.21
  27   259  3573.6
  27   260  3730.76
  27   261  3711.27
  27   262  4109.96
  27   263  4346.63
  27   264  4017.4
  27   265  4323.1
  27   266  4210.04
  27   267  4379.68
  27   268  3583.96
  27   269  3709.69
  27   270  3681.05
  27   271  4125.07
  27   272  4074.92
  27   273  4710.33
  27   274  4538.49
  27   275  4487.45
  27   276  4538.11
  27   277  4563.45
  27   278  4239.24
  27   279  4014.41
  27   280  4117.08
  27   281  4176.67
  27   282  4561.03
  27   283  4472.81
  27   284  4372.73
  27   285  4189.27
  27   286  4685.91
  27   287  4804.95
  27   288  4544.8
  27   289  3873.37
  27   290  3500.34
  27   291  3830.33
  27   292  4219.93
  27   293  4198.3
  27   294  4014.38
  27   295  4007.76
  27   296  4726.03
  27   297  5190.93
  27   298  5486.42
  27   299  5590.82
  27   300  5525.65
  27   301  5670.72
  27   302  5462.38
  27   303  5594.26
  27   304  5317.93
  27   305  5018.77
  27   306  4958.28
  27   307  5269.26
  27   308  5372.51
  27   309  5516.38
  27   310  5290.04
  27   311  5639.81
  27   312  5805.09
  27   313  5582.32
  27   314  5640
  27   315  5376.43
  27   316  5189.59
  27   317  4983.67
  27   318  4930.85
  27   319  4734.25
  27   320  4914.82
  27   321  5568.71
  27   322  6038.37
  27   323  6224.04
  27   324  6241.62
  27   325  6576.37
  27   326  7076.08
  27   327  7644.18
  27   328  7764.64
  27   329  7595.76
  27   330  7005.87
  27   331  6856.17
  27   332  6560.58
  27   333  6302.41
  27   334  5571.82
  27   335  6215.59
  27   336  6957.52
  27   337  7319.79
  27   338  6644.24
  27   339  6844.82
  27   340  6932.14
  27   341  6466.68
  27   342  6018.57
  27   343  6119.56
  27   344  5554.95
  27   345  5625.14
  27   346  4986.55
  27   347  4958.72
  27   348  5341.79
  27   349  4970.38
  27   350  4685.67
  27   351  4844.53
  27   352  4760.61
  27   353  5296.57
  27   354  5486.94
  27   355  5990.22
  27   356  6710.48
  27   357  6914.76
  27   358  6350.42
  27   359  6393.49
  27   360  6180.27
  27   361  7781.47
  27   362  8314.97
  27   363  9050.77
  27   364  7680.2
  27   365  7707.01
  27   366  7273.56
  27   367  7305.99
  27   368  6584.74
  27   369  6515.88
  27   370  6575.61
  27   371  6935.37
  27   372  6200.42
  27   373  6336.1
  27   374  6133.74
  27   375  5944.07
  27   376  4871.32
  27   377  4788.88
  27   378  4471.46
  27   379  4334.91
  27   380  4547.85
  27   381  4629.39
  27   382  4526.28
  27   383  4417.99
  27   384  4342.27
  27   385  4979.59
  27   386  5795.87
  27   387  5913.32
  27   388  6158.4
  27   389  6378.77
  27   390  6151.98
  27   391  6063.52
  27   392  5687.73
  27   393  4687.25
  27   394  4508.71
  27   395  4655.59
  27   396  4782.49
  27   397  4206.02
  27   398  4111.75
  27   399  4533.14
  27   400  5258.85
  27   401  5822
  27   402  6325.75
  27   403  6658.95
  27   404  6850.58
  27   405  6998.92
  27   406  7416.04
  27   407  7459.86
  27   408  7032.85
  27   409  6820.72
  27   410  6413.05
  27   411  6300.37
  27   412  7174.35
  27   413  7606.43
  27   414  8223.66
  27   415  7498.34
  27   416  7248.18
  27   417  6065.12
  27   418  5508.42
  27   419  4371.01
  27   420  4317.15
  27   421  5080.1
  27   422  5457.95
  27   423  5750.07
  27   424  6087.58
  27   425  6639.35
  27   426  6921.98
  27   427  7122.21
  27   428  7705.03
  27   429  8076.84
  27   430  7804.71
  27   431  7649.76
  27   432  8041.27
  27   433  8304.89
  27   434  7958.91
  27   435  7342.13
  27   436  6554.79
  27   437  6011.38
  27   438  5060.21
  27   439  4513.59
  27   440  3412.37
  27   441  1495.86
  27   442  1763.34
  27   443  1510.02
  27   444  1843.62
  27   445  -99999
  27   446  -99999
  27   447  -99999
  27   448  -99999
  27   449  -99999
  27   450  -99999
  27   451  -99999
  27   452  -99999
  27   453  -99999
  27   454  -99999
  27   455  -99999
  28    18  -99999
  28    19  -99999
  28    20  -99999
  28    21  -99999
  28    22  -99999
  28    23  -99999
  28    24  -99999
  28    25  -99999
  28    26  -99999
  28    27  -99999
  28    28  -99999
  28    29  -99999
  28    30  -99999
  28    31  -99999
  28    32  -99999
  28    33  -99999
  28    34  -99999
  28    35  -99999
  28    36  -99999
  28    37  -99999
  28    38  -99999
  28    39  -99999
  28    40  -99999
  28    41  -99999
  28    42  -99999
  28    43  -99999
  28    44  -99999
  28    45  0
  28    46  0
  28    47  0
  28    48  0
  28    49  0
  28    50  0
  28    51  0
  28    52  0
  28    53  0
  28    54  0
  28    55  0
  28    56  0
  28    57  0
  28    58  0
  28    59  0
  28    60  0
  28    61  0
  28    62  0
  28    63  0
  28    64  0
  28    65  2002.31
  28    66  3782.5
  28    67  5036.48
  28    68  5148.17
  28    69  4835.47
  28    70  5155.76
  28    71  5361.23
  28    72  5659.74
  28    73  6061.99
  28    74  5592.34
  28    75  5734.14
  28    76  5835.03
  28    77  6101.12
  28    78  6357.12
  28    79  6714.43
  28    80  6784.27
  28    81  6710.08
  28    82  6374.65
  28    83  6320.57
  28    84  6025
  28    85  6259.54
  28    86  6401.17
  28    87  6251.68
  28    88  6754.73
  28    89  7029.56
  28    90  7088.92
  28    91  6926.88
  28    92  6705.36
  28    93  6911.58
  28    94  6853.66
  28    95  7205.92
  28    96  6998.37
  28    97  6625.59
  28    98  6513.21
  28    99  6625.05
  28   100  6254.99
  28   101  6585.89
  28   102  6848.34
  28   103  6671.17
  28   104  6102.76
  28   105  5698.19
  28   106  5825.23
  28   107  5745.63
  28   108  5949.11
  28   109  6267.69
  28   110  6192.57
  28   111  5741.08
  28   112  5677.15
  28   113  6012.43
  28   114  5704.81
  28   115  5427.46
  28   116  5274.69
  28   117  5330.69
  28   118  5138
  28   119  4487.66
  28   120  3871.87
  28   121  3965.78
  28   122  4654.21
  28   123  4768.77
  28   124  4636.58
  28   125  3953.02
  28   126  4504.88
  28   127  4520.13
  28   128  4621.43
  28   129  3638.47
  28   130  3713.96
  28   131  3626.38
  28   132  4052.51
  28   133  4016.97
  28   134  3762.05
  28   135  3915.38
  28   136  3853.65
  28   137  3826.14
  28   138  4132.47
  28   139  3721.96
  28   140  4140.74
  28   141  3988.43
  28   142  3972.51
  28   143  3722.94
  28   144  3802.23
  28   145  4075.46
  28   146  3704.47
  28   147  4259.53
  28   148  4555.59
  28   149  5190.82
  28   150  5498.87
  28   151  5226.83
  28   152  5341.79
  28   153  5426.99
  28   154  5525.72
  28   155  4972.5
  28   156  5088.95
  28   157  5076.74
  28   158  5465.83
  28   159  5172.11
  28   160  5434.48
  28   161  5665.64
  28   162  5762.1
  28   163  5161.56
  28   164  4953.43
  28   165  4897.75
  28   166  5413.85
  28   167  5647.69
  28   168  5419.54
  28   169  5487.51
  28   170  5370.6
  28   171  5260.6
  28   172  5584.01
  28   173  5399.46
  28   174  5772.46
  28   175  5886.54
  28   176  5587.44
  28   177  5639.9
  28   178  5620.52
  28   179  5943.01
  28   180  5712.89
  28   181  5041.67
  28   182  4816.3
  28   183  5006
  28   184  5031.5
  28   185  4461.56
  28   186  4692.86
  28   187  5048.98
  28   188  5696.45
  28   189  5621.84
  28   190  5198.89
  28   191  5338.08
  28   192  5539.9
  28   193  5537.08
  28   194  5756.57
  28   195  5834.29
  28   196  5665.75
  28   197  5535.61
  28   198  5456
  28   199  5788.36
  28   200  5992.64
  28   201  6325.06
  28   202  6268.1
  28   203  6112.03
  28   204  6181.34
  28   205  6128.88
  28   206  5909.28
  28   207  6148.75
  28   208  6174.54
  28   209  6308.14
  28   210  6359.13
  28   211  6634.05
  28   212  6131.84
  28   213  5831.74
  28   214  5764.88
  28   215  5585.33
  28   216  5408.38
  28   217  5254.46
  28   218  5172.04
  28   219  5167.85
  28   220  5925.99
  28   221  5914.92
  28   222  6536.14
  28   223  6627.26
  28   224  6265.33
  28   225  5975.28
  28   226  6249.86
  28   227  6988.07
  28   228  6547.66
  28   229  6014.07
  28   230  5894.97
  28   231  6499.52
  28   232  6563.49
  28   233  6626.64
  28   234  6233.38
  28   235  6249.79
  28   236  6018.95
  28   237  6267.35
  28   238  5928.25
  28   239  6664.13
  28   240  6323.34
  28   241  6668.27
  28   242  6050.69
  28   243  6112.78
  28   244  5547.87
  28   245  6230.39
  28   246  6355.94
  28   247  6997.59
  28   248  6638.62
  28   249  5621.84
  28   250  4566.99
  28   251  4175.7
  28   252  4660.5
  28   253  4748.45
  28   254  4592.67
  28   255  4394.76
  28   256  4107.77
  28   257  4055.84
  28   258  3796.63
  28   259  3783.7
  28   260  4059.37
  28   261  3929.12
  28   262  4683.84
  28   263  4426.77
  28   264  3919.32
  28   265  4097.36
  28   266  4046.6
  28   267  4580.88
  28   268  3694.42
  28   269  3353.37
  28   270  3193.62
  28   271  3899.71
  28   272  4248
  28   273  4746.04
  28   274  4342.23
  28   275  4154.19
  28   276  3943.19
  28   277  4098.23
  28   278  4251.43
  28   279  4040.96
  28   280  4170.13
  28   281  4041.91
  28   282  4165.5
  28   283  4334.92
  28   284  4331.59
  28   285  4153.09
  28   286  4281.27
  28   287  4684.36
  28   288  4693.39
  28   289  4387.43
  28   290  3898.08
  28   291  4061.92
  28   292  4175.61
  28   293  4321.66
  28   294  4220.82
  28   295  4466.65
  28   296  4958.7
  28   297  5341.27
  28   298  5579.96
  28   299  5537.84
  28   300  5682.63
  28   301  6051.17
  28   302  6036.62
  28   303  5694.34
  28   304  5175.81
  28   305  4719.87
  28   306  5033.97
  28   307  5579.15
  28   308  5794.75
  28   309  5469.87
  28   310  5590.33
  28   311  5723.32
  28   312  5989.87
  28   313  5949.1
  28   314  5623.05
  28   315  5688.35
  28   316  5288.31
  28   317  4981.31
  28   318  4233.58
  28   319  4815.19
  28   320  5116.81
  28   321  5940.3
  28   322  6135.05
  28   323  6209.24
  28   324  6045.38
  28   325  5748.24
  28   326  6333.85
  28   327  6824.03
  28   328  6992.6
  28   329  7092.93
  28   330  6571.35
  28   331  6468.34
  28   332  6334.78
  28   333  6255.49
  28   334  6169.22
  28   335  5915.82
  28   336  6227.68
  28   337  6340.83
  28   338  5954.29
  28   339  6226.92
  28   340  6461.98
  28   341  6240.41
  28   342  5729.49
  28   343  5859.21
  28   344  5862.87
  28   345  4938.81
  28   346  4667.91
  28   347  4638.95
  28   348  4908.19
  28   349  4586.99
  28   350  4587.92
  28   351  5037.14
  28   352  5280.23
  28   353  5368.51
  28   354  5300.24
  28   355  5854.37
  28   356  6760.11
  28   357  7096.87
  28   358  6469.48
  28   359  6672.5
  28   360  6547.05
  28   361  7817.67
  28   362  8201.76
  28   363  8844.5
  28   364  7695.46
  28   365  7641.16
  28   366  7270.15
  28   367  7595.64
  28   368  7306.02
  28   369  7101.26
  28   370  7199.64
  28   371  7422.83
  28   372  7045.53
  28   373  6308.55
  28   374  5640.56
  28   375  5403.77
  28   376  4441.84
  28   377  4948.94
  28   378  4611.15
  28   379  4556.01
  28   380  4192.56
  28   381  4430.08
  28   382  3824.11
  28   383  4074.37
  28   384  4212.39
  28   385  4617.06
  28   386  5647.14
  28   387  5806.18
  28   388  6443.34
  28   389  6366.92
  28   390  6132.24
  28   391  6011.08
  28   392  5957.25
  28   393  5060.39
  28   394  4232.29
  28   395  4361.67
  28   396  4549.17
  28   397  4701.98
  28   398  4153.06
  28   399  4363.98
  28   400  5037.44
  28   401  5300.48
  28   402  6044.82
  28   403  6205.26
  28   404  6896.99
  28   405  7366.37
  28   406  7504.69
  28   407  6982.15
  28   408  6542.94
  28   409  6235.13
  28   410  6252.84
  28   411  6259.87
  28   412  6975.44
  28   413  7446.27
  28   414  7803.15
  28   415  7241.7
  28   416  6872.02
  28   417  5652.12
  28   418  5098.57
  28   419  3985.68
  28   420  3895.71
  28   421  4592.95
  28   422  4787.37
  28   423  5390.11
  28   424  6089.42
  28   425  6820.59
  28   426  7200.69
  28   427  7347.13
  28   428  7454.71
  28   429  8146.28
  28   430  8017.79
  28   431  8019.94
  28   432  8489.17
  28   433  7908.5
  28   434  7791.22
  28   435  6553.85
  28   436  6341.11
  28   437  5266.71
  28   438  3702.24
  28   439  2657.8
  28   440  1452.52
  28   441  994.555
  28   442  955.537
  28   443  1265.37
  28   444  1544.98
  28   445  -99999
  28   446  -99999
  28   447  -99999
  28   448  -99999
  28   449  -99999
  28   450  -99999
  28   451  -99999
  28   452  -99999
  28   453  -99999
  28   454  -99999
  28   455  -99999
  29    18  -99999
  29    19  -99999
  29    20  -99999
  29    21  -99999
  29    22  -99999
  29    23  -99999
  29    24  -99999
  29    25  -99999
  29    26  -99999
  29    27  -99999
  29    28  -99999
  29    29  -99999
  29    30  -99999
  29    31  -99999
  29    32  -99999
  29    33  -99999
  29    34  -99999
  29    35  -99999
  29    36  -99999
  29    37  -99999
  29    38  -99999
  29    39  -99999
  29    40  -99999
  29    41  -99999
  29    42  -99999
  29    43  -99999
  29    44  -99999
  29    45  0
  29    46  0
  29    47  0
  29    48  0
  29    49  0
  29    50  0
  29    51  0
  29    52  0
  29    53  0
  29    54  0
  29    55  0
  29    56  0
  29    57  0
  29    58  0
  29    59  0
  29    60  0
  29    61  0
  29    62  0
  29    63  0
  29    64  0
  29    65  2230.15
  29    66  3945.44
  29    67  5710.6
  29    68  5161.54
  29    69  4769.88
  29    70  4533.98
  29    71  4690.36
  29    72  5395.32
  29    73  5757.83
  29    74  5717.68
  29    75  5642.88
  29    76  6050.54
  29    77  6286.16
  29    78  6422.25
  29    79  6947.02
  29    80  6626.92
  29    81  6755.09
  29    82  6183.38
  29    83  6138.58
  29    84  6078.14
  29    85  6276.42
  29    86  6692.8
  29    87  6756.71
  29    88  6979.86
  29    89  6853.6
  29    90  6827.45
  29    91  7192.88
  29    92  6979.9
  29    93  7075.11
  29    94  6887.68
  29    95  7144.98
  29    96  7278.45
  29    97  6865.18
  29    98  6892.75
  29    99  6852.47
  29   100  6579.05
  29   101  6769.98
  29   102  7159.01
  29   103  6655.41
  29   104  6515.9
  29   105  5965.86
  29   106  5971.5
  29   107  5788.66
  29   108  6092.84
  29   109  6341.81
  29   110  5795.66
  29   111  5784.92
  29   112  5645.03
  29   113  5733.1
  29   114  5744.31
  29   115  5662.23
  29   116  5539.48
  29   117  5123.72
  29   118  5041.54
  29   119  4194.61
  29   120  4477.25
  29   121  4563.91
  29   122  4865.75
  29   123  4958.66
  29   124  4687.71
  29   125  4815.1
  29   126  5062.62
  29   127  5035.26
  29   128  4184.94
  29   129  3639.82
  29   130  3875.92
  29   131  3470.55
  29   132  3671.99
  29   133  2812.04
  29   134  3272.34
  29   135  3820.6
  29   136  3984.04
  29   137  3824.64
  29   138  3663.93
  29   139  3663.2
  29   140  4022.46
  29   141  3740.75
  29   142  3919.3
  29   143  3825.67
  29   144  3920.19
  29   145  3484.86
  29   146  3391.91
  29   147  3952.35
  29   148  4335.91
  29   149  5096.8
  29   150  5004.92
  29   151  4944.62
  29   152  4399.28
  29   153  4839.55
  29   154  5112.6
  29   155  4939.01
  29   156  5084.94
  29   157  4969.81
  29   158  5260.04
  29   159  5288.53
  29   160  5673.04
  29   161  5960.77
  29   162  6071.77
  29   163  5663.24
  29   164  5434.44
  29   165  5301.9
  29   166  5721.86
  29   167  5887.62
  29   168  5817.97
  29   169  6000.46
  29   170  5644.16
  29   171  5608.77
  29   172  5741.29
  29   173  5591.15
  29   174  5874.83
  29   175  6056.23
  29   176  5853.17
  29   177  6034.14
  29   178  5972.47
  29   179  6099.54
  29   180  5456.42
  29   181  5190.95
  29   182  4904.12
  29   183  4958.83
  29   184  5198.59
  29   185  4775.24
  29   186  5030.15
  29   187  5403.57
  29   188  6009.63
  29   189  5604.11
  29   190  5351.4
  29   191  5479.01
  29   192  5714.85
  29   193  5858.03
  29   194  5982.78
  29   195  5636.62
  29   196  5917.39
  29   197  5819.97
  29   198  5771.68
  29   199  5911.9
  29   200  5996.1
  29   201  6149.35
  29   202  6205.57
  29   203  6190.34
  29   204  6356.88
  29   205  6473.16
  29   206  6336.92
  29   207  6521.94
  29   208  6352.06
  29   209  6369.34
  29   210  6229.9
  29   211  6427.85
  29   212  5755.68
  29   213  5456.99
  29   214  5684.65
  29   215  5700.84
  29   216  5612.16
  29   217  5592.67
  29   218  5549.46
  29   219  5576.18
  29   220  5926.7
  29   221  5722.03
  29   222  6552.2
  29   223  7189.4
  29   224  6918.36
  29   225  6589.17
  29   226  6616
  29   227  7221.5
  29   228  6744.39
  29   229  5888.74
  29   230  5772.9
  29   231  6082.05
  29   232  6445.11
  29   233  6674.82
  29   234  6193.25
  29   235  6055.56
  29   236  5497.96
  29   237  5768.48
  29   238  5867.25
  29   239  6643.07
  29   240  6462.71
  29   241  6674.42
  29   242  6321.95
  29   243  6001.31
  29   244  5098.58
  29   245  5021.28
  29   246  4989.52
  29   247  5329.12
  29   248  4906.99
  29   249  3809.81
  29   250  3422.6
  29   251  3368.76
  29   252  4046.9
  29   253  4534.62
  29   254  4581.8
  29   255  4059.37
  29   256  3884.25
  29   257  4129.31
  29   258  4189.39
  29   259  3795.02
  29   260  4161.33
  29   261  4089.96
  29   262  4501.93
  29   263  4222.05
  29   264  4351.16
  29   265  4213.99
  29   266  4022.15
  29   267  4330.99
  29   268  3424.62
  29   269  3436.53
  29   270  3342.97
  29   271  4112.91
  29   272  4154.69
  29   273  4699.6
  29   274  4245.85
  29   275  4575.07
  29   276  3910.04
  29   277  4299.14
  29   278  4493
  29   279  4463.71
  29   280  4223.82
  29   281  3860.25
  29   282  3646.35
  29   283  4466.24
  29   284  4583.17
  29   285  4596.32
  29   286  4214.37
  29   287  4465.75
  29   288  4641.76
  29   289  4559.86
  29   290  4302.04
  29   291  3939.93
  29   292  3921.61
  29   293  4089.28
  29   294  4493.44
  29   295  5054.37
  29   296  5358.29
  29   297  5355.34
  29   298  5252.23
  29   299  5322.07
  29   300  5648
  29   301  5784.83
  29   302  5509.61
  29   303  5005.19
  29   304  4680.65
  29   305  4697.12
  29   306  5112.34
  29   307  5449.13
  29   308  5683.03
  29   309  5670.29
  29   310  5667.34
  29   311  5859.78
  29   312  5904.16
  29   313  6112.14
  29   314  5670.96
  29   315  5812.29
  29   316  5534.76
  29   317  5500.91
  29   318  4820.45
  29   319  5176.03
  29   320  5302.27
  29   321  5327.27
  29   322  5683.09
  29   323  5754.03
  29   324  6026.19
  29   325  5853.27
  29   326  6435.08
  29   327  6862.52
  29   328  7117.65
  29   329  7135.44
  29   330  6334.95
  29   331  6095.2
  29   332  6142.41
  29   333  6175.55
  29   334  6173.61
  29   335  5700.23
  29   336  5807.7
  29   337  5912.98
  29   338  6230.99
  29   339  5989.31
  29   340  6301.34
  29   341  5949.38
  29   342  5687.62
  29   343  5483.98
  29   344  5317.1
  29   345  4042.8
  29   346  4062.93
  29   347  4250.19
  29   348  4764.51
  29   349  4121.28
  29   350  4389.95
  29   351  5684.87
  29   352  6307.31
  29   353  6199.24
  29   354  5480.22
  29   355  5709.35
  29   356  6316.08
  29   357  6178.56
  29   358  5906.89
  29   359  5964.58
  29   360  6214.64
  29   361  7043.89
  29   362  7158.69
  29   363  7743.03
  29   364  7634.77
  29   365  7367.66
  29   366  6758.95
  29   367  6869.53
  29   368  7164.19
  29   369  7100.64
  29   370  7283.49
  29   371  7264.48
  29   372  7116.1
  29   373  6304.96
  29   374  5548.96
  29   375  5251.05
  29   376  4827.74
  29   377  4700.71
  29   378  4539.6
  29   379  4776.91
  29   380  3897.09
  29   381  3841.58
  29   382  3085.29
  29   383  3120.25
  29   384  3838.21
  29   385  4173.49
  29   386  5242.7
  29   387  5671.63
  29   388  5943
  29   389  6048.39
  29   390  6358.41
  29   391  5683.06
  29   392  5571.98
  29   393  4675.65
  29   394  3928.82
  29   395  4148.21
  29   396  4475.01
  29   397  4687.37
  29   398  4503.78
  29   399  4050.16
  29   400  4494.56
  29   401  4796.41
  29   402  5511.48
  29   403  5493.65
  29   404  6175.98
  29   405  6514.87
  29   406  7309.55
  29   407  6667.02
  29   408  6044.27
  29   409  5474.56
  29   410  5740.44
  29   411  6046.8
  29   412  6777.96
  29   413  7571.39
  29   414  7799.8
  29   415  7153.01
  29   416  6607.82
  29   417  5264.31
  29   418  4882.46
  29   419  3836.74
  29   420  3768.1
  29   421  4532.25
  29   422  4607.1
  29   423  5434.39
  29   424  6190.16
  29   425  6879.32
  29   426  7256.63
  29   427  7296.29
  29   428  7429.71
  29   429  7839.17
  29   430  8297.6
  29   431  8423.39
  29   432  9050.41
  29   433  8563.08
  29   434  8299.74
  29   435  6860.82
  29   436  6509.95
  29   437  5321.22
  29   438  3342.96
  29   439  1676.21
  29   440  678.306
  29   441  1578.6
  29   442  2274.28
  29   443  2528.05
  29   444  2426.24
  29   445  -99999
  29   446  -99999
  29   447  -99999
  29   448  -99999
  29   449  -99999
  29   450  -99999
  29   451  -99999
  29   452  -99999
  29   453  -99999
  29   454  -99999
  29   455  -99999
  30    18  -99999
  30    19  -99999
  30    20  -99999
  30    21  -99999
  30    22  -99999
  30    23  -99999
  30    24  -99999
  30    25  -99999
  30    26  -99999
  30    27  -99999
  30    28  -99999
  30    29  -99999
  30    30  -99999
  30    31  -99999
  30    32  -99999
  30    33  -99999
  30    34  -99999
  30    35  -99999
  30    36  -99999
  30    37  -99999
  30    38  -99999
  30    39  -99999
  30    40  -99999
  30    41  -99999
  30    42  -99999
  30    43  -99999
  30    44  -99999
  30    45  0
  30    46  0
  30    47  0
  30    48  0
  30    49  0
  30    50  0
  30    51  0
  30    52  0
  30    53  0
  30    54  0
  30    55  0
  30    56  0
  30    57  0
  30    58  0
  30    59  0
  30    60  0
  30    61  0
  30    62  0
  30    63  0
  30    64  0
  30    65  1996.08
  30    66  3565.13
  30    67  5577.1
  30    68  4973.11
  30    69  4639.79
  30    70  4872.75
  30    71  5895.57
  30    72  6939.88
  30    73  6709.12
  30    74  6539.96
  30    75  5953.26
  30    76  6438.83
  30    77  6584.17
  30    78  6806.55
  30    79  6714.34
  30    80  6816.46
  30    81  7086.78
  30    82  6678.06
  30    83  6031.22
  30    84  5919.62
  30    85  6134.98
  30    86  6254.99
  30    87  6913.1
  30    88  7148.63
  30    89  6905.43
  30    90  6784.65
  30    91  6924.94
  30    92  6749.53
  30    93  6736.3
  30    94  6478.87
  30    95  6944.88
  30    96  7220.75
  30    97  7016.79
  30    98  7061.77
  30    99  6689.12
  30   100  6670.68
  30   101  6530.12
  30   102  6569.91
  30   103  6514.53
  30   104  6810.73
  30   105  6479.14
  30   106  6202.67
  30   107  6173.27
  30   108  6208.73
  30   109  6121.11
  30   110  6082.27
  30   111  6371.07
  30   112  5728.88
  30   113  6034.42
  30   114  5717.44
  30   115  5958.95
  30   116  5457.35
  30   117  5010.18
  30   118  4364.12
  30   119  3695.58
  30   120  4175.82
  30   121  4128.27
  30   122  4655.85
  30   123  4463.93
  30   124  4797.4
  30   125  5100.41
  30   126  5015.47
  30   127  4719.38
  30   128  4105.2
  30   129  4186.93
  30   130  3934.24
  30   131  3848.22
  30   132  3954.7
  30   133  3622.6
  30   134  4038.38
  30   135  3702.16
  30   136  4016.59
  30   137  3842.81
  30   138  3947.64
  30   139  4127.05
  30   140  4047.31
  30   141  3952.25
  30   142  3876.6
  30   143  4049.9
  30   144  4388.51
  30   145  3585.26
  30   146  3821.24
  30   147  3962.79
  30   148  4531.05
  30   149  5039.6
  30   150  4604.23
  30   151  4767.66
  30   152  4169.95
  30   153  4215.65
  30   154  4713.66
  30   155  4946.24
  30   156  5313.02
  30   157  5233.84
  30   158  5274.6
  30   159  5122.54
  30   160  5554.5
  30   161  5947.51
  30   162  6216.73
  30   163  5930.16
  30   164  5905.29
  30   165  5809.1
  30   166  6048.58
  30   167  5990.73
  30   168  5794.02
  30   169  5944.16
  30   170  5562.74
  30   171  5715.86
  30   172  5841.21
  30   173  5349.24
  30   174  5408.88
  30   175  5621.93
  30   176  5667.36
  30   177  5740.45
  30   178  5690.19
  30   179  5766.1
  30   180  5484.66
  30   181  5284.36
  30   182  4870.84
  30   183  4735.86
  30   184  4720.95
  30   185  4695.65
  30   186  4930.91
  30   187  5235.89
  30   188  5373.5
  30   189  5589.54
  30   190  5239.18
  30   191  5427.97
  30   192  5637.27
  30   193  6043.89
  30   194  6201.31
  30   195  5808.08
  30   196  5713.07
  30   197  5514.48
  30   198  5535.55
  30   199  5720.56
  30   200  6007.9
  30   201  6127.91
  30   202  6090.99
  30   203  6133.5
  30   204  6286.05
  30   205  6137.74
  30   206  5947.75
  30   207  5965.44
  30   208  5691.85
  30   209  5576.27
  30   210  5418.92
  30   211  5658.14
  30   212  5261.32
  30   213  5032.42
  30   214  5469.87
  30   215  5347.96
  30   216  5568
  30   217  5112.79
  30   218  5186.22
  30   219  5744.73
  30   220  5780.05
  30   221  5411.43
  30   222  6146.3
  30   223  6430.07
  30   224  6204.37
  30   225  5886.47
  30   226  5759.89
  30   227  6382.75
  30   228  6604.43
  30   229  5892.11
  30   230  6085.62
  30   231  5677.93
  30   232  6479.6
  30   233  6899.13
  30   234  7046.45
  30   235  6446.84
  30   236  5822.08
  30   237  5270.67
  30   238  5228.56
  30   239  6077.76
  30   240  6224.24
  30   241  6483.18
  30   242  6317.11
  30   243  6174.24
  30   244  5651.59
  30   245  4437.67
  30   246  4836.17
  30   247  5091.77
  30   248  5224.49
  30   249  3609.9
  30   250  3753
  30   251  3669.96
  30   252  3792.81
  30   253  4011.49
  30   254  4295.61
  30   255  4301.65
  30   256  3525.6
  30   257  3366.14
  30   258  3546.32
  30   259  3317.31
  30   260  3913.98
  30   261  3685.43
  30   262  3952.44
  30   263  3746.81
  30   264  4045.03
  30   265  3642.65
  30   266  3788.34
  30   267  3345.55
  30   268  2943.07
  30   269  2984.5
  30   270  3242.96
  30   271  4159.33
  30   272  3909.38
  30   273  4233.42
  30   274  3898.42
  30   275  4247.45
  30   276  3832.62
  30   277  4065.61
  30   278  4382.43
  30   279  4156.69
  30   280  3916.27
  30   281  3652.56
  30   282  3746.11
  30   283  4641.5
  30   284  4723.76
  30   285  4915.08
  30   286  4423.13
  30   287  4249.13
  30   288  4325.89
  30   289  4405.33
  30   290  4339.66
  30   291  3850.9
  30   292  3840.69
  30   293  4093.83
  30   294  4604.66
  30   295  5300.68
  30   296  5913.19
  30   297  5736.82
  30   298  5208.35
  30   299  5104.36
  30   300  5477.97
  30   301  5809.77
  30   302  5481.61
  30   303  4885.47
  30   304  5129.92
  30   305  5255.74
  30   306  5347.43
  30   307  5460.98
  30   308  5430.86
  30   309  6138.83
  30   310  5910.14
  30   311  5893.68
  30   312  5571.87
  30   313  5637.96
  30   314  5779.29
  30   315  5828.05
  30   316  5521.67
  30   317  5477.31
  30   318  5019.09
  30   319  5214.72
  30   320  5430.54
  30   321  5201.67
  30   322  5545.26
  30   323  5767.68
  30   324  6286.53
  30   325  6148.39
  30   326  6584.73
  30   327  6907.45
  30   328  7054.73
  30   329  7170.65
  30   330  6188.9
  30   331  5922.57
  30   332  5799.66
  30   333  5876.3
  30   334  5846.94
  30   335  5585.44
  30   336  5267.25
  30   337  5721.4
  30   338  6039.03
  30   339  5925.4
  30   340  5494.08
  30   341  5435.75
  30   342  5871.27
  30   343  5105.67
  30   344  4872.1
  30   345  3924.7
  30   346  3395.82
  30   347  3700.95
  30   348  4195.95
  30   349  3802.5
  30   350  3769.3
  30   351  4659.35
  30   352  5757.55
  30   353  5707.31
  30   354  5549.53
  30   355  5633.4
  30   356  5784.54
  30   357  5758.86
  30   358  5687.5
  30   359  6003.11
  30   360  6002.1
  30   361  7047.82
  30   362  7535.65
  30   363  8042.44
  30   364  7687.49
  30   365  7544.73
  30   366  6844.49
  30   367  6876.47
  30   368  7158.4
  30   369  7153.68
  30   370  7317.94
  30   371  7354.28
  30   372  7533.44
  30   373  7098.24
  30   374  6067.7
  30   375  5474.41
  30   376  4912.92
  30   377  4085.18
  30   378  4109.34
  30   379  4501.95
  30   380  3611.13
  30   381  3366.86
  30   382  3044.15
  30   383  2852.55
  30   384  3780.75
  30   385  4851.27
  30   386  5080.72
  30   387  5198.65
  30   388  4954.23
  30   389  5508.26
  30   390  5893.41
  30   391  6152.53
  30   392  5482.68
  30   393  4781.28
  30   394  4377.35
  30   395  3965.58
  30   396  4268.81
  30   397  4519.37
  30   398  4447.22
  30   399  4398.11
  30   400  4328.31
  30   401  4761.92
  30   402  5503.98
  30   403  5469.08
  30   404  5855.59
  30   405  5915.08
  30   406  6408.72
  30   407  6129.92
  30   408  6127.99
  30   409  5673.19
  30   410  5761.95
  30   411  5746.33
  30   412  6218.87
  30   413  7057.02
  30   414  7595.23
  30   415  6567.3
  30   416  5992.35
  30   417  4733.46
  30   418  4611.8
  30   419  3977.96
  30   420  4203.16
  30   421  4569.98
  30   422  4525.16
  30   423  4981.97
  30   424  5765.09
  30   425  6188.19
  30   426  6682.07
  30   427  6706.47
  30   428  6812.13
  30   429  7105.48
  30   430  7658.14
  30   431  7604.71
  30   432  7976.63
  30   433  7559.65
  30   434  7365.03
  30   435  5948.41
  30   436  5323.34
  30   437  4098.66
  30   438  2724.72
  30   439  1071.32
  30   440  492.236
  30   441  815.459
  30   442  1319.85
  30   443  1503.63
  30   444  1517.8
  30   445  -99999
  30   446  -99999
  30   447  -99999
  30   448  -99999
  30   449  -99999
  30   450  -99999
  30   451  -99999
  30   452  -99999
  30   453  -99999
  30   454  -99999
  30   455  -99999
  31    18  -99999
  31    19  -99999
  31    20  -99999
  31    21  -99999
  31    22  -99999
  31    23  -99999
  31    24  -99999
  31    25  -99999
  31    26  -99999
  31    27  -99999
  31    28  -99999
  31    29  -99999
  31    30  -99999
  31    31  -99999
  31    32  -99999
  31    33  -99999
  31    34  -99999
  31    35  -99999
  31    36  -99999
  31    37  -99999
  31    38  -99999
  31    39  -99999
  31    40  -99999
  31    41  -99999
  31    42  -99999
  31    43  -99999
  31    44  -99999
  31    45  -99999
  31    46  -99999
  31    47  0
  31    48  0
  31    49  0
  31    50  0
  31    51  0
  31    52  0
  31    53  0
  31    54  0
  31    55  0
  31    56  0
  31    57  0
  31    58  0
  31    59  0
  31    60  0
  31    61  0
  31    62  0
  31    63  0
  31    64  0
  31    65  1536.48
  31    66  3437.47
  31    67  5335.15
  31    68  5297.99
  31    69  4754.88
  31    70  5328.07
  31    71  6159.08
  31    72  7201.31
  31    73  6924.27
  31    74  6969.51
  31    75  6485.76
  31    76  6203.12
  31    77  6148.36
  31    78  5836.82
  31    79  5917.87
  31    80  6170.61
  31    81  6769.29
  31    82  6587.93
  31    83  6010.05
  31    84  5304.42
  31    85  5736.68
  31    86  5902.72
  31    87  6938.92
  31    88  6991.12
  31    89  6878.68
  31    90  6801.28
  31    91  6742.92
  31    92  6719.77
  31    93  6721.41
  31    94  6596.14
  31    95  6860.6
  31    96  6766.02
  31    97  7048.01
  31    98  7084.6
  31    99  6705.49
  31   100  6541.06
  31   101  6430.52
  31   102  6493.8
  31   103  6479.17
  31   104  6813.71
  31   105  6296.79
  31   106  6429.59
  31   107  6310.56
  31   108  6226.06
  31   109  6380.69
  31   110  6557.15
  31   111  6291.33
  31   112  5900.99
  31   113  5798.23
  31   114  5374.73
  31   115  5715.6
  31   116  5885.68
  31   117  5492.15
  31   118  4711.39
  31   119  4358.2
  31   120  4328.29
  31   121  4651.56
  31   122  4908.68
  31   123  4577.74
  31   124  4882.44
  31   125  4788.4
  31   126  4983.88
  31   127  4430.75
  31   128  4398.9
  31   129  4107.22
  31   130  3890.56
  31   131  3605.3
  31   132  3443.64
  31   133  3860.6
  31   134  3610.96
  31   135  3442
  31   136  3541.44
  31   137  3376.72
  31   138  3954.72
  31   139  3636.88
  31   140  3683.96
  31   141  3757.25
  31   142  3797.47
  31   143  4289.97
  31   144  4035.59
  31   145  3891.02
  31   146  4075.64
  31   147  4125.22
  31   148  4207.47
  31   149  3973.04
  31   150  4008.78
  31   151  4089.47
  31   152  4329.76
  31   153  4477.62
  31   154  4920.91
  31   155  5064.86
  31   156  4786.23
  31   157  5093.77
  31   158  4657.63
  31   159  4872.22
  31   160  4944.89
  31   161  5869.33
  31   162  6277.87
  31   163  5848.01
  31   164  6154.55
  31   165  5785
  31   166  6011.37
  31   167  5641.97
  31   168  5551.61
  31   169  5458.71
  31   170  5299.12
  31   171  5584.38
  31   172  6038.31
  31   173  5646.36
  31   174  5430.05
  31   175  5481.72
  31   176  5357.42
  31   177  5432.29
  31   178  5580.28
  31   179  5792.81
  31   180  5499.02
  31   181  5404.49
  31   182  4815.55
  31   183  4902.46
  31   184  4572.98
  31   185  4851.9
  31   186  4857.95
  31   187  5210.09
  31   188  5037.25
  31   189  5547.93
  31   190  5487.55
  31   191  5841.53
  31   192  6007.16
  31   193  6354.8
  31   194  6286.82
  31   195  6191.82
  31   196  5906.84
  31   197  5375.9
  31   198  5396.21
  31   199  5648.92
  31   200  6124.35
  31   201  6235.87
  31   202  6024.68
  31   203  5929.69
  31   204  6030.29
  31   205  5902.55
  31   206  5697.38
  31   207  5700.04
  31   208  5376.13
  31   209  5281.52
  31   210  5221.65
  31   211  5234.11
  31   212  5192.76
  31   213  5685.7
  31   214  5774.85
  31   215  5311.95
  31   216  5281.66
  31   217  4934.92
  31   218  5134.21
  31   219  6105.48
  31   220  6014.89
  31   221  5354.31
  31   222  5586.48
  31   223  5869.51
  31   224  6240.23
  31   225  5440.86
  31   226  5401.15
  31   227  5632.9
  31   228  6060.8
  31   229  6170.52
  31   230  6226.4
  31   231  5548.13
  31   232  5508.69
  31   233  5794.32
  31   234  6213.01
  31   235  5999.71
  31   236  5870.94
  31   237  5448.7
  31   238  5336.76
  31   239  4973.46
  31   240  5225.83
  31   241  5268.99
  31   242  6034.45
  31   243  5406.75
  31   244  4595.02
  31   245  3151.17
  31   246  3659.53
  31   247  4146
  31   248  4454.62
  31   249  3039.47
  31   250  3303.3
  31   251  3319.49
  31   252  3696.36
  31   253  3751.1
  31   254  4150.03
  31   255  4359.81
  31   256  3804.43
  31   257  3310.37
  31   258  3360.3
  31   259  3192.91
  31   260  3381.98
  31   261  3249.84
  31   262  3347.22
  31   263  3541.14
  31   264  3889.34
  31   265  3705.42
  31   266  3767.61
  31   267  3611.33
  31   268  3556.38
  31   269  3475.72
  31   270  3548.65
  31   271  3802.6
  31   272  4275.9
  31   273  4455.34
  31   274  4223.22
  31   275  4536.14
  31   276  4567.81
  31   277  4559.73
  31   278  4350.4
  31   279  3683.91
  31   280  3488
  31   281  3691.73
  31   282  4266.19
  31   283  4367.98
  31   284  4276.02
  31   285  4378.39
  31   286  4215.29
  31   287  4200.67
  31   288  4471.6
  31   289  4487.32
  31   290  4347.76
  31   291  3984.12
  31   292  4017.89
  31   293  4181.35
  31   294  4266.38
  31   295  4790.12
  31   296  5485.2
  31   297  5541.99
  31   298  5143.07
  31   299  5106.76
  31   300  5500.33
  31   301  5787.4
  31   302  5714.85
  31   303  5421.79
  31   304  5571.97
  31   305  5413.95
  31   306  5027.42
  31   307  5062.59
  31   308  5052.56
  31   309  5599.76
  31   310  5529.52
  31   311  5774.59
  31   312  6048.96
  31   313  6072.18
  31   314  5994.99
  31   315  5786.8
  31   316  5744.14
  31   317  5258.58
  31   318  5440.98
  31   319  5241.85
  31   320  5407.13
  31   321  5258.26
  31   322  5775.42
  31   323  6139.45
  31   324  6438.49
  31   325  6356.17
  31   326  6765.49
  31   327  7213.28
  31   328  7145.21
  31   329  7356.72
  31   330  6866.31
  31   331  6250.54
  31   332  6092.94
  31   333  6189.47
  31   334  6093.54
  31   335  5724.67
  31   336  5658.52
  31   337  5898.05
  31   338  5849.55
  31   339  5806.7
  31   340  5221.37
  31   341  5036.71
  31   342  5047.99
  31   343  4896.38
  31   344  4163.64
  31   345  3679.84
  31   346  3351.4
  31   347  3563.82
  31   348  3478.43
  31   349  3778.19
  31   350  3630.98
  31   351  4637.79
  31   352  5370.52
  31   353  5598.17
  31   354  5524.78
  31   355  5170.05
  31   356  5008.57
  31   357  5548.85
  31   358  5692.05
  31   359  5992.33
  31   360  5659.13
  31   361  6634.59
  31   362  7172.84
  31   363  7806.8
  31   364  7245.41
  31   365  6973.59
  31   366  7030.22
  31   367  6983.05
  31   368  7056.44
  31   369  6484.79
  31   370  6737.48
  31   371  6571.16
  31   372  7347.64
  31   373  7526.23
  31   374  7190.39
  31   375  5910.06
  31   376  5634.93
  31   377  4822.04
  31   378  4268.23
  31   379  3865.32
  31   380  3878.34
  31   381  3047.05
  31   382  2461.15
  31   383  2624.13
  31   384  3028.86
  31   385  3847.32
  31   386  3737.36
  31   387  3838.12
  31   388  4403.45
  31   389  4825.86
  31   390  5192.13
  31   391  5478.01
  31   392  4666.86
  31   393  4234.8
  31   394  3938.48
  31   395  4340.58
  31   396  4380.98
  31   397  4461.38
  31   398  4233.54
  31   399  4097.63
  31   400  4414.13
  31   401  4552.4
  31   402  5059.12
  31   403  5311.29
  31   404  5733.1
  31   405  6071.54
  31   406  6416.53
  31   407  6211.25
  31   408  6198.52
  31   409  5984.31
  31   410  5566.89
  31   411  5421.28
  31   412  5815.23
  31   413  6760.28
  31   414  7180.78
  31   415  6574.81
  31   416  6060.54
  31   417  5040.91
  31   418  4711.06
  31   419  4273.93
  31   420  4343.41
  31   421  4441.71
  31   422  4378.11
  31   423  4894.67
  31   424  5569.08
  31   425  6036.46
  31   426  6552.78
  31   427  6764.56
  31   428  6708.1
  31   429  6809.49
  31   430  6893.96
  31   431  7219.02
  31   432  7170.56
  31   433  6711.71
  31   434  6414.44
  31   435  5440.29
  31   436  4643.47
  31   437  3736.16
  31   438  2646.3
  31   439  1077.13
  31   440  269.454
  31   441  1040.77
  31   442  1643.57
  31   443  2446.18
  31   444  2020.7
  31   445  -99999
  31   446  -99999
  31   447  -99999
  31   448  -99999
  31   449  -99999
  31   450  -99999
  31   451  -99999
  31   452  -99999
  31   453  -99999
  31   454  -99999
  31   455  -99999
  32    18  -99999
  32    19  -99999
  32    20  -99999
  32    21  -99999
  32    22  -99999
  32    23  -99999
  32    24  -99999
  32    25  -99999
  32    26  -99999
  32    27  -99999
  32    28  -99999
  32    29  -99999
  32    30  -99999
  32    31  -99999
  32    32  -99999
  32    33  -99999
  32    34  -99999
  32    35  -99999
  32    36  -99999
  32    37  -99999
  32    38  -99999
  32    39  -99999
  32    40  -99999
  32    41  -99999
  32    42  -99999
  32    43  -99999
  32    44  -99999
  32    45  -99999
  32    46  -99999
  32    47  0
  32    48  0
  32    49  0
  32    50  0
  32    51  0
  32    52  0
  32    53  0
  32    54  0
  32    55  0
  32    56  0
  32    57  0
  32    58  0
  32    59  0
  32    60  0
  32    61  0
  32    62  0
  32    63  0
  32    64  0
  32    65  1298.34
  32    66  3352.58
  32    67  5413.37
  32    68  5856.14
  32    69  5435.44
  32    70  5724.17
  32    71  6049.16
  32    72  6474.59
  32    73  6664.38
  32    74  6769.13
  32    75  6730.8
  32    76  6028.72
  32    77  5692.06
  32    78  5828.87
  32    79  5932.46
  32    80  6246.76
  32    81  6889.13
  32    82  6628.01
  32    83  6655.68
  32    84  5623.8
  32    85  5770.67
  32    86  5923.82
  32    87  7004.86
  32    88  6658.4
  32    89  7146.92
  32    90  6864.65
  32    91  6750.4
  32    92  6618.56
  32    93  6280.44
  32    94  6551.51
  32    95  6673.27
  32    96  6604.07
  32    97  6728.49
  32    98  6475.87
  32    99  6415.03
  32   100  6240.3
  32   101  5863.55
  32   102  6186.23
  32   103  6220.37
  32   104  6502.79
  32   105  6185.86
  32   106  6443.5
  32   107  5855.94
  32   108  6185.93
  32   109  6188.23
  32   110  6295.47
  32   111  6015.35
  32   112  5612.2
  32   113  4917.46
  32   114  4930.06
  32   115  5244.23
  32   116  5444.43
  32   117  4907.98
  32   118  4708.87
  32   119  4367.82
  32   120  4546.74
  32   121  4939.95
  32   122  4469.32
  32   123  4676.03
  32   124  4411.17
  32   125  4701.69
  32   126  4618.19
  32   127  4868.67
  32   128  5075.52
  32   129  4420.75
  32   130  3934.63
  32   131  3338.34
  32   132  3777.6
  32   133  4253.64
  32   134  3743.7
  32   135  3381.73
  32   136  2986.88
  32   137  3432.88
  32   138  4217.64
  32   139  4105.06
  32   140  3989.34
  32   141  3565.05
  32   142  3889.33
  32   143  4388.35
  32   144  4030.89
  32   145  3819.48
  32   146  3641.36
  32   147  3965.79
  32   148  4290.83
  32   149  4156.1
  32   150  4554.15
  32   151  4342.31
  32   152  4421.27
  32   153  4432.26
  32   154  4865.31
  32   155  5213.58
  32   156  4580.78
  32   157  4752.57
  32   158  4322.47
  32   159  4722.56
  32   160  4958.93
  32   161  5883.43
  32   162  6061.73
  32   163  5326.56
  32   164  5648.36
  32   165  5321.09
  32   166  5545.12
  32   167  5300.11
  32   168  5156.58
  32   169  5036.11
  32   170  4879.31
  32   171  5194.83
  32   172  5858.73
  32   173  5420.8
  32   174  5123.74
  32   175  5160.34
  32   176  5207.26
  32   177  5504.86
  32   178  5686.34
  32   179  5806.15
  32   180  5333.05
  32   181  5165.5
  32   182  4710.89
  32   183  4363.66
  32   184  4561.48
  32   185  4784.47
  32   186  4682.67
  32   187  4982.61
  32   188  4675.44
  32   189  5276.95
  32   190  5379.68
  32   191  5783.73
  32   192  5957.33
  32   193  6189.09
  32   194  5962.39
  32   195  5839.69
  32   196  5626.57
  32   197  5213.82
  32   198  5323.92
  32   199  5344.16
  32   200  5564.95
  32   201  5174.98
  32   202  5356.4
  32   203  5577.85
  32   204  5654.26
  32   205  5415.23
  32   206  5549.93
  32   207  5082.93
  32   208  4663.95
  32   209  4709.98
  32   210  5255.83
  32   211  5128.42
  32   212  4808.51
  32   213  5205.13
  32   214  4901.24
  32   215  4558.09
  32   216  4855.06
  32   217  5048.2
  32   218  5396.66
  32   219  6294.19
  32   220  6068.9
  32   221  5260.51
  32   222  4946.81
  32   223  5011.38
  32   224  5308.07
  32   225  4460.75
  32   226  4543.53
  32   227  4580.39
  32   228  5252.93
  32   229  5668.46
  32   230  5813.01
  32   231  5339.6
  32   232  5403.47
  32   233  5483.33
  32   234  5853.43
  32   235  5748.12
  32   236  5585.15
  32   237  5296.81
  32   238  4767.33
  32   239  4466.68
  32   240  4351.78
  32   241  4714.19
  32   242  5223.21
  32   243  4731.38
  32   244  4084.77
  32   245  3109.64
  32   246  3143.39
  32   247  3313.4
  32   248  3608.91
  32   249  3495.95
  32   250  3791.3
  32   251  3851.42
  32   252  3974.97
  32   253  4041.13
  32   254  4099.43
  32   255  3954.16
  32   256  3831.42
  32   257  3662.55
  32   258  3263.7
  32   259  3476.16
  32   260  3209.96
  32   261  3157.04
  32   262  3218.23
  32   263  3813.36
  32   264  3610.01
  32   265  3425.63
  32   266  3417.19
  32   267  3541.8
  32   268  3590.7
  32   269  3461.64
  32   270  3433.44
  32   271  3715.69
  32   272  4453.82
  32   273  4672.13
  32   274  4659.85
  32   275  4444.54
  32   276  4572.5
  32   277  4654.95
  32   278  3865.92
  32   279  3324.64
  32   280  3292.8
  32   281  4332.25
  32   282  4449
  32   283  4283.15
  32   284  4024.97
  32   285  4040.48
  32   286  4154.49
  32   287  4262.33
  32   288  4554.32
  32   289  4458.72
  32   290  4194.62
  32   291  3545.17
  32   292  3257.81
  32   293  3613.94
  32   294  4058.51
  32   295  4905.64
  32   296  5297.06
  32   297  5668.8
  32   298  5696.19
  32   299  6070.46
  32   300  5770.73
  32   301  5385.87
  32   302  4542.82
  32   303  4881.34
  32   304  5332.99
  32   305  5634.74
  32   306  5312.52
  32   307  5081.99
  32   308  5285.34
  32   309  5714.02
  32   310  5826.03
  32   311  6072.44
  32   312  6045.32
  32   313  6351.91
  32   314  6184.05
  32   315  5785.45
  32   316  5570.48
  32   317  5133.56
  32   318  5696.31
  32   319  5782.11
  32   320  5989.01
  32   321  5774.54
  32   322  6223.93
  32   323  6517.12
  32   324  6505.02
  32   325  6134.88
  32   326  6199.79
  32   327  6529.02
  32   328  6468.61
  32   329  6744.81
  32   330  6371.75
  32   331  5874.15
  32   332  5846.63
  32   333  5818.62
  32   334  5736.87
  32   335  5312.18
  32   336  5444.87
  32   337  5800.95
  32   338  5147.31
  32   339  4897.6
  32   340  4535.1
  32   341  4633.32
  32   342  4219.04
  32   343  4129.3
  32   344  3976.21
  32   345  3218.37
  32   346  2619.38
  32   347  3058.28
  32   348  3608
  32   349  3902.12
  32   350  3605.94
  32   351  3558.94
  32   352  3953.4
  32   353  4366.04
  32   354  4583.77
  32   355  4246.29
  32   356  4791.75
  32   357  5479.33
  32   358  5705.91
  32   359  5766.91
  32   360  5567.96
  32   361  6294.57
  32   362  6754.65
  32   363  7186.86
  32   364  6685.3
  32   365  6777.81
  32   366  6530.38
  32   367  6762.24
  32   368  6636.85
  32   369  6419.29
  32   370  6841.79
  32   371  6914.18
  32   372  6862.76
  32   373  6755.54
  32   374  6580.98
  32   375  5498.79
  32   376  5271.83
  32   377  4895.91
  32   378  4767.45
  32   379  4577.83
  32   380  4625.46
  32   381  4061.17
  32   382  2471.31
  32   383  2295.96
  32   384  2849.21
  32   385  3177.38
  32   386  3527.97
  32   387  3627.96
  32   388  4304.87
  32   389  5054.22
  32   390  5064.97
  32   391  5399.45
  32   392  5094.22
  32   393  4280.89
  32   394  4100.74
  32   395  4590.55
  32   396  4863.02
  32   397  4309.67
  32   398  3873.11
  32   399  3897.85
  32   400  4231.22
  32   401  4439.61
  32   402  4644.44
  32   403  5235.69
  32   404  5782.05
  32   405  6265.6
  32   406  6122.05
  32   407  5824.78
  32   408  5835.16
  32   409  5770.98
  32   410  5449.36
  32   411  5450.47
  32   412  6009.12
  32   413  6816.89
  32   414  7142.72
  32   415  6531.26
  32   416  6121.5
  32   417  5193.16
  32   418  4821.99
  32   419  4255.31
  32   420  4252.33
  32   421  4494.02
  32   422  4441.01
  32   423  4824.99
  32   424  5349.71
  32   425  5794.63
  32   426  6385.33
  32   427  6418.28
  32   428  6397.7
  32   429  6480.93
  32   430  6404.52
  32   431  6674.83
  32   432  6716.16
  32   433  6378.72
  32   434  5769.24
  32   435  5111.28
  32   436  4589.93
  32   437  3582.92
  32   438  2779.98
  32   439  1227
  32   440  1311.06
  32   441  403.698
  32   442  1488.44
  32   443  1061.8
  32   444  1995.87
  32   445  -99999
  32   446  -99999
  32   447  -99999
  32   448  -99999
  32   449  -99999
  32   450  -99999
  32   451  -99999
  32   452  -99999
  32   453  -99999
  32   454  -99999
  32   455  -99999
  33    18  -99999
  33    19  -99999
  33    20  -99999
  33    21  -99999
  33    22  -99999
  33    23  -99999
  33    24  -99999
  33    25  -99999
  33    26  -99999
  33    27  -99999
  33    28  -99999
  33    29  -99999
  33    30  -99999
  33    31  -99999
  33    32  -99999
  33    33  -99999
  33    34  -99999
  33    35  -99999
  33    36  -99999
  33    37  -99999
  33    38  -99999
  33    39  -99999
  33    40  -99999
  33    41  -99999
  33    42  -99999
  33    43  -99999
  33    44  -99999
  33    45  -99999
  33    46  -99999
  33    47  0
  33    48  0
  33    49  0
  33    50  0
  33    51  0
  33    52  0
  33    53  0
  33    54  0
  33    55  0
  33    56  0
  33    57  0
  33    58  0
  33    59  0
  33    60  0
  33    61  0
  33    62  0
  33    63  0
  33    64  0
  33    65  1399.49
  33    66  3231.79
  33    67  5350.45
  33    68  5795.99
  33    69  5957.19
  33    70  5541.81
  33    71  5504.74
  33    72  5398.95
  33    73  5979.28
  33    74  6190.23
  33    75  6182.82
  33    76  6111.72
  33    77  6210.93
  33    78  6332.29
  33    79  6312.47
  33    80  6596.04
  33    81  7054.11
  33    82  6643.35
  33    83  6717.09
  33    84  6055.65
  33    85  6283.7
  33    86  6308.74
  33    87  7013.25
  33    88  6941.36
  33    89  7399.61
  33    90  6964.17
  33    91  6499.44
  33    92  6399.36
  33    93  6329.57
  33    94  6828.8
  33    95  7137.16
  33    96  6901.21
  33    97  6996.12
  33    98  6542.62
  33    99  6617.88
  33   100  6251.5
  33   101  5851.69
  33   102  6073.1
  33   103  6304.47
  33   104  6207.84
  33   105  6436.3
  33   106  6584.65
  33   107  5796.57
  33   108  5775.98
  33   109  6041
  33   110  6310.66
  33   111  6180.57
  33   112  5852.56
  33   113  5185.23
  33   114  5362.49
  33   115  5539.28
  33   116  5548.56
  33   117  5038.93
  33   118  4951.13
  33   119  4849.97
  33   120  5126.5
  33   121  4976.85
  33   122  4635.16
  33   123  4358.81
  33   124  4662
  33   125  5080.9
  33   126  4821.13
  33   127  4840.34
  33   128  4418.66
  33   129  4032.23
  33   130  3494.52
  33   131  3232.42
  33   132  3510.88
  33   133  3384.22
  33   134  3466.99
  33   135  3642.8
  33   136  3298.32
  33   137  3753.1
  33   138  3747.6
  33   139  4126.53
  33   140  3472.15
  33   141  3388.74
  33   142  3368.22
  33   143  3409.67
  33   144  3756.04
  33   145  3659.37
  33   146  3367.58
  33   147  3559.29
  33   148  3980.91
  33   149  4777.68
  33   150  5545.46
  33   151  4443.66
  33   152  3566.24
  33   153  4066.71
  33   154  4790.91
  33   155  5393.12
  33   156  4793.39
  33   157  5065.21
  33   158  4568.37
  33   159  4843.46
  33   160  4933.54
  33   161  5545.82
  33   162  5708.71
  33   163  5388.68
  33   164  5373.08
  33   165  5079.89
  33   166  5173.35
  33   167  5232.4
  33   168  4886.01
  33   169  4677.14
  33   170  4566.79
  33   171  5073.64
  33   172  5919.67
  33   173  5433.48
  33   174  5347.42
  33   175  5270.34
  33   176  5464.27
  33   177  5613.02
  33   178  5800.48
  33   179  5387.04
  33   180  5321.09
  33   181  5174.66
  33   182  4989.21
  33   183  4601.26
  33   184  4788.99
  33   185  4959.48
  33   186  5109.61
  33   187  5442.05
  33   188  5123.25
  33   189  5454.12
  33   190  5642.84
  33   191  5758.47
  33   192  5881.39
  33   193  5523.55
  33   194  5704.9
  33   195  5808.78
  33   196  5891.35
  33   197  5644.73
  33   198  5684.07
  33   199  5533.48
  33   200  5703.36
  33   201  5299.42
  33   202  5339.43
  33   203  5443.98
  33   204  5488.55
  33   205  5255.19
  33   206  5714.57
  33   207  5348.29
  33   208  5182
  33   209  5081.93
  33   210  5395.32
  33   211  5321.62
  33   212  4658.02
  33   213  5005.17
  33   214  4633.69
  33   215  4649.89
  33   216  5179.49
  33   217  5527.2
  33   218  5795.67
  33   219  6419.33
  33   220  6077.06
  33   221  5526.38
  33   222  5085.1
  33   223  4936.59
  33   224  5030.41
  33   225  4297.51
  33   226  4410.08
  33   227  4624.61
  33   228  5191.11
  33   229  5109.64
  33   230  5057.43
  33   231  4864.6
  33   232  5373.58
  33   233  5028.69
  33   234  5279.45
  33   235  5793.3
  33   236  5339.13
  33   237  5380.38
  33   238  4244.95
  33   239  4770.72
  33   240  4579.85
  33   241  5042.6
  33   242  4651.26
  33   243  4313.2
  33   244  3800.61
  33   245  3301.33
  33   246  2845.39
  33   247  3290.07
  33   248  3424.62
  33   249  3984.73
  33   250  4035.59
  33   251  3841.85
  33   252  3870.42
  33   253  3920.29
  33   254  4163.2
  33   255  3960.53
  33   256  4382.94
  33   257  3997.73
  33   258  3222.05
  33   259  3344.8
  33   260  3227.54
  33   261  3378.2
  33   262  3697.97
  33   263  4132.43
  33   264  4162.07
  33   265  4160.97
  33   266  3842.94
  33   267  4081.67
  33   268  3673.85
  33   269  4073.11
  33   270  3333.21
  33   271  3823.84
  33   272  4078.92
  33   273  4400.17
  33   274  4483.88
  33   275  4356.38
  33   276  4695.92
  33   277  4880.71
  33   278  4277.41
  33   279  4138.15
  33   280  3641.67
  33   281  4261.16
  33   282  3961.1
  33   283  3994.18
  33   284  4056.28
  33   285  4211.44
  33   286  4388.45
  33   287  4353.77
  33   288  5113.56
  33   289  4954
  33   290  4104.38
  33   291  3270.75
  33   292  2855.23
  33   293  3323.86
  33   294  3767.65
  33   295  4594.7
  33   296  4863.81
  33   297  5406.79
  33   298  5540.39
  33   299  6231.15
  33   300  6116.02
  33   301  5996.17
  33   302  4790.36
  33   303  4709.16
  33   304  5073.65
  33   305  5695.91
  33   306  5435.46
  33   307  5086.75
  33   308  4970.2
  33   309  5701.29
  33   310  5595.06
  33   311  5900.79
  33   312  5755.36
  33   313  6613.53
  33   314  6743.61
  33   315  6432.99
  33   316  5886.61
  33   317  5377.62
  33   318  5826.33
  33   319  6036.81
  33   320  6003.72
  33   321  5558.78
  33   322  5902.7
  33   323  6186.87
  33   324  6357.49
  33   325  6010.17
  33   326  6043.61
  33   327  6283.89
  33   328  6262.37
  33   329  6450.62
  33   330  6000.65
  33   331  5911.91
  33   332  5503.53
  33   333  5476.52
  33   334  5341.34
  33   335  5011.07
  33   336  5406.5
  33   337  5311.81
  33   338  5217.56
  33   339  4544.26
  33   340  4526.38
  33   341  4533.43
  33   342  4489.3
  33   343  4629.6
  33   344  4211.41
  33   345  3873.02
  33   346  3150.09
  33   347  2681.99
  33   348  3465.16
  33   349  3532.17
  33   350  3347.75
  33   351  3418.02
  33   352  3836.29
  33   353  4339.04
  33   354  3985.44
  33   355  3721.27
  33   356  4504.88
  33   357  5241.94
  33   358  5592.46
  33   359  5564.83
  33   360  5159.92
  33   361  5755.09
  33   362  5729.6
  33   363  6318.45
  33   364  6044.34
  33   365  6501.52
  33   366  6490.98
  33   367  6331.67
  33   368  6158.42
  33   369  5992.98
  33   370  6126.18
  33   371  6330.57
  33   372  6379.38
  33   373  6075.97
  33   374  6120.36
  33   375  5799.73
  33   376  5168.94
  33   377  4717.76
  33   378  5214.43
  33   379  5064.34
  33   380  5268.03
  33   381  4267.5
  33   382  2458.52
  33   383  1435.22
  33   384  1946.65
  33   385  2660.1
  33   386  3280.82
  33   387  3984.43
  33   388  4245.47
  33   389  4827.4
  33   390  4844.58
  33   391  5244.36
  33   392  5037.6
  33   393  4182.08
  33   394  4086.35
  33   395  4568.96
  33   396  4811.61
  33   397  4328.75
  33   398  3850.48
  33   399  4230.3
  33   400  4388.02
  33   401  4888.58
  33   402  4458.72
  33   403  4986.58
  33   404  5258.56
  33   405  5367.55
  33   406  5376.13
  33   407  5398.63
  33   408  5727.38
  33   409  5824.42
  33   410  5815.13
  33   411  5485.11
  33   412  5908.02
  33   413  6651.06
  33   414  7251.25
  33   415  6517.52
  33   416  5790.55
  33   417  4973.05
  33   418  4869.13
  33   419  4507.28
  33   420  4264.7
  33   421  4652.18
  33   422  4680.53
  33   423  5123.16
  33   424  5359.18
  33   425  5685.22
  33   426  6171.61
  33   427  6107.72
  33   428  6285.13
  33   429  6464.35
  33   430  6680.04
  33   431  6781.41
  33   432  6694.99
  33   433  6808.36
  33   434  6350.15
  33   435  5620.88
  33   436  5097.62
  33   437  4016.98
  33   438  3229.06
  33   439  1370.51
  33   440  968.039
  33   441  530.677
  33   442  170.977
  33   443  896.486
  33   444  1459.03
  33   445  -99999
  33   446  -99999
  33   447  -99999
  33   448  -99999
  33   449  -99999
  33   450  -99999
  33   451  -99999
  33   452  -99999
  33   453  -99999
  33   454  -99999
  33   455  -99999
  34    18  -99999
  34    19  -99999
  34    20  -99999
  34    21  -99999
  34    22  -99999
  34    23  -99999
  34    24  -99999
  34    25  -99999
  34    26  -99999
  34    27  -99999
  34    28  -99999
  34    29  -99999
  34    30  -99999
  34    31  -99999
  34    32  -99999
  34    33  -99999
  34    34  -99999
  34    35  -99999
  34    36  -99999
  34    37  -99999
  34    38  -99999
  34    39  -99999
  34    40  -99999
  34    41  -99999
  34    42  -99999
  34    43  -99999
  34    44  -99999
  34    45  -99999
  34    46  -99999
  34    47  0
  34    48  0
  34    49  0
  34    50  0
  34    51  0
  34    52  0
  34    53  0
  34    54  0
  34    55  0
  34    56  0
  34    57  0
  34    58  0
  34    59  0
  34    60  0
  34    61  0
  34    62  0
  34    63  0
  34    64  0
  34    65  1326.97
  34    66  3056.89
  34    67  4984.96
  34    68  5453.52
  34    69  5573.92
  34    70  4957.55
  34    71  5081.7
  34    72  5299.88
  34    73  6143.93
  34    74  6175.08
  34    75  6590.64
  34    76  6791.01
  34    77  6690.05
  34    78  6864.1
  34    79  6489.08
  34    80  6788.7
  34    81  6358.88
  34    82  6496.67
  34    83  6703.02
  34    84  6567.05
  34    85  6492
  34    86  6251.15
  34    87  6525.06
  34    88  6656.82
  34    89  7212.56
  34    90  6706.88
  34    91  6259.5
  34    92  6044.69
  34    93  6127.28
  34    94  6408.21
  34    95  6571.42
  34    96  6522.62
  34    97  6850.53
  34    98  6495.2
  34    99  6649.19
  34   100  5700.44
  34   101  5661.92
  34   102  5855.22
  34   103  6133.77
  34   104  6072.62
  34   105  6440.48
  34   106  6312.36
  34   107  6000.01
  34   108  6037.06
  34   109  6199.9
  34   110  6575.82
  34   111  6457.69
  34   112  6148.21
  34   113  6223.87
  34   114  6096.07
  34   115  5547.93
  34   116  5538.33
  34   117  5142.55
  34   118  4651.32
  34   119  4710.26
  34   120  4751.02
  34   121  4998.22
  34   122  4769.44
  34   123  4511
  34   124  4702.59
  34   125  4844.19
  34   126  4977.57
  34   127  4991.83
  34   128  4450.97
  34   129  4119.21
  34   130  4072.9
  34   131  4227.55
  34   132  4047.69
  34   133  3852.14
  34   134  4004.73
  34   135  3893.97
  34   136  3684.11
  34   137  3518.26
  34   138  3664.22
  34   139  4047.23
  34   140  3602.08
  34   141  3497.1
  34   142  3756.61
  34   143  3529.77
  34   144  3925.74
  34   145  3434.93
  34   146  3437.86
  34   147  3431.81
  34   148  3801.29
  34   149  4519.29
  34   150  4998.22
  34   151  4082.85
  34   152  3828.31
  34   153  4213.71
  34   154  4852.06
  34   155  5402.08
  34   156  5136.06
  34   157  5294.19
  34   158  4486.2
  34   159  4600.62
  34   160  4629.4
  34   161  5151.33
  34   162  5189.4
  34   163  5338.96
  34   164  5347.37
  34   165  4816.06
  34   166  5104.4
  34   167  5145.94
  34   168  4860.04
  34   169  4620.58
  34   170  4930.98
  34   171  4886.02
  34   172  5754.58
  34   173  5003.68
  34   174  5034.92
  34   175  4948.79
  34   176  5191.03
  34   177  5048.21
  34   178  5246.44
  34   179  4842.87
  34   180  4966.94
  34   181  4793.88
  34   182  4827.92
  34   183  4609.08
  34   184  4774.69
  34   185  4888.71
  34   186  4915.22
  34   187  4643.9
  34   188  4939.08
  34   189  5251.04
  34   190  5741.88
  34   191  5823.28
  34   192  5846.66
  34   193  5439.14
  34   194  5434.87
  34   195  5740.6
  34   196  5721.38
  34   197  5583.15
  34   198  5698.32
  34   199  5533.81
  34   200  5746.87
  34   201  5222.11
  34   202  5058.78
  34   203  4963.68
  34   204  4977.91
  34   205  5475.63
  34   206  5431.72
  34   207  5264.97
  34   208  4948.09
  34   209  4791.77
  34   210  4887.91
  34   211  5022.13
  34   212  4494.53
  34   213  4850.01
  34   214  4646.95
  34   215  4991.82
  34   216  4874.27
  34   217  4817.57
  34   218  5197.94
  34   219  5871.26
  34   220  5672.17
  34   221  5084.46
  34   222  4700.77
  34   223  4280.93
  34   224  4185.92
  34   225  4064.94
  34   226  4659.92
  34   227  5172.38
  34   228  5285.65
  34   229  4913.41
  34   230  5022.77
  34   231  5368.6
  34   232  5428.89
  34   233  5287.9
  34   234  5182.98
  34   235  5507.15
  34   236  5501.24
  34   237  5344.62
  34   238  4578.84
  34   239  4841.4
  34   240  4644.04
  34   241  4942.71
  34   242  4830.49
  34   243  4548.07
  34   244  3936.48
  34   245  3562.08
  34   246  3800.53
  34   247  4347.37
  34   248  4700.75
  34   249  4387.53
  34   250  4323.22
  34   251  4330.39
  34   252  4339.23
  34   253  3806.19
  34   254  3991.4
  34   255  3964.97
  34   256  4221.05
  34   257  3936.03
  34   258  3759.37
  34   259  3331.16
  34   260  3842.04
  34   261  3643.12
  34   262  4200.92
  34   263  3881.83
  34   264  4355.02
  34   265  4056.42
  34   266  3993.06
  34   267  3786.51
  34   268  3458.89
  34   269  3838.28
  34   270  3380.38
  34   271  4142.75
  34   272  4192.85
  34   273  4813.89
  34   274  4289.49
  34   275  4389.16
  34   276  4606.44
  34   277  4731.92
  34   278  4308.43
  34   279  4434.93
  34   280  4181.5
  34   281  3876.96
  34   282  3611.81
  34   283  3738.81
  34   284  4305.65
  34   285  4355.52
  34   286  4769.15
  34   287  4954.67
  34   288  5159.92
  34   289  4837.37
  34   290  3892.17
  34   291  3421.31
  34   292  2789.06
  34   293  3531.06
  34   294  3627.92
  34   295  4489.77
  34   296  4947.26
  34   297  5475.47
  34   298  5186.35
  34   299  5477.62
  34   300  6122.22
  34   301  6536.28
  34   302  5891.74
  34   303  5408.96
  34   304  5382.98
  34   305  5460.09
  34   306  5115.58
  34   307  4837.81
  34   308  5051.36
  34   309  6007.15
  34   310  6091.4
  34   311  6116.41
  34   312  5688.28
  34   313  6273.19
  34   314  6346.92
  34   315  6136.94
  34   316  5761.35
  34   317  5403.29
  34   318  5462.95
  34   319  5648.61
  34   320  5582.87
  34   321  5652.17
  34   322  5915.56
  34   323  6195.01
  34   324  6173.29
  34   325  5977.7
  34   326  6097.71
  34   327  6300.8
  34   328  6270.38
  34   329  6198.48
  34   330  5997.45
  34   331  5817.36
  34   332  5879.49
  34   333  5591.06
  34   334  4873.2
  34   335  4688.76
  34   336  5312.02
  34   337  5475.16
  34   338  5604.91
  34   339  5336.89
  34   340  5171.38
  34   341  4464.02
  34   342  4451.87
  34   343  4710.47
  34   344  4752.88
  34   345  4690.06
  34   346  4091.19
  34   347  4106.15
  34   348  4337.66
  34   349  3536.99
  34   350  2985.62
  34   351  3363.18
  34   352  3778.16
  34   353  4370.97
  34   354  3950.73
  34   355  4004.73
  34   356  4925.81
  34   357  5502.43
  34   358  5537.71
  34   359  5435.02
  34   360  5449.19
  34   361  6026.92
  34   362  5729.55
  34   363  6113.43
  34   364  6182.21
  34   365  6797.47
  34   366  6883.11
  34   367  6601.25
  34   368  6387.52
  34   369  6417.41
  34   370  5804.73
  34   371  6106.42
  34   372  6085.87
  34   373  6352.21
  34   374  5734.18
  34   375  5755.65
  34   376  5804.83
  34   377  5218.78
  34   378  5658.63
  34   379  5798.24
  34   380  5444.5
  34   381  4558.71
  34   382  3116.44
  34   383  2135.88
  34   384  2392.02
  34   385  3242.3
  34   386  3631.63
  34   387  4440.99
  34   388  4647.24
  34   389  4804.05
  34   390  5065.19
  34   391  5255.42
  34   392  5469.15
  34   393  5238.95
  34   394  4439.79
  34   395  4830.06
  34   396  4999.9
  34   397  4809.18
  34   398  4231.76
  34   399  4572.35
  34   400  4609.62
  34   401  4924.68
  34   402  4507.54
  34   403  4718.65
  34   404  4967.23
  34   405  4836.03
  34   406  5127.9
  34   407  5423.19
  34   408  5925.25
  34   409  6244.38
  34   410  6266.41
  34   411  5673.95
  34   412  5894.99
  34   413  6091.39
  34   414  6660.15
  34   415  5696.82
  34   416  5174.77
  34   417  4565.24
  34   418  4720.48
  34   419  4491.11
  34   420  4483.78
  34   421  4668.19
  34   422  4535.87
  34   423  4799.68
  34   424  5096.52
  34   425  5276.81
  34   426  5801.53
  34   427  5938.41
  34   428  6322.15
  34   429  6374.3
  34   430  6751.19
  34   431  6529.33
  34   432  6692.23
  34   433  6261.27
  34   434  6272.76
  34   435  5362.83
  34   436  5089.94
  34   437  4164.99
  34   438  3734.78
  34   439  2635.01
  34   440  2829.92
  34   441  1708.18
  34   442  2305.5
  34   443  1739.99
  34   444  1664.86
  34   445  -99999
  34   446  -99999
  34   447  -99999
  34   448  -99999
  34   449  -99999
  34   450  -99999
  34   451  -99999
  34   452  -99999
  34   453  -99999
  34   454  -99999
  34   455  -99999
  35    18  -99999
  35    19  -99999
  35    20  -99999
  35    21  -99999
  35    22  -99999
  35    23  -99999
  35    24  -99999
  35    25  -99999
  35    26  -99999
  35    27  -99999
  35    28  -99999
  35    29  -99999
  35    30  -99999
  35    31  -99999
  35    32  -99999
  35    33  -99999
  35    34  -99999
  35    35  -99999
  35    36  -99999
  35    37  -99999
  35    38  -99999
  35    39  -99999
  35    40  -99999
  35    41  -99999
  35    42  -99999
  35    43  -99999
  35    44  -99999
  35    45  -99999
  35    46  -99999
  35    47  0
  35    48  0
  35    49  0
  35    50  0
  35    51  0
  35    52  0
  35    53  0
  35    54  0
  35    55  0
  35    56  0
  35    57  0
  35    58  0
  35    59  0
  35    60  0
  35    61  0
  35    62  0
  35    63  0
  35    64  0
  35    65  1312.99
  35    66  2773.21
  35    67  4448.5
  35    68  5463.45
  35    69  5306.88
  35    70  5608.12
  35    71  5671.29
  35    72  6206.06
  35    73  6307.54
  35    74  6554.13
  35    75  7135.57
  35    76  7321.14
  35    77  6880.7
  35    78  6714.49
  35    79  6290.76
  35    80  6696.71
  35    81  6451.13
  35    82  6863.19
  35    83  6979.44
  35    84  6806.18
  35    85  6307.7
  35    86  6174.09
  35    87  6180.67
  35    88  6656.37
  35    89  7139.78
  35    90  6770.35
  35    91  6436.62
  35    92  6256.21
  35    93  6187.31
  35    94  6502.63
  35    95  6519.28
  35    96  6540.13
  35    97  6557.96
  35    98  6736.69
  35    99  6824.93
  35   100  5834.84
  35   101  6002.02
  35   102  6233.1
  35   103  6153.35
  35   104  6106.94
  35   105  6444.64
  35   106  6208.59
  35   107  6280.17
  35   108  6502.2
  35   109  6510.39
  35   110  6695.46
  35   111  6461.71
  35   112  6256.69
  35   113  6493.06
  35   114  6467.12
  35   115  6050.7
  35   116  5778.4
  35   117  5029.89
  35   118  4901.86
  35   119  4837.63
  35   120  4867.12
  35   121  4891.25
  35   122  4632.98
  35   123  4597.75
  35   124  4664.12
  35   125  4659
  35   126  4603.78
  35   127  4264.53
  35   128  4082.88
  35   129  3803.81
  35   130  4218.1
  35   131  4401.72
  35   132  3949.75
  35   133  3909.77
  35   134  3821.68
  35   135  4103.92
  35   136  3955.63
  35   137  3787.65
  35   138  3916.11
  35   139  3574.12
  35   140  3770.71
  35   141  3678.81
  35   142  3826.92
  35   143  3780.25
  35   144  3847.61
  35   145  3237.48
  35   146  3278.17
  35   147  3156.49
  35   148  3547.8
  35   149  4076.03
  35   150  4450.63
  35   151  3929.66
  35   152  4041.97
  35   153  4152.2
  35   154  4549.08
  35   155  5109.25
  35   156  5181.22
  35   157  5163.34
  35   158  4471.47
  35   159  4453.47
  35   160  4229
  35   161  4745.19
  35   162  4926.37
  35   163  5230.05
  35   164  5099.86
  35   165  4375.84
  35   166  4537.39
  35   167  4687.29
  35   168  5075.49
  35   169  4774.78
  35   170  4819.34
  35   171  4512.57
  35   172  5378.92
  35   173  5554.58
  35   174  5071.5
  35   175  4667.03
  35   176  4433.72
  35   177  4206.07
  35   178  4630.61
  35   179  4816.06
  35   180  4829.38
  35   181  4607.56
  35   182  4594.78
  35   183  4543
  35   184  4811.75
  35   185  5181.5
  35   186  5143.32
  35   187  4811.64
  35   188  5093.46
  35   189  5193.49
  35   190  5496.15
  35   191  5495.98
  35   192  5556.25
  35   193  5544.58
  35   194  5695.16
  35   195  6038.63
  35   196  5626.59
  35   197  5484.81
  35   198  5593.16
  35   199  5585.26
  35   200  5616.78
  35   201  5134.19
  35   202  4961.64
  35   203  4910.6
  35   204  5179.12
  35   205  5302.92
  35   206  5322.46
  35   207  5341.65
  35   208  5024.51
  35   209  5476.59
  35   210  5198.54
  35   211  5355.31
  35   212  5125.56
  35   213  4851.32
  35   214  4699.64
  35   215  4971.04
  35   216  4710.53
  35   217  4474.38
  35   218  4826.06
  35   219  5813.94
  35   220  5483.91
  35   221  4420.39
  35   222  4208.36
  35   223  4110.64
  35   224  4155.92
  35   225  3683.02
  35   226  4280.98
  35   227  5413.38
  35   228  5084.96
  35   229  5441.06
  35   230  5345.75
  35   231  5648.64
  35   232  5447.62
  35   233  5333.07
  35   234  5279.31
  35   235  5315.43
  35   236  5258.28
  35   237  5245.23
  35   238  4837.67
  35   239  4473.82
  35   240  3912.37
  35   241  4663.3
  35   242  5210.44
  35   243  4529.81
  35   244  3878.94
  35   245  3311.96
  35   246  4125.79
  35   247  4428.16
  35   248  4913.4
  35   249  4292.1
  35   250  4080.63
  35   251  4030.95
  35   252  3921.94
  35   253  3693
  35   254  4068.36
  35   255  4305.44
  35   256  4483.19
  35   257  4444.01
  35   258  4914.58
  35   259  4442.06
  35   260  4536.78
  35   261  3932.77
  35   262  3967.55
  35   263  3432.71
  35   264  3781.09
  35   265  3961.9
  35   266  4533.05
  35   267  4099.62
  35   268  4125.27
  35   269  3898.75
  35   270  3638.42
  35   271  3787.82
  35   272  3829.87
  35   273  4605.9
  35   274  4599.84
  35   275  4858.74
  35   276  4411.7
  35   277  4152.26
  35   278  4044.13
  35   279  4630.37
  35   280  4422.54
  35   281  3731.06
  35   282  3494.69
  35   283  3580.51
  35   284  4194.99
  35   285  4697.11
  35   286  4470.6
  35   287  4459.8
  35   288  4474.43
  35   289  4378.19
  35   290  3733.06
  35   291  3559.69
  35   292  3398.59
  35   293  3280.55
  35   294  3108.35
  35   295  4164.85
  35   296  5126.32
  35   297  5662.47
  35   298  5236.52
  35   299  5238.61
  35   300  6036.6
  35   301  6475.87
  35   302  6205.96
  35   303  5828.23
  35   304  5713.28
  35   305  5406.93
  35   306  4778.79
  35   307  4451.87
  35   308  4773.47
  35   309  5807.49
  35   310  6218.77
  35   311  5983.47
  35   312  5756.6
  35   313  5985.88
  35   314  6117.94
  35   315  6535.17
  35   316  6029.2
  35   317  6119.27
  35   318  5674.4
  35   319  5384.2
  35   320  5084.39
  35   321  5001.04
  35   322  5345.33
  35   323  5971.59
  35   324  6154.99
  35   325  6587.15
  35   326  6246.33
  35   327  6284.8
  35   328  6363.77
  35   329  6263.34
  35   330  6192.34
  35   331  5686.75
  35   332  5620.57
  35   333  5321.41
  35   334  5191.1
  35   335  5053.53
  35   336  5353.78
  35   337  5729.78
  35   338  6259.09
  35   339  5775.45
  35   340  5474.33
  35   341  4972.74
  35   342  5181.39
  35   343  5320.6
  35   344  5170.72
  35   345  5118.12
  35   346  4626.76
  35   347  4641.91
  35   348  3908.82
  35   349  3821.89
  35   350  3413.2
  35   351  3650.23
  35   352  4211.69
  35   353  4597.47
  35   354  4268.44
  35   355  3969.71
  35   356  4627.25
  35   357  5291.35
  35   358  5266.25
  35   359  4697.88
  35   360  5159.75
  35   361  5879.49
  35   362  5789.51
  35   363  5896.86
  35   364  5795.45
  35   365  6335
  35   366  6441.26
  35   367  6591.84
  35   368  6492.33
  35   369  6399.73
  35   370  6102.02
  35   371  5936.05
  35   372  6140.37
  35   373  6267.43
  35   374  6386.06
  35   375  6373.12
  35   376  6823.74
  35   377  5892.72
  35   378  5914.39
  35   379  5614.29
  35   380  5253.49
  35   381  4773.83
  35   382  4060.98
  35   383  2672.77
  35   384  2685.81
  35   385  3060.63
  35   386  3437.76
  35   387  3810.36
  35   388  4411.37
  35   389  4624.81
  35   390  5201.05
  35   391  5381.46
  35   392  5568.6
  35   393  5356.36
  35   394  4589.32
  35   395  4846.41
  35   396  5021.56
  35   397  5451.22
  35   398  4432.65
  35   399  4572
  35   400  4371.39
  35   401  4634.75
  35   402  4638.1
  35   403  4262.29
  35   404  4679.74
  35   405  4893.58
  35   406  5660.61
  35   407  5918.25
  35   408  5976.19
  35   409  5933.78
  35   410  6056.54
  35   411  5687.87
  35   412  5704.62
  35   413  5668.03
  35   414  6203.88
  35   415  5625.41
  35   416  5404.9
  35   417  4855.41
  35   418  4798.67
  35   419  4782.79
  35   420  4556.86
  35   421  4656.86
  35   422  4228.22
  35   423  4683.04
  35   424  4845.71
  35   425  5426.61
  35   426  6009.62
  35   427  6429.66
  35   428  6516.76
  35   429  6433.25
  35   430  6750.09
  35   431  6607.56
  35   432  6625.71
  35   433  6226.63
  35   434  6041.75
  35   435  5311.81
  35   436  4933.08
  35   437  4385.26
  35   438  4343.15
  35   439  3536.37
  35   440  3471.97
  35   441  2527.54
  35   442  2407.73
  35   443  1413.27
  35   444  1320.44
  35   445  -99999
  35   446  -99999
  35   447  -99999
  35   448  -99999
  35   449  -99999
  35   450  -99999
  35   451  -99999
  35   452  -99999
  35   453  -99999
  35   454  -99999
  35   455  -99999
  36    18  -99999
  36    19  -99999
  36    20  -99999
  36    21  -99999
  36    22  -99999
  36    23  -99999
  36    24  -99999
  36    25  -99999
  36    26  -99999
  36    27  -99999
  36    28  -99999
  36    29  -99999
  36    30  -99999
  36    31  -99999
  36    32  -99999
  36    33  -99999
  36    34  -99999
  36    35  -99999
  36    36  -99999
  36    37  -99999
  36    38  -99999
  36    39  -99999
  36    40  -99999
  36    41  -99999
  36    42  -99999
  36    43  -99999
  36    44  -99999
  36    45  -99999
  36    46  -99999
  36    47  0
  36    48  0
  36    49  0
  36    50  0
  36    51  0
  36    52  0
  36    53  0
  36    54  0
  36    55  0
  36    56  0
  36    57  0
  36    58  0
  36    59  0
  36    60  0
  36    61  0
  36    62  0
  36    63  0
  36    64  0
  36    65  1377.28
  36    66  3089.27
  36    67  4322.59
  36    68  5107.83
  36    69  4772.2
  36    70  5874.61
  36    71  6191.59
  36    72  4682.32
  36    73  4455.06
  36    74  4395.37
  36    75  6523.3
  36    76  6681.12
  36    77  6308.9
  36    78  6282.15
  36    79  6188.41
  36    80  6478.67
  36    81  6525.33
  36    82  6828.9
  36    83  6859.07
  36    84  6481.48
  36    85  6129.88
  36    86  6245.27
  36    87  6296.55
  36    88  6646.43
  36    89  6976.5
  36    90  6602.1
  36    91  6491.3
  36    92  6266.06
  36    93  6327.83
  36    94  6745.66
  36    95  6313.25
  36    96  6357.66
  36    97  5948.12
  36    98  6461.41
  36    99  6279.52
  36   100  5644.17
  36   101  5747.24
  36   102  6128.84
  36   103  5952.39
  36   104  5884.23
  36   105  6159.51
  36   106  6020.43
  36   107  6183.37
  36   108  5803.35
  36   109  5930.2
  36   110  6024.32
  36   111  5861.03
  36   112  6015.75
  36   113  5917.64
  36   114  5623.66
  36   115  5774.74
  36   116  5908.41
  36   117  5293.24
  36   118  5184.91
  36   119  4536.54
  36   120  4585.41
  36   121  4641.72
  36   122  4575.52
  36   123  4802.88
  36   124  4585.51
  36   125  4796.06
  36   126  4856.75
  36   127  4678.94
  36   128  4723.63
  36   129  4432.97
  36   130  4278.01
  36   131  4302.81
  36   132  4168.03
  36   133  4589.59
  36   134  4161.62
  36   135  4329.57
  36   136  3991.79
  36   137  4330.96
  36   138  4617.31
  36   139  4112.87
  36   140  4398.73
  36   141  4385.11
  36   142  4014.27
  36   143  3835.86
  36   144  3970.6
  36   145  3542.14
  36   146  3820.78
  36   147  3613.71
  36   148  3755.11
  36   149  4124.03
  36   150  4201.23
  36   151  4375.58
  36   152  3923.74
  36   153  4239.8
  36   154  4054.7
  36   155  4397.98
  36   156  4076.23
  36   157  4001.01
  36   158  4011.33
  36   159  4101.86
  36   160  4080.44
  36   161  4352.04
  36   162  4839.24
  36   163  4807.59
  36   164  4841.95
  36   165  4729.15
  36   166  4223.29
  36   167  4357.11
  36   168  4844.59
  36   169  4574.4
  36   170  4381.03
  36   171  4084.19
  36   172  4837.73
  36   173  5235.14
  36   174  4781.5
  36   175  4528.44
  36   176  4788.65
  36   177  4254.37
  36   178  4655.1
  36   179  4752.78
  36   180  4863.63
  36   181  4447.38
  36   182  4233.22
  36   183  3756.02
  36   184  4244.84
  36   185  4672.16
  36   186  5012.61
  36   187  5037.71
  36   188  4990.05
  36   189  4763.56
  36   190  4929.44
  36   191  4822.78
  36   192  5173.29
  36   193  4949.08
  36   194  5372.58
  36   195  5524.58
  36   196  5351.91
  36   197  5003.56
  36   198  5003.56
  36   199  4866.37
  36   200  4907.88
  36   201  4766.92
  36   202  4871.12
  36   203  5002.79
  36   204  5150.99
  36   205  5041.67
  36   206  4916.23
  36   207  4814.54
  36   208  4642.64
  36   209  5229.42
  36   210  5069.38
  36   211  5081.75
  36   212  4897.06
  36   213  4540.28
  36   214  4520.7
  36   215  4726.38
  36   216  4634.16
  36   217  4428.97
  36   218  4728.05
  36   219  5551.39
  36   220  5171.43
  36   221  4620.7
  36   222  4335.12
  36   223  4118.04
  36   224  4562.26
  36   225  3691.94
  36   226  4364.89
  36   227  5032.88
  36   228  4984.45
  36   229  5847.14
  36   230  5737.69
  36   231  6022.85
  36   232  5769.23
  36   233  5855.53
  36   234  5616.1
  36   235  5438.36
  36   236  5126.57
  36   237  5382.74
  36   238  5084.44
  36   239  4328.75
  36   240  4117.6
  36   241  4570.31
  36   242  4939.27
  36   243  4554.92
  36   244  4206.6
  36   245  4043.6
  36   246  4002.03
  36   247  4628.96
  36   248  5108.63
  36   249  4581.07
  36   250  3940.46
  36   251  3535.55
  36   252  3459.65
  36   253  3698.64
  36   254  4319.01
  36   255  4405.05
  36   256  4472.38
  36   257  4825.7
  36   258  5460.04
  36   259  5414.13
  36   260  4863.1
  36   261  3994.38
  36   262  3436.37
  36   263  3387.36
  36   264  3162.33
  36   265  3337.07
  36   266  3479.24
  36   267  3846.19
  36   268  4119.29
  36   269  4139.31
  36   270  3791.28
  36   271  3812.45
  36   272  4274.18
  36   273  4677.97
  36   274  4459.56
  36   275  4300.54
  36   276  3824.46
  36   277  3693.63
  36   278  3947.8
  36   279  4323.9
  36   280  4238.01
  36   281  3963.99
  36   282  3874.37
  36   283  4015.81
  36   284  4376.43
  36   285  4373.48
  36   286  3809.39
  36   287  3721.45
  36   288  3640.51
  36   289  3844.9
  36   290  3728.39
  36   291  3687.14
  36   292  3722.8
  36   293  3853.92
  36   294  3377.65
  36   295  4163.67
  36   296  5058.55
  36   297  5998.16
  36   298  6027.31
  36   299  5861.35
  36   300  5645.32
  36   301  5475.46
  36   302  5199.03
  36   303  5485.89
  36   304  5760.17
  36   305  5668.07
  36   306  4640.81
  36   307  4698.59
  36   308  4881.88
  36   309  5915.59
  36   310  6041.6
  36   311  6049.25
  36   312  5737.42
  36   313  6056.89
  36   314  6082.79
  36   315  6716.49
  36   316  6253.74
  36   317  6452.65
  36   318  5988.82
  36   319  5974.98
  36   320  5533.06
  36   321  5564.11
  36   322  5180.87
  36   323  5680.67
  36   324  6000.18
  36   325  6214.01
  36   326  5675.72
  36   327  5532.28
  36   328  5620.1
  36   329  5800.65
  36   330  5588.73
  36   331  5248.25
  36   332  5042.67
  36   333  4916.77
  36   334  5018.4
  36   335  4937.52
  36   336  5436.5
  36   337  5572.71
  36   338  6141.42
  36   339  5451.87
  36   340  5225.77
  36   341  4881.38
  36   342  5199.44
  36   343  5692.87
  36   344  5690.09
  36   345  6254.62
  36   346  5885.58
  36   347  5795.32
  36   348  5041.05
  36   349  4150.53
  36   350  4402.36
  36   351  3894.7
  36   352  4018.13
  36   353  3869.57
  36   354  4077.33
  36   355  4213.88
  36   356  4646.44
  36   357  4601.2
  36   358  4742.41
  36   359  4966.02
  36   360  5541.56
  36   361  5744.21
  36   362  5431.01
  36   363  5423.21
  36   364  5565.81
  36   365  5765.89
  36   366  5823.57
  36   367  6227.04
  36   368  6557.53
  36   369  6428.93
  36   370  6350.56
  36   371  6232.97
  36   372  5904.67
  36   373  5691.56
  36   374  6344.52
  36   375  6625.2
  36   376  7067.63
  36   377  6876.81
  36   378  6352.27
  36   379  6341.56
  36   380  6343.04
  36   381  5502.26
  36   382  4920.06
  36   383  3829.76
  36   384  3323.01
  36   385  3787.09
  36   386  4082.01
  36   387  4314.86
  36   388  4448.78
  36   389  4541.35
  36   390  5042.86
  36   391  5412.37
  36   392  5932.09
  36   393  5963.87
  36   394  5478.84
  36   395  5283.96
  36   396  5288.74
  36   397  5309.29
  36   398  4419.72
  36   399  4381.31
  36   400  3826.18
  36   401  3978.38
  36   402  4260.61
  36   403  4493.36
  36   404  5066.2
  36   405  5275.92
  36   406  5803.53
  36   407  5858.99
  36   408  5976.19
  36   409  5602.84
  36   410  5792.79
  36   411  5414.98
  36   412  5667.71
  36   413  5690.66
  36   414  6134.32
  36   415  5566.76
  36   416  5299.77
  36   417  4852.49
  36   418  4825.76
  36   419  4933.8
  36   420  4903.5
  36   421  4889.94
  36   422  4242.16
  36   423  4651.69
  36   424  4726.67
  36   425  5247.02
  36   426  5167.92
  36   427  5703.76
  36   428  5709.84
  36   429  6038.19
  36   430  6197.36
  36   431  6217.01
  36   432  6333.42
  36   433  5885
  36   434  5664.99
  36   435  5247.93
  36   436  5097.15
  36   437  4803.19
  36   438  4941.9
  36   439  4349.56
  36   440  4428.4
  36   441  4346.11
  36   442  4805.16
  36   443  4470.38
  36   444  3680.4
  36   445  -99999
  36   446  -99999
  36   447  -99999
  36   448  -99999
  36   449  -99999
  36   450  -99999
  36   451  -99999
  36   452  -99999
  36   453  -99999
  36   454  -99999
  36   455  -99999
  37    18  -99999
  37    19  -99999
  37    20  -99999
  37    21  -99999
  37    22  -99999
  37    23  -99999
  37    24  -99999
  37    25  -99999
  37    26  -99999
  37    27  -99999
  37    28  -99999
  37    29  -99999
  37    30  -99999
  37    31  -99999
  37    32  -99999
  37    33  -99999
  37    34  -99999
  37    35  -99999
  37    36  -99999
  37    37  -99999
  37    38  -99999
  37    39  -99999
  37    40  -99999
  37    41  -99999
  37    42  -99999
  37    43  -99999
  37    44  -99999
  37    45  -99999
  37    46  -99999
  37    47  0
  37    48  0
  37    49  0
  37    50  0
  37    51  0
  37    52  0
  37    53  0
  37    54  0
  37    55  0
  37    56  0
  37    57  0
  37    58  0
  37    59  0
  37    60  0
  37    61  0
  37    62  0
  37    63  0
  37    64  0
  37    65  1397.6
  37    66  3254.21
  37    67  4438.21
  37    68  5108.82
  37    69  4662.5
  37    70  5953.88
  37    71  6056.89
  37    72  4456.68
  37    73  3890.83
  37    74  4112.4
  37    75  5977.84
  37    76  6522.92
  37    77  6537.19
  37    78  6572.93
  37    79  6231.25
  37    80  6084.1
  37    81  6624.62
  37    82  6691.9
  37    83  6372.46
  37    84  6155.74
  37    85  6130.41
  37    86  6457.37
  37    87  6557.65
  37    88  6809.94
  37    89  7002.14
  37    90  6510.51
  37    91  6536.39
  37    92  6292.59
  37    93  6562.87
  37    94  6742.65
  37    95  6437.58
  37    96  6618.19
  37    97  6429.51
  37    98  6715.4
  37    99  5917.22
  37   100  5642.93
  37   101  5749.64
  37   102  5976.18
  37   103  5948.42
  37   104  5962.19
  37   105  5570.17
  37   106  6063.74
  37   107  6521.01
  37   108  6164.75
  37   109  6144.71
  37   110  5905.07
  37   111  5729.44
  37   112  6110.64
  37   113  6006.37
  37   114  5928.29
  37   115  6016.8
  37   116  5923.53
  37   117  5562.24
  37   118  5409.48
  37   119  4857.49
  37   120  4797.03
  37   121  4848.62
  37   122  4600.4
  37   123  4848.36
  37   124  4693.23
  37   125  4903.42
  37   126  4581.42
  37   127  4463.61
  37   128  4182.81
  37   129  4272.58
  37   130  4039.87
  37   131  3975.77
  37   132  4134.66
  37   133  4327.58
  37   134  4165.04
  37   135  4448.86
  37   136  4056.23
  37   137  4337.36
  37   138  4368.83
  37   139  4064.35
  37   140  4323.01
  37   141  4360.99
  37   142  3516.6
  37   143  3320.25
  37   144  3553.19
  37   145  3429.52
  37   146  3646.47
  37   147  3266.11
  37   148  3423.51
  37   149  4138.22
  37   150  4128.24
  37   151  4389.06
  37   152  3261.52
  37   153  4020.67
  37   154  3614.47
  37   155  4041.59
  37   156  3507.94
  37   157  3716.52
  37   158  3963.93
  37   159  3967.14
  37   160  3928.25
  37   161  3877.82
  37   162  4348.01
  37   163  4370.26
  37   164  4611.58
  37   165  4651.47
  37   166  4093.14
  37   167  4344
  37   168  4591.12
  37   169  4360.23
  37   170  4229.22
  37   171  4580.18
  37   172  4910.39
  37   173  5279.7
  37   174  4955.17
  37   175  5186.09
  37   176  5584.8
  37   177  5217.87
  37   178  5212.63
  37   179  5199.01
  37   180  5128.96
  37   181  5040.7
  37   182  4747.59
  37   183  3804.31
  37   184  4267.65
  37   185  4736.53
  37   186  5443.5
  37   187  5438.85
  37   188  5061.63
  37   189  4564.06
  37   190  4589.1
  37   191  4652.52
  37   192  5112.72
  37   193  4651.8
  37   194  5148.66
  37   195  5177.26
  37   196  5466.63
  37   197  5122.94
  37   198  5186.44
  37   199  4891.36
  37   200  5002.19
  37   201  4839.17
  37   202  4820.14
  37   203  4857.32
  37   204  5015.42
  37   205  4992.98
  37   206  4918.32
  37   207  4862.54
  37   208  5616.34
  37   209  5828.05
  37   210  5844.25
  37   211  5295.91
  37   212  5170.55
  37   213  4616.88
  37   214  4659.11
  37   215  4857.41
  37   216  5026.15
  37   217  4899.81
  37   218  5020.51
  37   219  5495.54
  37   220  5287.64
  37   221  5497.02
  37   222  5141.42
  37   223  4809.98
  37   224  5225.12
  37   225  4431.64
  37   226  4797.87
  37   227  5379.42
  37   228  5760.63
  37   229  6510.18
  37   230  6058.08
  37   231  5687.74
  37   232  5253.47
  37   233  5776.02
  37   234  5507.48
  37   235  5754.94
  37   236  5132.09
  37   237  5067.25
  37   238  4722.71
  37   239  3889.27
  37   240  4464.16
  37   241  5083.14
  37   242  5221.28
  37   243  4670.81
  37   244  4206.8
  37   245  4085.23
  37   246  3867.78
  37   247  4554.91
  37   248  5291.3
  37   249  4775.57
  37   250  4203.3
  37   251  3835.84
  37   252  4222.16
  37   253  4440.22
  37   254  5233.95
  37   255  4587.35
  37   256  4625.05
  37   257  4654.77
  37   258  4811.37
  37   259  5047.32
  37   260  4562.88
  37   261  3980.48
  37   262  3441.08
  37   263  3755.07
  37   264  3509.35
  37   265  3781.75
  37   266  3678.03
  37   267  4529.4
  37   268  4713.9
  37   269  4500.95
  37   270  3956.54
  37   271  3632.16
  37   272  4099.65
  37   273  4524.1
  37   274  4385.74
  37   275  3909.01
  37   276  3887.03
  37   277  4339.77
  37   278  5008.78
  37   279  4857.5
  37   280  4206.39
  37   281  3881.25
  37   282  3852.56
  37   283  4359.57
  37   284  4050.52
  37   285  3905.57
  37   286  3464.59
  37   287  3724.79
  37   288  3466.46
  37   289  3736.99
  37   290  3544.05
  37   291  3573.71
  37   292  3575.97
  37   293  3789.29
  37   294  3776.09
  37   295  3692.13
  37   296  4293.06
  37   297  5254.77
  37   298  5668.28
  37   299  5820.13
  37   300  5713.42
  37   301  5306.24
  37   302  4815.72
  37   303  4959.19
  37   304  5593.42
  37   305  5811.88
  37   306  5082.55
  37   307  5182.42
  37   308  5364.08
  37   309  6281.51
  37   310  5904.83
  37   311  5620.96
  37   312  5571.15
  37   313  6389.41
  37   314  6607.63
  37   315  7367.74
  37   316  6611.31
  37   317  6605.76
  37   318  5935.96
  37   319  5944.83
  37   320  5774.08
  37   321  5728.78
  37   322  5197.84
  37   323  5272.68
  37   324  5461.09
  37   325  5510.84
  37   326  5725.45
  37   327  5352.08
  37   328  5485.05
  37   329  5569.86
  37   330  5257.28
  37   331  5291.67
  37   332  5272
  37   333  5101.32
  37   334  5004.12
  37   335  4898.22
  37   336  5287.71
  37   337  5571.31
  37   338  5928.7
  37   339  5921.76
  37   340  5766.78
  37   341  5715.06
  37   342  6004.89
  37   343  6544.81
  37   344  6695.57
  37   345  7225.17
  37   346  7214.93
  37   347  6666.97
  37   348  5795.61
  37   349  5135.01
  37   350  4780.12
  37   351  3832.07
  37   352  3973.57
  37   353  3876.18
  37   354  4440.76
  37   355  4600.2
  37   356  4981.69
  37   357  5254.85
  37   358  5421.68
  37   359  5520.41
  37   360  5537.81
  37   361  5553.79
  37   362  5490.79
  37   363  5628.45
  37   364  5545.67
  37   365  5630.58
  37   366  5989.15
  37   367  6286.39
  37   368  6540.92
  37   369  6788.29
  37   370  6618.85
  37   371  6608.41
  37   372  6613.61
  37   373  5984.77
  37   374  6507.21
  37   375  7140.56
  37   376  7079.09
  37   377  6898.53
  37   378  6085.36
  37   379  6193.34
  37   380  6426.14
  37   381  5701.99
  37   382  5012.52
  37   383  4105.7
  37   384  3510.14
  37   385  4125.69
  37   386  4668.56
  37   387  4588.29
  37   388  4474.55
  37   389  4494.46
  37   390  5071.21
  37   391  5865.49
  37   392  5659.38
  37   393  5524.51
  37   394  5276.89
  37   395  5330.95
  37   396  5398.91
  37   397  5144.62
  37   398  4477.05
  37   399  4332.93
  37   400  3777.19
  37   401  3816.5
  37   402  4253.04
  37   403  4755.07
  37   404  5205.57
  37   405  5219.4
  37   406  5597.54
  37   407  5633.63
  37   408  5850.4
  37   409  5401.17
  37   410  5462.44
  37   411  4897.67
  37   412  5409.89
  37   413  5549.93
  37   414  6091.12
  37   415  5501.01
  37   416  5369.34
  37   417  5025.2
  37   418  5171.71
  37   419  5047.69
  37   420  5133.6
  37   421  4977.09
  37   422  4734.61
  37   423  5047.09
  37   424  5066.38
  37   425  5166.09
  37   426  5030.53
  37   427  5506.31
  37   428  5699.54
  37   429  6282.99
  37   430  6457.25
  37   431  6312.04
  37   432  6281.54
  37   433  5785.85
  37   434  6003.84
  37   435  5906.08
  37   436  6120.32
  37   437  5580.62
  37   438  5802.18
  37   439  5501.97
  37   440  5620.47
  37   441  5835.39
  37   442  5022.87
  37   443  4766.99
  37   444  3173.06
  37   445  -99999
  37   446  -99999
  37   447  -99999
  37   448  -99999
  37   449  -99999
  37   450  -99999
  37   451  -99999
  37   452  -99999
  37   453  -99999
  37   454  -99999
  37   455  -99999
  38    18  -99999
  38    19  -99999
  38    20  -99999
  38    21  -99999
  38    22  -99999
  38    23  -99999
  38    24  -99999
  38    25  -99999
  38    26  -99999
  38    27  -99999
  38    28  -99999
  38    29  -99999
  38    30  -99999
  38    31  -99999
  38    32  -99999
  38    33  -99999
  38    34  -99999
  38    35  -99999
  38    36  -99999
  38    37  -99999
  38    38  -99999
  38    39  -99999
  38    40  -99999
  38    41  -99999
  38    42  -99999
  38    43  -99999
  38    44  -99999
  38    45  -99999
  38    46  -99999
  38    47  0
  38    48  0
  38    49  0
  38    50  0
  38    51  0
  38    52  0
  38    53  0
  38    54  0
  38    55  0
  38    56  0
  38    57  0
  38    58  0
  38    59  0
  38    60  0
  38    61  0
  38    62  0
  38    63  0
  38    64  0
  38    65  1857.86
  38    66  3917.46
  38    67  5213.92
  38    68  5526.77
  38    69  4708.33
  38    70  5158.19
  38    71  4456.35
  38    72  4800.58
  38    73  5211.99
  38    74  5618.75
  38    75  5826.91
  38    76  6067.45
  38    77  6353.3
  38    78  6792.69
  38    79  6660.74
  38    80  6521.69
  38    81  6784.16
  38    82  6559.28
  38    83  6140.62
  38    84  5862.8
  38    85  5973.7
  38    86  6262.89
  38    87  6344.8
  38    88  6707.39
  38    89  6777.6
  38    90  6367.2
  38    91  6351.2
  38    92  6143.05
  38    93  6336.47
  38    94  5944.82
  38    95  6014.37
  38    96  6250.1
  38    97  6326.68
  38    98  6452.48
  38    99  5748.26
  38   100  5438.35
  38   101  5391.16
  38   102  5403.81
  38   103  5494.56
  38   104  5586.12
  38   105  5187.72
  38   106  5736.17
  38   107  6281.33
  38   108  6338.1
  38   109  6319.45
  38   110  6184.32
  38   111  5694.95
  38   112  6246.75
  38   113  6146.75
  38   114  6213.83
  38   115  5726.18
  38   116  5319.72
  38   117  5208.72
  38   118  5329.83
  38   119  5031.46
  38   120  4943.68
  38   121  4664.78
  38   122  4598.03
  38   123  4969.84
  38   124  4856.89
  38   125  5058.19
  38   126  4611.56
  38   127  4668.09
  38   128  4509.88
  38   129  4666.88
  38   130  4342.43
  38   131  4439.29
  38   132  4719.12
  38   133  4103.09
  38   134  4254.38
  38   135  4055.55
  38   136  4426.33
  38   137  4469.16
  38   138  3997.9
  38   139  4045.1
  38   140  4287.82
  38   141  3976.65
  38   142  3860.96
  38   143  3747.18
  38   144  3804.78
  38   145  3494.95
  38   146  3548.3
  38   147  3002.69
  38   148  3192.29
  38   149  3904.03
  38   150  3644.68
  38   151  4044.84
  38   152  3170.47
  38   153  3684.28
  38   154  3432.39
  38   155  3756.5
  38   156  3456.02
  38   157  4023.98
  38   158  4212.08
  38   159  4045.64
  38   160  3594.47
  38   161  3689.79
  38   162  4256.15
  38   163  4051.04
  38   164  4132.06
  38   165  4466.16
  38   166  4321.47
  38   167  4733.98
  38   168  4735.87
  38   169  4498.2
  38   170  4607.64
  38   171  4755.81
  38   172  4942.78
  38   173  5054.15
  38   174  5605.93
  38   175  5667.96
  38   176  6043.19
  38   177  5533.66
  38   178  5249.96
  38   179  5507.83
  38   180  5209.49
  38   181  5321.63
  38   182  5058.71
  38   183  4275.71
  38   184  4636.04
  38   185  4770.06
  38   186  5159.59
  38   187  5072.19
  38   188  4793.62
  38   189  4633.65
  38   190  4696.81
  38   191  4940.71
  38   192  5308.92
  38   193  5350.02
  38   194  5071.37
  38   195  4930.9
  38   196  4983.71
  38   197  4938.3
  38   198  5167.18
  38   199  5254.11
  38   200  5314.53
  38   201  4995.35
  38   202  4599.11
  38   203  4531.22
  38   204  4711.44
  38   205  5028.2
  38   206  5102.11
  38   207  4900.27
  38   208  5625.87
  38   209  5662.17
  38   210  5921.38
  38   211  5214.09
  38   212  5013.03
  38   213  4703.98
  38   214  4808.8
  38   215  5301.39
  38   216  5106.97
  38   217  5070.51
  38   218  4658.7
  38   219  5072.82
  38   220  5033.63
  38   221  5615.58
  38   222  5131.38
  38   223  4732
  38   224  5304.13
  38   225  5248.41
  38   226  5387
  38   227  5461.01
  38   228  5501.28
  38   229  5917.2
  38   230  5991.45
  38   231  5695.11
  38   232  5688.69
  38   233  6092.68
  38   234  5674.19
  38   235  5768.06
  38   236  5161.44
  38   237  5158.83
  38   238  4896.92
  38   239  4457.28
  38   240  5150.21
  38   241  5732.41
  38   242  6163.93
  38   243  5749.69
  38   244  5134.67
  38   245  4379.17
  38   246  4529.31
  38   247  4767.18
  38   248  5630.5
  38   249  5009.48
  38   250  5344.05
  38   251  4862.7
  38   252  5290.76
  38   253  4808.32
  38   254  5277.27
  38   255  5027.57
  38   256  5141.6
  38   257  5266.22
  38   258  4624.9
  38   259  4565.09
  38   260  4314.7
  38   261  4533.44
  38   262  4182.87
  38   263  4527.57
  38   264  3921.93
  38   265  4204.44
  38   266  3865.46
  38   267  4218.68
  38   268  4577.24
  38   269  5012.43
  38   270  4946.31
  38   271  4294.79
  38   272  4316.75
  38   273  4383.56
  38   274  4253.67
  38   275  3895
  38   276  4053.75
  38   277  4989.29
  38   278  5058.27
  38   279  4683.91
  38   280  3814.43
  38   281  3704.01
  38   282  4231.71
  38   283  4234.1
  38   284  4133.45
  38   285  3847.16
  38   286  3765.34
  38   287  3977.02
  38   288  3742.02
  38   289  3876
  38   290  3448.62
  38   291  3488.39
  38   292  3213.37
  38   293  3425.23
  38   294  3581.29
  38   295  4078.94
  38   296  4441.97
  38   297  5367.64
  38   298  5906.17
  38   299  5933.33
  38   300  5825.03
  38   301  5484.77
  38   302  4975.61
  38   303  4811.79
  38   304  5003.64
  38   305  5115.23
  38   306  4669.85
  38   307  5075.16
  38   308  5635.42
  38   309  6673.52
  38   310  6377.04
  38   311  5846.76
  38   312  5585.3
  38   313  5982.54
  38   314  6315.76
  38   315  6835.1
  38   316  6215.74
  38   317  5927.78
  38   318  5666.4
  38   319  5793.86
  38   320  6008.16
  38   321  5970.47
  38   322  5367.63
  38   323  5249.09
  38   324  5134.41
  38   325  5190.9
  38   326  5503.77
  38   327  5865.23
  38   328  5600.55
  38   329  5367.31
  38   330  4982.61
  38   331  5240.68
  38   332  5609.41
  38   333  5624.64
  38   334  5379.25
  38   335  5274.56
  38   336  5404.32
  38   337  5729.93
  38   338  6076.33
  38   339  6197.35
  38   340  6175.62
  38   341  6162.62
  38   342  6215.36
  38   343  5843.88
  38   344  5978.09
  38   345  6562.97
  38   346  7016.66
  38   347  6664.68
  38   348  6482.91
  38   349  5690.61
  38   350  5616.92
  38   351  4390.87
  38   352  4743.48
  38   353  4591.45
  38   354  5032.38
  38   355  5087.33
  38   356  5743.62
  38   357  5951.37
  38   358  5999.12
  38   359  5906.8
  38   360  5520.31
  38   361  5362.36
  38   362  5381.14
  38   363  5946.98
  38   364  6086.52
  38   365  6058.52
  38   366  6639
  38   367  7101.87
  38   368  7037.66
  38   369  6906.86
  38   370  6685.65
  38   371  6764.92
  38   372  6826.03
  38   373  6623.71
  38   374  6443.19
  38   375  6979.89
  38   376  6794.42
  38   377  6746.57
  38   378  6461.72
  38   379  6337.8
  38   380  6607.1
  38   381  6222.42
  38   382  5932.57
  38   383  5068.4
  38   384  4232.5
  38   385  4237.82
  38   386  4824.98
  38   387  4772.13
  38   388  4813
  38   389  4692.21
  38   390  5329.01
  38   391  6098.25
  38   392  5725.4
  38   393  5567.32
  38   394  5191.13
  38   395  5479.86
  38   396  5520.05
  38   397  5426.57
  38   398  4890.65
  38   399  4762.51
  38   400  4466.61
  38   401  4203.6
  38   402  4265.47
  38   403  4641.93
  38   404  4831.71
  38   405  4927.49
  38   406  5193.77
  38   407  5352.16
  38   408  5636.02
  38   409  5406.3
  38   410  5090.32
  38   411  4639.94
  38   412  5066.6
  38   413  5250.28
  38   414  5396.35
  38   415  4875.57
  38   416  4982.45
  38   417  5038.61
  38   418  5312
  38   419  4836.44
  38   420  4939.38
  38   421  5164.59
  38   422  5141.91
  38   423  5283.3
  38   424  5200.1
  38   425  5265.2
  38   426  5057.2
  38   427  5356.63
  38   428  5641.64
  38   429  6367.64
  38   430  6343.91
  38   431  6181.16
  38   432  6152.12
  38   433  6050.9
  38   434  6344.17
  38   435  6435.09
  38   436  6777.41
  38   437  6085.18
  38   438  5968.64
  38   439  5687.53
  38   440  5936.59
  38   441  6074.18
  38   442  5141.73
  38   443  4631.39
  38   444  3468.36
  38   445  -99999
  38   446  -99999
  38   447  -99999
  38   448  -99999
  38   449  -99999
  38   450  -99999
  38   451  -99999
  38   452  -99999
  38   453  -99999
  38   454  -99999
  38   455  -99999
  39    18  -99999
  39    19  -99999
  39    20  -99999
  39    21  -99999
  39    22  -99999
  39    23  -99999
  39    24  -99999
  39    25  -99999
  39    26  -99999
  39    27  -99999
  39    28  -99999
  39    29  -99999
  39    30  -99999
  39    31  -99999
  39    32  -99999
  39    33  -99999
  39    34  -99999
  39    35  -99999
  39    36  -99999
  39    37  -99999
  39    38  -99999
  39    39  -99999
  39    40  -99999
  39    41  -99999
  39    42  -99999
  39    43  -99999
  39    44  -99999
  39    45  -99999
  39    46  -99999
  39    47  0
  39    48  0
  39    49  0
  39    50  0
  39    51  0
  39    52  0
  39    53  0
  39    54  0
  39    55  0
  39    56  0
  39    57  0
  39    58  0
  39    59  0
  39    60  0
  39    61  0
  39    62  0
  39    63  0
  39    64  0
  39    65  1609.41
  39    66  3513.71
  39    67  5156.74
  39    68  5600.65
  39    69  4936.59
  39    70  4725.09
  39    71  4242.46
  39    72  4384.78
  39    73  5378.7
  39    74  6033.11
  39    75  6066.22
  39    76  5961.11
  39    77  6053.98
  39    78  6572.85
  39    79  6601.42
  39    80  6537.73
  39    81  6888.39
  39    82  6497.12
  39    83  6189.8
  39    84  5420.55
  39    85  5758.9
  39    86  5844.62
  39    87  6140.21
  39    88  6260.16
  39    89  6083.38
  39    90  6243.42
  39    91  6575.73
  39    92  6297.36
  39    93  6426.66
  39    94  5938.16
  39    95  6151.02
  39    96  6440.62
  39    97  6566.47
  39    98  6697.16
  39    99  6127.71
  39   100  5864.17
  39   101  5687.18
  39   102  5257.18
  39   103  5489.21
  39   104  5349.95
  39   105  5059.81
  39   106  5668.48
  39   107  6261.8
  39   108  6081.9
  39   109  6151.69
  39   110  5796.74
  39   111  5681.02
  39   112  5882.42
  39   113  6120.13
  39   114  6532.9
  39   115  6224.88
  39   116  5411.07
  39   117  5194.01
  39   118  5209.77
  39   119  5416.24
  39   120  5396.85
  39   121  4655.95
  39   122  4585.81
  39   123  4727.29
  39   124  4829.09
  39   125  4829.11
  39   126  4480.38
  39   127  4650.03
  39   128  4232.64
  39   129  4199.56
  39   130  4273.47
  39   131  4547.5
  39   132  4508.76
  39   133  4137.68
  39   134  4237.08
  39   135  4024.5
  39   136  4526.59
  39   137  4419.24
  39   138  3976.61
  39   139  3740.45
  39   140  3943.19
  39   141  3498.78
  39   142  3526.45
  39   143  3428.79
  39   144  3324.26
  39   145  3115.27
  39   146  3004.71
  39   147  3106.97
  39   148  3212.79
  39   149  3691.22
  39   150  3283.76
  39   151  3616.91
  39   152  3197.97
  39   153  3262.04
  39   154  3471.75
  39   155  3634.64
  39   156  3651.96
  39   157  4145.49
  39   158  4063.27
  39   159  4025.26
  39   160  3486.02
  39   161  3925.8
  39   162  4353.47
  39   163  4104.67
  39   164  4203.92
  39   165  4799.45
  39   166  4853.88
  39   167  5329.09
  39   168  5118.7
  39   169  4992.43
  39   170  4753.16
  39   171  4797.68
  39   172  5116.43
  39   173  5585.14
  39   174  6280.79
  39   175  6379.81
  39   176  6408.55
  39   177  5983.83
  39   178  4971.41
  39   179  5264.87
  39   180  5057.4
  39   181  5425.78
  39   182  5262.81
  39   183  5291.52
  39   184  5077.06
  39   185  5276.4
  39   186  5355.33
  39   187  5463.7
  39   188  5176.9
  39   189  5249.33
  39   190  5064.23
  39   191  5281.09
  39   192  5430.92
  39   193  5813.05
  39   194  5432.22
  39   195  5453.52
  39   196  5298.01
  39   197  5456.91
  39   198  5313.23
  39   199  5540.78
  39   200  5511.97
  39   201  5557.12
  39   202  5139.9
  39   203  4909.96
  39   204  4933.46
  39   205  5379.19
  39   206  5809.85
  39   207  5865.73
  39   208  6479.75
  39   209  6372.45
  39   210  6525.3
  39   211  6255.12
  39   212  5464.97
  39   213  5158.95
  39   214  5168.29
  39   215  5767.25
  39   216  5577.65
  39   217  5574.93
  39   218  5376.83
  39   219  5914.72
  39   220  5850.94
  39   221  5556.61
  39   222  5227.58
  39   223  5073.21
  39   224  6105.25
  39   225  6231
  39   226  5989.21
  39   227  5145.77
  39   228  5226.85
  39   229  5276.66
  39   230  5802.67
  39   231  5808.56
  39   232  6488.98
  39   233  6358.04
  39   234  5966.02
  39   235  5642.96
  39   236  5141.71
  39   237  5313.78
  39   238  4699.13
  39   239  5180.48
  39   240  5554.17
  39   241  6089.86
  39   242  6624.12
  39   243  6318.31
  39   244  5497.35
  39   245  4646.78
  39   246  5066.35
  39   247  5303.61
  39   248  5892.14
  39   249  4991.18
  39   250  5549.04
  39   251  5066.35
  39   252  5665.9
  39   253  5412.84
  39   254  5633.96
  39   255  5824.97
  39   256  5597.35
  39   257  5932.4
  39   258  5105.49
  39   259  4931.29
  39   260  4548.29
  39   261  5158.31
  39   262  4497.93
  39   263  4674.66
  39   264  4223.29
  39   265  4839.46
  39   266  4431.15
  39   267  4464.63
  39   268  4578.83
  39   269  5418.45
  39   270  5521.07
  39   271  4649.51
  39   272  4408.19
  39   273  4450.24
  39   274  4191.74
  39   275  4166.27
  39   276  4363.69
  39   277  5182.25
  39   278  5134.2
  39   279  4696.22
  39   280  3798.09
  39   281  3228.73
  39   282  3573.07
  39   283  3754.95
  39   284  4127.62
  39   285  3999.44
  39   286  4017.62
  39   287  4016.71
  39   288  3988.03
  39   289  3931.03
  39   290  3514.07
  39   291  3482.69
  39   292  3254.53
  39   293  3273.17
  39   294  3414.03
  39   295  3868.48
  39   296  4699.59
  39   297  4977.6
  39   298  5387.22
  39   299  5631.65
  39   300  5492.07
  39   301  5329.19
  39   302  5059.67
  39   303  5357.2
  39   304  5207.57
  39   305  4957.41
  39   306  4441.54
  39   307  4527.19
  39   308  5220.47
  39   309  6067.59
  39   310  5723.35
  39   311  5713.72
  39   312  5703.19
  39   313  5932.89
  39   314  6386.15
  39   315  6349.16
  39   316  6317.94
  39   317  5882.36
  39   318  5718.21
  39   319  5913.93
  39   320  6282.02
  39   321  6232.34
  39   322  5676.37
  39   323  5334.5
  39   324  5271.2
  39   325  5368.45
  39   326  5644.26
  39   327  6094.43
  39   328  6145.88
  39   329  5817.73
  39   330  5309.98
  39   331  5416.42
  39   332  5643.11
  39   333  5765.79
  39   334  5501.78
  39   335  5275.64
  39   336  5306.45
  39   337  6009.76
  39   338  6644.5
  39   339  6739.65
  39   340  6552.77
  39   341  6402.8
  39   342  6752.53
  39   343  6343.95
  39   344  6828.76
  39   345  6763.74
  39   346  7156.93
  39   347  6199.31
  39   348  5996.1
  39   349  5712.36
  39   350  5610.55
  39   351  5262.56
  39   352  5275.81
  39   353  5432.03
  39   354  5513.92
  39   355  5507.11
  39   356  5848.51
  39   357  6236.68
  39   358  6133.76
  39   359  5889.5
  39   360  5489.07
  39   361  5622.62
  39   362  5387.43
  39   363  5658.93
  39   364  5992.11
  39   365  6291.06
  39   366  6682.84
  39   367  6917.29
  39   368  7025.6
  39   369  6627.91
  39   370  6389.14
  39   371  6287.08
  39   372  6395.89
  39   373  6595.92
  39   374  6830.67
  39   375  7475.54
  39   376  7829.89
  39   377  7230.47
  39   378  7037.41
  39   379  6428.93
  39   380  6533.86
  39   381  6403.73
  39   382  5990.97
  39   383  5168.87
  39   384  4481.39
  39   385  4337.58
  39   386  4578.91
  39   387  4341.63
  39   388  4409.88
  39   389  4447.61
  39   390  5268.6
  39   391  5812.5
  39   392  5465.76
  39   393  5266.9
  39   394  5142.74
  39   395  5669.36
  39   396  5747.22
  39   397  5777.94
  39   398  5109.23
  39   399  4899.35
  39   400  4780.43
  39   401  4725.66
  39   402  5015.47
  39   403  4791.78
  39   404  4731.18
  39   405  4490.33
  39   406  5350.63
  39   407  5464.5
  39   408  5868.32
  39   409  4774.38
  39   410  4914.42
  39   411  4408.37
  39   412  4650.08
  39   413  4924.59
  39   414  5181.76
  39   415  4828.62
  39   416  4779.45
  39   417  4700
  39   418  4937.18
  39   419  4998.93
  39   420  5141.88
  39   421  5516.72
  39   422  5399.69
  39   423  5433.73
  39   424  5669.88
  39   425  5857.14
  39   426  5825.51
  39   427  5651.76
  39   428  5896.92
  39   429  6369.81
  39   430  6342.03
  39   431  6323.03
  39   432  6384.61
  39   433  6591.95
  39   434  6694.07
  39   435  7021.05
  39   436  7104.72
  39   437  6749.95
  39   438  6706.66
  39   439  6254.67
  39   440  6243.93
  39   441  5892.27
  39   442  4381.08
  39   443  4775.48
  39   444  3370.95
  39   445  -99999
  39   446  -99999
  39   447  -99999
  39   448  -99999
  39   449  -99999
  39   450  -99999
  39   451  -99999
  39   452  -99999
  39   453  -99999
  39   454  -99999
  39   455  -99999
  40    18  -99999
  40    19  -99999
  40    20  -99999
  40    21  -99999
  40    22  -99999
  40    23  -99999
  40    24  -99999
  40    25  -99999
  40    26  -99999
  40    27  -99999
  40    28  -99999
  40    29  -99999
  40    30  -99999
  40    31  -99999
  40    32  -99999
  40    33  -99999
  40    34  -99999
  40    35  -99999
  40    36  -99999
  40    37  -99999
  40    38  -99999
  40    39  -99999
  40    40  -99999
  40    41  -99999
  40    42  -99999
  40    43  -99999
  40    44  -99999
  40    45  -99999
  40    46  -99999
  40    47  0
  40    48  0
  40    49  0
  40    50  0
  40    51  0
  40    52  0
  40    53  0
  40    54  0
  40    55  0
  40    56  0
  40    57  0
  40    58  0
  40    59  0
  40    60  0
  40    61  0
  40    62  0
  40    63  0
  40    64  0
  40    65  1817.8
  40    66  3891.33
  40    67  5878.46
  40    68  5799.91
  40    69  5353.57
  40    70  5012.86
  40    71  4768.96
  40    72  4753.33
  40    73  5326.87
  40    74  6062.25
  40    75  5941.79
  40    76  5827.71
  40    77  5550.5
  40    78  6130.61
  40    79  6216.66
  40    80  6421.96
  40    81  6960.73
  40    82  6577.35
  40    83  6340.27
  40    84  5529.17
  40    85  5857.28
  40    86  5926.81
  40    87  6275.5
  40    88  6145.33
  40    89  6111.2
  40    90  6225.39
  40    91  6829.54
  40    92  6505.25
  40    93  6590.83
  40    94  6093.64
  40    95  6114.76
  40    96  5859.58
  40    97  6156.82
  40    98  6561.21
  40    99  5979.15
  40   100  5843.67
  40   101  5075.82
  40   102  4937.28
  40   103  5254.95
  40   104  4983.02
  40   105  5003.98
  40   106  5345.13
  40   107  5203.82
  40   108  5328.56
  40   109  5607.27
  40   110  5753.57
  40   111  5512.05
  40   112  5503.58
  40   113  5398.29
  40   114  5861.87
  40   115  5886.41
  40   116  5010.13
  40   117  5085.32
  40   118  4942.05
  40   119  5161.07
  40   120  4974.74
  40   121  4138.14
  40   122  4398.1
  40   123  4633.83
  40   124  4844.57
  40   125  4536.05
  40   126  4655.35
  40   127  4581.34
  40   128  4567.87
  40   129  4403.4
  40   130  4471.04
  40   131  5048.13
  40   132  4937.26
  40   133  4878.4
  40   134  4733.89
  40   135  4417.18
  40   136  4853.48
  40   137  4916.25
  40   138  4597.99
  40   139  4168.68
  40   140  3985.79
  40   141  3469.71
  40   142  3512.8
  40   143  3522.89
  40   144  2994.02
  40   145  2932.74
  40   146  2811.88
  40   147  3409.3
  40   148  3858.35
  40   149  4218.84
  40   150  3665.4
  40   151  3865.95
  40   152  3579.57
  40   153  3217.15
  40   154  3264.42
  40   155  3173.93
  40   156  3317.31
  40   157  3681.55
  40   158  3624.74
  40   159  3967.28
  40   160  3827.83
  40   161  4604.15
  40   162  4790.55
  40   163  4500.78
  40   164  4735.38
  40   165  5215.78
  40   166  5087.14
  40   167  5271.06
  40   168  5259.96
  40   169  4950.51
  40   170  4705.84
  40   171  4746.61
  40   172  5515.13
  40   173  5838.82
  40   174  6399.9
  40   175  6359.83
  40   176  6404.07
  40   177  5905.08
  40   178  5013.76
  40   179  4941.17
  40   180  5003.21
  40   181  5150.38
  40   182  4933.71
  40   183  5002.91
  40   184  4801.16
  40   185  5070.6
  40   186  5006.18
  40   187  5446.87
  40   188  5473.24
  40   189  5549.69
  40   190  5237.94
  40   191  4962.95
  40   192  4975.16
  40   193  5289.92
  40   194  5218.36
  40   195  5630.72
  40   196  5782.33
  40   197  5709.62
  40   198  5098.83
  40   199  4933.95
  40   200  5227.52
  40   201  5530.38
  40   202  5436.11
  40   203  5164.39
  40   204  5086.42
  40   205  5464.83
  40   206  5728.37
  40   207  6073.41
  40   208  6272.62
  40   209  6288.94
  40   210  6349.77
  40   211  6256.16
  40   212  5739.15
  40   213  5337.63
  40   214  5397.76
  40   215  5922.56
  40   216  6004.59
  40   217  5752.76
  40   218  5731.46
  40   219  6011.02
  40   220  5948.39
  40   221  5594.7
  40   222  5543.76
  40   223  5449.82
  40   224  6419.87
  40   225  6555.48
  40   226  6698.12
  40   227  5990.46
  40   228  5866.64
  40   229  4963.74
  40   230  5475.57
  40   231  5869.35
  40   232  6623.81
  40   233  6449.66
  40   234  5872.76
  40   235  5509.65
  40   236  5168.29
  40   237  5319.93
  40   238  4784.15
  40   239  5254.81
  40   240  5434.37
  40   241  5812.07
  40   242  6336.75
  40   243  5818.76
  40   244  5639.8
  40   245  5255.5
  40   246  5630.36
  40   247  5973.92
  40   248  6627.2
  40   249  5845.7
  40   250  5587.11
  40   251  4718.75
  40   252  5100.11
  40   253  5132.8
  40   254  5466.63
  40   255  5614.55
  40   256  5374.72
  40   257  5721.9
  40   258  5795.77
  40   259  5600.06
  40   260  5096.4
  40   261  4820.42
  40   262  4071.46
  40   263  4250.71
  40   264  3966.88
  40   265  4887.7
  40   266  4793.29
  40   267  4916.55
  40   268  4281.51
  40   269  4577.18
  40   270  4674.88
  40   271  4741.97
  40   272  4590.71
  40   273  4616.38
  40   274  4285.97
  40   275  4370.92
  40   276  4636.33
  40   277  4760.69
  40   278  4645.19
  40   279  4418.02
  40   280  4154.96
  40   281  3969.9
  40   282  3851.48
  40   283  4162.67
  40   284  4299.16
  40   285  4070.37
  40   286  3814.36
  40   287  3909.02
  40   288  4280.46
  40   289  4392.19
  40   290  3963.03
  40   291  3953.01
  40   292  4002.24
  40   293  4095.52
  40   294  3821.65
  40   295  3783.9
  40   296  4287.84
  40   297  4654.63
  40   298  5195.23
  40   299  5813.24
  40   300  5855.99
  40   301  5787.19
  40   302  5887.9
  40   303  5655.54
  40   304  5190.46
  40   305  4789.58
  40   306  4340.24
  40   307  4617.46
  40   308  5421.25
  40   309  5957.07
  40   310  5849.81
  40   311  5808.41
  40   312  5958.65
  40   313  6318.89
  40   314  6665.86
  40   315  6286.04
  40   316  6292.58
  40   317  6169.19
  40   318  6238.78
  40   319  6602.39
  40   320  6795.14
  40   321  6877.4
  40   322  6680.62
  40   323  5991.29
  40   324  5766.82
  40   325  5691.56
  40   326  5891.27
  40   327  6244.82
  40   328  6259.09
  40   329  6085.2
  40   330  5548.8
  40   331  5331
  40   332  5397.51
  40   333  5387.02
  40   334  4969.84
  40   335  5053.99
  40   336  5430.35
  40   337  6378.99
  40   338  6561.77
  40   339  6318.06
  40   340  5998.18
  40   341  6080.8
  40   342  6513.51
  40   343  6439.54
  40   344  6462.92
  40   345  6708.34
  40   346  6383.52
  40   347  5903.21
  40   348  5593.19
  40   349  5954.39
  40   350  6250.04
  40   351  6159.32
  40   352  5782.52
  40   353  5526.51
  40   354  5320.76
  40   355  5998.68
  40   356  5761.36
  40   357  6303.14
  40   358  5784.27
  40   359  6083.92
  40   360  5237.65
  40   361  5602.61
  40   362  5411.17
  40   363  5422.82
  40   364  5619.72
  40   365  5709.66
  40   366  6071.98
  40   367  6307.82
  40   368  6829.45
  40   369  6485.07
  40   370  6239.14
  40   371  6308.2
  40   372  6596.89
  40   373  6920.1
  40   374  7674.19
  40   375  7428.52
  40   376  7784.41
  40   377  7019.04
  40   378  6848.39
  40   379  6620.11
  40   380  6553.16
  40   381  6918.43
  40   382  6493.1
  40   383  5632.23
  40   384  5139.12
  40   385  5082.01
  40   386  5116.07
  40   387  4957.25
  40   388  4749.89
  40   389  4508.89
  40   390  5065.18
  40   391  5640.22
  40   392  5731.93
  40   393  5842.41
  40   394  6081.1
  40   395  5938.93
  40   396  5955.47
  40   397  6025.41
  40   398  5425.53
  40   399  5212.63
  40   400  4886.17
  40   401  5061
  40   402  5323.71
  40   403  5013.66
  40   404  4900.27
  40   405  4508.79
  40   406  5246.77
  40   407  5219.57
  40   408  5505.14
  40   409  4432.18
  40   410  4699.96
  40   411  4191.67
  40   412  4500
  40   413  4585.86
  40   414  4666.86
  40   415  4519.42
  40   416  4247.73
  40   417  4161.56
  40   418  4647.37
  40   419  5215.37
  40   420  5591.18
  40   421  6105.55
  40   422  5576.91
  40   423  5471.01
  40   424  5511.79
  40   425  5626.16
  40   426  5741.23
  40   427  5396.43
  40   428  5954.07
  40   429  6096.41
  40   430  6059.34
  40   431  6094.76
  40   432  6206.06
  40   433  6405.55
  40   434  6601.51
  40   435  6873.01
  40   436  7043.84
  40   437  6830.89
  40   438  6374.56
  40   439  6018.59
  40   440  4944.09
  40   441  5208.9
  40   442  3989.21
  40   443  5179.11
  40   444  3810.53
  40   445  -99999
  40   446  -99999
  40   447  -99999
  40   448  -99999
  40   449  -99999
  40   450  -99999
  40   451  -99999
  40   452  -99999
  40   453  -99999
  40   454  -99999
  40   455  -99999
  41    18  -99999
  41    19  -99999
  41    20  -99999
  41    21  -99999
  41    22  -99999
  41    23  -99999
  41    24  -99999
  41    25  -99999
  41    26  -99999
  41    27  -99999
  41    28  -99999
  41    29  -99999
  41    30  -99999
  41    31  -99999
  41    32  -99999
  41    33  -99999
  41    34  -99999
  41    35  -99999
  41    36  -99999
  41    37  -99999
  41    38  -99999
  41    39  -99999
  41    40  -99999
  41    41  -99999
  41    42  -99999
  41    43  -99999
  41    44  -99999
  41    45  -99999
  41    46  -99999
  41    47  0
  41    48  0
  41    49  0
  41    50  0
  41    51  0
  41    52  0
  41    53  0
  41    54  0
  41    55  0
  41    56  0
  41    57  0
  41    58  0
  41    59  0
  41    60  0
  41    61  0
  41    62  0
  41    63  0
  41    64  0
  41    65  1439.14
  41    66  3027.71
  41    67  4715.93
  41    68  4990.12
  41    69  4997.57
  41    70  4719.47
  41    71  4766.11
  41    72  4763.54
  41    73  4725.42
  41    74  5556.97
  41    75  5907.19
  41    76  6371.42
  41    77  6089.62
  41    78  6274.46
  41    79  6258.91
  41    80  6188.97
  41    81  6795.96
  41    82  6884.77
  41    83  6133.37
  41    84  5684.04
  41    85  5875.72
  41    86  6062.37
  41    87  6423.81
  41    88  6391.71
  41    89  6485.39
  41    90  6414.51
  41    91  6836.46
  41    92  6360.93
  41    93  6583.33
  41    94  6329.93
  41    95  6263.35
  41    96  5838.59
  41    97  6169.7
  41    98  6745.25
  41    99  6237.05
  41   100  6038.52
  41   101  5451.31
  41   102  5621.01
  41   103  5664.58
  41   104  4879.9
  41   105  5049.74
  41   106  5482.21
  41   107  5434.74
  41   108  5743.65
  41   109  5916.19
  41   110  6175.1
  41   111  5984.98
  41   112  5873.63
  41   113  5383.36
  41   114  5770.85
  41   115  5743.42
  41   116  5391.76
  41   117  5392.34
  41   118  4999.31
  41   119  5048.68
  41   120  5075.85
  41   121  4446.67
  41   122  4786.89
  41   123  4513.17
  41   124  4785.95
  41   125  4698.54
  41   126  4828.73
  41   127  4328.8
  41   128  4123.73
  41   129  3893.4
  41   130  4413.09
  41   131  4738.89
  41   132  4365.64
  41   133  4236.41
  41   134  3879.39
  41   135  3944.55
  41   136  4368.13
  41   137  3916.66
  41   138  4010.53
  41   139  4015.08
  41   140  4017.15
  41   141  3380.14
  41   142  2997.08
  41   143  3455.07
  41   144  3220.18
  41   145  3092.37
  41   146  2550.19
  41   147  2856.68
  41   148  3412.15
  41   149  3887.11
  41   150  3679.68
  41   151  3659.56
  41   152  3394
  41   153  3343.6
  41   154  3360.55
  41   155  3208.93
  41   156  3181.7
  41   157  3169.15
  41   158  3127.22
  41   159  3419.22
  41   160  3736.23
  41   161  5072.42
  41   162  5242.8
  41   163  4881.81
  41   164  4485.47
  41   165  5033.15
  41   166  5304.68
  41   167  5203.73
  41   168  5154.97
  41   169  4989.15
  41   170  5051.81
  41   171  5462.38
  41   172  6061.96
  41   173  6266.17
  41   174  6372.31
  41   175  6461.46
  41   176  6815.82
  41   177  6835.9
  41   178  6126.06
  41   179  5840.73
  41   180  5712.22
  41   181  5186.01
  41   182  4957.48
  41   183  5349.2
  41   184  5385.69
  41   185  5633.62
  41   186  5343.99
  41   187  5583.2
  41   188  5689.56
  41   189  5979.08
  41   190  5875.6
  41   191  5443.74
  41   192  5512.2
  41   193  5634.76
  41   194  5635.44
  41   195  5732.16
  41   196  6104.41
  41   197  6070.09
  41   198  5847.62
  41   199  5492.7
  41   200  5650.38
  41   201  5735.24
  41   202  5617.48
  41   203  5444.34
  41   204  5494.69
  41   205  5928.41
  41   206  5964.42
  41   207  6083.06
  41   208  6252.24
  41   209  6662.06
  41   210  6804.4
  41   211  6871.46
  41   212  6715.54
  41   213  6108.73
  41   214  5833.22
  41   215  5807.15
  41   216  6192.84
  41   217  6139.72
  41   218  6433.24
  41   219  6528.5
  41   220  6206.93
  41   221  6100.49
  41   222  6661.45
  41   223  6371.51
  41   224  6512.85
  41   225  6312.62
  41   226  6963.84
  41   227  6961.85
  41   228  6538.9
  41   229  5476.24
  41   230  5265.74
  41   231  5291.92
  41   232  6047.65
  41   233  6140.83
  41   234  5685.92
  41   235  5725.32
  41   236  5586.79
  41   237  5670.48
  41   238  5031.82
  41   239  5476.39
  41   240  5199.51
  41   241  5876.69
  41   242  6034.98
  41   243  5149.76
  41   244  5294.13
  41   245  5144.17
  41   246  5221.16
  41   247  5638.36
  41   248  5866.31
  41   249  5573.68
  41   250  5245.41
  41   251  5064.03
  41   252  5513.29
  41   253  5361.1
  41   254  5683.54
  41   255  5553.17
  41   256  5401.34
  41   257  5619.78
  41   258  6105.72
  41   259  5822.33
  41   260  5433.08
  41   261  4914.92
  41   262  4753.45
  41   263  4953.85
  41   264  4329.67
  41   265  4988.7
  41   266  5126.53
  41   267  5434.89
  41   268  4425.78
  41   269  4233.11
  41   270  4085.86
  41   271  4472.11
  41   272  4473.37
  41   273  4586.84
  41   274  4566.4
  41   275  4775.49
  41   276  4854.39
  41   277  4622.3
  41   278  4641.4
  41   279  4915.44
  41   280  4864.5
  41   281  4721.46
  41   282  4453.39
  41   283  4705.43
  41   284  4379.41
  41   285  4080.63
  41   286  3630.88
  41   287  3917.28
  41   288  4627.16
  41   289  4736.86
  41   290  4392.07
  41   291  4262.05
  41   292  4407.8
  41   293  4566.73
  41   294  3949.27
  41   295  3990.42
  41   296  4132.43
  41   297  4932.55
  41   298  4813.24
  41   299  5550.64
  41   300  5963.71
  41   301  6126.17
  41   302  6117.03
  41   303  5591.81
  41   304  5344.39
  41   305  4919.68
  41   306  4615.09
  41   307  4727.92
  41   308  5448.87
  41   309  5792.8
  41   310  5404.86
  41   311  5553.51
  41   312  5861.94
  41   313  6774.19
  41   314  6954.81
  41   315  6750.43
  41   316  6762.95
  41   317  6608.71
  41   318  6491.51
  41   319  6607.14
  41   320  6722.63
  41   321  6833.32
  41   322  6635.08
  41   323  6740.53
  41   324  6469.16
  41   325  6511.49
  41   326  6541
  41   327  6291.27
  41   328  6173.01
  41   329  6077.78
  41   330  6007.3
  41   331  5868.38
  41   332  5653.41
  41   333  5295.15
  41   334  5052.57
  41   335  5055.85
  41   336  5628.89
  41   337  6435.12
  41   338  6318.2
  41   339  6227.53
  41   340  5932.32
  41   341  6691
  41   342  6794.11
  41   343  6792.08
  41   344  6313.51
  41   345  6554.53
  41   346  6912.39
  41   347  6585.12
  41   348  5800.86
  41   349  5943.44
  41   350  5650.74
  41   351  6866.83
  41   352  6150.62
  41   353  5807.56
  41   354  4659.49
  41   355  5384.84
  41   356  5648.69
  41   357  6411.4
  41   358  6175.34
  41   359  6197.01
  41   360  5480.11
  41   361  5661.24
  41   362  5596.96
  41   363  5713.17
  41   364  5474.67
  41   365  5599.76
  41   366  5839
  41   367  6191.64
  41   368  6617.25
  41   369  7179.51
  41   370  6638.76
  41   371  6625.01
  41   372  7110.44
  41   373  7318.48
  41   374  8169.39
  41   375  7764.35
  41   376  7867.66
  41   377  7211.76
  41   378  6303.3
  41   379  6113.38
  41   380  6312.53
  41   381  7107.67
  41   382  6610.7
  41   383  5575.9
  41   384  5268.5
  41   385  5334.55
  41   386  5535.47
  41   387  5260.98
  41   388  5000.47
  41   389  5005.07
  41   390  4894.11
  41   391  5552.55
  41   392  5867.75
  41   393  6112.19
  41   394  6021.33
  41   395  5669.07
  41   396  5661.66
  41   397  5798.54
  41   398  5472.4
  41   399  5329
  41   400  5005.82
  41   401  5076.66
  41   402  5706.24
  41   403  5572.53
  41   404  5398.98
  41   405  5073.1
  41   406  5695.86
  41   407  5546.87
  41   408  5089.05
  41   409  4277.09
  41   410  4298.97
  41   411  4012.17
  41   412  4619.19
  41   413  4697.71
  41   414  4764.74
  41   415  4520.65
  41   416  4462.19
  41   417  4274.49
  41   418  4448.8
  41   419  4955.1
  41   420  5765.61
  41   421  5771.75
  41   422  5675.36
  41   423  5564.14
  41   424  5562.74
  41   425  5625.98
  41   426  5591.71
  41   427  5709.21
  41   428  5894.23
  41   429  6018.26
  41   430  5956.97
  41   431  5970.83
  41   432  6217.01
  41   433  6274
  41   434  6752
  41   435  6585.08
  41   436  6893.92
  41   437  6850.4
  41   438  6483.37
  41   439  6552.3
  41   440  5601.89
  41   441  6828.12
  41   442  5403.53
  41   443  5838.54
  41   444  3560.68
  41   445  -99999
  41   446  -99999
  41   447  -99999
  41   448  -99999
  41   449  -99999
  41   450  -99999
  41   451  -99999
  41   452  -99999
  41   453  -99999
  41   454  -99999
  41   455  -99999
  42    18  -99999
  42    19  -99999
  42    20  -99999
  42    21  -99999
  42    22  -99999
  42    23  -99999
  42    24  -99999
  42    25  -99999
  42    26  -99999
  42    27  -99999
  42    28  -99999
  42    29  -99999
  42    30  -99999
  42    31  -99999
  42    32  -99999
  42    33  -99999
  42    34  -99999
  42    35  -99999
  42    36  -99999
  42    37  -99999
  42    38  -99999
  42    39  -99999
  42    40  -99999
  42    41  -99999
  42    42  -99999
  42    43  -99999
  42    44  -99999
  42    45  -99999
  42    46  -99999
  42    47  0
  42    48  0
  42    49  0
  42    50  0
  42    51  0
  42    52  0
  42    53  0
  42    54  0
  42    55  0
  42    56  0
  42    57  0
  42    58  0
  42    59  0
  42    60  0
  42    61  0
  42    62  0
  42    63  0
  42    64  0
  42    65  1234.4
  42    66  2505.18
  42    67  3674.15
  42    68  4100.22
  42    69  3948.3
  42    70  3914.02
  42    71  3952.22
  42    72  4651.16
  42    73  4936.08
  42    74  5469.51
  42    75  6002.54
  42    76  6274.75
  42    77  6395.47
  42    78  5996.49
  42    79  5966.74
  42    80  6016.47
  42    81  6678.25
  42    82  6702.67
  42    83  6017.48
  42    84  5892.06
  42    85  5991.24
  42    86  6049.09
  42    87  6003.76
  42    88  6265.23
  42    89  6267.64
  42    90  6354.2
  42    91  6695.36
  42    92  6303.48
  42    93  6589.21
  42    94  6279.99
  42    95  6043.21
  42    96  5396.89
  42    97  5604.96
  42    98  5955.28
  42    99  5709.84
  42   100  5683.24
  42   101  5352.76
  42   102  5543.98
  42   103  5452.68
  42   104  4908.73
  42   105  5033.73
  42   106  5528.68
  42   107  5485.2
  42   108  5968.05
  42   109  6089.9
  42   110  6396.37
  42   111  6439.97
  42   112  6280.11
  42   113  5404.09
  42   114  5471.14
  42   115  5486.23
  42   116  5493.18
  42   117  5297.37
  42   118  5006.83
  42   119  4801.56
  42   120  4544.96
  42   121  4365.1
  42   122  4860.14
  42   123  4551.15
  42   124  5035.65
  42   125  5047.82
  42   126  5152.34
  42   127  4262.36
  42   128  4027.86
  42   129  3990.88
  42   130  4556.96
  42   131  4330.7
  42   132  4525.15
  42   133  4268.12
  42   134  3987.36
  42   135  4045.56
  42   136  4655.14
  42   137  4334.41
  42   138  4443.43
  42   139  4468.05
  42   140  4141.56
  42   141  3919.99
  42   142  3740.34
  42   143  4079.26
  42   144  3421.32
  42   145  3292.61
  42   146  2823.59
  42   147  2837.79
  42   148  3614.23
  42   149  3447.6
  42   150  3588.19
  42   151  3273.86
  42   152  3304.5
  42   153  3651.9
  42   154  3681.05
  42   155  3785.61
  42   156  3757.57
  42   157  3685.84
  42   158  3498.37
  42   159  4016
  42   160  4343.49
  42   161  5293.46
  42   162  5097.34
  42   163  4444.9
  42   164  4164.93
  42   165  5071.77
  42   166  6015.61
  42   167  5996.76
  42   168  5805.61
  42   169  5634.12
  42   170  5625.49
  42   171  6213.55
  42   172  6574.85
  42   173  6618.13
  42   174  6395.17
  42   175  6590.61
  42   176  6614.22
  42   177  7032
  42   178  6424.72
  42   179  6215.45
  42   180  5614.77
  42   181  5007.58
  42   182  4841.97
  42   183  5293.52
  42   184  5410.26
  42   185  5584
  42   186  5530.24
  42   187  5770.8
  42   188  6009.08
  42   189  6161.91
  42   190  6016.7
  42   191  5726
  42   192  5874.44
  42   193  5682.56
  42   194  5792.19
  42   195  5467.26
  42   196  5626.87
  42   197  5783.62
  42   198  5923.39
  42   199  5888.23
  42   200  5804.63
  42   201  5811.4
  42   202  5655.24
  42   203  5530.07
  42   204  5695.72
  42   205  5942.2
  42   206  5728.01
  42   207  5567.6
  42   208  5562.73
  42   209  6163.81
  42   210  6719.9
  42   211  7000.19
  42   212  7072.3
  42   213  6152.8
  42   214  5957.69
  42   215  5704.52
  42   216  6054.8
  42   217  5779
  42   218  5926.1
  42   219  6366.24
  42   220  6176.75
  42   221  6107.09
  42   222  6607.12
  42   223  6375.94
  42   224  6587.01
  42   225  6043.02
  42   226  6883.07
  42   227  6770.62
  42   228  6477.9
  42   229  5648.62
  42   230  5675.4
  42   231  5582.08
  42   232  6048.76
  42   233  5827.51
  42   234  5941.06
  42   235  6107.2
  42   236  5714.54
  42   237  5978.02
  42   238  5632.94
  42   239  6311.64
  42   240  5853.96
  42   241  6217.63
  42   242  6026.55
  42   243  5312.89
  42   244  5400.93
  42   245  5446.87
  42   246  5479.96
  42   247  5967.79
  42   248  6187.23
  42   249  6101.81
  42   250  5971.49
  42   251  5563.46
  42   252  5702.09
  42   253  5072.3
  42   254  5144.46
  42   255  5264.02
  42   256  5262.06
  42   257  5354.06
  42   258  6077.54
  42   259  5400.78
  42   260  5155.45
  42   261  4484.02
  42   262  4966.07
  42   263  5365.97
  42   264  4894.97
  42   265  4909.92
  42   266  4865.39
  42   267  5397.05
  42   268  4719.56
  42   269  4979.79
  42   270  4664.92
  42   271  4851.92
  42   272  4192.98
  42   273  4090
  42   274  4144.47
  42   275  4604.79
  42   276  4646.25
  42   277  4481.81
  42   278  4513.03
  42   279  5193.57
  42   280  5473.11
  42   281  5727.58
  42   282  5202.58
  42   283  4998.38
  42   284  4470.4
  42   285  4407.4
  42   286  4231.51
  42   287  4647.78
  42   288  4835.63
  42   289  4889.74
  42   290  4652.41
  42   291  4666.73
  42   292  4675.58
  42   293  4871.3
  42   294  4373.04
  42   295  4336.75
  42   296  4578.22
  42   297  5388.42
  42   298  5461.1
  42   299  5451.32
  42   300  5749.1
  42   301  6000.39
  42   302  5880.32
  42   303  5445.15
  42   304  5346.76
  42   305  5195.42
  42   306  5001.22
  42   307  4907.1
  42   308  5499.45
  42   309  5806.27
  42   310  5086.85
  42   311  5239.05
  42   312  5618.84
  42   313  6677.25
  42   314  6545.13
  42   315  6864.03
  42   316  6493.5
  42   317  6773.38
  42   318  6621.42
  42   319  6627.37
  42   320  6573.56
  42   321  6558.38
  42   322  6511.17
  42   323  6809.17
  42   324  6883.42
  42   325  6903.32
  42   326  7041.58
  42   327  6938.08
  42   328  6501.52
  42   329  6452.23
  42   330  6632.69
  42   331  6565.5
  42   332  6209.92
  42   333  5872.8
  42   334  5676.61
  42   335  5364.69
  42   336  5797.3
  42   337  6028.78
  42   338  5911.39
  42   339  5736.76
  42   340  5688.9
  42   341  6430.55
  42   342  6406.07
  42   343  6240.94
  42   344  5812.13
  42   345  6050.98
  42   346  6342.46
  42   347  6515.23
  42   348  5468.91
  42   349  5556.4
  42   350  5144.26
  42   351  5549.39
  42   352  5790.32
  42   353  5640.27
  42   354  4975.52
  42   355  5519.9
  42   356  5953.91
  42   357  6378.67
  42   358  6393.47
  42   359  6059.42
  42   360  5325.15
  42   361  5256.94
  42   362  5235.56
  42   363  5196.56
  42   364  5319.46
  42   365  5414.93
  42   366  5512.79
  42   367  5793.09
  42   368  5981.4
  42   369  6857.79
  42   370  6712.29
  42   371  6726.93
  42   372  6862.71
  42   373  7390.9
  42   374  7342.2
  42   375  7607.59
  42   376  7317.45
  42   377  7056.64
  42   378  6359.32
  42   379  6434.5
  42   380  7216.34
  42   381  7305.69
  42   382  7174.41
  42   383  5733.9
  42   384  5954.94
  42   385  5836.35
  42   386  6243.42
  42   387  5903.4
  42   388  5344.92
  42   389  5161.57
  42   390  4890.24
  42   391  5398.96
  42   392  6122
  42   393  6116.67
  42   394  6076.89
  42   395  5789.54
  42   396  5676.41
  42   397  5798.46
  42   398  5647.56
  42   399  5873.87
  42   400  5943.15
  42   401  5698.02
  42   402  6004.19
  42   403  5970.07
  42   404  6118.8
  42   405  5743.22
  42   406  5669.29
  42   407  4822.48
  42   408  4726.24
  42   409  4033.89
  42   410  3764.9
  42   411  3597.31
  42   412  4379.89
  42   413  4656.98
  42   414  4685.93
  42   415  4655.13
  42   416  4830.5
  42   417  4639.29
  42   418  4421.18
  42   419  5042.75
  42   420  6014.65
  42   421  6060.54
  42   422  5568.8
  42   423  5484.45
  42   424  5461.74
  42   425  5652.46
  42   426  5453.06
  42   427  5512.88
  42   428  5750.72
  42   429  5922.2
  42   430  5877.89
  42   431  5743.46
  42   432  5961.52
  42   433  6004.42
  42   434  6589.18
  42   435  6416.12
  42   436  6763.39
  42   437  6956.58
  42   438  6212.53
  42   439  6480.77
  42   440  5259.77
  42   441  6530.67
  42   442  5027.97
  42   443  5259.08
  42   444  3313.72
  42   445  -99999
  42   446  -99999
  42   447  -99999
  42   448  -99999
  42   449  -99999
  42   450  -99999
  42   451  -99999
  42   452  -99999
  42   453  -99999
  42   454  -99999
  42   455  -99999
  43    18  -99999
  43    19  -99999
  43    20  -99999
  43    21  -99999
  43    22  -99999
  43    23  -99999
  43    24  -99999
  43    25  -99999
  43    26  -99999
  43    27  -99999
  43    28  -99999
  43    29  -99999
  43    30  -99999
  43    31  -99999
  43    32  -99999
  43    33  -99999
  43    34  -99999
  43    35  -99999
  43    36  -99999
  43    37  -99999
  43    38  -99999
  43    39  -99999
  43    40  -99999
  43    41  -99999
  43    42  -99999
  43    43  -99999
  43    44  -99999
  43    45  -99999
  43    46  -99999
  43    47  0
  43    48  0
  43    49  0
  43    50  0
  43    51  0
  43    52  0
  43    53  0
  43    54  0
  43    55  0
  43    56  0
  43    57  0
  43    58  0
  43    59  0
  43    60  0
  43    61  0
  43    62  0
  43    63  0
  43    64  0
  43    65  1063.43
  43    66  2452.69
  43    67  3992.46
  43    68  4594.03
  43    69  4169.88
  43    70  4406.02
  43    71  4436.07
  43    72  5524.01
  43    73  5533.95
  43    74  5703.96
  43    75  5923.99
  43    76  6148.95
  43    77  6486.25
  43    78  5677.23
  43    79  5643.52
  43    80  6040.76
  43    81  6937.2
  43    82  6769.46
  43    83  6544.88
  43    84  6211.97
  43    85  6139.4
  43    86  5629.71
  43    87  5950.68
  43    88  6421.06
  43    89  6529.1
  43    90  6449.22
  43    91  6497.73
  43    92  6547.74
  43    93  6845.43
  43    94  6506.28
  43    95  6298.08
  43    96  5582.54
  43    97  5951.58
  43    98  6140.27
  43    99  6146.41
  43   100  6246.34
  43   101  6040.6
  43   102  6168.11
  43   103  5932.61
  43   104  5187.07
  43   105  4948.28
  43   106  5599.03
  43   107  5667.37
  43   108  6537.45
  43   109  6565.42
  43   110  6568.17
  43   111  6664.23
  43   112  6368.33
  43   113  6189.28
  43   114  6188.27
  43   115  5884.18
  43   116  5963.29
  43   117  5000.52
  43   118  5243.55
  43   119  4871.66
  43   120  4845.81
  43   121  4705.62
  43   122  4879.97
  43   123  4922.28
  43   124  5409.24
  43   125  5137.04
  43   126  5169.52
  43   127  4330.85
  43   128  4333.24
  43   129  4127.58
  43   130  4268.82
  43   131  3942.3
  43   132  4300.49
  43   133  4413.84
  43   134  4368.02
  43   135  4777
  43   136  5358.04
  43   137  4882.22
  43   138  4535.57
  43   139  4486.79
  43   140  4336.33
  43   141  4150.77
  43   142  4319.32
  43   143  4209.35
  43   144  3238.8
  43   145  2859.57
  43   146  2968.47
  43   147  3159.07
  43   148  3659.42
  43   149  3431.18
  43   150  3350.65
  43   151  2964.63
  43   152  3334.28
  43   153  3078.34
  43   154  3405.96
  43   155  3911.77
  43   156  4003.77
  43   157  4470.47
  43   158  4217.04
  43   159  5051.45
  43   160  5170.65
  43   161  5527.93
  43   162  5234.43
  43   163  4591.04
  43   164  4758.69
  43   165  5772.21
  43   166  6658.04
  43   167  6505.96
  43   168  6004.41
  43   169  5752.25
  43   170  5474.59
  43   171  6006.95
  43   172  6565.23
  43   173  6898.59
  43   174  6770.28
  43   175  6363.66
  43   176  6260.78
  43   177  6866.94
  43   178  6680.84
  43   179  6415.07
  43   180  5762.86
  43   181  5481.69
  43   182  5460.01
  43   183  5811.6
  43   184  5620.74
  43   185  5874.47
  43   186  5753.45
  43   187  6071.11
  43   188  5891
  43   189  6032.93
  43   190  5854.99
  43   191  6139.84
  43   192  6453.03
  43   193  6384.36
  43   194  6344.63
  43   195  6244.31
  43   196  6179.09
  43   197  6252.04
  43   198  5997.88
  43   199  6083.39
  43   200  5979.66
  43   201  6115.46
  43   202  6136.25
  43   203  5918.88
  43   204  6050.1
  43   205  6140.72
  43   206  6158.24
  43   207  5941.49
  43   208  6190.21
  43   209  6654.07
  43   210  7440.14
  43   211  7458.45
  43   212  7565.96
  43   213  6452.47
  43   214  6150.1
  43   215  6054.88
  43   216  6118.83
  43   217  5661.1
  43   218  5630.44
  43   219  6717.66
  43   220  6962.16
  43   221  6917.95
  43   222  7001.45
  43   223  6752.83
  43   224  6527.84
  43   225  5891.14
  43   226  6502.27
  43   227  6029.93
  43   228  6146.85
  43   229  5587.95
  43   230  5733.8
  43   231  5731.79
  43   232  6145.69
  43   233  6035.03
  43   234  5956.04
  43   235  5807.97
  43   236  5791.68
  43   237  5955.63
  43   238  6170.54
  43   239  6729.48
  43   240  6076.09
  43   241  6291.03
  43   242  5892.36
  43   243  5830.86
  43   244  5558.01
  43   245  5305.31
  43   246  5453.5
  43   247  5614.4
  43   248  5974.52
  43   249  5508.01
  43   250  5767.22
  43   251  5368.9
  43   252  5309.42
  43   253  5059.96
  43   254  4995.49
  43   255  5310.78
  43   256  5447.14
  43   257  5468.57
  43   258  5561.11
  43   259  5185.19
  43   260  5210.48
  43   261  4640.96
  43   262  5279.61
  43   263  5522.67
  43   264  5694.97
  43   265  5130.23
  43   266  4417.53
  43   267  4812.7
  43   268  4984.28
  43   269  5913.49
  43   270  5563.73
  43   271  5646.81
  43   272  4825.19
  43   273  4865.96
  43   274  4583.67
  43   275  5203.03
  43   276  5224.73
  43   277  5223.8
  43   278  5050
  43   279  5238.33
  43   280  5709.16
  43   281  5563.86
  43   282  5058.72
  43   283  4666.02
  43   284  4311.9
  43   285  4384.99
  43   286  4862.9
  43   287  4926
  43   288  5375.12
  43   289  5204.92
  43   290  5142.59
  43   291  5150.76
  43   292  5299.29
  43   293  5179.31
  43   294  4720.66
  43   295  4541.22
  43   296  5201.04
  43   297  5856.2
  43   298  5971.96
  43   299  5711.09
  43   300  5378.03
  43   301  5260.63
  43   302  4941.41
  43   303  5125.63
  43   304  5330.88
  43   305  5494.97
  43   306  5253.33
  43   307  4733.42
  43   308  5009.76
  43   309  5403.37
  43   310  5020.89
  43   311  5207.94
  43   312  5462.51
  43   313  6410.58
  43   314  6378.21
  43   315  6780.13
  43   316  6152.3
  43   317  6589.88
  43   318  6534.33
  43   319  6849.53
  43   320  6693.12
  43   321  6520.77
  43   322  6522.42
  43   323  6672.7
  43   324  7034.55
  43   325  6861.2
  43   326  7065.41
  43   327  7131.91
  43   328  6639.62
  43   329  6898.76
  43   330  7145.16
  43   331  7087
  43   332  6368.86
  43   333  5819.71
  43   334  5585.64
  43   335  5394.78
  43   336  5653.15
  43   337  6067.65
  43   338  5990.68
  43   339  5630.31
  43   340  5726.72
  43   341  6395.38
  43   342  6831.25
  43   343  6650.96
  43   344  6347.23
  43   345  6208.51
  43   346  6027.28
  43   347  5959.23
  43   348  5511.79
  43   349  5185.71
  43   350  4949.61
  43   351  5176.6
  43   352  4970.53
  43   353  5108.92
  43   354  5298.1
  43   355  5718.05
  43   356  6006.51
  43   357  5967.28
  43   358  6370.4
  43   359  6286.13
  43   360  5515.27
  43   361  5060.01
  43   362  4890.91
  43   363  5314.52
  43   364  5070.85
  43   365  5413.78
  43   366  5327.94
  43   367  5592.46
  43   368  6188.43
  43   369  6691.49
  43   370  6498.54
  43   371  6665.88
  43   372  6201.94
  43   373  7001.92
  43   374  7155.66
  43   375  7975.04
  43   376  7974.42
  43   377  7154.74
  43   378  7009.55
  43   379  6551.54
  43   380  7268.08
  43   381  6833.55
  43   382  6894.72
  43   383  5933.52
  43   384  5920.78
  43   385  5622.55
  43   386  5379.89
  43   387  5343.05
  43   388  5066.53
  43   389  5218.94
  43   390  5103.79
  43   391  5434.2
  43   392  5906.08
  43   393  5660.86
  43   394  5912.67
  43   395  6092.88
  43   396  5915.9
  43   397  6076.22
  43   398  6062.94
  43   399  6334.88
  43   400  6403.21
  43   401  5927.87
  43   402  5977.66
  43   403  6015.45
  43   404  6357.9
  43   405  6157.85
  43   406  5639.78
  43   407  4986.39
  43   408  4930.13
  43   409  4043.29
  43   410  3631.16
  43   411  3473.34
  43   412  4148.22
  43   413  4357.91
  43   414  4787.44
  43   415  4951.54
  43   416  5117.88
  43   417  4828.11
  43   418  4614.65
  43   419  5209.73
  43   420  6057.5
  43   421  6172.72
  43   422  5855.15
  43   423  5745.05
  43   424  5554.32
  43   425  5415
  43   426  5481.36
  43   427  5488.54
  43   428  5718.29
  43   429  5771.19
  43   430  5790.73
  43   431  5773.52
  43   432  6008.32
  43   433  6321.45
  43   434  6953.38
  43   435  6841.84
  43   436  7215.51
  43   437  7706.4
  43   438  7089.26
  43   439  7380.51
  43   440  5615.3
  43   441  6495.43
  43   442  5359.59
  43   443  5700.84
  43   444  4181.71
  43   445  -99999
  43   446  -99999
  43   447  -99999
  43   448  -99999
  43   449  -99999
  43   450  -99999
  43   451  -99999
  43   452  -99999
  43   453  -99999
  43   454  -99999
  43   455  -99999
  44    18  -99999
  44    19  -99999
  44    20  -99999
  44    21  -99999
  44    22  -99999
  44    23  -99999
  44    24  -99999
  44    25  -99999
  44    26  -99999
  44    27  -99999
  44    28  -99999
  44    29  -99999
  44    30  -99999
  44    31  -99999
  44    32  -99999
  44    33  -99999
  44    34  -99999
  44    35  -99999
  44    36  -99999
  44    37  -99999
  44    38  -99999
  44    39  -99999
  44    40  -99999
  44    41  -99999
  44    42  -99999
  44    43  -99999
  44    44  -99999
  44    45  -99999
  44    46  -99999
  44    47  0
  44    48  0
  44    49  0
  44    50  0
  44    51  0
  44    52  0
  44    53  0
  44    54  0
  44    55  0
  44    56  0
  44    57  0
  44    58  0
  44    59  0
  44    60  0
  44    61  0
  44    62  0
  44    63  0
  44    64  0
  44    65  1576.63
  44    66  3665.31
  44    67  3665.31
  44    68  4035.32
  44    69  3070.86
  44    70  4943.29
  44    71  4327.65
  44    72  5224.28
  44    73  4922.32
  44    74  5160.99
  44    75  5100.64
  44    76  5492.48
  44    77  5546.2
  44    78  5179.6
  44    79  5221
  44    80  5867.62
  44    81  6655.73
  44    82  6626.03
  44    83  6698.01
  44    84  5903.36
  44    85  5918.35
  44    86  5181.05
  44    87  5976.42
  44    88  6214.57
  44    89  6370.03
  44    90  6115.41
  44    91  6020.92
  44    92  6449.59
  44    93  6946.35
  44    94  6701.24
  44    95  6455.53
  44    96  5460.89
  44    97  5828.89
  44    98  5289.52
  44    99  5662.44
  44   100  5791.02
  44   101  5816.05
  44   102  5953.95
  44   103  5552.9
  44   104  4759.66
  44   105  4460.89
  44   106  5146.31
  44   107  5255.16
  44   108  6134.69
  44   109  5843.56
  44   110  6095.44
  44   111  5969.87
  44   112  6153.94
  44   113  6527.38
  44   114  6608.8
  44   115  5884.55
  44   116  5574.21
  44   117  4852.96
  44   118  5105.65
  44   119  4977.2
  44   120  4992.1
  44   121  5090.62
  44   122  5185.63
  44   123  4956.56
  44   124  5060.12
  44   125  5322.16
  44   126  5551.34
  44   127  5158.59
  44   128  5017.53
  44   129  4695.61
  44   130  4299.66
  44   131  4255.81
  44   132  4639.36
  44   133  4909.84
  44   134  4867.07
  44   135  5493.89
  44   136  5964.44
  44   137  5739.16
  44   138  5180.97
  44   139  4470.73
  44   140  4331.3
  44   141  4441.41
  44   142  4563.41
  44   143  4038.03
  44   144  3514.61
  44   145  2954.83
  44   146  3109.73
  44   147  3957.61
  44   148  4357.53
  44   149  3788.28
  44   150  3614.51
  44   151  3976.1
  44   152  4188.56
  44   153  3679.02
  44   154  3715.34
  44   155  3802.98
  44   156  4042.1
  44   157  4927.4
  44   158  4523.61
  44   159  5349.97
  44   160  5140.32
  44   161  5581.55
  44   162  5616.61
  44   163  5035.38
  44   164  5158.72
  44   165  5690.35
  44   166  5800.68
  44   167  5905.96
  44   168  5794.4
  44   169  5654.53
  44   170  5194.21
  44   171  5363.27
  44   172  5550.38
  44   173  5726.34
  44   174  5624.5
  44   175  5456.57
  44   176  5652.31
  44   177  6227.66
  44   178  6182.51
  44   179  5806.68
  44   180  5745.22
  44   181  5513.87
  44   182  5411.83
  44   183  5525.45
  44   184  5480.41
  44   185  5789.29
  44   186  5785.98
  44   187  5879.53
  44   188  5884.97
  44   189  5900.68
  44   190  5760.14
  44   191  5982.99
  44   192  6272.31
  44   193  6118.07
  44   194  6028.1
  44   195  6343.67
  44   196  6515.84
  44   197  6638.1
  44   198  6039.61
  44   199  5984.94
  44   200  5913.19
  44   201  6054.42
  44   202  6192.4
  44   203  5985.31
  44   204  6014.05
  44   205  6165.46
  44   206  6420.56
  44   207  6284.57
  44   208  6389.16
  44   209  6416.34
  44   210  6819.51
  44   211  6961.99
  44   212  7112.43
  44   213  6767.73
  44   214  6387.99
  44   215  6522.17
  44   216  6326.93
  44   217  5803.09
  44   218  5602.13
  44   219  6200.96
  44   220  6701.67
  44   221  6873.02
  44   222  6846.27
  44   223  6492.22
  44   224  6102.49
  44   225  6066.22
  44   226  5973.4
  44   227  5639.9
  44   228  5269.88
  44   229  5367.94
  44   230  5447.95
  44   231  5849.69
  44   232  6121.85
  44   233  5986.29
  44   234  5849.78
  44   235  5593.91
  44   236  5566.25
  44   237  5788.82
  44   238  6455.92
  44   239  6873.73
  44   240  6401.83
  44   241  6307.84
  44   242  6071.19
  44   243  5885.41
  44   244  5617.83
  44   245  4925.02
  44   246  5786.86
  44   247  5581.64
  44   248  6073
  44   249  5182.3
  44   250  5294.23
  44   251  4931.21
  44   252  4666.3
  44   253  4826.82
  44   254  5037.3
  44   255  5053.72
  44   256  5325.07
  44   257  5201.57
  44   258  5320.9
  44   259  5211.61
  44   260  5000.55
  44   261  4489.91
  44   262  4948.17
  44   263  5111.56
  44   264  5298.65
  44   265  4579.21
  44   266  4097.29
  44   267  4483.3
  44   268  4728.2
  44   269  5328.17
  44   270  4902.17
  44   271  4865.16
  44   272  4764.22
  44   273  5013.63
  44   274  4873.18
  44   275  5245.51
  44   276  5376.82
  44   277  5579.9
  44   278  5220.44
  44   279  5072.5
  44   280  5575.8
  44   281  5573.65
  44   282  5366.54
  44   283  4915.14
  44   284  4858.28
  44   285  4505.53
  44   286  4988.5
  44   287  4869.08
  44   288  5653.99
  44   289  5682.81
  44   290  6076.81
  44   291  6027.06
  44   292  6222.07
  44   293  5446.67
  44   294  5332.21
  44   295  5114.35
  44   296  5702.63
  44   297  6007.71
  44   298  6398.57
  44   299  6397.47
  44   300  5894.42
  44   301  5693.48
  44   302  5540.15
  44   303  5406.44
  44   304  4996.32
  44   305  4851.01
  44   306  4665.87
  44   307  4744.9
  44   308  4912.32
  44   309  5445.58
  44   310  5212.82
  44   311  5413.48
  44   312  5695.05
  44   313  6137.13
  44   314  6221.01
  44   315  6547.44
  44   316  6085.26
  44   317  6552.89
  44   318  6448.58
  44   319  6838.39
  44   320  6657.84
  44   321  6645.81
  44   322  6791.73
  44   323  6755.9
  44   324  6916.68
  44   325  6898.75
  44   326  6933.4
  44   327  7060.12
  44   328  6691.98
  44   329  6573.35
  44   330  6654.46
  44   331  6597.63
  44   332  6323.15
  44   333  5758.94
  44   334  5272.68
  44   335  5175.04
  44   336  5401.08
  44   337  5811.68
  44   338  5513.48
  44   339  5121.84
  44   340  5119.73
  44   341  5611.74
  44   342  5791.01
  44   343  5556.9
  44   344  5594.12
  44   345  5833.38
  44   346  5874.17
  44   347  5488.22
  44   348  5157.59
  44   349  5528.71
  44   350  6006.98
  44   351  5797.16
  44   352  5623.99
  44   353  5284.49
  44   354  5641.19
  44   355  5635.66
  44   356  5475.59
  44   357  5840.92
  44   358  6328.28
  44   359  6425.2
  44   360  4964.88
  44   361  4554.4
  44   362  4316.92
  44   363  5063.77
  44   364  5115.19
  44   365  5204.69
  44   366  5426.94
  44   367  5785.78
  44   368  6472.1
  44   369  7120.16
  44   370  6332.17
  44   371  6451.22
  44   372  6697.96
  44   373  7154.45
  44   374  7442.07
  44   375  7598.14
  44   376  7750.16
  44   377  7619.37
  44   378  7047.83
  44   379  6918.67
  44   380  7325.23
  44   381  7476.25
  44   382  7258.02
  44   383  6797.32
  44   384  5996.72
  44   385  5317.82
  44   386  4828.86
  44   387  5113.33
  44   388  4949.44
  44   389  5377.1
  44   390  5705.98
  44   391  5648.45
  44   392  6094.04
  44   393  6331.1
  44   394  6276.49
  44   395  6103.44
  44   396  6108.1
  44   397  6596.59
  44   398  6457.5
  44   399  6310.17
  44   400  6100.38
  44   401  5567.21
  44   402  5759.46
  44   403  5786.04
  44   404  5977.7
  44   405  5794.26
  44   406  5420.98
  44   407  4703.62
  44   408  4664.29
  44   409  3827.65
  44   410  3648.36
  44   411  3650.24
  44   412  4164.31
  44   413  4538.56
  44   414  4693.06
  44   415  4786.62
  44   416  4791.07
  44   417  4885.46
  44   418  4972.42
  44   419  5594.78
  44   420  5992.96
  44   421  6099.04
  44   422  5954.63
  44   423  5791.94
  44   424  5432.37
  44   425  5031.53
  44   426  5239.73
  44   427  5249.59
  44   428  5482.17
  44   429  5438.98
  44   430  5660.5
  44   431  5804.18
  44   432  6187.3
  44   433  6062.59
  44   434  6518.11
  44   435  6560.25
  44   436  6653.62
  44   437  7512.32
  44   438  6993.35
  44   439  7467.03
  44   440  5237.87
  44   441  6181.68
  44   442  4908.29
  44   443  5717.89
  44   444  4482.02
  44   445  4029.92
  44   446  -99999
  44   447  -99999
  44   448  -99999
  44   449  -99999
  44   450  -99999
  44   451  -99999
  44   452  -99999
  44   453  -99999
  44   454  -99999
  44   455  -99999
  45    18  -99999
  45    19  -99999
  45    20  -99999
  45    21  -99999
  45    22  -99999
  45    23  -99999
  45    24  -99999
  45    25  -99999
  45    26  -99999
  45    27  -99999
  45    28  -99999
  45    29  -99999
  45    30  -99999
  45    31  -99999
  45    32  -99999
  45    33  -99999
  45    34  -99999
  45    35  -99999
  45    36  -99999
  45    37  -99999
  45    38  -99999
  45    39  -99999
  45    40  -99999
  45    41  -99999
  45    42  -99999
  45    43  -99999
  45    44  -99999
  45    45  -99999
  45    46  -99999
  45    47  0
  45    48  0
  45    49  0
  45    50  0
  45    51  0
  45    52  0
  45    53  0
  45    54  0
  45    55  0
  45    56  0
  45    57  0
  45    58  0
  45    59  0
  45    60  0
  45    61  0
  45    62  0
  45    63  0
  45    64  0
  45    65  1567.74
  45    66  3924.96
  45    67  3924.96
  45    68  4600.65
  45    69  3182.79
  45    70  5543.74
  45    71  4622.34
  45    72  5005.35
  45    73  4043.41
  45    74  4280.96
  45    75  4748.59
  45    76  5259.82
  45    77  5211.61
  45    78  4958.69
  45    79  5012.6
  45    80  5485.62
  45    81  6153.68
  45    82  6055.72
  45    83  6130.94
  45    84  5582.06
  45    85  5745.09
  45    86  5262.37
  45    87  5949.12
  45    88  6311.46
  45    89  6828.26
  45    90  6972.03
  45    91  6578.77
  45    92  6744.99
  45    93  6810.73
  45    94  6836.85
  45    95  6592.77
  45    96  5920.02
  45    97  6379.65
  45    98  5812.27
  45    99  5941.01
  45   100  5774.15
  45   101  6278.96
  45   102  6585.09
  45   103  6085.16
  45   104  5034.64
  45   105  4817.37
  45   106  5099.11
  45   107  5547.72
  45   108  6025.44
  45   109  5886.04
  45   110  6281.35
  45   111  6385.16
  45   112  6724.95
  45   113  6944.76
  45   114  6795.58
  45   115  6188.46
  45   116  6133.69
  45   117  5493.69
  45   118  5702.44
  45   119  5246.49
  45   120  5480.8
  45   121  5961.35
  45   122  5713.75
  45   123  5436.41
  45   124  5175.84
  45   125  5628.61
  45   126  5668.91
  45   127  5416.62
  45   128  4362.95
  45   129  4389.74
  45   130  4326.41
  45   131  4294.29
  45   132  4460.78
  45   133  4081.05
  45   134  4471.29
  45   135  4871.77
  45   136  5029.72
  45   137  4770.28
  45   138  4351.81
  45   139  4125.92
  45   140  3889.75
  45   141  4041.74
  45   142  3307.54
  45   143  3503.64
  45   144  3403.27
  45   145  3339.09
  45   146  3358.32
  45   147  3729.01
  45   148  3711.79
  45   149  3318.39
  45   150  3780.78
  45   151  4348.33
  45   152  4271.76
  45   153  3853.36
  45   154  4094.29
  45   155  3997.2
  45   156  3946.4
  45   157  4154.54
  45   158  4452.5
  45   159  5030.49
  45   160  5022.3
  45   161  5601.94
  45   162  5509.83
  45   163  5113.49
  45   164  5169.9
  45   165  5532.98
  45   166  5631.12
  45   167  5669.74
  45   168  5902.43
  45   169  5916.41
  45   170  5561.04
  45   171  5592.89
  45   172  5554.94
  45   173  5350.65
  45   174  5055.09
  45   175  5026.24
  45   176  5808.27
  45   177  6359.15
  45   178  6148.16
  45   179  5945.7
  45   180  5854
  45   181  5857.5
  45   182  5636.52
  45   183  5423.72
  45   184  5788.17
  45   185  6352.39
  45   186  6289.71
  45   187  6157.09
  45   188  5978.82
  45   189  5989.27
  45   190  6084.65
  45   191  6298.53
  45   192  6300.15
  45   193  6325.35
  45   194  6362.72
  45   195  6595.69
  45   196  6791.29
  45   197  6706.47
  45   198  6240
  45   199  6025.39
  45   200  5878.38
  45   201  5904.45
  45   202  6185.56
  45   203  6158.18
  45   204  6243.54
  45   205  6326.07
  45   206  6541.49
  45   207  6338.97
  45   208  6595.44
  45   209  6420.37
  45   210  6704.14
  45   211  6660.77
  45   212  6931.46
  45   213  6745.59
  45   214  6533.29
  45   215  6426.55
  45   216  6427.66
  45   217  6060.83
  45   218  5826.82
  45   219  6323.78
  45   220  6690.48
  45   221  7135.96
  45   222  7094.52
  45   223  7044.41
  45   224  6649.36
  45   225  6697.65
  45   226  6620.34
  45   227  5974.57
  45   228  5059.31
  45   229  4973.48
  45   230  5217.86
  45   231  5847.1
  45   232  5898.48
  45   233  6058.05
  45   234  5668.54
  45   235  5631.57
  45   236  5609.32
  45   237  5762.46
  45   238  6309.06
  45   239  6407.07
  45   240  6632.34
  45   241  6901.97
  45   242  6462.56
  45   243  6063.88
  45   244  5545.02
  45   245  4964.33
  45   246  5580.63
  45   247  5590.05
  45   248  6063.57
  45   249  5502.76
  45   250  5485.57
  45   251  5374.77
  45   252  5070.43
  45   253  5166.28
  45   254  5890.96
  45   255  5270.32
  45   256  5563.41
  45   257  5342.38
  45   258  5372.71
  45   259  5729.91
  45   260  5408.55
  45   261  5065.5
  45   262  5243.06
  45   263  5124.05
  45   264  5069.19
  45   265  4390.45
  45   266  4377.34
  45   267  4831.96
  45   268  4938.67
  45   269  5096.03
  45   270  4379.83
  45   271  4495.48
  45   272  5020.91
  45   273  5436.74
  45   274  5242.77
  45   275  5397.16
  45   276  5822.72
  45   277  5851.86
  45   278  5260.82
  45   279  5093.3
  45   280  5711.76
  45   281  5875.67
  45   282  5776.52
  45   283  5438.1
  45   284  5413.4
  45   285  4871.52
  45   286  4864.49
  45   287  4777.03
  45   288  5525.61
  45   289  5732.23
  45   290  6113.17
  45   291  5926.92
  45   292  5855.42
  45   293  5390.39
  45   294  5447.84
  45   295  5298.77
  45   296  5230.06
  45   297  5450.81
  45   298  5866.86
  45   299  6149.8
  45   300  6359.15
  45   301  6272.57
  45   302  6215.22
  45   303  5705.56
  45   304  5258.88
  45   305  4854.59
  45   306  4483.08
  45   307  4648.39
  45   308  4996.22
  45   309  5502.43
  45   310  5251.98
  45   311  5297.22
  45   312  5733.89
  45   313  5933.9
  45   314  6177.78
  45   315  6443.58
  45   316  6208.91
  45   317  6301.38
  45   318  6024.99
  45   319  6327.72
  45   320  6393.21
  45   321  6697.97
  45   322  6875.11
  45   323  6979.78
  45   324  7066.23
  45   325  7209.2
  45   326  7259.59
  45   327  6787.58
  45   328  6431.38
  45   329  6264.68
  45   330  6316.73
  45   331  6388.43
  45   332  6646.89
  45   333  6321.52
  45   334  5841.78
  45   335  5248.72
  45   336  5285.44
  45   337  5822.93
  45   338  5524.99
  45   339  5690.67
  45   340  5610.51
  45   341  6017.48
  45   342  6472.7
  45   343  6213.18
  45   344  6242.74
  45   345  5984.65
  45   346  5731.48
  45   347  5288.28
  45   348  5154.36
  45   349  5901.24
  45   350  6574.31
  45   351  6479.76
  45   352  5713.64
  45   353  5095.43
  45   354  5430.84
  45   355  5526.75
  45   356  5508.94
  45   357  5732.9
  45   358  6196.48
  45   359  5812.45
  45   360  4793.01
  45   361  4132.21
  45   362  4571.32
  45   363  4418.39
  45   364  4886.82
  45   365  5170.68
  45   366  5976.15
  45   367  6750.5
  45   368  6898.5
  45   369  7128.13
  45   370  6339.08
  45   371  6687.69
  45   372  7474.18
  45   373  7597.12
  45   374  7503.16
  45   375  7662.31
  45   376  7579.16
  45   377  8185.06
  45   378  7713.42
  45   379  7530.31
  45   380  7211.22
  45   381  7105.37
  45   382  6799.32
  45   383  6279.74
  45   384  5764.04
  45   385  5011.17
  45   386  5055.86
  45   387  5153.78
  45   388  5334.11
  45   389  5343.05
  45   390  5642.57
  45   391  5941.92
  45   392  5753.16
  45   393  6202.28
  45   394  6319.05
  45   395  6476.01
  45   396  6294.21
  45   397  6818.58
  45   398  6877.23
  45   399  6232.87
  45   400  6088.03
  45   401  6056.3
  45   402  6061.92
  45   403  6204.66
  45   404  6360.59
  45   405  6069.49
  45   406  6231.37
  45   407  5312.22
  45   408  5364.85
  45   409  4318.81
  45   410  4266.04
  45   411  4244.66
  45   412  4702.79
  45   413  4915.25
  45   414  4927.84
  45   415  4929.07
  45   416  4913.84
  45   417  5276.61
  45   418  5440.57
  45   419  6055.99
  45   420  6234.71
  45   421  6541.28
  45   422  5978.87
  45   423  5857.5
  45   424  5501.53
  45   425  4907.4
  45   426  5121.22
  45   427  5108.61
  45   428  5496.68
  45   429  5399.85
  45   430  5944.66
  45   431  6126.14
  45   432  6242.62
  45   433  6161.48
  45   434  6450.28
  45   435  6489.12
  45   436  6648.23
  45   437  7029.43
  45   438  6817.52
  45   439  7154.85
  45   440  5663.75
  45   441  6450.3
  45   442  5490.77
  45   443  6070.96
  45   444  4608.65
  45   445  4151.8
  45   446  -99999
  45   447  -99999
  45   448  -99999
  45   449  -99999
  45   450  -99999
  45   451  -99999
  45   452  -99999
  45   453  -99999
  45   454  -99999
  45   455  -99999
  46    18  -99999
  46    19  -99999
  46    20  -99999
  46    21  -99999
  46    22  -99999
  46    23  -99999
  46    24  -99999
  46    25  -99999
  46    26  -99999
  46    27  -99999
  46    28  -99999
  46    29  -99999
  46    30  -99999
  46    31  -99999
  46    32  -99999
  46    33  -99999
  46    34  -99999
  46    35  -99999
  46    36  -99999
  46    37  -99999
  46    38  -99999
  46    39  -99999
  46    40  -99999
  46    41  -99999
  46    42  -99999
  46    43  -99999
  46    44  -99999
  46    45  -99999
  46    46  -99999
  46    47  0
  46    48  0
  46    49  0
  46    50  0
  46    51  0
  46    52  0
  46    53  0
  46    54  0
  46    55  0
  46    56  0
  46    57  0
  46    58  0
  46    59  0
  46    60  0
  46    61  0
  46    62  0
  46    63  0
  46    64  0
  46    65  1269.03
  46    66  2996.74
  46    67  4968.65
  46    68  5743.68
  46    69  5136.28
  46    70  5215.93
  46    71  4667.1
  46    72  5015.86
  46    73  4199.43
  46    74  4320.4
  46    75  4418.8
  46    76  5213.47
  46    77  5330.62
  46    78  5183.19
  46    79  4927.18
  46    80  5187.97
  46    81  5710.33
  46    82  5863.03
  46    83  5921.62
  46    84  6245.18
  46    85  6340.02
  46    86  5759.86
  46    87  5710.01
  46    88  6135.78
  46    89  6487.05
  46    90  7066.97
  46    91  6744.13
  46    92  6770.71
  46    93  6455.34
  46    94  6545.3
  46    95  6303.11
  46    96  6034.45
  46    97  6211.3
  46    98  5680.82
  46    99  5616.66
  46   100  5114.58
  46   101  5976.57
  46   102  6429.45
  46   103  5767.56
  46   104  5647.84
  46   105  5654.08
  46   106  5765.09
  46   107  5825.01
  46   108  6064.71
  46   109  6105.68
  46   110  6711.5
  46   111  6663.33
  46   112  7166.63
  46   113  6969.98
  46   114  6728.91
  46   115  6182.84
  46   116  5906.06
  46   117  5742.34
  46   118  5729.56
  46   119  5748.22
  46   120  5447.21
  46   121  5762.99
  46   122  5693.39
  46   123  5879.4
  46   124  5415.11
  46   125  5549.23
  46   126  5714.55
  46   127  5486.89
  46   128  4773.08
  46   129  4886.36
  46   130  4912.2
  46   131  4864.7
  46   132  5141.56
  46   133  4743.03
  46   134  5149.07
  46   135  4931.64
  46   136  4955
  46   137  4994.54
  46   138  4431.83
  46   139  4930.75
  46   140  4630.6
  46   141  4369.61
  46   142  4006.01
  46   143  4349.86
  46   144  4352.23
  46   145  4021.01
  46   146  4340.06
  46   147  4038.11
  46   148  2996.33
  46   149  3237.5
  46   150  3553.39
  46   151  4500.46
  46   152  4000.02
  46   153  4499.51
  46   154  4691.71
  46   155  4914.87
  46   156  4772.79
  46   157  4294.52
  46   158  4746.16
  46   159  4827.59
  46   160  5377.63
  46   161  5810.77
  46   162  5572.22
  46   163  5259.93
  46   164  5176.54
  46   165  5440
  46   166  5499.22
  46   167  5497.58
  46   168  5816.87
  46   169  5997.41
  46   170  5949.45
  46   171  6043.71
  46   172  5944.14
  46   173  5506.78
  46   174  5343.13
  46   175  5178.1
  46   176  6092.57
  46   177  6342.77
  46   178  6187.21
  46   179  6104.1
  46   180  6043.88
  46   181  5686.77
  46   182  5441.82
  46   183  5164.8
  46   184  5653.24
  46   185  6142.47
  46   186  6126.68
  46   187  6135.75
  46   188  6083.82
  46   189  6091.05
  46   190  6335.44
  46   191  6594.35
  46   192  6559.4
  46   193  6275.53
  46   194  6274.74
  46   195  6356.37
  46   196  6668.52
  46   197  6539.28
  46   198  6275.94
  46   199  5831.32
  46   200  5367.08
  46   201  5561.66
  46   202  6218.01
  46   203  6312.01
  46   204  6210.8
  46   205  6082.47
  46   206  5984.73
  46   207  5795.71
  46   208  6154.07
  46   209  6053.63
  46   210  6070.47
  46   211  5753.61
  46   212  6068.5
  46   213  5815.67
  46   214  6003.8
  46   215  6005.54
  46   216  6252.49
  46   217  6168.6
  46   218  5751.27
  46   219  5987.91
  46   220  6378.8
  46   221  6728.95
  46   222  6377.61
  46   223  6303.88
  46   224  6335.1
  46   225  6841.78
  46   226  6784.78
  46   227  6295.89
  46   228  5423.2
  46   229  5480.53
  46   230  5477.45
  46   231  5982.71
  46   232  6101.55
  46   233  6052.88
  46   234  5579.56
  46   235  5620.51
  46   236  5563.05
  46   237  6185.04
  46   238  6228.53
  46   239  6256.85
  46   240  6634.1
  46   241  7319.5
  46   242  6650.01
  46   243  6194.35
  46   244  5509.46
  46   245  5333.64
  46   246  5807.64
  46   247  6032.63
  46   248  6320.2
  46   249  6029.56
  46   250  5816.76
  46   251  5257.6
  46   252  5445.43
  46   253  5340.96
  46   254  6211.84
  46   255  5342.42
  46   256  5283.44
  46   257  5124.92
  46   258  5175.25
  46   259  5832.63
  46   260  5103.36
  46   261  4728.87
  46   262  4463.77
  46   263  4705.02
  46   264  4816.6
  46   265  4773.55
  46   266  4472.68
  46   267  5032.5
  46   268  4738.46
  46   269  5035.98
  46   270  4193.08
  46   271  4526.75
  46   272  4943.61
  46   273  5448.57
  46   274  5316.04
  46   275  5218.36
  46   276  5721.27
  46   277  5355.17
  46   278  4807.04
  46   279  4624.76
  46   280  5392.53
  46   281  5535.18
  46   282  5798.7
  46   283  5883.87
  46   284  5955.07
  46   285  5485.2
  46   286  5128.99
  46   287  4964.44
  46   288  5227.13
  46   289  5513.47
  46   290  5770.31
  46   291  5877.07
  46   292  5726.56
  46   293  5430.09
  46   294  5147.84
  46   295  5378.62
  46   296  5214.81
  46   297  5852.85
  46   298  6219.36
  46   299  6671.5
  46   300  6629.24
  46   301  6460.76
  46   302  6126.39
  46   303  5685.26
  46   304  5474.71
  46   305  5502.06
  46   306  5355.5
  46   307  5312.9
  46   308  5588.99
  46   309  5732.87
  46   310  5495.62
  46   311  4726.17
  46   312  5087.34
  46   313  5467.09
  46   314  5899.19
  46   315  6124.68
  46   316  6340.09
  46   317  5949.03
  46   318  6004.09
  46   319  6178.42
  46   320  6331.3
  46   321  6579.86
  46   322  6653.03
  46   323  6853.26
  46   324  6938.11
  46   325  7163.33
  46   326  7165.45
  46   327  6724.99
  46   328  6405.05
  46   329  6371.03
  46   330  6031.89
  46   331  6324.35
  46   332  6349.67
  46   333  6484.72
  46   334  5905.45
  46   335  5488.53
  46   336  5175.91
  46   337  5571.92
  46   338  5508.4
  46   339  5735.64
  46   340  5885.31
  46   341  5897.07
  46   342  6406.78
  46   343  6137.3
  46   344  6491.92
  46   345  6060.48
  46   346  5965.11
  46   347  5520.24
  46   348  5404.26
  46   349  5443.44
  46   350  5720.64
  46   351  5587.52
  46   352  5451.64
  46   353  5263.56
  46   354  5485.97
  46   355  5615.35
  46   356  6003.25
  46   357  6000.58
  46   358  6182.92
  46   359  5167.75
  46   360  4450.61
  46   361  4095.79
  46   362  4770.53
  46   363  4649.42
  46   364  4624.34
  46   365  5300.06
  46   366  6223.94
  46   367  6682.06
  46   368  6675.22
  46   369  6547.07
  46   370  6173.99
  46   371  5935.53
  46   372  6719.9
  46   373  7323.77
  46   374  6999.98
  46   375  7180.81
  46   376  7274.69
  46   377  7529.19
  46   378  7747.69
  46   379  7810.17
  46   380  7872.54
  46   381  7393.08
  46   382  7111.14
  46   383  6740.14
  46   384  6363.14
  46   385  5586.21
  46   386  5523.67
  46   387  5165.44
  46   388  5260.34
  46   389  5683.15
  46   390  5795.7
  46   391  6157.65
  46   392  5720.15
  46   393  6083.6
  46   394  6634.42
  46   395  6525.64
  46   396  6482.41
  46   397  6434.76
  46   398  6897.25
  46   399  6593.91
  46   400  6556.24
  46   401  6643.17
  46   402  6702.11
  46   403  6911.56
  46   404  6948.65
  46   405  6437.22
  46   406  6185.89
  46   407  5461.24
  46   408  5822.56
  46   409  5147.93
  46   410  4789.26
  46   411  4298.63
  46   412  4665.78
  46   413  4887.96
  46   414  5172.89
  46   415  5071.58
  46   416  5147.73
  46   417  5821.36
  46   418  6115.74
  46   419  6756.48
  46   420  6711.07
  46   421  6771.26
  46   422  5829.64
  46   423  5648.89
  46   424  5390.23
  46   425  5015.75
  46   426  5022.6
  46   427  5131.08
  46   428  5866.95
  46   429  5825.83
  46   430  5846.9
  46   431  5883.95
  46   432  6091.06
  46   433  6250.71
  46   434  6433.6
  46   435  6350.05
  46   436  6343.13
  46   437  6472.59
  46   438  5935.79
  46   439  6567.33
  46   440  5609.82
  46   441  6650.21
  46   442  5542.92
  46   443  5593.9
  46   444  3915.93
  46   445  3749.93
  46   446  2989.29
  46   447  2784.26
  46   448  2118.29
  46   449  1298.48
  46   450  -99999
  46   451  -99999
  46   452  -99999
  46   453  -99999
  46   454  -99999
  46   455  -99999
  47    18  -99999
  47    19  -99999
  47    20  -99999
  47    21  -99999
  47    22  -99999
  47    23  -99999
  47    24  -99999
  47    25  -99999
  47    26  -99999
  47    27  -99999
  47    28  -99999
  47    29  -99999
  47    30  -99999
  47    31  -99999
  47    32  -99999
  47    33  -99999
  47    34  -99999
  47    35  -99999
  47    36  -99999
  47    37  -99999
  47    38  -99999
  47    39  -99999
  47    40  -99999
  47    41  -99999
  47    42  -99999
  47    43  -99999
  47    44  -99999
  47    45  -99999
  47    46  -99999
  47    47  0
  47    48  0
  47    49  0
  47    50  0
  47    51  0
  47    52  0
  47    53  0
  47    54  0
  47    55  0
  47    56  0
  47    57  0
  47    58  0
  47    59  0
  47    60  0
  47    61  0
  47    62  0
  47    63  0
  47    64  0
  47    65  1225.04
  47    66  2366.56
  47    67  4403.71
  47    68  4763.63
  47    69  4383.29
  47    70  4175.17
  47    71  4983.15
  47    72  6001.69
  47    73  5567
  47    74  5207.57
  47    75  5063.35
  47    76  5906.66
  47    77  5753.26
  47    78  5804.21
  47    79  5289.6
  47    80  5477.74
  47    81  5589.16
  47    82  5773.37
  47    83  6073.9
  47    84  6158.22
  47    85  6475.89
  47    86  6001.5
  47    87  6252.52
  47    88  6588.47
  47    89  6491.14
  47    90  6915.25
  47    91  6791.95
  47    92  6895.48
  47    93  6517.58
  47    94  6620.5
  47    95  6497.36
  47    96  6219.12
  47    97  6496.81
  47    98  6075
  47    99  6245.4
  47   100  5859.1
  47   101  6460.82
  47   102  7016.08
  47   103  6695.02
  47   104  7002.44
  47   105  6768.54
  47   106  6795.14
  47   107  6586.82
  47   108  6509.21
  47   109  7012.26
  47   110  7486.89
  47   111  7315.37
  47   112  7473.93
  47   113  7331.65
  47   114  7139.43
  47   115  6914.35
  47   116  6400.11
  47   117  6347.02
  47   118  5588.67
  47   119  6098.7
  47   120  5880.61
  47   121  6133.51
  47   122  6070.79
  47   123  5866.85
  47   124  5816
  47   125  5338.69
  47   126  5561.15
  47   127  5518.85
  47   128  5301.44
  47   129  5449.66
  47   130  5342.18
  47   131  4851.27
  47   132  4746.2
  47   133  4906.96
  47   134  5671.13
  47   135  5551.1
  47   136  5202.79
  47   137  4645.21
  47   138  4270.67
  47   139  4875.13
  47   140  4273.17
  47   141  4257.02
  47   142  4039.88
  47   143  4010.79
  47   144  3711.31
  47   145  3784.17
  47   146  3927.34
  47   147  3416.9
  47   148  3110.25
  47   149  3313.78
  47   150  3603.23
  47   151  3986.73
  47   152  3894.78
  47   153  4695.35
  47   154  4769.56
  47   155  5291.24
  47   156  4902.6
  47   157  4853.49
  47   158  5327.13
  47   159  5438.98
  47   160  6124.69
  47   161  6487.54
  47   162  6301.45
  47   163  6111.4
  47   164  5623.48
  47   165  5557.03
  47   166  5855.15
  47   167  6049.48
  47   168  5923.98
  47   169  6072.09
  47   170  5895.35
  47   171  6136.7
  47   172  5797.17
  47   173  5862.55
  47   174  5953.82
  47   175  6052.89
  47   176  6825.94
  47   177  6766.4
  47   178  6237.25
  47   179  6134.15
  47   180  6074.34
  47   181  5877.78
  47   182  5686.78
  47   183  5517.31
  47   184  5912.48
  47   185  6180.36
  47   186  5760.76
  47   187  5946.25
  47   188  5963.2
  47   189  6028.19
  47   190  6212.54
  47   191  6220.3
  47   192  6540.71
  47   193  6604.21
  47   194  6668.66
  47   195  6844.02
  47   196  6855.79
  47   197  6671.74
  47   198  5926.69
  47   199  5576.79
  47   200  5395.75
  47   201  5593.57
  47   202  5622.05
  47   203  5908.73
  47   204  5695.65
  47   205  5678.72
  47   206  5623.57
  47   207  5788.61
  47   208  5982.52
  47   209  6409.21
  47   210  6304.46
  47   211  5680.24
  47   212  5794.61
  47   213  5591.49
  47   214  6046.84
  47   215  6260.25
  47   216  6485.56
  47   217  6212
  47   218  5725
  47   219  6029.18
  47   220  6401.67
  47   221  6703.23
  47   222  6083.31
  47   223  5978.93
  47   224  5913.92
  47   225  6446.8
  47   226  6404.2
  47   227  6226.97
  47   228  5616.05
  47   229  5600.74
  47   230  5474.8
  47   231  5978.7
  47   232  6344.35
  47   233  6374.37
  47   234  5692.4
  47   235  5617.15
  47   236  5758.55
  47   237  6354.5
  47   238  6514.85
  47   239  6364.22
  47   240  7101.96
  47   241  7029.3
  47   242  6664.36
  47   243  5865.22
  47   244  5165.97
  47   245  4848.12
  47   246  5317.04
  47   247  6097
  47   248  6625.66
  47   249  6056.98
  47   250  5781.98
  47   251  5272.9
  47   252  5474.32
  47   253  5530.53
  47   254  6011.86
  47   255  5314.28
  47   256  5219.79
  47   257  5206.68
  47   258  5455.91
  47   259  5788.97
  47   260  5232.1
  47   261  4881.38
  47   262  4561.12
  47   263  4653.6
  47   264  4506.07
  47   265  5056.52
  47   266  4523.38
  47   267  4973.75
  47   268  4707.1
  47   269  5272.31
  47   270  4747.03
  47   271  4937.32
  47   272  4833.38
  47   273  5474.17
  47   274  5230.27
  47   275  5047.24
  47   276  5341.8
  47   277  5085.16
  47   278  5387.93
  47   279  5511.37
  47   280  5882.48
  47   281  5595.25
  47   282  5650.63
  47   283  5584.15
  47   284  5652.27
  47   285  5171.32
  47   286  4761.8
  47   287  4815.22
  47   288  4834.91
  47   289  5062.27
  47   290  5113.71
  47   291  5672.63
  47   292  5806.42
  47   293  5514.77
  47   294  4670.73
  47   295  5111.14
  47   296  5115.04
  47   297  6133.29
  47   298  6008.82
  47   299  6077.39
  47   300  5426.27
  47   301  5334.5
  47   302  5341.29
  47   303  5368.8
  47   304  5513.35
  47   305  5533.44
  47   306  5447.9
  47   307  5256.23
  47   308  5365.84
  47   309  5426.94
  47   310  5243.69
  47   311  4708.29
  47   312  4817.47
  47   313  5287.8
  47   314  5814.84
  47   315  6085.11
  47   316  6412.94
  47   317  5982.72
  47   318  6147.38
  47   319  6214.8
  47   320  6372.85
  47   321  6594.21
  47   322  6427.62
  47   323  6466.48
  47   324  6559.4
  47   325  6806.4
  47   326  6884.55
  47   327  6936.36
  47   328  6431.4
  47   329  6671.51
  47   330  6362.25
  47   331  6537.31
  47   332  6028.08
  47   333  6030.73
  47   334  5604.93
  47   335  5556.48
  47   336  5500.71
  47   337  5830.47
  47   338  5960.34
  47   339  6102.35
  47   340  6248.93
  47   341  6119.22
  47   342  6332.12
  47   343  6029.45
  47   344  6227.74
  47   345  5934.15
  47   346  5767.32
  47   347  5457.72
  47   348  5474.2
  47   349  5871.84
  47   350  5973.53
  47   351  5696.98
  47   352  5488.58
  47   353  5220.37
  47   354  5571.9
  47   355  5443.21
  47   356  6579.63
  47   357  6738.51
  47   358  6479.28
  47   359  5218.76
  47   360  4190.77
  47   361  4816.96
  47   362  5285.99
  47   363  5634.15
  47   364  5384.02
  47   365  5470.14
  47   366  6342.15
  47   367  6436.1
  47   368  6572.78
  47   369  6346.27
  47   370  5768.15
  47   371  6036.22
  47   372  6317.28
  47   373  6729.17
  47   374  7259.64
  47   375  7053.67
  47   376  7158.62
  47   377  6979.57
  47   378  7405.02
  47   379  8069.97
  47   380  7969.3
  47   381  7757.34
  47   382  7196.46
  47   383  7261.81
  47   384  6789.5
  47   385  6040.93
  47   386  5586.15
  47   387  5077.35
  47   388  4933.64
  47   389  5333.68
  47   390  5713.86
  47   391  6304.75
  47   392  6285.1
  47   393  6109.57
  47   394  6292.08
  47   395  6064.31
  47   396  6128.8
  47   397  6555.13
  47   398  7038.28
  47   399  7428.98
  47   400  6991.87
  47   401  6882.94
  47   402  7292.11
  47   403  7233.2
  47   404  7163.86
  47   405  6813.02
  47   406  6567.43
  47   407  6574.7
  47   408  6249.58
  47   409  5545.22
  47   410  4859.92
  47   411  4158.27
  47   412  4519.32
  47   413  4785.62
  47   414  4956.12
  47   415  4821.89
  47   416  5235.96
  47   417  5867.97
  47   418  6148.38
  47   419  6598.81
  47   420  6616.57
  47   421  6548.13
  47   422  6081.93
  47   423  5775.06
  47   424  5467.5
  47   425  5186.82
  47   426  5192.81
  47   427  5457.85
  47   428  5750.22
  47   429  5770.47
  47   430  5735.75
  47   431  5666.79
  47   432  5877.64
  47   433  6265.01
  47   434  6723.62
  47   435  6729.77
  47   436  6464.04
  47   437  6745.45
  47   438  6105.34
  47   439  6785.39
  47   440  6151.04
  47   441  7158.71
  47   442  5798.82
  47   443  6043.22
  47   444  4470.36
  47   445  4391.08
  47   446  3246.52
  47   447  3233.6
  47   448  2541.17
  47   449  1572.09
  47   450  -99999
  47   451  -99999
  47   452  -99999
  47   453  -99999
  47   454  -99999
  47   455  -99999
  48    18  -99999
  48    19  -99999
  48    20  -99999
  48    21  -99999
  48    22  -99999
  48    23  -99999
  48    24  -99999
  48    25  -99999
  48    26  -99999
  48    27  -99999
  48    28  -99999
  48    29  -99999
  48    30  -99999
  48    31  -99999
  48    32  -99999
  48    33  -99999
  48    34  -99999
  48    35  -99999
  48    36  -99999
  48    37  -99999
  48    38  -99999
  48    39  -99999
  48    40  -99999
  48    41  -99999
  48    42  -99999
  48    43  -99999
  48    44  -99999
  48    45  -99999
  48    46  -99999
  48    47  0
  48    48  0
  48    49  0
  48    50  0
  48    51  0
  48    52  0
  48    53  0
  48    54  0
  48    55  0
  48    56  0
  48    57  0
  48    58  0
  48    59  0
  48    60  0
  48    61  0
  48    62  0
  48    63  0
  48    64  0
  48    65  852.677
  48    66  2386.71
  48    67  3812.21
  48    68  4760.3
  48    69  4048.64
  48    70  3516.63
  48    71  3551.02
  48    72  4356.96
  48    73  5462.18
  48    74  5238.45
  48    75  5811.42
  48    76  5958.24
  48    77  5737.94
  48    78  5421.37
  48    79  5305.22
  48    80  5555.57
  48    81  6081.67
  48    82  6140.89
  48    83  6745.51
  48    84  6241.61
  48    85  6618.73
  48    86  5944.84
  48    87  6202.31
  48    88  6205.55
  48    89  6423.5
  48    90  6621.25
  48    91  6617.92
  48    92  6762.33
  48    93  6805.31
  48    94  6880.64
  48    95  6330.34
  48    96  6074.9
  48    97  6206.06
  48    98  6339.37
  48    99  6840.56
  48   100  6390.46
  48   101  6396.88
  48   102  6615.16
  48   103  6707.43
  48   104  7044.64
  48   105  6380.6
  48   106  6768.68
  48   107  6751.51
  48   108  6868.95
  48   109  7020.98
  48   110  6736.83
  48   111  6531.68
  48   112  6666.51
  48   113  6971.37
  48   114  7308.77
  48   115  6915.56
  48   116  6231.03
  48   117  6190.1
  48   118  5793.04
  48   119  6198.97
  48   120  5892.28
  48   121  5916.11
  48   122  6223.47
  48   123  6017.91
  48   124  5899.43
  48   125  5404.61
  48   126  5647.99
  48   127  5654.35
  48   128  5852.33
  48   129  5279.61
  48   130  5394.18
  48   131  5130.36
  48   132  4947.57
  48   133  5087.75
  48   134  5271.03
  48   135  5723.81
  48   136  5662.87
  48   137  5558.96
  48   138  5261.76
  48   139  4634.86
  48   140  4351.99
  48   141  4172.8
  48   142  4625.09
  48   143  4213.18
  48   144  4505.66
  48   145  4175.35
  48   146  3494.64
  48   147  3729.06
  48   148  4061.05
  48   149  4296.18
  48   150  4344.64
  48   151  3911.73
  48   152  4168.03
  48   153  4251.95
  48   154  4761.95
  48   155  5119.51
  48   156  5332.84
  48   157  5646.29
  48   158  5434.22
  48   159  5481.19
  48   160  5761.06
  48   161  5468.38
  48   162  5909.13
  48   163  6140.56
  48   164  5581.16
  48   165  5552.36
  48   166  5433.62
  48   167  5624.85
  48   168  5328.85
  48   169  5435.58
  48   170  5313.38
  48   171  5291.24
  48   172  5085.24
  48   173  5277.3
  48   174  5612.04
  48   175  5907.57
  48   176  6399.86
  48   177  5961.86
  48   178  5300.78
  48   179  5083.95
  48   180  5068.74
  48   181  5240.32
  48   182  5436.93
  48   183  5549.47
  48   184  5991.92
  48   185  5944.64
  48   186  5546.25
  48   187  5558.48
  48   188  5779.31
  48   189  5661.57
  48   190  5864.06
  48   191  5716.7
  48   192  6107.07
  48   193  6171.88
  48   194  6334.75
  48   195  6546.3
  48   196  6287.3
  48   197  6168.89
  48   198  5805.05
  48   199  5704.84
  48   200  5736.1
  48   201  5672.74
  48   202  5464.85
  48   203  5060.11
  48   204  5327.11
  48   205  5379.37
  48   206  5429.63
  48   207  5491.32
  48   208  5454.39
  48   209  5945.76
  48   210  5929.19
  48   211  5754.42
  48   212  5358.49
  48   213  5610.9
  48   214  5956.39
  48   215  6124.92
  48   216  6555.96
  48   217  6058.17
  48   218  5791.7
  48   219  5833.44
  48   220  6049.74
  48   221  6090.95
  48   222  5281.67
  48   223  5344.74
  48   224  5293.01
  48   225  5855.46
  48   226  5545.13
  48   227  5512.28
  48   228  5366.34
  48   229  5221.35
  48   230  5589.87
  48   231  5727.61
  48   232  6473.85
  48   233  6169.94
  48   234  5948.99
  48   235  5912.39
  48   236  6035.88
  48   237  6389.57
  48   238  6196.22
  48   239  6456.69
  48   240  6999.65
  48   241  7004.36
  48   242  7077.85
  48   243  6393
  48   244  5589.25
  48   245  5320.64
  48   246  5508.85
  48   247  6272.63
  48   248  6396.15
  48   249  6020.44
  48   250  5635.42
  48   251  5435.22
  48   252  5092.5
  48   253  5206.08
  48   254  5086.59
  48   255  4792.15
  48   256  4919.79
  48   257  4870.18
  48   258  4825.8
  48   259  4893.9
  48   260  4542.58
  48   261  4854.82
  48   262  4650.63
  48   263  5029.9
  48   264  4396.03
  48   265  5071.5
  48   266  4822.53
  48   267  4997.08
  48   268  4386
  48   269  4596.76
  48   270  4641.06
  48   271  4857.1
  48   272  4490.22
  48   273  4778.58
  48   274  4690.53
  48   275  4754.13
  48   276  4707.06
  48   277  4439.69
  48   278  5062.66
  48   279  5645.07
  48   280  6122.81
  48   281  5634.48
  48   282  5494.94
  48   283  5370.73
  48   284  5523.39
  48   285  5487.12
  48   286  4948.62
  48   287  4910.59
  48   288  4960.71
  48   289  5012.08
  48   290  5115.87
  48   291  5230.63
  48   292  5514.44
  48   293  5082.66
  48   294  4542.2
  48   295  5157.41
  48   296  5503.92
  48   297  6345.7
  48   298  5919.06
  48   299  5941.45
  48   300  5451.1
  48   301  5292.14
  48   302  5416.04
  48   303  5655.56
  48   304  5210.81
  48   305  5218.62
  48   306  4848.31
  48   307  4909.52
  48   308  4916.62
  48   309  5095.55
  48   310  5063.79
  48   311  4741.52
  48   312  4967.52
  48   313  5402.09
  48   314  5833.17
  48   315  5998.42
  48   316  6314.75
  48   317  6052.63
  48   318  6145.73
  48   319  6262.32
  48   320  6251.55
  48   321  6460.97
  48   322  6145.68
  48   323  6212.12
  48   324  6312.86
  48   325  6843.02
  48   326  7153.68
  48   327  7303.66
  48   328  6649.02
  48   329  6632.5
  48   330  6125.22
  48   331  5936.4
  48   332  5322.33
  48   333  5396.47
  48   334  5375.14
  48   335  5897.12
  48   336  5870.21
  48   337  6031.57
  48   338  6152.72
  48   339  6324.76
  48   340  6252.35
  48   341  5877.84
  48   342  5854.46
  48   343  5718.43
  48   344  5616.74
  48   345  5306.66
  48   346  4869.98
  48   347  4683.63
  48   348  5093.85
  48   349  5729.08
  48   350  6113.85
  48   351  5795.42
  48   352  5695.11
  48   353  5465.26
  48   354  5677.93
  48   355  5596.36
  48   356  6841.2
  48   357  6427.74
  48   358  6225.78
  48   359  5054.66
  48   360  4438.27
  48   361  5064.75
  48   362  5100.4
  48   363  5737.94
  48   364  5250.18
  48   365  5862.41
  48   366  5801.87
  48   367  5861.21
  48   368  5709.16
  48   369  5788.17
  48   370  5767.85
  48   371  5551.12
  48   372  6428.65
  48   373  6649.55
  48   374  7234.15
  48   375  7245.02
  48   376  7269.38
  48   377  7463.23
  48   378  7583.58
  48   379  7750.54
  48   380  7805.93
  48   381  7577.55
  48   382  7356.79
  48   383  7376.13
  48   384  6663.81
  48   385  6070.93
  48   386  5638.77
  48   387  5315.91
  48   388  5567.25
  48   389  5570.54
  48   390  6355.27
  48   391  6486.88
  48   392  6607.4
  48   393  6649.97
  48   394  6172.2
  48   395  6212.96
  48   396  6030.65
  48   397  6563.74
  48   398  6828.82
  48   399  7142.32
  48   400  6821.88
  48   401  6562.24
  48   402  6868.46
  48   403  7037.27
  48   404  7108.41
  48   405  7060.82
  48   406  6681.12
  48   407  6670.67
  48   408  5866.98
  48   409  5055.56
  48   410  4469.14
  48   411  4055.85
  48   412  4659.36
  48   413  4674.65
  48   414  4626.88
  48   415  4384.85
  48   416  5258.5
  48   417  5954.04
  48   418  6546.97
  48   419  6675.68
  48   420  6718.9
  48   421  6697.98
  48   422  6075.12
  48   423  5636.32
  48   424  5302.16
  48   425  4981.34
  48   426  4927.09
  48   427  5175.1
  48   428  5296.51
  48   429  5459.91
  48   430  5491.52
  48   431  5816.04
  48   432  5770.73
  48   433  5920.01
  48   434  6152.38
  48   435  6367.64
  48   436  6064.75
  48   437  6233.29
  48   438  5518.16
  48   439  6085.26
  48   440  5135.07
  48   441  5833.38
  48   442  4866.02
  48   443  5352.37
  48   444  4137.34
  48   445  3874.57
  48   446  2767.12
  48   447  2835.56
  48   448  1863.53
  48   449  1212
  48   450  -99999
  48   451  -99999
  48   452  -99999
  48   453  -99999
  48   454  -99999
  48   455  -99999
  49    18  -99999
  49    19  -99999
  49    20  -99999
  49    21  -99999
  49    22  -99999
  49    23  -99999
  49    24  -99999
  49    25  -99999
  49    26  -99999
  49    27  -99999
  49    28  -99999
  49    29  -99999
  49    30  -99999
  49    31  -99999
  49    32  -99999
  49    33  -99999
  49    34  -99999
  49    35  -99999
  49    36  -99999
  49    37  -99999
  49    38  -99999
  49    39  -99999
  49    40  -99999
  49    41  -99999
  49    42  -99999
  49    43  -99999
  49    44  -99999
  49    45  -99999
  49    46  -99999
  49    47  0
  49    48  0
  49    49  0
  49    50  0
  49    51  0
  49    52  0
  49    53  0
  49    54  0
  49    55  0
  49    56  0
  49    57  0
  49    58  0
  49    59  0
  49    60  0
  49    61  0
  49    62  0
  49    63  0
  49    64  0
  49    65  226.853
  49    66  1802.2
  49    67  2478.01
  49    68  4517.92
  49    69  3968.7
  49    70  4102.06
  49    71  3691.14
  49    72  3747.24
  49    73  5164.71
  49    74  4787.07
  49    75  5725.68
  49    76  5495.24
  49    77  5618.73
  49    78  5031.72
  49    79  5367.99
  49    80  5417.44
  49    81  6015.16
  49    82  5696.04
  49    83  5805.42
  49    84  5389.37
  49    85  6064.06
  49    86  5999.95
  49    87  5972.75
  49    88  6190.36
  49    89  6924.76
  49    90  6781.32
  49    91  6833.51
  49    92  6717.12
  49    93  7076.03
  49    94  7106.87
  49    95  6876.92
  49    96  6719.34
  49    97  6980.39
  49    98  7248.86
  49    99  7497.32
  49   100  7108.15
  49   101  6999.98
  49   102  7148.59
  49   103  7310.73
  49   104  7351.48
  49   105  6439.09
  49   106  6672.18
  49   107  6855.13
  49   108  7531.78
  49   109  7802.9
  49   110  7436.27
  49   111  6923.61
  49   112  6975.5
  49   113  6965.17
  49   114  7149.78
  49   115  6775.75
  49   116  6403.39
  49   117  6182.38
  49   118  6214.84
  49   119  6350.66
  49   120  6356.53
  49   121  6128.76
  49   122  6310.2
  49   123  6317.76
  49   124  6197.1
  49   125  5719.18
  49   126  6006.35
  49   127  5870.18
  49   128  5679.92
  49   129  4886.23
  49   130  5029.12
  49   131  5043.47
  49   132  4955.1
  49   133  4712.53
  49   134  4177.01
  49   135  4859.58
  49   136  4561.19
  49   137  4945.24
  49   138  4290.54
  49   139  3964.75
  49   140  3841.48
  49   141  3646.67
  49   142  3850.78
  49   143  3944.91
  49   144  4188.03
  49   145  3816.01
  49   146  3838.65
  49   147  3994.58
  49   148  4138.38
  49   149  4603.98
  49   150  4459.33
  49   151  4211.8
  49   152  3852.6
  49   153  4291.39
  49   154  4475.52
  49   155  4977.95
  49   156  5083.29
  49   157  5295.72
  49   158  5522.2
  49   159  5615.89
  49   160  5163.94
  49   161  4954.72
  49   162  5018.89
  49   163  5683.03
  49   164  5603.78
  49   165  5724.09
  49   166  5435.73
  49   167  5678.87
  49   168  5604.12
  49   169  5371.21
  49   170  5172.51
  49   171  4674.32
  49   172  5074.46
  49   173  5377.49
  49   174  5553.25
  49   175  6084.55
  49   176  6517.3
  49   177  6185.7
  49   178  5439.19
  49   179  5276.01
  49   180  5087.21
  49   181  5501.21
  49   182  5656.19
  49   183  6276.1
  49   184  6589.1
  49   185  6228.71
  49   186  5594.71
  49   187  5660.91
  49   188  6013.27
  49   189  6085.56
  49   190  5879.27
  49   191  5874.27
  49   192  6222.92
  49   193  6319.01
  49   194  6479.2
  49   195  6274.28
  49   196  6216.52
  49   197  6224.48
  49   198  5927.03
  49   199  5853.94
  49   200  5826.1
  49   201  5550
  49   202  5165.4
  49   203  4809.28
  49   204  5175.99
  49   205  5745.62
  49   206  5945.28
  49   207  5999.58
  49   208  5815.65
  49   209  5955.85
  49   210  6082.41
  49   211  6144.66
  49   212  5736.77
  49   213  6129.53
  49   214  6003.92
  49   215  5922.88
  49   216  5983.52
  49   217  5909.07
  49   218  5931.43
  49   219  5891.76
  49   220  6443.41
  49   221  6486.02
  49   222  5791.02
  49   223  5760.51
  49   224  5495.06
  49   225  5588.57
  49   226  5668.36
  49   227  5349.3
  49   228  5332.15
  49   229  5044.39
  49   230  5368.81
  49   231  5932.09
  49   232  6642.04
  49   233  6308.1
  49   234  6135.59
  49   235  5577.23
  49   236  5815.22
  49   237  6186.51
  49   238  6540.55
  49   239  7049.95
  49   240  6986.68
  49   241  6795.45
  49   242  6818.08
  49   243  6495.29
  49   244  6064.58
  49   245  5844.91
  49   246  5704.57
  49   247  6542.09
  49   248  6146.13
  49   249  6015.75
  49   250  5328.5
  49   251  5201.79
  49   252  4775.79
  49   253  5068.17
  49   254  4633.19
  49   255  5081.02
  49   256  5191.71
  49   257  4971.93
  49   258  5102.6
  49   259  5382.87
  49   260  4561.25
  49   261  5011.33
  49   262  4828.56
  49   263  5348.43
  49   264  4632.93
  49   265  5031.18
  49   266  4583.61
  49   267  4655.74
  49   268  4076.05
  49   269  4193.19
  49   270  4632.32
  49   271  5247.23
  49   272  5189.97
  49   273  5188.44
  49   274  4982.64
  49   275  5079.94
  49   276  4905.7
  49   277  4464.82
  49   278  5028.33
  49   279  5796.39
  49   280  6729.28
  49   281  6119.07
  49   282  6016.44
  49   283  5487.81
  49   284  5494.5
  49   285  5287.56
  49   286  4895.8
  49   287  4766.68
  49   288  5152.53
  49   289  5245.19
  49   290  5478.04
  49   291  5121.67
  49   292  5532.85
  49   293  5386.56
  49   294  4851.43
  49   295  5148.69
  49   296  5287.85
  49   297  5838.65
  49   298  5539.7
  49   299  5995.55
  49   300  5607.66
  49   301  5590.99
  49   302  5710.6
  49   303  6083.05
  49   304  5682.73
  49   305  5404.11
  49   306  4706.37
  49   307  4783.89
  49   308  4765.85
  49   309  5163.45
  49   310  4804.18
  49   311  4417.75
  49   312  4859.34
  49   313  5508.94
  49   314  5941.49
  49   315  6073.66
  49   316  6310.41
  49   317  6232.01
  49   318  6065.57
  49   319  6082.78
  49   320  5921.99
  49   321  6328.1
  49   322  6222.95
  49   323  6560.59
  49   324  6634.89
  49   325  6844.25
  49   326  6969.9
  49   327  7085.64
  49   328  6789.01
  49   329  6436.01
  49   330  5890.41
  49   331  5394.75
  49   332  5122.64
  49   333  5295.67
  49   334  5439.87
  49   335  5906.44
  49   336  5677.66
  49   337  5904.21
  49   338  6340.64
  49   339  6630.65
  49   340  6387.03
  49   341  5976.38
  49   342  6119.78
  49   343  5994.96
  49   344  5588.66
  49   345  4996.02
  49   346  4822.01
  49   347  4856.25
  49   348  5222.35
  49   349  5617.77
  49   350  5948.79
  49   351  6097.08
  49   352  6443.82
  49   353  6455.48
  49   354  6542.96
  49   355  6856.57
  49   356  6841.66
  49   357  6425.2
  49   358  6291.99
  49   359  5817.98
  49   360  5144.41
  49   361  4604.62
  49   362  4734.79
  49   363  4861.16
  49   364  5142.75
  49   365  5689.51
  49   366  5837.78
  49   367  5618.25
  49   368  5530.06
  49   369  5660.9
  49   370  5444.37
  49   371  5591.98
  49   372  6064.99
  49   373  6921.21
  49   374  7105.87
  49   375  7073.86
  49   376  7482.51
  49   377  7313.99
  49   378  7853.52
  49   379  7169.11
  49   380  7250.31
  49   381  6828.62
  49   382  7069.11
  49   383  7058.76
  49   384  6416.79
  49   385  5983.53
  49   386  5818.2
  49   387  5506.66
  49   388  5698.21
  49   389  5638.84
  49   390  6366.37
  49   391  6728.33
  49   392  6707.44
  49   393  6559.05
  49   394  6035.1
  49   395  6250.99
  49   396  6083.77
  49   397  6366.82
  49   398  6727.62
  49   399  6771.26
  49   400  7216.63
  49   401  6709.25
  49   402  7033.56
  49   403  7391.21
  49   404  7211.51
  49   405  7101.04
  49   406  6987.24
  49   407  6916.4
  49   408  6742.43
  49   409  5531.2
  49   410  4956.62
  49   411  4332.86
  49   412  4848.32
  49   413  4853.07
  49   414  4480.77
  49   415  4042.85
  49   416  4704.99
  49   417  5485.14
  49   418  6061.55
  49   419  6633.62
  49   420  6429.36
  49   421  6521.57
  49   422  5949.9
  49   423  5508.6
  49   424  5016.76
  49   425  4703.84
  49   426  4561.58
  49   427  4788.99
  49   428  4790.75
  49   429  5361.55
  49   430  5500.18
  49   431  5685
  49   432  5594.2
  49   433  5604.8
  49   434  5297.24
  49   435  5641.46
  49   436  5192.19
  49   437  5627.51
  49   438  4749.11
  49   439  5273.67
  49   440  4236.87
  49   441  4824.8
  49   442  4058.94
  49   443  4508.55
  49   444  3132.45
  49   445  3150.15
  49   446  1975.52
  49   447  2228.8
  49   448  839.613
  49   449  -99999
  49   450  -99999
  49   451  -99999
  49   452  -99999
  49   453  -99999
  49   454  -99999
  49   455  -99999
  50    18  -99999
  50    19  -99999
  50    20  -99999
  50    21  -99999
  50    22  -99999
  50    23  -99999
  50    24  -99999
  50    25  -99999
  50    26  -99999
  50    27  -99999
  50    28  -99999
  50    29  -99999
  50    30  -99999
  50    31  -99999
  50    32  -99999
  50    33  -99999
  50    34  -99999
  50    35  -99999
  50    36  -99999
  50    37  -99999
  50    38  -99999
  50    39  -99999
  50    40  -99999
  50    41  -99999
  50    42  -99999
  50    43  -99999
  50    44  -99999
  50    45  -99999
  50    46  -99999
  50    47  0
  50    48  0
  50    49  0
  50    50  0
  50    51  0
  50    52  0
  50    53  0
  50    54  0
  50    55  0
  50    56  0
  50    57  0
  50    58  0
  50    59  0
  50    60  0
  50    61  0
  50    62  0
  50    63  0
  50    64  0
  50    65  372.517
  50    66  1887.74
  50    67  2694.57
  50    68  5300.94
  50    69  4834.03
  50    70  5230.99
  50    71  4832.8
  50    72  4287.46
  50    73  5784.81
  50    74  5418.35
  50    75  6704.17
  50    76  5867.03
  50    77  6068.08
  50    78  5253.12
  50    79  5713.05
  50    80  5476.5
  50    81  5910.15
  50    82  5423.73
  50    83  5522.02
  50    84  5626.19
  50    85  6366.57
  50    86  5775.73
  50    87  5571.42
  50    88  6028.11
  50    89  6977.46
  50    90  6705.21
  50    91  6704.49
  50    92  6511.73
  50    93  6741.52
  50    94  7053.74
  50    95  7038.48
  50    96  6822.09
  50    97  6965.13
  50    98  6827.93
  50    99  6973.77
  50   100  6542.95
  50   101  6458.74
  50   102  7038.29
  50   103  7159.03
  50   104  6557.1
  50   105  5872.59
  50   106  6390.22
  50   107  7101.47
  50   108  7873.27
  50   109  7439.55
  50   110  7073.92
  50   111  6616.58
  50   112  6308.65
  50   113  6450.98
  50   114  5908.29
  50   115  6036.69
  50   116  6234.9
  50   117  6280.68
  50   118  6366.84
  50   119  5937.13
  50   120  6299.35
  50   121  6373.65
  50   122  6491.28
  50   123  6286.37
  50   124  5764.2
  50   125  5872.47
  50   126  5793.57
  50   127  6146.41
  50   128  5647.52
  50   129  5432.43
  50   130  5376.6
  50   131  5237.16
  50   132  4979.14
  50   133  4347.19
  50   134  4372.02
  50   135  4666.72
  50   136  4726.71
  50   137  4867.45
  50   138  4710.65
  50   139  4797.84
  50   140  4330.9
  50   141  3943.38
  50   142  4360.87
  50   143  4955.7
  50   144  4650.73
  50   145  4698.85
  50   146  4423.93
  50   147  4214.51
  50   148  4769.07
  50   149  4963.31
  50   150  4946.44
  50   151  4438.51
  50   152  4290.78
  50   153  4682.69
  50   154  5260.02
  50   155  5331.05
  50   156  4943.19
  50   157  5179.07
  50   158  5392.2
  50   159  5615.52
  50   160  4959.13
  50   161  4990.09
  50   162  4811.24
  50   163  4969.64
  50   164  5324.05
  50   165  5536.97
  50   166  5461.32
  50   167  5333.25
  50   168  5807.57
  50   169  5510.35
  50   170  5521.68
  50   171  4932.71
  50   172  5277.23
  50   173  5403.84
  50   174  5472.35
  50   175  6072.44
  50   176  6608.74
  50   177  6293.71
  50   178  5506.13
  50   179  5172
  50   180  4975.74
  50   181  5397.98
  50   182  5480.85
  50   183  5886.47
  50   184  5876.38
  50   185  5463.13
  50   186  5531.31
  50   187  6010.76
  50   188  6179.05
  50   189  5925.78
  50   190  5891.45
  50   191  6105.3
  50   192  6249.81
  50   193  6393.69
  50   194  5966.74
  50   195  6142.91
  50   196  5964.61
  50   197  6077.04
  50   198  5944.81
  50   199  5877.15
  50   200  5770.06
  50   201  5667.19
  50   202  5448.81
  50   203  5363.99
  50   204  5383.25
  50   205  5381.81
  50   206  5744.29
  50   207  5760.51
  50   208  5669.03
  50   209  5719.02
  50   210  5819.19
  50   211  5820.4
  50   212  5599.52
  50   213  6077.36
  50   214  5781.35
  50   215  5463.94
  50   216  5410.25
  50   217  5705.97
  50   218  5864.51
  50   219  5696.03
  50   220  5788.47
  50   221  5917.76
  50   222  5462.83
  50   223  5558.81
  50   224  5385.81
  50   225  5632.01
  50   226  5893.54
  50   227  5706.2
  50   228  5653
  50   229  5345.01
  50   230  5700.71
  50   231  6300.87
  50   232  6720.58
  50   233  6620.69
  50   234  6456.3
  50   235  5766.5
  50   236  5902.62
  50   237  5892.83
  50   238  6511.69
  50   239  7172.53
  50   240  6880.25
  50   241  6501.27
  50   242  6784.96
  50   243  6696.63
  50   244  6989.29
  50   245  6511.11
  50   246  6062.2
  50   247  6468.34
  50   248  6656.73
  50   249  6371.22
  50   250  5532.05
  50   251  5082.8
  50   252  4926.77
  50   253  4900.52
  50   254  4596.49
  50   255  4735.71
  50   256  5030.43
  50   257  4793.91
  50   258  5280.77
  50   259  5733.02
  50   260  4618.02
  50   261  4541.74
  50   262  3936.82
  50   263  4512.54
  50   264  4159.63
  50   265  4710.39
  50   266  4313.8
  50   267  4662.97
  50   268  4030.91
  50   269  4102.97
  50   270  4117.26
  50   271  4585.64
  50   272  4749.98
  50   273  5006.79
  50   274  5123.6
  50   275  5164.13
  50   276  5055.37
  50   277  4708.67
  50   278  4800.27
  50   279  5182.32
  50   280  5884.15
  50   281  5657.55
  50   282  5667.45
  50   283  5596.42
  50   284  5943.61
  50   285  5696.82
  50   286  5232.05
  50   287  5137.26
  50   288  5111.52
  50   289  5289.88
  50   290  5213.03
  50   291  5285.65
  50   292  5401.45
  50   293  5536.83
  50   294  5349.91
  50   295  5517.42
  50   296  5550.81
  50   297  5878.11
  50   298  5830.55
  50   299  6418.61
  50   300  6151.79
  50   301  5962.71
  50   302  5617.68
  50   303  5712.62
  50   304  5883.36
  50   305  5453.99
  50   306  4971.61
  50   307  4877.14
  50   308  4986.41
  50   309  5185.87
  50   310  4577.91
  50   311  4117.94
  50   312  4657.85
  50   313  5387.76
  50   314  5890.92
  50   315  6093.52
  50   316  6286.92
  50   317  6002.89
  50   318  5757.72
  50   319  5723.44
  50   320  5577.38
  50   321  5777.16
  50   322  5690.18
  50   323  5839.25
  50   324  6147.08
  50   325  6440.49
  50   326  6718.31
  50   327  6922.75
  50   328  6954.9
  50   329  6323.64
  50   330  5879.76
  50   331  5843.63
  50   332  5589.97
  50   333  5706.08
  50   334  5491.03
  50   335  5616.8
  50   336  5401.39
  50   337  5740.41
  50   338  6210.04
  50   339  6310.37
  50   340  5929.75
  50   341  5508.42
  50   342  5864.3
  50   343  5661.55
  50   344  5239.42
  50   345  4624.26
  50   346  4658.66
  50   347  4840.15
  50   348  5004.91
  50   349  5444.97
  50   350  5503.73
  50   351  5972.21
  50   352  6440.13
  50   353  7268.95
  50   354  7019.7
  50   355  6470.19
  50   356  6084.15
  50   357  6543.78
  50   358  5998.6
  50   359  5449.47
  50   360  5352.35
  50   361  4524.66
  50   362  4461
  50   363  4811.68
  50   364  4906.75
  50   365  5172.55
  50   366  4938.85
  50   367  5566.35
  50   368  5485.52
  50   369  5414.38
  50   370  5374.7
  50   371  5184.13
  50   372  5929.27
  50   373  6188.41
  50   374  6800.4
  50   375  6941.71
  50   376  7433.94
  50   377  7385.91
  50   378  7504.15
  50   379  7008.3
  50   380  7522.14
  50   381  7407.78
  50   382  7959.67
  50   383  7656.48
  50   384  6869.24
  50   385  6029.19
  50   386  5807.34
  50   387  5720.88
  50   388  5999.88
  50   389  6249.32
  50   390  6441.03
  50   391  6976.24
  50   392  7200.85
  50   393  6636.28
  50   394  6419.58
  50   395  6373.91
  50   396  6589.13
  50   397  6287.33
  50   398  6688.65
  50   399  6755.2
  50   400  7439.73
  50   401  6919.17
  50   402  7329.12
  50   403  7427.88
  50   404  7223.61
  50   405  6761.2
  50   406  6541.8
  50   407  6004.42
  50   408  6075.16
  50   409  5117.93
  50   410  4859.41
  50   411  4148.93
  50   412  4490.92
  50   413  4807.59
  50   414  4890.53
  50   415  4188.61
  50   416  4512.84
  50   417  5524.55
  50   418  6032.37
  50   419  6424.86
  50   420  5969.25
  50   421  6153.89
  50   422  5398.77
  50   423  5123.1
  50   424  4466.82
  50   425  4687.69
  50   426  4613.83
  50   427  4976.1
  50   428  4844.8
  50   429  5277.11
  50   430  5501.55
  50   431  5801.68
  50   432  5679.7
  50   433  5889.42
  50   434  5396.82
  50   435  5784.3
  50   436  5075.11
  50   437  5279.56
  50   438  3996.06
  50   439  4864.41
  50   440  4035.63
  50   441  4751.95
  50   442  4035.3
  50   443  4358.73
  50   444  3241.64
  50   445  2852.01
  50   446  1792.52
  50   447  1863.36
  50   448  491.629
  50   449  -99999
  50   450  -99999
  50   451  -99999
  50   452  -99999
  50   453  -99999
  50   454  -99999
  50   455  -99999
  51    18  -99999
  51    19  -99999
  51    20  -99999
  51    21  -99999
  51    22  -99999
  51    23  -99999
  51    24  -99999
  51    25  -99999
  51    26  -99999
  51    27  -99999
  51    28  -99999
  51    29  -99999
  51    30  -99999
  51    31  -99999
  51    32  -99999
  51    33  -99999
  51    34  -99999
  51    35  -99999
  51    36  -99999
  51    37  -99999
  51    38  -99999
  51    39  -99999
  51    40  -99999
  51    41  -99999
  51    42  -99999
  51    43  -99999
  51    44  -99999
  51    45  -99999
  51    46  -99999
  51    47  0
  51    48  0
  51    49  0
  51    50  0
  51    51  0
  51    52  0
  51    53  0
  51    54  0
  51    55  0
  51    56  0
  51    57  0
  51    58  0
  51    59  0
  51    60  0
  51    61  0
  51    62  0
  51    63  0
  51    64  0
  51    65  412.04
  51    66  1752.59
  51    67  2960.76
  51    68  5435.08
  51    69  4331.51
  51    70  4564.07
  51    71  3852.04
  51    72  4518.08
  51    73  5525.99
  51    74  5555.2
  51    75  6417.6
  51    76  5833.39
  51    77  5843.14
  51    78  5283.14
  51    79  5637.49
  51    80  5897.8
  51    81  5905.17
  51    82  5349.76
  51    83  4764.34
  51    84  5165.4
  51    85  6133.51
  51    86  6071.03
  51    87  5997.68
  51    88  6439.82
  51    89  6844.38
  51    90  6882.27
  51    91  7072.93
  51    92  6854.23
  51    93  6907.67
  51    94  7009.59
  51    95  7360.24
  51    96  7416.75
  51    97  7651.02
  51    98  7250.42
  51    99  7021.76
  51   100  6592.02
  51   101  6807.95
  51   102  7312.68
  51   103  7171
  51   104  6801.27
  51   105  6491.85
  51   106  7070.44
  51   107  8022.69
  51   108  8570.48
  51   109  7796.02
  51   110  7424.32
  51   111  6985.82
  51   112  6845.25
  51   113  6771
  51   114  6101.33
  51   115  6204.05
  51   116  6045.88
  51   117  6482.85
  51   118  6121.03
  51   119  6083.57
  51   120  6143.73
  51   121  6226.87
  51   122  6436.23
  51   123  6058.94
  51   124  6011.66
  51   125  6150.42
  51   126  5911.16
  51   127  6118.01
  51   128  5792.5
  51   129  5924.39
  51   130  5425.28
  51   131  5246.41
  51   132  4385.28
  51   133  4154.2
  51   134  4109.58
  51   135  4872.07
  51   136  4915.54
  51   137  4631.38
  51   138  4614.02
  51   139  4726.31
  51   140  4704.97
  51   141  4307.87
  51   142  4279.78
  51   143  4727.06
  51   144  4830.46
  51   145  5172.68
  51   146  4369.89
  51   147  4921.98
  51   148  4738.52
  51   149  5016.04
  51   150  4340.6
  51   151  4704.18
  51   152  4913.01
  51   153  5510.72
  51   154  5554.97
  51   155  5232.92
  51   156  5057.25
  51   157  5638.36
  51   158  5607.04
  51   159  5586.84
  51   160  5420.87
  51   161  6026.38
  51   162  5561
  51   163  5645.85
  51   164  5734.07
  51   165  6275.16
  51   166  6170.65
  51   167  6343.61
  51   168  6405.73
  51   169  6178.8
  51   170  5641.93
  51   171  5693.33
  51   172  5896.92
  51   173  6173.54
  51   174  6165.47
  51   175  6967.53
  51   176  7464.15
  51   177  7184.03
  51   178  6514.25
  51   179  5711.19
  51   180  5569.8
  51   181  5780.45
  51   182  5568.1
  51   183  6233.45
  51   184  6144.95
  51   185  6214.35
  51   186  6250.11
  51   187  6577.92
  51   188  6106.56
  51   189  5631.16
  51   190  5613.82
  51   191  6049.48
  51   192  6299.61
  51   193  6612.3
  51   194  6367.56
  51   195  6523.87
  51   196  6441.33
  51   197  6433
  51   198  6371.47
  51   199  6163.41
  51   200  5967.35
  51   201  5818.4
  51   202  5666.32
  51   203  5597.59
  51   204  5497.09
  51   205  5496.8
  51   206  5716.08
  51   207  6087.33
  51   208  6138.78
  51   209  6084.28
  51   210  6215.07
  51   211  6401.32
  51   212  6033.72
  51   213  5800.59
  51   214  5984.83
  51   215  5935.81
  51   216  5776.11
  51   217  5723.42
  51   218  6081.25
  51   219  5991.31
  51   220  6182.91
  51   221  6268.96
  51   222  6053.43
  51   223  5459.42
  51   224  5693.93
  51   225  5632.09
  51   226  6057.07
  51   227  5889.77
  51   228  5689.75
  51   229  5568.16
  51   230  5594.02
  51   231  6354.32
  51   232  6770.34
  51   233  6908.72
  51   234  6335.95
  51   235  6292.2
  51   236  6011.15
  51   237  6368.41
  51   238  6721.89
  51   239  7096.14
  51   240  7066.76
  51   241  6506.01
  51   242  6083.25
  51   243  5969.05
  51   244  6065.21
  51   245  5730.7
  51   246  5806.7
  51   247  6088.54
  51   248  6859.97
  51   249  5904.9
  51   250  5430
  51   251  4941.21
  51   252  5606.77
  51   253  5509.37
  51   254  5146.55
  51   255  4850.22
  51   256  5195.06
  51   257  5212.74
  51   258  5910.05
  51   259  6225.3
  51   260  5038.42
  51   261  4821.84
  51   262  3964.65
  51   263  4390.54
  51   264  3953.68
  51   265  4592.55
  51   266  4253.85
  51   267  4742.52
  51   268  4430.26
  51   269  4316.76
  51   270  3919.29
  51   271  4062.42
  51   272  4515.38
  51   273  4804.08
  51   274  5055.55
  51   275  5113.58
  51   276  5150.86
  51   277  5063.39
  51   278  5119.79
  51   279  5472.97
  51   280  6013.57
  51   281  5746.23
  51   282  5696.92
  51   283  5490.29
  51   284  6036.15
  51   285  5856.28
  51   286  5550.08
  51   287  5403.04
  51   288  4850.36
  51   289  4744.92
  51   290  4179.9
  51   291  4618.21
  51   292  4774.82
  51   293  5677.61
  51   294  5748.36
  51   295  5637.64
  51   296  5133.7
  51   297  5138.03
  51   298  5403.04
  51   299  5821.81
  51   300  5729.12
  51   301  5484.43
  51   302  5201.96
  51   303  5389.06
  51   304  6006.46
  51   305  5810.66
  51   306  5348.82
  51   307  5304.65
  51   308  5068.81
  51   309  4993.82
  51   310  4338.06
  51   311  3925.24
  51   312  4694.28
  51   313  5484.41
  51   314  5832.54
  51   315  5959.59
  51   316  6064.08
  51   317  5573.96
  51   318  5415.41
  51   319  5406.8
  51   320  5534.05
  51   321  5385.35
  51   322  5339.88
  51   323  5362.29
  51   324  6083.65
  51   325  6397.9
  51   326  6713.83
  51   327  6482.45
  51   328  6271.91
  51   329  6168.35
  51   330  5590.47
  51   331  5911.35
  51   332  5681.29
  51   333  5714.23
  51   334  5291.74
  51   335  5440.47
  51   336  5539.09
  51   337  6011.72
  51   338  6322.78
  51   339  6328.86
  51   340  5867.82
  51   341  5651.17
  51   342  5571.12
  51   343  5504.52
  51   344  5308.01
  51   345  4970.66
  51   346  5118.07
  51   347  5079.04
  51   348  5313.58
  51   349  5459.8
  51   350  5402.88
  51   351  5992.61
  51   352  6712.59
  51   353  7121.77
  51   354  6549.55
  51   355  6158.87
  51   356  5863.98
  51   357  6269.56
  51   358  6589.85
  51   359  5861.24
  51   360  5639.5
  51   361  4553.95
  51   362  4865.1
  51   363  5029.24
  51   364  5341.9
  51   365  4974.78
  51   366  5249.14
  51   367  5815
  51   368  6110.56
  51   369  5220.09
  51   370  4623.87
  51   371  4375.85
  51   372  5280.89
  51   373  5900.67
  51   374  6158.54
  51   375  6807.25
  51   376  6990.55
  51   377  7334.12
  51   378  7089.06
  51   379  7259.14
  51   380  7375.19
  51   381  7412.1
  51   382  7751.74
  51   383  7774.17
  51   384  6896.19
  51   385  6109.39
  51   386  5747.18
  51   387  5923.72
  51   388  5951.06
  51   389  6293.58
  51   390  6635.6
  51   391  6788.48
  51   392  6689.7
  51   393  6252.49
  51   394  6267.38
  51   395  6242.4
  51   396  6320.2
  51   397  6177.16
  51   398  6601.05
  51   399  7149.04
  51   400  7187.48
  51   401  7011.24
  51   402  7030.72
  51   403  7218.59
  51   404  7342.27
  51   405  6389.43
  51   406  6092.51
  51   407  5613.63
  51   408  5635.35
  51   409  5150.26
  51   410  4604.98
  51   411  3993.63
  51   412  4287.13
  51   413  4491.1
  51   414  4682.19
  51   415  4661.06
  51   416  4405.08
  51   417  5328.29
  51   418  5672.31
  51   419  6171.96
  51   420  5627.03
  51   421  6027.69
  51   422  5685.08
  51   423  5358.08
  51   424  4258.33
  51   425  4222.35
  51   426  4401.68
  51   427  4748.55
  51   428  4679.64
  51   429  5029.29
  51   430  5767.18
  51   431  6212.27
  51   432  6243.8
  51   433  6673.62
  51   434  6221.59
  51   435  6414.09
  51   436  5451.37
  51   437  5350.62
  51   438  4068.69
  51   439  5635.08
  51   440  5193.23
  51   441  5906.57
  51   442  4352.92
  51   443  4758.65
  51   444  3856.21
  51   445  3550.97
  51   446  2408.9
  51   447  1933.81
  51   448  1367.44
  51   449  -99999
  51   450  -99999
  51   451  -99999
  51   452  -99999
  51   453  -99999
  51   454  -99999
  51   455  -99999
  52    18  -99999
  52    19  -99999
  52    20  -99999
  52    21  -99999
  52    22  -99999
  52    23  -99999
  52    24  -99999
  52    25  -99999
  52    26  -99999
  52    27  -99999
  52    28  -99999
  52    29  -99999
  52    30  -99999
  52    31  -99999
  52    32  -99999
  52    33  -99999
  52    34  -99999
  52    35  -99999
  52    36  -99999
  52    37  -99999
  52    38  -99999
  52    39  -99999
  52    40  -99999
  52    41  -99999
  52    42  -99999
  52    43  -99999
  52    44  -99999
  52    45  -99999
  52    46  -99999
  52    47  0
  52    48  0
  52    49  0
  52    50  0
  52    51  0
  52    52  0
  52    53  0
  52    54  0
  52    55  0
  52    56  0
  52    57  0
  52    58  0
  52    59  0
  52    60  0
  52    61  0
  52    62  0
  52    63  0
  52    64  0
  52    65  504.941
  52    66  1726.43
  52    67  2832
  52    68  4524.25
  52    69  3567.73
  52    70  3513.1
  52    71  2623.18
  52    72  4100.68
  52    73  4296.77
  52    74  4786.05
  52    75  6074.03
  52    76  6612.64
  52    77  6488.38
  52    78  5392.63
  52    79  5590.34
  52    80  5943.24
  52    81  5638.6
  52    82  5128.52
  52    83  5147.86
  52    84  5543.13
  52    85  6523.51
  52    86  6583.19
  52    87  6847.25
  52    88  6578.27
  52    89  6561.39
  52    90  6044.03
  52    91  6694.42
  52    92  6371.56
  52    93  6619.4
  52    94  6234.99
  52    95  6615.07
  52    96  6869.27
  52    97  7572.17
  52    98  7596.08
  52    99  7415.48
  52   100  7051.03
  52   101  6936.54
  52   102  7243.83
  52   103  7079.46
  52   104  6963.64
  52   105  6402.5
  52   106  6911.75
  52   107  7323.06
  52   108  7713.64
  52   109  7490.43
  52   110  7026.77
  52   111  6493.83
  52   112  6255.26
  52   113  6223.51
  52   114  6485.5
  52   115  6682.65
  52   116  5946.65
  52   117  5669.51
  52   118  5403.74
  52   119  5883.12
  52   120  5645.25
  52   121  5805.11
  52   122  5726.62
  52   123  5326.07
  52   124  5474.65
  52   125  5508.6
  52   126  6093.58
  52   127  6212.12
  52   128  6226.99
  52   129  6122.15
  52   130  5542.39
  52   131  5404.71
  52   132  4862.73
  52   133  4557.3
  52   134  4703.12
  52   135  5135.54
  52   136  4993.2
  52   137  5040.31
  52   138  4775.99
  52   139  5359.72
  52   140  5264.13
  52   141  4446.03
  52   142  4132.84
  52   143  4780.28
  52   144  4831.15
  52   145  4709.29
  52   146  4567.16
  52   147  4618.58
  52   148  4743.14
  52   149  4852.29
  52   150  4596.2
  52   151  4987.56
  52   152  4707.16
  52   153  5299.91
  52   154  5264
  52   155  5066.15
  52   156  5022.97
  52   157  5760.16
  52   158  5511.87
  52   159  5640.87
  52   160  5446.37
  52   161  5434.55
  52   162  5615.15
  52   163  5683.21
  52   164  5781.34
  52   165  6154.28
  52   166  5944.39
  52   167  6408.34
  52   168  6466.54
  52   169  6404.95
  52   170  5540.53
  52   171  5647.02
  52   172  5682.13
  52   173  5725.66
  52   174  5800.23
  52   175  6554.46
  52   176  6995.46
  52   177  6857.57
  52   178  6380.03
  52   179  5635.94
  52   180  5267.7
  52   181  5318.36
  52   182  5302.47
  52   183  6276.51
  52   184  6350.11
  52   185  6451.64
  52   186  6588.76
  52   187  7066.71
  52   188  6465.05
  52   189  5900.42
  52   190  5664.2
  52   191  5880.76
  52   192  5881.04
  52   193  6000.45
  52   194  6406.35
  52   195  6732.02
  52   196  6587.01
  52   197  6295.04
  52   198  6145.76
  52   199  6103.02
  52   200  6221.53
  52   201  6160.17
  52   202  5951
  52   203  5625.04
  52   204  5700.43
  52   205  5663.94
  52   206  5714.47
  52   207  5541.63
  52   208  6089.75
  52   209  6029.77
  52   210  6235.46
  52   211  6320.8
  52   212  6111.55
  52   213  5664.35
  52   214  5811.4
  52   215  5871.14
  52   216  5917.47
  52   217  5971.88
  52   218  6140.17
  52   219  5964.76
  52   220  5820.91
  52   221  6063.5
  52   222  5967.68
  52   223  5397.83
  52   224  5493.44
  52   225  5119.33
  52   226  5145.37
  52   227  5505.34
  52   228  5566.42
  52   229  5867.41
  52   230  5717.31
  52   231  6377.67
  52   232  6716.27
  52   233  7260.23
  52   234  6696.55
  52   235  6872.75
  52   236  6365.35
  52   237  6500.12
  52   238  6260.3
  52   239  6851.29
  52   240  7364.01
  52   241  6932.78
  52   242  6650.68
  52   243  6057.19
  52   244  6264.6
  52   245  5695.62
  52   246  5203.54
  52   247  5267.16
  52   248  6168.82
  52   249  5470.29
  52   250  5343.27
  52   251  5246.71
  52   252  6096.63
  52   253  6072.47
  52   254  5407.44
  52   255  5268.25
  52   256  5281.44
  52   257  5175.31
  52   258  5636
  52   259  5915.57
  52   260  5262
  52   261  5176.92
  52   262  4456.94
  52   263  4396.55
  52   264  3746.45
  52   265  4284.89
  52   266  4201.65
  52   267  4600.92
  52   268  4390.82
  52   269  4282.45
  52   270  4448.64
  52   271  4657.9
  52   272  4975.19
  52   273  4951.11
  52   274  5048.27
  52   275  4997.38
  52   276  5038.23
  52   277  4997.39
  52   278  5095.23
  52   279  5183.3
  52   280  5674.75
  52   281  5689.9
  52   282  5731.33
  52   283  5369.32
  52   284  5740.94
  52   285  5796.05
  52   286  5647.4
  52   287  5134.77
  52   288  4632.93
  52   289  4320.99
  52   290  4089.51
  52   291  4140.6
  52   292  4290.98
  52   293  5282.42
  52   294  5823.48
  52   295  6331.41
  52   296  5832.81
  52   297  5507.99
  52   298  5618.85
  52   299  5690.25
  52   300  5552.1
  52   301  4956.03
  52   302  4774.81
  52   303  5018.16
  52   304  5285.74
  52   305  5346.01
  52   306  4825.16
  52   307  4913.44
  52   308  4931.56
  52   309  4857.6
  52   310  4241.98
  52   311  4192.32
  52   312  5045.83
  52   313  5623.8
  52   314  5911.29
  52   315  6069.67
  52   316  6216.8
  52   317  6198.59
  52   318  5529.14
  52   319  5346.25
  52   320  5459.56
  52   321  5416.42
  52   322  5392.89
  52   323  5343.12
  52   324  5698.27
  52   325  6249.81
  52   326  6482.83
  52   327  6236.89
  52   328  5671.02
  52   329  5490.47
  52   330  5766.62
  52   331  6098.7
  52   332  5282.06
  52   333  4851.2
  52   334  4539.96
  52   335  4904.08
  52   336  5268.72
  52   337  5833.34
  52   338  5973.82
  52   339  5930.43
  52   340  5342.54
  52   341  5142.88
  52   342  5298.02
  52   343  5279.4
  52   344  5396.15
  52   345  4808.95
  52   346  5200.87
  52   347  4924.17
  52   348  5012.15
  52   349  4712.58
  52   350  4874.25
  52   351  5597.07
  52   352  6288.19
  52   353  6429.95
  52   354  5967.65
  52   355  5723.36
  52   356  5919.99
  52   357  6030.91
  52   358  6629.66
  52   359  6374.29
  52   360  6347.75
  52   361  5132.45
  52   362  5154.58
  52   363  4799.67
  52   364  4836.39
  52   365  4790.83
  52   366  5186.58
  52   367  5106.81
  52   368  5211.05
  52   369  4660.02
  52   370  4225.71
  52   371  4448.81
  52   372  5555.74
  52   373  5994.4
  52   374  6556.96
  52   375  6583.07
  52   376  6977.56
  52   377  6633.78
  52   378  6802.68
  52   379  6894.97
  52   380  7211.3
  52   381  6949.11
  52   382  7136.98
  52   383  7016.23
  52   384  6095.12
  52   385  5301.03
  52   386  5656.19
  52   387  5725.05
  52   388  6452.6
  52   389  6500.87
  52   390  6913.69
  52   391  6902.3
  52   392  6659.24
  52   393  6554.27
  52   394  6324.37
  52   395  6524.33
  52   396  6204.54
  52   397  6554.48
  52   398  6605.48
  52   399  7264.45
  52   400  7057.93
  52   401  6807.11
  52   402  6692.92
  52   403  6886.88
  52   404  6978.91
  52   405  6786.32
  52   406  5814.37
  52   407  5702.51
  52   408  5369.06
  52   409  5198.08
  52   410  4572.06
  52   411  4402.79
  52   412  4716.78
  52   413  4818.88
  52   414  4886.51
  52   415  5076.39
  52   416  5079.93
  52   417  5833.48
  52   418  5601.65
  52   419  6165.18
  52   420  5518.36
  52   421  5217.42
  52   422  5029.99
  52   423  4652.13
  52   424  4127.75
  52   425  3863.25
  52   426  4280.76
  52   427  4815.83
  52   428  5005.72
  52   429  5313.81
  52   430  5983.3
  52   431  6498.75
  52   432  6706.59
  52   433  6944.5
  52   434  6446.88
  52   435  6600.66
  52   436  5489.49
  52   437  5110.62
  52   438  4406.37
  52   439  4800.89
  52   440  4444.33
  52   441  4335.04
  52   442  3457.64
  52   443  3684.64
  52   444  3035.57
  52   445  3053.4
  52   446  1882.26
  52   447  2096.61
  52   448  1430.11
  52   449  -99999
  52   450  -99999
  52   451  -99999
  52   452  -99999
  52   453  -99999
  52   454  -99999
  52   455  -99999
  53    18  -99999
  53    19  -99999
  53    20  -99999
  53    21  -99999
  53    22  -99999
  53    23  -99999
  53    24  -99999
  53    25  -99999
  53    26  -99999
  53    27  -99999
  53    28  -99999
  53    29  -99999
  53    30  -99999
  53    31  -99999
  53    32  -99999
  53    33  -99999
  53    34  -99999
  53    35  -99999
  53    36  -99999
  53    37  -99999
  53    38  -99999
  53    39  -99999
  53    40  -99999
  53    41  -99999
  53    42  -99999
  53    43  -99999
  53    44  -99999
  53    45  -99999
  53    46  -99999
  53    47  0
  53    48  0
  53    49  0
  53    50  0
  53    51  0
  53    52  0
  53    53  0
  53    54  0
  53    55  0
  53    56  0
  53    57  0
  53    58  0
  53    59  0
  53    60  0
  53    61  0
  53    62  0
  53    63  0
  53    64  0
  53    65  1136.28
  53    66  2189.32
  53    67  2482.28
  53    68  3143.09
  53    69  2899.85
  53    70  3581.81
  53    71  3062.51
  53    72  4314.79
  53    73  3621.08
  53    74  3706.56
  53    75  3771.06
  53    76  5164.39
  53    77  5074.73
  53    78  4341.05
  53    79  4373.95
  53    80  4490.04
  53    81  4567.41
  53    82  4869.62
  53    83  5190.94
  53    84  5503.7
  53    85  6212.31
  53    86  6149.74
  53    87  6505.14
  53    88  5857.42
  53    89  5907.74
  53    90  5867.02
  53    91  6476.44
  53    92  6403.53
  53    93  6637.48
  53    94  6376.01
  53    95  6738.38
  53    96  6926.74
  53    97  7610.79
  53    98  7715.77
  53    99  8038.17
  53   100  7777.28
  53   101  7386.19
  53   102  7083.24
  53   103  7222.13
  53   104  7580.95
  53   105  7196.1
  53   106  7217.27
  53   107  6700.09
  53   108  7617.55
  53   109  7930.12
  53   110  7462.96
  53   111  6767.67
  53   112  6437.85
  53   113  6480.9
  53   114  6791.62
  53   115  6325.48
  53   116  5863.78
  53   117  5267.53
  53   118  5510.27
  53   119  6477
  53   120  6316
  53   121  6362.41
  53   122  5616.58
  53   123  5419.53
  53   124  5375.97
  53   125  5328.56
  53   126  5947.06
  53   127  5977.9
  53   128  5962.58
  53   129  5492.91
  53   130  5333.65
  53   131  4888.64
  53   132  4740.98
  53   133  4068.13
  53   134  4631.82
  53   135  4713.54
  53   136  4859.29
  53   137  4616.4
  53   138  4742.43
  53   139  5104.34
  53   140  4719.43
  53   141  4632.62
  53   142  4497.9
  53   143  4320.91
  53   144  4576.85
  53   145  4695.08
  53   146  4603.44
  53   147  4628.85
  53   148  4830.43
  53   149  4664.5
  53   150  5093.64
  53   151  5361.75
  53   152  5300.04
  53   153  5699.3
  53   154  5382.29
  53   155  5069.53
  53   156  5175.39
  53   157  5253.12
  53   158  5606.72
  53   159  5714.84
  53   160  5378.26
  53   161  5747.33
  53   162  5896.08
  53   163  5991
  53   164  5746.56
  53   165  5634.99
  53   166  5766.59
  53   167  6195.4
  53   168  6254.19
  53   169  6548.17
  53   170  6538.99
  53   171  6675.04
  53   172  6013.22
  53   173  5949.46
  53   174  5767.19
  53   175  6623.03
  53   176  6789.42
  53   177  6905.26
  53   178  6617.08
  53   179  6317.82
  53   180  5962.85
  53   181  5860.61
  53   182  5863.77
  53   183  6513.02
  53   184  6736.22
  53   185  6531.88
  53   186  6632.79
  53   187  6929.08
  53   188  6293
  53   189  6106.71
  53   190  5999.04
  53   191  6086.03
  53   192  5930.09
  53   193  6326.38
  53   194  6652.3
  53   195  6802.19
  53   196  6680.2
  53   197  6259.1
  53   198  5946.12
  53   199  5832.2
  53   200  5894.67
  53   201  5821.71
  53   202  5744.02
  53   203  5560.68
  53   204  5914.47
  53   205  5868.18
  53   206  5924.85
  53   207  5748.88
  53   208  5979.03
  53   209  6448.37
  53   210  6652.2
  53   211  6232.84
  53   212  6394.38
  53   213  6065.88
  53   214  5974.61
  53   215  6540.86
  53   216  6334.18
  53   217  6345.2
  53   218  6055.27
  53   219  6187.29
  53   220  6099.87
  53   221  6112.59
  53   222  6283.93
  53   223  5660.06
  53   224  5104.47
  53   225  5383.11
  53   226  5418.88
  53   227  5854.68
  53   228  5609.17
  53   229  5961.79
  53   230  5980.85
  53   231  6438.55
  53   232  7003.68
  53   233  7104.16
  53   234  6861.91
  53   235  6316.24
  53   236  5845.38
  53   237  6017.81
  53   238  6086.03
  53   239  6636.96
  53   240  6805.52
  53   241  6224.48
  53   242  6023.76
  53   243  5746.39
  53   244  5757.55
  53   245  4988.69
  53   246  4994.31
  53   247  5355.99
  53   248  6086.04
  53   249  5987.13
  53   250  5889.85
  53   251  5721.59
  53   252  5897.5
  53   253  5434.74
  53   254  5706.83
  53   255  5827.09
  53   256  6139.9
  53   257  5748.56
  53   258  6196.94
  53   259  5801.75
  53   260  5481.36
  53   261  5198.46
  53   262  4738.12
  53   263  4537.7
  53   264  4391.71
  53   265  4347.5
  53   266  4820.28
  53   267  4815.9
  53   268  4858.6
  53   269  4628.45
  53   270  4884.78
  53   271  5193.92
  53   272  5423.57
  53   273  5558.28
  53   274  5238.86
  53   275  5056.93
  53   276  5250.85
  53   277  5103.42
  53   278  5423.96
  53   279  5255.53
  53   280  6228.17
  53   281  6329.7
  53   282  6591.06
  53   283  5626.44
  53   284  5423.58
  53   285  5193.61
  53   286  5030.62
  53   287  4691.36
  53   288  4586.15
  53   289  4604.38
  53   290  4681.44
  53   291  4524.48
  53   292  4504.62
  53   293  5134.72
  53   294  5476.49
  53   295  6104.21
  53   296  5705.85
  53   297  5468.48
  53   298  5818.48
  53   299  5919.92
  53   300  5935.08
  53   301  5243.71
  53   302  5091.8
  53   303  5150.71
  53   304  5021.81
  53   305  5236.47
  53   306  4905.1
  53   307  4823.26
  53   308  4888.45
  53   309  4858.34
  53   310  4450.92
  53   311  4273.15
  53   312  4909.29
  53   313  5297.6
  53   314  5563.27
  53   315  5906.91
  53   316  6416.08
  53   317  6833.72
  53   318  6013.18
  53   319  5354.46
  53   320  5016.16
  53   321  5146.93
  53   322  5454.04
  53   323  5670.47
  53   324  5896.54
  53   325  6453.25
  53   326  6528.44
  53   327  6307.39
  53   328  5763.18
  53   329  5423.52
  53   330  5666.18
  53   331  5704.86
  53   332  5575.12
  53   333  5197.38
  53   334  4668.45
  53   335  5169.78
  53   336  5107.63
  53   337  5445.79
  53   338  5777.8
  53   339  6057.17
  53   340  5697.03
  53   341  5249.25
  53   342  5429.48
  53   343  5372.7
  53   344  5306.31
  53   345  4841.01
  53   346  5109.6
  53   347  5058.28
  53   348  4986.8
  53   349  4656.84
  53   350  5132.67
  53   351  5605.37
  53   352  6378.81
  53   353  6337.61
  53   354  6433.56
  53   355  6613.88
  53   356  6803.13
  53   357  6908.32
  53   358  6323.39
  53   359  6064.36
  53   360  6189.2
  53   361  5198.37
  53   362  4796.33
  53   363  4481.53
  53   364  4942.39
  53   365  4534.05
  53   366  5137
  53   367  4671.9
  53   368  5176.93
  53   369  4543.98
  53   370  4669.79
  53   371  4421.36
  53   372  4891.76
  53   373  5690.64
  53   374  6158.23
  53   375  6429.57
  53   376  6124.7
  53   377  6197.64
  53   378  6295.64
  53   379  6528.71
  53   380  6312.5
  53   381  6118.67
  53   382  6591.45
  53   383  6301.72
  53   384  5467.25
  53   385  4222.12
  53   386  4634.6
  53   387  5091.47
  53   388  6046.72
  53   389  6467.2
  53   390  6496.14
  53   391  6888.32
  53   392  6474
  53   393  6481.64
  53   394  6480.4
  53   395  6735.99
  53   396  6473.15
  53   397  6345.75
  53   398  6087.95
  53   399  6591.44
  53   400  6755.25
  53   401  6886.67
  53   402  7139.01
  53   403  6595.4
  53   404  6695.39
  53   405  6659.79
  53   406  5752.85
  53   407  5656.66
  53   408  5360.12
  53   409  5426.94
  53   410  5128.9
  53   411  4935.55
  53   412  5204.25
  53   413  5451.1
  53   414  4980.69
  53   415  5059.65
  53   416  4943.75
  53   417  5655.04
  53   418  5954.45
  53   419  6486.6
  53   420  5946.89
  53   421  5383.59
  53   422  5248.34
  53   423  4744.68
  53   424  4483.06
  53   425  4278.24
  53   426  4842.42
  53   427  4921
  53   428  5053.59
  53   429  5285.6
  53   430  6010.4
  53   431  6554.9
  53   432  6511.38
  53   433  6510.15
  53   434  5739.54
  53   435  6182.4
  53   436  5433.26
  53   437  5288.19
  53   438  4796.07
  53   439  4756.66
  53   440  4264.17
  53   441  3384.84
  53   442  3005.72
  53   443  2999.62
  53   444  2565.45
  53   445  2569.28
  53   446  1861.42
  53   447  2492.99
  53   448  1783.46
  53   449  -99999
  53   450  -99999
  53   451  -99999
  53   452  -99999
  53   453  -99999
  53   454  -99999
  53   455  -99999
  54    18  -99999
  54    19  -99999
  54    20  -99999
  54    21  -99999
  54    22  -99999
  54    23  -99999
  54    24  -99999
  54    25  -99999
  54    26  -99999
  54    27  -99999
  54    28  -99999
  54    29  -99999
  54    30  -99999
  54    31  -99999
  54    32  -99999
  54    33  -99999
  54    34  -99999
  54    35  -99999
  54    36  -99999
  54    37  -99999
  54    38  -99999
  54    39  -99999
  54    40  -99999
  54    41  -99999
  54    42  -99999
  54    43  -99999
  54    44  -99999
  54    45  -99999
  54    46  -99999
  54    47  0
  54    48  0
  54    49  0
  54    50  0
  54    51  0
  54    52  0
  54    53  0
  54    54  0
  54    55  0
  54    56  0
  54    57  0
  54    58  0
  54    59  0
  54    60  0
  54    61  0
  54    62  0
  54    63  0
  54    64  0
  54    65  1199.07
  54    66  2266.65
  54    67  2404.64
  54    68  2760.29
  54    69  2532.34
  54    70  3537.08
  54    71  4118.99
  54    72  5055.98
  54    73  4812.56
  54    74  4236.7
  54    75  4539.4
  54    76  5628.58
  54    77  5630.54
  54    78  5113.11
  54    79  4509.99
  54    80  4252.25
  54    81  4181.85
  54    82  4484.23
  54    83  5112.52
  54    84  5147.97
  54    85  5845.5
  54    86  5426.28
  54    87  5679.67
  54    88  5179.24
  54    89  5746.72
  54    90  5711.94
  54    91  5665
  54    92  5742.49
  54    93  5978.58
  54    94  6207.76
  54    95  6086.95
  54    96  6198.84
  54    97  6475.7
  54    98  6811.25
  54    99  7372.11
  54   100  7039.93
  54   101  6585.46
  54   102  6891.29
  54   103  7142.43
  54   104  7263.71
  54   105  6668.69
  54   106  6381.68
  54   107  6331.51
  54   108  6919.21
  54   109  7032.45
  54   110  6805.29
  54   111  6141.63
  54   112  6441.41
  54   113  6358.78
  54   114  5750.29
  54   115  5507.47
  54   116  5435.52
  54   117  5603.71
  54   118  5792.64
  54   119  6116.79
  54   120  6357.46
  54   121  6317.81
  54   122  5522.28
  54   123  5275.34
  54   124  4834.36
  54   125  4953.64
  54   126  4895.17
  54   127  5494.93
  54   128  5378.05
  54   129  5662.31
  54   130  5072.79
  54   131  5081.22
  54   132  4544.08
  54   133  4351.66
  54   134  4330.69
  54   135  4512.49
  54   136  4847.33
  54   137  4756.91
  54   138  5191.82
  54   139  5146.06
  54   140  5283.54
  54   141  5076.44
  54   142  4734.61
  54   143  4538.09
  54   144  4967.58
  54   145  4505.8
  54   146  4560.25
  54   147  4465.43
  54   148  4390.52
  54   149  4744.42
  54   150  4560.32
  54   151  5298.92
  54   152  5170.09
  54   153  5269.66
  54   154  5451.85
  54   155  5384.07
  54   156  5166.38
  54   157  5150.97
  54   158  5343.91
  54   159  4946.71
  54   160  4962.67
  54   161  5243.17
  54   162  5419.08
  54   163  5820.76
  54   164  5437.72
  54   165  5677.15
  54   166  5596.63
  54   167  5882.9
  54   168  6070.07
  54   169  6195.98
  54   170  6402.38
  54   171  6375.86
  54   172  5773.76
  54   173  5238.76
  54   174  5309.65
  54   175  6345.04
  54   176  6572.38
  54   177  6855.39
  54   178  6465.41
  54   179  6168.84
  54   180  5754.52
  54   181  5586.05
  54   182  5702.42
  54   183  6161.14
  54   184  6392.43
  54   185  6027
  54   186  6221.51
  54   187  6484.05
  54   188  6253.98
  54   189  6069.57
  54   190  5976.24
  54   191  6023.4
  54   192  5925.36
  54   193  6334.58
  54   194  6496.07
  54   195  6687.95
  54   196  6234.92
  54   197  5920.62
  54   198  5634.81
  54   199  5603.33
  54   200  5478.11
  54   201  5556.54
  54   202  5632.5
  54   203  5683.27
  54   204  5773.56
  54   205  5642.71
  54   206  5788.43
  54   207  5665.73
  54   208  5932.97
  54   209  6402.01
  54   210  6425.05
  54   211  5927.89
  54   212  5778.6
  54   213  5618.39
  54   214  5506.4
  54   215  5759.43
  54   216  5907.62
  54   217  5927.97
  54   218  5557.97
  54   219  5661.52
  54   220  5768.22
  54   221  5709.73
  54   222  5967.99
  54   223  5504.55
  54   224  5042.48
  54   225  5644.71
  54   226  5510.04
  54   227  5575.92
  54   228  5627.36
  54   229  5629.16
  54   230  6144.84
  54   231  6476.66
  54   232  6954.04
  54   233  7043.61
  54   234  7168.3
  54   235  6647.06
  54   236  6123.96
  54   237  5589.78
  54   238  5988.37
  54   239  6338.69
  54   240  5855.18
  54   241  5726.28
  54   242  5913.7
  54   243  6376.16
  54   244  6020.15
  54   245  5353.93
  54   246  5521.91
  54   247  6037.4
  54   248  6525.12
  54   249  6248.55
  54   250  6175.1
  54   251  6027.47
  54   252  5932.13
  54   253  5517.34
  54   254  5660.87
  54   255  5508.05
  54   256  5701.76
  54   257  5833.9
  54   258  6097.29
  54   259  5340.34
  54   260  4776.94
  54   261  4610.75
  54   262  4321.32
  54   263  4457.41
  54   264  4473.71
  54   265  4594.26
  54   266  4957.39
  54   267  4888.92
  54   268  4466.35
  54   269  4834.08
  54   270  4668.92
  54   271  5075.38
  54   272  5181.81
  54   273  5629.19
  54   274  5381.36
  54   275  5504.87
  54   276  5753.57
  54   277  5839.3
  54   278  5658.15
  54   279  5335.59
  54   280  6011.09
  54   281  6089.78
  54   282  6500.48
  54   283  5565.65
  54   284  5421.5
  54   285  4747.71
  54   286  4746.4
  54   287  4759.65
  54   288  4851.42
  54   289  4905.17
  54   290  4924.18
  54   291  5100.42
  54   292  5349.52
  54   293  5679.6
  54   294  5402.46
  54   295  5513.94
  54   296  5467.95
  54   297  5585.75
  54   298  6019.85
  54   299  6001.4
  54   300  6052.23
  54   301  5683.55
  54   302  5672.98
  54   303  5419.44
  54   304  5033.53
  54   305  4650.8
  54   306  4600.25
  54   307  4689.71
  54   308  4852.02
  54   309  4863.91
  54   310  5112.99
  54   311  4472.28
  54   312  4787.96
  54   313  4978.02
  54   314  5269.74
  54   315  5850.93
  54   316  6474.43
  54   317  6867.95
  54   318  6303.01
  54   319  5686.5
  54   320  4641.02
  54   321  4877.96
  54   322  5302.89
  54   323  5676.21
  54   324  5826.04
  54   325  6464.15
  54   326  6502.84
  54   327  6450.65
  54   328  5729.87
  54   329  5346.11
  54   330  5401.98
  54   331  5382.65
  54   332  5563.9
  54   333  5190.87
  54   334  5351.7
  54   335  5520.67
  54   336  5537.3
  54   337  5355.79
  54   338  5777.76
  54   339  5734.93
  54   340  5758.66
  54   341  4966.73
  54   342  5106.02
  54   343  4734.43
  54   344  5096.56
  54   345  4529.97
  54   346  4539.67
  54   347  4757.59
  54   348  5019.44
  54   349  5121.65
  54   350  5855.5
  54   351  5845.5
  54   352  6453.58
  54   353  6059.19
  54   354  6644.8
  54   355  6390.84
  54   356  6497.25
  54   357  6256.84
  54   358  6124.08
  54   359  6002.85
  54   360  5532.89
  54   361  4884.96
  54   362  4962.38
  54   363  5293.14
  54   364  5582.99
  54   365  4919.2
  54   366  4242.09
  54   367  4125.64
  54   368  4856.57
  54   369  4855.11
  54   370  4870.86
  54   371  4163.32
  54   372  4888.09
  54   373  5377.97
  54   374  6168.29
  54   375  5898.12
  54   376  6011
  54   377  6511.32
  54   378  7066.51
  54   379  6863.16
  54   380  6527.58
  54   381  6058.16
  54   382  6261.82
  54   383  5907.55
  54   384  5269.85
  54   385  4711.47
  54   386  4876.73
  54   387  5598.82
  54   388  5907.38
  54   389  6175.34
  54   390  6310.31
  54   391  6749.36
  54   392  6636.67
  54   393  6493.79
  54   394  6970.92
  54   395  6856.42
  54   396  6927.92
  54   397  6319.61
  54   398  6576.64
  54   399  6522.16
  54   400  7056.66
  54   401  6976.28
  54   402  7383.9
  54   403  6889.18
  54   404  7034.72
  54   405  6689.93
  54   406  5710.54
  54   407  5297.91
  54   408  5126.25
  54   409  5146.12
  54   410  5038.24
  54   411  5110.81
  54   412  5367.79
  54   413  5693.15
  54   414  4832.43
  54   415  4713.05
  54   416  4949.88
  54   417  6033.53
  54   418  6445.72
  54   419  6313.53
  54   420  5504.4
  54   421  5043.44
  54   422  4886.27
  54   423  4328.42
  54   424  4113.84
  54   425  4228.04
  54   426  4644.1
  54   427  4823.12
  54   428  5354.46
  54   429  5790.97
  54   430  6524.77
  54   431  7048.37
  54   432  6881.14
  54   433  6962.86
  54   434  6051.78
  54   435  6386.16
  54   436  5665.67
  54   437  5351.08
  54   438  4609.51
  54   439  3765.69
  54   440  3317.25
  54   441  2815.93
  54   442  2903.88
  54   443  2956.63
  54   444  2654.12
  54   445  2214.74
  54   446  1519.95
  54   447  1501.83
  54   448  1473.61
  54   449  -99999
  54   450  -99999
  54   451  -99999
  54   452  -99999
  54   453  -99999
  54   454  -99999
  54   455  -99999
  55    18  -99999
  55    19  -99999
  55    20  -99999
  55    21  -99999
  55    22  -99999
  55    23  -99999
  55    24  -99999
  55    25  -99999
  55    26  -99999
  55    27  -99999
  55    28  -99999
  55    29  -99999
  55    30  -99999
  55    31  -99999
  55    32  -99999
  55    33  -99999
  55    34  -99999
  55    35  -99999
  55    36  -99999
  55    37  -99999
  55    38  -99999
  55    39  -99999
  55    40  -99999
  55    41  -99999
  55    42  -99999
  55    43  -99999
  55    44  -99999
  55    45  -99999
  55    46  -99999
  55    47  0
  55    48  0
  55    49  0
  55    50  0
  55    51  0
  55    52  0
  55    53  0
  55    54  0
  55    55  0
  55    56  0
  55    57  0
  55    58  0
  55    59  0
  55    60  0
  55    61  0
  55    62  0
  55    63  0
  55    64  0
  55    65  431.721
  55    66  883.644
  55    67  1367.13
  55    68  2142.83
  55    69  1817.31
  55    70  2661.2
  55    71  3639.79
  55    72  4460.85
  55    73  4140.7
  55    74  4723.06
  55    75  5737.26
  55    76  6221.25
  55    77  5804.43
  55    78  4783.32
  55    79  4654.3
  55    80  3781.46
  55    81  4365.82
  55    82  4639.28
  55    83  5078.21
  55    84  4428.68
  55    85  5077.98
  55    86  5343.8
  55    87  5537.79
  55    88  5281.97
  55    89  5827.68
  55    90  5852.23
  55    91  5534.87
  55    92  5304.48
  55    93  5715
  55    94  5837.06
  55    95  5372.51
  55    96  5311.82
  55    97  5433.82
  55    98  6274.87
  55    99  6796.58
  55   100  6730.64
  55   101  6611.75
  55   102  7061.23
  55   103  7279.97
  55   104  7316.06
  55   105  6756.92
  55   106  6775.87
  55   107  7070.25
  55   108  7435.24
  55   109  7228.83
  55   110  6776.59
  55   111  6452.49
  55   112  6895.67
  55   113  6459.09
  55   114  5823.97
  55   115  5316.22
  55   116  5883.7
  55   117  6114.44
  55   118  5919.38
  55   119  6109.47
  55   120  6420.15
  55   121  6048.84
  55   122  5483.38
  55   123  5071.19
  55   124  5054.36
  55   125  5114.06
  55   126  4875.06
  55   127  5313.51
  55   128  5176.93
  55   129  5545.08
  55   130  5075.54
  55   131  5286.12
  55   132  4623.14
  55   133  4253.62
  55   134  4244.45
  55   135  4465.95
  55   136  4558.78
  55   137  4935.35
  55   138  4969.51
  55   139  5118.96
  55   140  5306.58
  55   141  4843.77
  55   142  4699.3
  55   143  4247.49
  55   144  4298.3
  55   145  4362.04
  55   146  4428.85
  55   147  4091.6
  55   148  4164.66
  55   149  4452.35
  55   150  4528.35
  55   151  5060.6
  55   152  4924.94
  55   153  5200.32
  55   154  5408.42
  55   155  5292.89
  55   156  5350.65
  55   157  5458.42
  55   158  4973.84
  55   159  5016.37
  55   160  5214.15
  55   161  5725.33
  55   162  5365.02
  55   163  5476.02
  55   164  5355.11
  55   165  5886.78
  55   166  6021.79
  55   167  6138.16
  55   168  6132.61
  55   169  6529.73
  55   170  6767.34
  55   171  6592.58
  55   172  5699.87
  55   173  5592.92
  55   174  5666.12
  55   175  6770.78
  55   176  6985.29
  55   177  7412.57
  55   178  7009.42
  55   179  6436.02
  55   180  5747.17
  55   181  5532.95
  55   182  5575.01
  55   183  6382.35
  55   184  6968.69
  55   185  7019.54
  55   186  6855.2
  55   187  6471.06
  55   188  5962.95
  55   189  5908.01
  55   190  5955.35
  55   191  5832.81
  55   192  6146.03
  55   193  6721.66
  55   194  6699.71
  55   195  6643.04
  55   196  6068.65
  55   197  5661.82
  55   198  5611.61
  55   199  5677.49
  55   200  5361.41
  55   201  5361.27
  55   202  5160
  55   203  5390.03
  55   204  6004.45
  55   205  6012.43
  55   206  6193.48
  55   207  5828.09
  55   208  6100.35
  55   209  6224.61
  55   210  6409.51
  55   211  6006.36
  55   212  5358.07
  55   213  6012.58
  55   214  5811.28
  55   215  5779.94
  55   216  5852.96
  55   217  5717.99
  55   218  5320.95
  55   219  5078.71
  55   220  5656.38
  55   221  6012.85
  55   222  6092.44
  55   223  6124.44
  55   224  5609.45
  55   225  5539.5
  55   226  5860.28
  55   227  5833.83
  55   228  5895
  55   229  5770.85
  55   230  5953.6
  55   231  6351.38
  55   232  6501.74
  55   233  7048.64
  55   234  7029.75
  55   235  6887.21
  55   236  6096.81
  55   237  5811.97
  55   238  6075.14
  55   239  5740.94
  55   240  5565.79
  55   241  5643
  55   242  6025.17
  55   243  5894.46
  55   244  5763.9
  55   245  5346.41
  55   246  6434.89
  55   247  6680.29
  55   248  7040.12
  55   249  6423.62
  55   250  6295.64
  55   251  5938.76
  55   252  5872.8
  55   253  5757.07
  55   254  5944.57
  55   255  6065.23
  55   256  5837.57
  55   257  6036.4
  55   258  6110.49
  55   259  5770.97
  55   260  5043.43
  55   261  5153.36
  55   262  4655.9
  55   263  4978.08
  55   264  4914.63
  55   265  4805.61
  55   266  4922.27
  55   267  4784.42
  55   268  4598.69
  55   269  4789.75
  55   270  4503.62
  55   271  5039.75
  55   272  5369.52
  55   273  5345.78
  55   274  4983.55
  55   275  5485.85
  55   276  5726.52
  55   277  6031.69
  55   278  5502.81
  55   279  5612.04
  55   280  5941.13
  55   281  5880.43
  55   282  5851.62
  55   283  4967.98
  55   284  4824.63
  55   285  4566.87
  55   286  4759.1
  55   287  4849.5
  55   288  5247.02
  55   289  5362.08
  55   290  5277.42
  55   291  5401.79
  55   292  5776.06
  55   293  6046.89
  55   294  5584.51
  55   295  5264.54
  55   296  5091.57
  55   297  5219.53
  55   298  5392.54
  55   299  5455.35
  55   300  5496.46
  55   301  5544.32
  55   302  5776.63
  55   303  5737.64
  55   304  5363.31
  55   305  4832.91
  55   306  4638.15
  55   307  4380.94
  55   308  4662.69
  55   309  4687.69
  55   310  4798.34
  55   311  4228.3
  55   312  4600.88
  55   313  4891.73
  55   314  5159.65
  55   315  5728.45
  55   316  6207.95
  55   317  6348.51
  55   318  5852.11
  55   319  5417.57
  55   320  5135.01
  55   321  5176.06
  55   322  5485.12
  55   323  5474.93
  55   324  5711.69
  55   325  6298.6
  55   326  6599.32
  55   327  6648.39
  55   328  6108.99
  55   329  5652.97
  55   330  5206.13
  55   331  5062.42
  55   332  5238.29
  55   333  5245.78
  55   334  5402.45
  55   335  4956.88
  55   336  5132.6
  55   337  4891.75
  55   338  5882.83
  55   339  5913.8
  55   340  6041.07
  55   341  5291.52
  55   342  5295.76
  55   343  4940.94
  55   344  4993.96
  55   345  4446.96
  55   346  4648.62
  55   347  4883.69
  55   348  5278.46
  55   349  5315.83
  55   350  5420.87
  55   351  5582.24
  55   352  5971.09
  55   353  5506.6
  55   354  5731.4
  55   355  5658.99
  55   356  6273.61
  55   357  5949.17
  55   358  6049.95
  55   359  5795.07
  55   360  5463.6
  55   361  4914.6
  55   362  4810.46
  55   363  5448.36
  55   364  5238.49
  55   365  4730.63
  55   366  4210.19
  55   367  4547.37
  55   368  4876.68
  55   369  5101.17
  55   370  4426.4
  55   371  4310.52
  55   372  4582.34
  55   373  5287.58
  55   374  5115.67
  55   375  5128.67
  55   376  5274.3
  55   377  6029.83
  55   378  6049.75
  55   379  5985.4
  55   380  5383.48
  55   381  5244.91
  55   382  5633.53
  55   383  4707.49
  55   384  4553.94
  55   385  4688.93
  55   386  5685.98
  55   387  5857.46
  55   388  5953.77
  55   389  5522.68
  55   390  6117.12
  55   391  6250.22
  55   392  6151.27
  55   393  6003.11
  55   394  6506.53
  55   395  6397.15
  55   396  6229.46
  55   397  5972.86
  55   398  6608.34
  55   399  6682.31
  55   400  6880.1
  55   401  6655.21
  55   402  7010.87
  55   403  6790.31
  55   404  6945.01
  55   405  6295.61
  55   406  5840.29
  55   407  4916.58
  55   408  5194.72
  55   409  4928.33
  55   410  4866.84
  55   411  4758.27
  55   412  5194.51
  55   413  5414.94
  55   414  4580.3
  55   415  4209.14
  55   416  4442.31
  55   417  5401.87
  55   418  6271.83
  55   419  6292.5
  55   420  5805.68
  55   421  5294.62
  55   422  4782.39
  55   423  4385.95
  55   424  3904.9
  55   425  4651.88
  55   426  4911.4
  55   427  5277.38
  55   428  5609.16
  55   429  6087.79
  55   430  6613.6
  55   431  6626.25
  55   432  6318.87
  55   433  6314.36
  55   434  5602.28
  55   435  5504.83
  55   436  4807.97
  55   437  4614.64
  55   438  4091.7
  55   439  4006.1
  55   440  3649.94
  55   441  3793.7
  55   442  3188.82
  55   443  3822.1
  55   444  3310.99
  55   445  2897.08
  55   446  2537.19
  55   447  2201.28
  55   448  2458.47
  55   449  -99999
  55   450  -99999
  55   451  -99999
  55   452  -99999
  55   453  -99999
  55   454  -99999
  55   455  -99999
  56    18  -99999
  56    19  -99999
  56    20  -99999
  56    21  -99999
  56    22  -99999
  56    23  -99999
  56    24  -99999
  56    25  -99999
  56    26  -99999
  56    27  -99999
  56    28  -99999
  56    29  -99999
  56    30  -99999
  56    31  -99999
  56    32  -99999
  56    33  -99999
  56    34  -99999
  56    35  -99999
  56    36  -99999
  56    37  -99999
  56    38  -99999
  56    39  -99999
  56    40  -99999
  56    41  -99999
  56    42  -99999
  56    43  -99999
  56    44  -99999
  56    45  -99999
  56    46  -99999
  56    47  0
  56    48  0
  56    49  0
  56    50  0
  56    51  0
  56    52  0
  56    53  0
  56    54  0
  56    55  0
  56    56  0
  56    57  0
  56    58  0
  56    59  0
  56    60  0
  56    61  0
  56    62  0
  56    63  0
  56    64  0
  56    65  290.9
  56    66  842.28
  56    67  1391.13
  56    68  1549.58
  56    69  1211.89
  56    70  1923.33
  56    71  2577.8
  56    72  2662.15
  56    73  2107.52
  56    74  2048.88
  56    75  3093.34
  56    76  4123.25
  56    77  3804.95
  56    78  4613.08
  56    79  5031.31
  56    80  4172.72
  56    81  4044.66
  56    82  4239.98
  56    83  4240.46
  56    84  3872.84
  56    85  4293.1
  56    86  5163.94
  56    87  5165.59
  56    88  4605.36
  56    89  5051.8
  56    90  4820.93
  56    91  4747.95
  56    92  4111.01
  56    93  4997.75
  56    94  5030.23
  56    95  4878.56
  56    96  5159.58
  56    97  5892.22
  56    98  6703.87
  56    99  6775.92
  56   100  6826.69
  56   101  6663.93
  56   102  6812.89
  56   103  7445.98
  56   104  7211.18
  56   105  6780.21
  56   106  6717.34
  56   107  6996.48
  56   108  7775.92
  56   109  6685.33
  56   110  6350.25
  56   111  6132.07
  56   112  6056.19
  56   113  5871.46
  56   114  5250.62
  56   115  5329.49
  56   116  6073.24
  56   117  5665.85
  56   118  5826.36
  56   119  5538.44
  56   120  5425.49
  56   121  5592.76
  56   122  5349.44
  56   123  4982.86
  56   124  4918.79
  56   125  4631.07
  56   126  5088.58
  56   127  5213.51
  56   128  5218.27
  56   129  5044.16
  56   130  5086.19
  56   131  5432.84
  56   132  5398.28
  56   133  5189.23
  56   134  4747.88
  56   135  4626.26
  56   136  5021.52
  56   137  5070.66
  56   138  4989.7
  56   139  4955.35
  56   140  4508.8
  56   141  4687.48
  56   142  4796.85
  56   143  4656.39
  56   144  4569.06
  56   145  4790.95
  56   146  4613.71
  56   147  4686.01
  56   148  4520.47
  56   149  4138.99
  56   150  4518.84
  56   151  4574.85
  56   152  4567.56
  56   153  4715.58
  56   154  4629.79
  56   155  5241.96
  56   156  5262.72
  56   157  5290.49
  56   158  5126.66
  56   159  5183.6
  56   160  5455.06
  56   161  5390.85
  56   162  5318.04
  56   163  5216.21
  56   164  5245.77
  56   165  5312.76
  56   166  5406.61
  56   167  4892.71
  56   168  5517.55
  56   169  5731.69
  56   170  5990.09
  56   171  5827.32
  56   172  5030.87
  56   173  5385.39
  56   174  5835.06
  56   175  6766.33
  56   176  6743.8
  56   177  6653.61
  56   178  6453.78
  56   179  5683.33
  56   180  5314.83
  56   181  5071.93
  56   182  5167.25
  56   183  5969.3
  56   184  6756
  56   185  7333.46
  56   186  7169.96
  56   187  6953.79
  56   188  6383.46
  56   189  6478.22
  56   190  6145.05
  56   191  5829.13
  56   192  5936.34
  56   193  6614.12
  56   194  6636.11
  56   195  6493.77
  56   196  5681.72
  56   197  5523.92
  56   198  5666.78
  56   199  5928.86
  56   200  5976.19
  56   201  5848.74
  56   202  5457.11
  56   203  5391.24
  56   204  5916.4
  56   205  5808.99
  56   206  6015.71
  56   207  5405.48
  56   208  5542.73
  56   209  5882.82
  56   210  5847.87
  56   211  6163.53
  56   212  5376.84
  56   213  5359.06
  56   214  5454.04
  56   215  5387.72
  56   216  5446.62
  56   217  5887.93
  56   218  5677.03
  56   219  5274.94
  56   220  4987.03
  56   221  5601.39
  56   222  5847.71
  56   223  5869.2
  56   224  6049.22
  56   225  5527.54
  56   226  5853
  56   227  5578.57
  56   228  5337.55
  56   229  5748.62
  56   230  6005.01
  56   231  6353.57
  56   232  6378.83
  56   233  6818.18
  56   234  6925.22
  56   235  6951.66
  56   236  6278.51
  56   237  6013.34
  56   238  6005.38
  56   239  5994.11
  56   240  6367.16
  56   241  6171.17
  56   242  6171.84
  56   243  5848.87
  56   244  5644.51
  56   245  5464.44
  56   246  6516.91
  56   247  6481.42
  56   248  6529.32
  56   249  6512.29
  56   250  6741.25
  56   251  6150.07
  56   252  6098.93
  56   253  5754.18
  56   254  5960.55
  56   255  6106.06
  56   256  5603.92
  56   257  5882.19
  56   258  5869.42
  56   259  6004
  56   260  5296.95
  56   261  5667.91
  56   262  5591.18
  56   263  5123.87
  56   264  4899.99
  56   265  4649.5
  56   266  4606.77
  56   267  4323.61
  56   268  4246.64
  56   269  4583.84
  56   270  4783.68
  56   271  5127.25
  56   272  5352.71
  56   273  4706.91
  56   274  4558.13
  56   275  5329.45
  56   276  5836.01
  56   277  5956.88
  56   278  5465.45
  56   279  5888.83
  56   280  5905.8
  56   281  5507.94
  56   282  5323.69
  56   283  4913.53
  56   284  4889.66
  56   285  4656.89
  56   286  4923.86
  56   287  5151.09
  56   288  5307.29
  56   289  5441.9
  56   290  5100.91
  56   291  5156.96
  56   292  5298.67
  56   293  5715.94
  56   294  5864.46
  56   295  5356.26
  56   296  5558.47
  56   297  5857.64
  56   298  5922.31
  56   299  5544.75
  56   300  5179.74
  56   301  4921.22
  56   302  5259.79
  56   303  5654.96
  56   304  5744.56
  56   305  5501.22
  56   306  5256.76
  56   307  4546.67
  56   308  4557.22
  56   309  4423.19
  56   310  4724.42
  56   311  5054.84
  56   312  4703.09
  56   313  4982.23
  56   314  5322.85
  56   315  5823.85
  56   316  6290.75
  56   317  6135.2
  56   318  5806.6
  56   319  5601.78
  56   320  5711
  56   321  5704.78
  56   322  5825.21
  56   323  5971.9
  56   324  6154.81
  56   325  6279.99
  56   326  6143.12
[truncated: 2,357,065 more chars]
