# Supplementary material for: A novel selection method of seismic attributes based on gray relational degree and support vector machine
Source: PLoS One. 2018 Feb 2;13(2):e0192407. doi: 10.1371/journal.pone.0192407 (PMC5796712; doi:10.1371/journal.pone.0192407)
Supplement: S2 File — (TXT) [file pone.0192407.s002.txt]

  10    18  -99999
  10    19  -99999
  10    20  -99999
  10    21  -99999
  10    22  -99999
  10    23  -99999
  10    24  -99999
  10    25  -99999
  10    26  -99999
  10    27  -99999
  10    28  -99999
  10    29  -99999
  10    30  -99999
  10    31  -99999
  10    32  -99999
  10    33  -99999
  10    34  -99999
  10    35  -99999
  10    36  -99999
  10    37  -99999
  10    38  -99999
  10    39  -99999
  10    40  -99999
  10    41  -99999
  10    42  -99999
  10    43  -99999
  10    44  -99999
  10    45  -99999
  10    46  -99999
  10    47  -99999
  10    48  -99999
  10    49  -99999
  10    50  -99999
  10    51  -99999
  10    52  -99999
  10    53  -99999
  10    54  -99999
  10    55  -99999
  10    56  -99999
  10    57  -99999
  10    58  -99999
  10    59  -99999
  10    60  -99999
  10    61  -99999
  10    62  -99999
  10    63  -99999
  10    64  -99999
  10    65  -99999
  10    66  -99999
  10    67  -99999
  10    68  -99999
  10    69  -99999
  10    70  -99999
  10    71  -99999
  10    72  8.38167
  10    73  7.39273
  10    74  13.9998
  10    75  18.6616
  10    76  13.4724
  10    77  13.8183
  10    78  7.76563
  10    79  11.986
  10    80  7.23442
  10    81  6.90618
  10    82  9.01525
  10    83  9.62637
  10    84  9.37501
  10    85  8.48818
  10    86  12.6043
  10    87  11.5706
  10    88  9.3084
  10    89  5.71318
  10    90  4.61866
  10    91  5.18099
  10    92  8.57475
  10    93  9.12829
  10    94  5.95207
  10    95  2.34319
  10    96  6.47498
  10    97  8.54983
  10    98  10.9514
  10    99  12.7829
  10   100  10.7873
  10   101  7.5588
  10   102  9.20616
  10   103  12.0644
  10   104  16.8353
  10   105  14.446
  10   106  7.76249
  10   107  9.65699
  10   108  11.4434
  10   109  15.9353
  10   110  11.6167
  10   111  8.6275
  10   112  8.50524
  10   113  9.75797
  10   114  9.60535
  10   115  7.86037
  10   116  5.89163
  10   117  7.78172
  10   118  10.8809
  10   119  12.8071
  10   120  11.1503
  10   121  10.889
  10   122  10.5725
  10   123  12.2581
  10   124  10.8864
  10   125  15.2278
  10   126  16.319
  10   127  22.9299
  10   128  27.8751
  10   129  23.9811
  10   130  19.4173
  10   131  17.6552
  10   132  7.74828
  10   133  7.49465
  10   134  10.5177
  10   135  13.6345
  10   136  15.3824
  10   137  17.8319
  10   138  16.1734
  10   139  17.1113
  10   140  17.4041
  10   141  16.3366
  10   142  14.1097
  10   143  12.0738
  10   144  13.0098
  10   145  13.6115
  10   146  13.5058
  10   147  14.4781
  10   148  13.844
  10   149  14.3244
  10   150  16.5388
  10   151  14.3395
  10   152  12.8296
  10   153  12.2373
  10   154  13.818
  10   155  17.4533
  10   156  25.5206
  10   157  18.1122
  10   158  13.4294
  10   159  8.8914
  10   160  7.42403
  10   161  9.73542
  10   162  8.24726
  10   163  9.37831
  10   164  7.60172
  10   165  10.7362
  10   166  10.6868
  10   167  12.1764
  10   168  12.0156
  10   169  14.8741
  10   170  13.2201
  10   171  12.9586
  10   172  13.5703
  10   173  12.3814
  10   174  11.3817
  10   175  14.5862
  10   176  14.6778
  10   177  14.8305
  10   178  16.5572
  10   179  21.2208
  10   180  18.8609
  10   181  17.7222
  10   182  15.604
  10   183  17.901
  10   184  13.5304
  10   185  16.1961
  10   186  11.9449
  10   187  14.3469
  10   188  11.3527
  10   189  8.11846
  10   190  6.51986
  10   191  8.2741
  10   192  8.34101
  10   193  10.2344
  10   194  10.419
  10   195  11.3889
  10   196  13.2517
  10   197  13.6303
  10   198  14.2131
  10   199  12.3205
  10   200  12.0841
  10   201  9.72927
  10   202  10.2941
  10   203  8.04051
  10   204  7.17341
  10   205  8.12173
  10   206  9.45627
  10   207  9.2971
  10   208  9.37679
  10   209  9.67039
  10   210  9.71132
  10   211  9.28293
  10   212  9.17934
  10   213  7.4568
  10   214  7.83068
  10   215  8.1816
  10   216  8.375
  10   217  8.19382
  10   218  7.94759
  10   219  10.726
  10   220  10.9796
  10   221  13.7231
  10   222  13.4551
  10   223  13.8331
  10   224  12.4363
  10   225  16.346
  10   226  17.4872
  10   227  12.1604
  10   228  6.80171
  10   229  6.54532
  10   230  10.8678
  10   231  9.48519
  10   232  10.058
  10   233  9.66364
  10   234  8.72693
  10   235  5.4475
  10   236  6.34363
  10   237  6.5249
  10   238  10.8349
  10   239  11.8187
  10   240  14.1367
  10   241  11.987
  10   242  9.97009
  10   243  8.50058
  10   244  7.50989
  10   245  7.11961
  10   246  6.52391
  10   247  5.78895
  10   248  5.15905
  10   249  3.83433
  10   250  4.42842
  10   251  3.45488
  10   252  4.20279
  10   253  -99999
  10   254  -99999
  10   255  -99999
  10   256  -99999
  10   257  -99999
  10   258  -99999
  10   259  -99999
  10   260  -99999
  10   261  -99999
  10   262  -99999
  10   263  -99999
  10   264  -99999
  10   265  -99999
  10   266  -99999
  10   267  -99999
  10   268  -99999
  10   269  -99999
  10   270  -99999
  10   271  -99999
  10   272  -99999
  10   273  -99999
  10   274  -99999
  10   275  -99999
  10   276  -99999
  10   277  -99999
  10   278  -99999
  10   279  -99999
  10   280  -99999
  10   281  -99999
  10   282  -99999
  10   283  -99999
  10   284  -99999
  10   285  -99999
  10   286  -99999
  10   287  -99999
  10   288  -99999
  10   289  -99999
  10   290  -99999
  10   291  -99999
  10   292  -99999
  10   293  -99999
  10   294  -99999
  10   295  -99999
  10   296  -99999
  10   297  -99999
  10   298  -99999
  10   299  -99999
  10   300  -99999
  10   301  -99999
  10   302  -99999
  10   303  -99999
  10   304  -99999
  10   305  -99999
  10   306  -99999
  10   307  -99999
  10   308  -99999
  10   309  -99999
  10   310  -99999
  10   311  -99999
  10   312  -99999
  10   313  -99999
  10   314  13.8559
  10   315  15.3964
  10   316  14.7934
  10   317  11.214
  10   318  11.6401
  10   319  12.5388
  10   320  14.1604
  10   321  15.673
  10   322  14.7733
  10   323  15.7135
  10   324  16.0701
  10   325  18.1882
  10   326  20.0502
  10   327  12.8017
  10   328  13.277
  10   329  10.6513
  10   330  12.5977
  10   331  8.79428
  10   332  9.65186
  10   333  10.1232
  10   334  8.99318
  10   335  9.30715
  10   336  8.85036
  10   337  12.9119
  10   338  11.1329
  10   339  9.09095
  10   340  6.25649
  10   341  4.2472
  10   342  5.66987
  10   343  5.11327
  10   344  4.6675
  10   345  4.76114
  10   346  7.59172
  10   347  2.0787
  10   348  1.19326
  10   349  2.1034
  10   350  7.371
  10   351  2.59062
  10   352  7.24944
  10   353  5.42538
  10   354  1.29407
  10   355  6.41553
  10   356  6.60795
  10   357  6.12829
  10   358  10.3075
  10   359  11.7149
  10   360  14.8219
  10   361  9.44952
  10   362  9.01025
  10   363  11.3131
  10   364  15.054
  10   365  19.9591
  10   366  17.5835
  10   367  19.5346
  10   368  23.3379
  10   369  19.867
  10   370  19.7794
  10   371  11.6727
  10   372  6.40837
  10   373  4.9429
  10   374  5.29482
  10   375  2.66964
  10   376  2.05566
  10   377  1.62891
  10   378  1.13617
  10   379  1.80223
  10   380  3.13014
  10   381  5.93366
  10   382  7.49744
  10   383  6.53311
  10   384  10.3211
  10   385  9.86738
  10   386  10.0874
  10   387  10.3967
  10   388  10.6215
  10   389  9.79365
  10   390  8.72176
  10   391  9.07584
  10   392  10.1643
  10   393  13.1147
  10   394  12.5626
  10   395  11.3642
  10   396  8.35076
  10   397  5.01913
  10   398  2.63482
  10   399  3.99847
  10   400  5.09393
  10   401  6.28537
  10   402  5.85514
  10   403  5.94
  10   404  6.63108
  10   405  7.8841
  10   406  8.96836
  10   407  7.76346
  10   408  6.95896
  10   409  6.46407
  10   410  5.78627
  10   411  6.86521
  10   412  -99999
  10   413  -99999
  10   414  -99999
  10   415  -99999
  10   416  -99999
  10   417  -99999
  10   418  -99999
  10   419  -99999
  10   420  -99999
  10   421  -99999
  10   422  -99999
  10   423  -99999
  10   424  -99999
  10   425  -99999
  10   426  -99999
  10   427  -99999
  10   428  -99999
  10   429  -99999
  10   430  -99999
  10   431  -99999
  10   432  -99999
  10   433  -99999
  10   434  -99999
  10   435  -99999
  10   436  -99999
  10   437  -99999
  10   438  -99999
  10   439  -99999
  10   440  -99999
  10   441  -99999
  10   442  -99999
  10   443  -99999
  10   444  -99999
  10   445  -99999
  10   446  -99999
  10   447  -99999
  10   448  -99999
  10   449  -99999
  10   450  -99999
  10   451  -99999
  10   452  -99999
  10   453  -99999
  10   454  -99999
  10   455  -99999
  11    18  -99999
  11    19  -99999
  11    20  -99999
  11    21  -99999
  11    22  -99999
  11    23  -99999
  11    24  -99999
  11    25  -99999
  11    26  -99999
  11    27  -99999
  11    28  -99999
  11    29  -99999
  11    30  -99999
  11    31  -99999
  11    32  -99999
  11    33  -99999
  11    34  -99999
  11    35  -99999
  11    36  -99999
  11    37  -99999
  11    38  -99999
  11    39  -99999
  11    40  -99999
  11    41  -99999
  11    42  -99999
  11    43  -99999
  11    44  -99999
  11    45  -99999
  11    46  -99999
  11    47  -99999
  11    48  -99999
  11    49  -99999
  11    50  -99999
  11    51  -99999
  11    52  0
  11    53  0
  11    54  0
  11    55  0
  11    56  0
  11    57  0
  11    58  0
  11    59  0
  11    60  0
  11    61  0
  11    62  0
  11    63  0
  11    64  0
  11    65  4.88232
  11    66  7.55616
  11    67  7.55616
  11    68  10.0958
  11    69  12.5102
  11    70  12.8581
  11    71  10.0738
  11    72  8.38167
  11    73  7.39273
  11    74  13.9998
  11    75  18.6616
  11    76  13.4724
  11    77  13.8183
  11    78  7.76563
  11    79  11.986
  11    80  7.23442
  11    81  6.90618
  11    82  9.01525
  11    83  9.62637
  11    84  9.37501
  11    85  8.48818
  11    86  12.6043
  11    87  11.5706
  11    88  9.3084
  11    89  5.71318
  11    90  4.61866
  11    91  5.18099
  11    92  8.57475
  11    93  9.12829
  11    94  5.95207
  11    95  2.34319
  11    96  6.47498
  11    97  8.54983
  11    98  10.9514
  11    99  12.7829
  11   100  10.7873
  11   101  7.5588
  11   102  9.20616
  11   103  12.0644
  11   104  16.8353
  11   105  14.446
  11   106  7.76249
  11   107  9.65699
  11   108  11.4434
  11   109  15.9353
  11   110  11.6167
  11   111  8.6275
  11   112  8.50524
  11   113  9.75797
  11   114  9.60535
  11   115  7.86037
  11   116  5.89163
  11   117  7.78172
  11   118  10.8809
  11   119  12.8071
  11   120  11.1503
  11   121  10.889
  11   122  10.5725
  11   123  12.2581
  11   124  10.8864
  11   125  15.2278
  11   126  16.319
  11   127  22.9299
  11   128  27.8751
  11   129  23.2006
  11   130  19.4173
  11   131  17.6552
  11   132  12.6297
  11   133  7.49465
  11   134  10.5177
  11   135  13.6345
  11   136  15.3824
  11   137  17.8319
  11   138  16.1734
  11   139  17.1113
  11   140  17.4041
  11   141  16.3366
  11   142  14.1097
  11   143  12.0738
  11   144  13.0098
  11   145  13.6115
  11   146  13.5058
  11   147  14.4781
  11   148  13.844
  11   149  14.3244
  11   150  16.5388
  11   151  14.3395
  11   152  12.8296
  11   153  12.2373
  11   154  13.818
  11   155  17.4533
  11   156  25.5206
  11   157  18.1122
  11   158  13.4294
  11   159  8.8914
  11   160  7.42403
  11   161  9.73542
  11   162  8.24726
  11   163  9.37831
  11   164  7.60172
  11   165  10.7362
  11   166  10.6868
  11   167  12.1764
  11   168  12.0156
  11   169  14.8741
  11   170  13.2201
  11   171  12.9586
  11   172  13.5703
  11   173  12.3814
  11   174  11.3817
  11   175  14.5862
  11   176  14.6778
  11   177  14.8305
  11   178  16.5572
  11   179  21.2208
  11   180  18.8609
  11   181  17.7222
  11   182  15.604
  11   183  17.901
  11   184  13.5304
  11   185  16.1961
  11   186  11.9449
  11   187  14.3469
  11   188  11.3527
  11   189  8.11846
  11   190  6.51986
  11   191  8.2741
  11   192  8.34101
  11   193  8.2478
  11   194  10.419
  11   195  11.3889
  11   196  10.6525
  11   197  13.6303
  11   198  14.2131
  11   199  12.3205
  11   200  12.0841
  11   201  9.72927
  11   202  10.2941
  11   203  8.04051
  11   204  7.17341
  11   205  8.12173
  11   206  9.45627
  11   207  9.2971
  11   208  9.37679
  11   209  9.67039
  11   210  9.71132
  11   211  9.28293
  11   212  9.17934
  11   213  7.4568
  11   214  7.83068
  11   215  8.1816
  11   216  8.375
  11   217  6.64689
  11   218  7.94759
  11   219  10.726
  11   220  10.9796
  11   221  13.7231
  11   222  13.4551
  11   223  13.8331
  11   224  12.4363
  11   225  16.346
  11   226  17.4872
  11   227  12.1604
  11   228  6.80171
  11   229  6.54532
  11   230  9.7183
  11   231  9.48519
  11   232  10.058
  11   233  9.66364
  11   234  8.72693
  11   235  5.4475
  11   236  6.34363
  11   237  6.5249
  11   238  10.1207
  11   239  11.8187
  11   240  14.1367
  11   241  11.987
  11   242  9.97009
  11   243  8.50058
  11   244  7.50989
  11   245  7.11961
  11   246  6.52391
  11   247  5.78895
  11   248  5.15905
  11   249  3.83433
  11   250  4.42842
  11   251  3.45488
  11   252  4.20279
  11   253  3.63708
  11   254  3.43112
  11   255  3.94549
  11   256  3.44778
  11   257  3.71656
  11   258  7.66434
  11   259  8.12977
  11   260  7.1327
  11   261  7.05519
  11   262  1.93535
  11   263  5.13322
  11   264  3.98325
  11   265  6.76221
  11   266  6.28392
  11   267  10.0354
  11   268  8.81748
  11   269  11.2155
  11   270  12.1092
  11   271  10.2621
  11   272  6.75403
  11   273  8.92406
  11   274  5.70744
  11   275  7.58709
  11   276  3.06314
  11   277  6.38684
  11   278  8.55319
  11   279  6.98863
  11   280  7.58972
  11   281  6.12028
  11   282  7.01047
  11   283  6.14056
  11   284  3.15102
  11   285  6.73721
  11   286  7.20966
  11   287  11.9623
  11   288  16.2187
  11   289  14.0265
  11   290  14.9942
  11   291  13.1791
  11   292  15.2193
  11   293  15.9667
  11   294  8.61834
  11   295  7.33423
  11   296  7.74219
  11   297  14.2974
  11   298  15.5277
  11   299  11.7656
  11   300  4.90028
  11   301  3.21799
  11   302  11.5804
  11   303  12.6177
  11   304  10.9928
  11   305  11.1476
  11   306  12.2858
  11   307  12.699
  11   308  7.43289
  11   309  11.6594
  11   310  14.3103
  11   311  15.0825
  11   312  8.55241
  11   313  10.5368
  11   314  13.8559
  11   315  15.3964
  11   316  13.4549
  11   317  11.214
  11   318  11.6401
  11   319  12.5388
  11   320  14.1604
  11   321  15.673
  11   322  14.7733
  11   323  15.7135
  11   324  16.0701
  11   325  18.1882
  11   326  20.0502
  11   327  12.8017
  11   328  13.277
  11   329  10.6513
  11   330  12.5977
  11   331  8.79428
  11   332  9.65186
  11   333  10.1232
  11   334  8.99318
  11   335  9.30715
  11   336  8.85036
  11   337  12.9119
  11   338  11.1329
  11   339  9.09095
  11   340  6.25649
  11   341  4.2472
  11   342  5.66987
  11   343  5.11327
  11   344  4.6675
  11   345  1.45302
  11   346  7.59172
  11   347  2.0787
  11   348  1.19326
  11   349  2.1034
  11   350  7.371
  11   351  2.59062
  11   352  7.24944
  11   353  5.42538
  11   354  1.29407
  11   355  6.41553
  11   356  6.60795
  11   357  6.12829
  11   358  10.3075
  11   359  11.7149
  11   360  14.8219
  11   361  9.44952
  11   362  9.01025
  11   363  11.3131
  11   364  15.054
  11   365  19.9591
  11   366  17.5835
  11   367  19.5346
  11   368  23.3379
  11   369  19.867
  11   370  19.7794
  11   371  11.6727
  11   372  5.49464
  11   373  4.9429
  11   374  5.29482
  11   375  2.66964
  11   376  2.05566
  11   377  1.62891
  11   378  1.13617
  11   379  1.80223
  11   380  3.13014
  11   381  5.93366
  11   382  5.99927
  11   383  6.53311
  11   384  8.65562
  11   385  9.86738
  11   386  10.0874
  11   387  10.3967
  11   388  10.6215
  11   389  9.79365
  11   390  8.72176
  11   391  9.07584
  11   392  10.1643
  11   393  13.1147
  11   394  12.5626
  11   395  11.3642
  11   396  8.35076
  11   397  5.01913
  11   398  2.63482
  11   399  3.99847
  11   400  5.09393
  11   401  6.28537
  11   402  4.18131
  11   403  5.94
  11   404  6.63108
  11   405  7.8841
  11   406  8.96836
  11   407  7.76346
  11   408  6.95896
  11   409  6.46407
  11   410  6.01167
  11   411  6.63089
  11   412  8.17187
  11   413  6.81972
  11   414  4.324
  11   415  3.92945
  11   416  5.55392
  11   417  7.29495
  11   418  6.66729
  11   419  6.07333
  11   420  5.8036
  11   421  6.04864
  11   422  8.22626
  11   423  6.47452
  11   424  14.2211
  11   425  13.2312
  11   426  15.5245
  11   427  7.49625
  11   428  7.6211
  11   429  5.8851
  11   430  6.71552
  11   431  6.39834
  11   432  5.69759
  11   433  4.57051
  11   434  4.01349
  11   435  2.08841
  11   436  0.501423
  11   437  -99999
  11   438  -99999
  11   439  -99999
  11   440  -99999
  11   441  -99999
  11   442  -99999
  11   443  -99999
  11   444  -99999
  11   445  -99999
  11   446  -99999
  11   447  -99999
  11   448  -99999
  11   449  -99999
  11   450  -99999
  11   451  -99999
  11   452  -99999
  11   453  -99999
  11   454  -99999
  11   455  -99999
  12    18  -99999
  12    19  -99999
  12    20  -99999
  12    21  -99999
  12    22  -99999
  12    23  -99999
  12    24  -99999
  12    25  -99999
  12    26  -99999
  12    27  -99999
  12    28  -99999
  12    29  -99999
  12    30  -99999
  12    31  -99999
  12    32  -99999
  12    33  -99999
  12    34  -99999
  12    35  -99999
  12    36  -99999
  12    37  -99999
  12    38  -99999
  12    39  -99999
  12    40  -99999
  12    41  -99999
  12    42  -99999
  12    43  -99999
  12    44  -99999
  12    45  -99999
  12    46  -99999
  12    47  -99999
  12    48  -99999
  12    49  -99999
  12    50  -99999
  12    51  -99999
  12    52  0
  12    53  0
  12    54  0
  12    55  0
  12    56  0
  12    57  0
  12    58  0
  12    59  0
  12    60  0
  12    61  0
  12    62  0
  12    63  0
  12    64  0
  12    65  0
  12    66  13.727
  12    67  22.2096
  12    68  14.118
  12    69  16.1186
  12    70  11.0175
  12    71  11.0945
  12    72  5.61667
  12    73  7.32533
  12    74  12.247
  12    75  14.2459
  12    76  12.1373
  12    77  12.8429
  12    78  10.3585
  12    79  12.609
  12    80  9.01537
  12    81  5.83449
  12    82  6.05607
  12    83  7.14922
  12    84  6.85784
  12    85  5.57921
  12    86  6.88715
  12    87  6.86286
  12    88  6.2373
  12    89  6.42664
  12    90  6.19056
  12    91  6.60948
  12    92  8.51855
  12    93  8.00783
  12    94  5.86024
  12    95  5.78876
  12    96  9.59021
  12    97  11.5676
  12    98  9.51007
  12    99  11.0323
  12   100  9.27958
  12   101  10.2694
  12   102  10.8116
  12   103  11.8756
  12   104  14.3594
  12   105  10.4388
  12   106  5.08189
  12   107  4.691
  12   108  6.68459
  12   109  11.3942
  12   110  10.9608
  12   111  9.32867
  12   112  10.7866
  12   113  10.9887
  12   114  7.36166
  12   115  7.26518
  12   116  7.00028
  12   117  8.74951
  12   118  11.7906
  12   119  12.0827
  12   120  15.268
  12   121  16.2047
  12   122  11.0628
  12   123  9.76541
  12   124  8.99943
  12   125  13.6005
  12   126  6.58978
  12   127  10.3044
  12   128  10.9867
  12   129  11.2214
  12   130  11.3257
  12   131  10.6316
  12   132  8.43153
  12   133  8.09818
  12   134  8.64952
  12   135  12.33
  12   136  16.4197
  12   137  17.7295
  12   138  15.9267
  12   139  15.3001
  12   140  18.7427
  12   141  15.8114
  12   142  15.8584
  12   143  10.4276
  12   144  11.9621
  12   145  9.25129
  12   146  11.3341
  12   147  11.0597
  12   148  12.2765
  12   149  9.90458
  12   150  12.299
  12   151  8.84088
  12   152  9.70583
  12   153  8.59001
  12   154  10.5321
  12   155  10.7944
  12   156  16.9997
  12   157  17.3174
  12   158  17.5509
  12   159  11.9294
  12   160  12.2041
  12   161  19.6896
  12   162  17.2874
  12   163  17.7369
  12   164  14.3143
  12   165  16.8172
  12   166  14.2426
  12   167  13.9693
  12   168  11.7577
  12   169  11.7838
  12   170  12.329
  12   171  12.672
  12   172  15.8261
  12   173  15.291
  12   174  14.5526
  12   175  15.3065
  12   176  14.8193
  12   177  14.488
  12   178  15.6998
  12   179  19.9574
  12   180  18.9017
  12   181  21.3208
  12   182  23.4046
  12   183  32.6788
  12   184  28.099
  12   185  22.9291
  12   186  21.82
  12   187  21.822
  12   188  16.1405
  12   189  12.3666
  12   190  11.7461
  12   191  12.8736
  12   192  16.6241
  12   193  17.3646
  12   194  18.6005
  12   195  23.3457
  12   196  20.4723
  12   197  18.6658
  12   198  18.1443
  12   199  16.4913
  12   200  14.661
  12   201  11.762
  12   202  12.0937
  12   203  11.5737
  12   204  10.4713
  12   205  10.4516
  12   206  9.78676
  12   207  9.25569
  12   208  9.13712
  12   209  7.78021
  12   210  9.08871
  12   211  8.20743
  12   212  7.73364
  12   213  7.13288
  12   214  8.37797
  12   215  7.89656
  12   216  9.88372
  12   217  8.72229
  12   218  11.0118
  12   219  10.0892
  12   220  11.7498
  12   221  11.7821
  12   222  11.1113
  12   223  10.7517
  12   224  11.8317
  12   225  14.2228
  12   226  13.8877
  12   227  11.8339
  12   228  10.1343
  12   229  12.2192
  12   230  12.9041
  12   231  10.1962
  12   232  9.24911
  12   233  7.69557
  12   234  7.36933
  12   235  6.63094
  12   236  8.76206
  12   237  9.04654
  12   238  9.71093
  12   239  10.5217
  12   240  11.0201
  12   241  8.98219
  12   242  7.67878
  12   243  6.74525
  12   244  4.95685
  12   245  4.07236
  12   246  4.34836
  12   247  3.81257
  12   248  3.81949
  12   249  3.33031
  12   250  2.51282
  12   251  0.997866
  12   252  0.584798
  12   253  2.28111
  12   254  3.94363
  12   255  4.70767
  12   256  5.14293
  12   257  4.84705
  12   258  8.28042
  12   259  7.22962
  12   260  5.83681
  12   261  5.70005
  12   262  2.036
  12   263  6.31179
  12   264  6.21713
  12   265  6.93258
  12   266  6.42666
  12   267  6.23179
  12   268  6.73194
  12   269  9.3809
  12   270  14.0528
  12   271  15.1203
  12   272  12.3753
  12   273  6.55041
  12   274  3.94069
  12   275  4.63796
  12   276  5.80236
  12   277  6.62122
  12   278  10.1685
  12   279  7.27194
  12   280  8.14516
  12   281  7.44897
  12   282  11.3042
  12   283  10.7234
  12   284  8.97568
  12   285  8.96413
  12   286  9.36471
  12   287  8.1559
  12   288  9.63088
  12   289  15.8671
  12   290  22.9786
  12   291  21.6839
  12   292  18.9638
  12   293  18.1777
  12   294  18.6211
  12   295  21.9259
  12   296  24.7663
  12   297  29.885
  12   298  27.7071
  12   299  19.5747
  12   300  15.2703
  12   301  17.1214
  12   302  25.6911
  12   303  27.2122
  12   304  23.1331
  12   305  23.9003
  12   306  22.6911
  12   307  24.1524
  12   308  26.3813
  12   309  32.2585
  12   310  36.1857
  12   311  31.1947
  12   312  15.5869
  12   313  12.8126
  12   314  12.8783
  12   315  17.6706
  12   316  18.7384
  12   317  16.8424
  12   318  13.8211
  12   319  13.5388
  12   320  14.5647
  12   321  17.5987
  12   322  19.552
  12   323  18.1427
  12   324  18.9773
  12   325  22.0662
  12   326  22.2315
  12   327  12.8616
  12   328  9.38668
  12   329  8.12513
  12   330  10.0023
  12   331  10.4619
  12   332  12.1306
  12   333  10.8189
  12   334  8.73218
  12   335  6.02094
  12   336  4.06245
  12   337  5.3555
  12   338  5.38037
  12   339  5.57546
  12   340  3.31506
  12   341  3.87616
  12   342  5.94768
  12   343  6.92441
  12   344  6.59934
  12   345  7.87674
  12   346  12.5543
  12   347  9.69505
  12   348  0.539667
  12   349  0.540102
  12   350  13.3152
  12   351  6.90773
  12   352  10.873
  12   353  4.88224
  12   354  1.3454
  12   355  4.58214
  12   356  6.37371
  12   357  5.22189
  12   358  6.41355
  12   359  5.6541
  12   360  5.85882
  12   361  6.63888
  12   362  6.00581
  12   363  6.98989
  12   364  9.69495
  12   365  10.3178
  12   366  7.56309
  12   367  5.88645
  12   368  10.6955
  12   369  12.9491
  12   370  8.38834
  12   371  5.90041
  12   372  1.94833
  12   373  2.81226
  12   374  3.53115
  12   375  4.16438
  12   376  2.22407
  12   377  5.0514
  12   378  5.02749
  12   379  9.11185
  12   380  8.61042
  12   381  10.4236
  12   382  9.59868
  12   383  9.90804
  12   384  9.18996
  12   385  9.27053
  12   386  9.25497
  12   387  10.1916
  12   388  10.9642
  12   389  12.1515
  12   390  11.4438
  12   391  10.6579
  12   392  10.9744
  12   393  12.6821
  12   394  13.258
  12   395  12.7713
  12   396  9.69431
  12   397  8.0045
  12   398  6.25915
  12   399  8.69944
  12   400  8.93928
  12   401  9.10104
  12   402  7.57766
  12   403  7.43006
  12   404  11.6004
  12   405  10.4859
  12   406  10.4445
  12   407  8.21686
  12   408  8.91889
  12   409  9.25668
  12   410  8.58198
  12   411  9.39364
  12   412  10.4139
  12   413  11.0738
  12   414  9.55122
  12   415  8.66699
  12   416  9.61988
  12   417  10.7778
  12   418  7.77603
  12   419  7.50971
  12   420  6.94693
  12   421  9.87113
  12   422  10.1186
  12   423  9.99963
  12   424  8.77775
  12   425  8.11151
  12   426  9.20986
  12   427  7.40699
  12   428  7.68304
  12   429  6.71034
  12   430  6.86337
  12   431  4.48131
  12   432  4.81635
  12   433  5.66471
  12   434  6.30495
  12   435  6.07994
  12   436  6.2218
  12   437  5.83458
  12   438  8.24718
  12   439  4.77947
  12   440  8.05853
  12   441  -99999
  12   442  -99999
  12   443  -99999
  12   444  -99999
  12   445  -99999
  12   446  -99999
  12   447  -99999
  12   448  -99999
  12   449  -99999
  12   450  -99999
  12   451  -99999
  12   452  -99999
  12   453  -99999
  12   454  -99999
  12   455  -99999
  13    18  -99999
  13    19  -99999
  13    20  -99999
  13    21  -99999
  13    22  -99999
  13    23  -99999
  13    24  -99999
  13    25  -99999
  13    26  -99999
  13    27  -99999
  13    28  -99999
  13    29  -99999
  13    30  -99999
  13    31  -99999
  13    32  -99999
  13    33  -99999
  13    34  -99999
  13    35  -99999
  13    36  -99999
  13    37  -99999
  13    38  -99999
  13    39  -99999
  13    40  -99999
  13    41  -99999
  13    42  -99999
  13    43  -99999
  13    44  -99999
  13    45  -99999
  13    46  -99999
  13    47  -99999
  13    48  -99999
  13    49  -99999
  13    50  -99999
  13    51  -99999
  13    52  0
  13    53  0
  13    54  0
  13    55  0
  13    56  0
  13    57  0
  13    58  0
  13    59  0
  13    60  0
  13    61  0
  13    62  0
  13    63  0
  13    64  0
  13    65  0
  13    66  11.0697
  13    67  18.4726
  13    68  12.3722
  13    69  18.8275
  13    70  14.5129
  13    71  17.8777
  13    72  8.00071
  13    73  11.2561
  13    74  15.6177
  13    75  18.6281
  13    76  11.0982
  13    77  11.153
  13    78  9.95811
  13    79  11.4424
  13    80  9.75332
  13    81  7.03157
  13    82  6.83314
  13    83  7.75639
  13    84  6.99368
  13    85  5.59681
  13    86  4.87968
  13    87  5.72144
  13    88  6.2317
  13    89  8.20008
  13    90  7.02876
  13    91  6.5357
  13    92  6.67103
  13    93  7.55482
  13    94  5.43556
  13    95  4.64714
  13    96  5.85456
  13    97  9.54435
  13    98  8.19689
  13    99  9.89141
  13   100  7.74802
  13   101  9.41358
  13   102  10.3196
  13   103  11.7425
  13   104  14.8376
  13   105  13.3292
  13   106  10.2061
  13   107  9.83826
  13   108  9.4272
  13   109  10.8293
  13   110  10.8725
  13   111  10.4214
  13   112  9.92953
  13   113  9.48698
  13   114  5.48579
  13   115  5.18476
  13   116  4.60854
  13   117  5.82655
  13   118  6.32654
  13   119  7.02426
  13   120  10.3959
  13   121  13.825
  13   122  13.7432
  13   123  11.727
  13   124  13.1845
  13   125  13.2414
  13   126  9.84458
  13   127  13.5194
  13   128  16.0181
  13   129  20.691
  13   130  15.0395
  13   131  15.6942
  13   132  10.6156
  13   133  13.1522
  13   134  11.2799
  13   135  14.8912
  13   136  14.0289
  13   137  16.2469
  13   138  16.5619
  13   139  14.979
  13   140  15.2465
  13   141  13.0444
  13   142  16.1383
  13   143  12.5043
  13   144  15.4949
  13   145  13.1557
  13   146  13.668
  13   147  15.6241
  13   148  13.7833
  13   149  8.97981
  13   150  10.7017
  13   151  10.0976
  13   152  15.0305
  13   153  16.3624
  13   154  18.0278
  13   155  14.1251
  13   156  17.9038
  13   157  17.0414
  13   158  16.076
  13   159  11.3738
  13   160  12.3303
  13   161  13.7661
  13   162  13.7947
  13   163  12.9054
  13   164  13.1439
  13   165  15.3989
  13   166  14.8203
  13   167  13.3634
  13   168  13.8144
  13   169  12.9577
  13   170  13.2011
  13   171  12.444
  13   172  13.6476
  13   173  12.5972
  13   174  11.9513
  13   175  11.0183
  13   176  12.4843
  13   177  12.344
  13   178  12.3833
  13   179  14.4706
  13   180  15.0785
  13   181  17.6507
  13   182  16.6123
  13   183  14.2681
  13   184  13.2919
  13   185  12.6991
  13   186  14.4607
  13   187  14.4014
  13   188  15.7217
  13   189  13.5146
  13   190  10.5507
  13   191  7.8873
  13   192  9.0515
  13   193  13.3603
  13   194  13.6572
  13   195  14.9931
  13   196  12.3395
  13   197  11.4736
  13   198  10.9908
  13   199  9.61646
  13   200  8.74981
  13   201  7.0045
  13   202  7.68379
  13   203  7.61763
  13   204  8.25675
  13   205  9.26367
  13   206  7.92177
  13   207  6.82079
  13   208  6.3787
  13   209  6.1692
  13   210  8.24998
  13   211  8.40787
  13   212  8.41367
  13   213  8.05563
  13   214  8.90608
  13   215  7.76378
  13   216  7.80925
  13   217  7.05552
  13   218  9.1062
  13   219  8.41575
  13   220  9.71474
  13   221  7.30225
  13   222  7.61566
  13   223  8.04142
  13   224  11.2708
  13   225  15.1955
  13   226  14.3747
  13   227  12.1084
  13   228  7.78125
  13   229  10.0808
  13   230  12.4888
  13   231  10.922
  13   232  7.92352
  13   233  7.27771
  13   234  8.57439
  13   235  8.70658
  13   236  9.84962
  13   237  8.30619
  13   238  8.54308
  13   239  11.0982
  13   240  11.029
  13   241  9.73243
  13   242  7.28338
  13   243  5.73787
  13   244  5.99981
  13   245  5.83073
  13   246  5.68751
  13   247  4.47549
  13   248  4.06007
  13   249  4.23955
  13   250  3.19213
  13   251  3.17235
  13   252  3.10222
  13   253  3.36896
  13   254  4.56971
  13   255  6.15739
  13   256  5.74495
  13   257  3.58773
  13   258  3.14058
  13   259  3.34515
  13   260  4.80982
  13   261  5.92038
  13   262  2.76276
  13   263  6.74709
  13   264  9.90707
  13   265  11.0456
  13   266  9.6264
  13   267  8.15984
  13   268  13.476
  13   269  15.4068
  13   270  17.2716
  13   271  10.6556
  13   272  7.13755
  13   273  3.42646
  13   274  4.83509
  13   275  6.50668
  13   276  7.36926
  13   277  7.41239
  13   278  8.35395
  13   279  4.20978
  13   280  3.18299
  13   281  4.32742
  13   282  9.528
  13   283  11.5799
  13   284  6.80377
  13   285  6.34142
  13   286  5.60393
  13   287  4.91618
  13   288  6.43526
  13   289  10.8475
  13   290  17.1896
  13   291  14.6278
  13   292  11.5724
  13   293  12.3186
  13   294  14.7717
  13   295  14.605
  13   296  16.85
  13   297  18.02
  13   298  20.0066
  13   299  15.581
  13   300  10.9342
  13   301  10.9273
  13   302  15.107
  13   303  18.8749
  13   304  19.0886
  13   305  17.1949
  13   306  16.2031
  13   307  15.6878
  13   308  14.8756
  13   309  16.9435
  13   310  16.236
  13   311  20.1602
  13   312  16.6962
  13   313  14.7847
  13   314  11.7054
  13   315  14.1892
  13   316  12.7705
  13   317  17.1228
  13   318  10.844
  13   319  8.59018
  13   320  8.96699
  13   321  11.3266
  13   322  10.637
  13   323  8.852
  13   324  12.8168
  13   325  13.4838
  13   326  16.0629
  13   327  11.5777
  13   328  10.9969
  13   329  10.3152
  13   330  11.1735
  13   331  10.067
  13   332  9.86227
  13   333  7.82923
  13   334  9.22825
  13   335  6.90045
  13   336  6.33465
  13   337  7.66588
  13   338  8.24952
  13   339  7.17702
  13   340  6.01383
  13   341  6.58264
  13   342  7.49006
  13   343  6.12642
  13   344  6.64039
  13   345  5.18406
  13   346  5.31167
  13   347  4.84577
  13   348  2.09175
  13   349  0.770343
  13   350  2.45335
  13   351  2.68466
  13   352  3.69944
  13   353  3.95241
  13   354  6.34747
  13   355  6.57084
  13   356  8.54942
  13   357  7.48511
  13   358  8.92958
  13   359  8.63258
  13   360  10.3372
  13   361  9.05671
  13   362  8.53215
  13   363  8.85614
  13   364  14.0753
  13   365  16.9775
  13   366  13.6358
  13   367  13.5457
  13   368  11.8253
  13   369  13.2154
  13   370  13.3263
  13   371  12.6352
  13   372  6.71574
  13   373  6.08695
  13   374  1.9238
  13   375  3.82643
  13   376  2.43142
  13   377  5.04543
  13   378  5.40454
  13   379  6.4826
  13   380  5.28291
  13   381  5.50915
  13   382  6.15667
  13   383  7.50602
  13   384  7.22369
  13   385  6.01901
  13   386  7.47717
  13   387  7.68827
  13   388  7.34326
  13   389  7.27608
  13   390  7.58335
  13   391  8.54004
  13   392  9.11568
  13   393  11.8112
  13   394  10.6647
  13   395  10.324
  13   396  7.6631
  13   397  8.3711
  13   398  6.55884
  13   399  7.30487
  13   400  6.20091
  13   401  6.44382
  13   402  4.86358
  13   403  4.83735
  13   404  5.65877
  13   405  7.32197
  13   406  10.5561
  13   407  11.9943
  13   408  13.6217
  13   409  9.66888
  13   410  7.90495
  13   411  8.73841
  13   412  9.44489
  13   413  8.42918
  13   414  6.82135
  13   415  6.68882
  13   416  8.68167
  13   417  11.5474
  13   418  11.2891
  13   419  10.3623
  13   420  7.62256
  13   421  9.07228
  13   422  7.87072
  13   423  5.95526
  13   424  6.17266
  13   425  7.23194
  13   426  9.26821
  13   427  8.25363
  13   428  8.7797
  13   429  7.44051
  13   430  4.54207
  13   431  4.80603
  13   432  4.57973
  13   433  6.01176
  13   434  4.8534
  13   435  4.11898
  13   436  1.54634
  13   437  1.44743
  13   438  1.06026
  13   439  0.686823
  13   440  0.254478
  13   441  -99999
  13   442  -99999
  13   443  -99999
  13   444  -99999
  13   445  -99999
  13   446  -99999
  13   447  -99999
  13   448  -99999
  13   449  -99999
  13   450  -99999
  13   451  -99999
  13   452  -99999
  13   453  -99999
  13   454  -99999
  13   455  -99999
  14    18  -99999
  14    19  -99999
  14    20  -99999
  14    21  -99999
  14    22  -99999
  14    23  -99999
  14    24  -99999
  14    25  -99999
  14    26  -99999
  14    27  -99999
  14    28  -99999
  14    29  -99999
  14    30  -99999
  14    31  -99999
  14    32  -99999
  14    33  -99999
  14    34  -99999
  14    35  -99999
  14    36  -99999
  14    37  -99999
  14    38  -99999
  14    39  -99999
  14    40  -99999
  14    41  -99999
  14    42  -99999
  14    43  -99999
  14    44  -99999
  14    45  -99999
  14    46  -99999
  14    47  -99999
  14    48  -99999
  14    49  -99999
  14    50  -99999
  14    51  -99999
  14    52  0
  14    53  0
  14    54  0
  14    55  0
  14    56  0
  14    57  0
  14    58  0
  14    59  0
  14    60  0
  14    61  0
  14    62  0
  14    63  0
  14    64  0
  14    65  0
  14    66  5.61989
  14    67  13.4457
  14    68  10.5944
  14    69  16.1021
  14    70  11.8274
  14    71  12.8103
  14    72  8.87307
  14    73  10.0582
  14    74  10.5328
  14    75  11.3463
  14    76  11.4752
  14    77  11.2654
  14    78  10.5582
  14    79  9.23631
  14    80  7.06647
  14    81  5.52581
  14    82  6.10553
  14    83  6.61349
  14    84  6.923
  14    85  6.06624
  14    86  5.4868
  14    87  5.77884
  14    88  4.51174
  14    89  4.91706
  14    90  5.23276
  14    91  7.60663
  14    92  7.34936
  14    93  9.46332
  14    94  6.79744
  14    95  6.27799
  14    96  7.12467
  14    97  9.75666
  14    98  8.70127
  14    99  8.83825
  14   100  6.79665
  14   101  7.00022
  14   102  7.60692
  14   103  7.70144
  14   104  8.35986
  14   105  7.09298
  14   106  7.37264
  14   107  9.90806
  14   108  9.75862
  14   109  9.18193
  14   110  11.2216
  14   111  12.1231
  14   112  10.7734
  14   113  11.5826
  14   114  9.60131
  14   115  10.3344
  14   116  8.47566
  14   117  7.88981
  14   118  8.82488
  14   119  12.2734
  14   120  18.1699
  14   121  21.5775
  14   122  16.7227
  14   123  15.2922
  14   124  15.9611
  14   125  8.26083
  14   126  2.96194
  14   127  4.27887
  14   128  5.79023
  14   129  7.67738
  14   130  5.92763
  14   131  6.60389
  14   132  7.4703
  14   133  9.05091
  14   134  9.24342
  14   135  11.8021
  14   136  9.95459
  14   137  11.6493
  14   138  12.3302
  14   139  10.6603
  14   140  12.553
  14   141  10.9199
  14   142  14.1273
  14   143  12.3686
  14   144  13.379
  14   145  12.2067
  14   146  12.0575
  14   147  10.9179
  14   148  11.7654
  14   149  7.02403
  14   150  6.04952
  14   151  6.20416
  14   152  10.5247
  14   153  11.297
  14   154  11.425
  14   155  8.21337
  14   156  11.8185
  14   157  11.2682
  14   158  14.35
  14   159  11.4173
  14   160  13.8962
  14   161  13.7784
  14   162  13.471
  14   163  12.9859
  14   164  11.984
  14   165  12.0653
  14   166  13.0154
  14   167  12.6244
  14   168  11.6411
  14   169  10.0214
  14   170  11.8504
  14   171  11.9156
  14   172  11.6948
  14   173  12.9088
  14   174  13.4718
  14   175  13.1812
  14   176  16.1725
  14   177  16.4413
  14   178  16.0956
  14   179  15.159
  14   180  19.1201
  14   181  20.8792
  14   182  22.0894
  14   183  18.8913
  14   184  22.6163
  14   185  19.1782
  14   186  17.9714
  14   187  15.4297
  14   188  18.472
  14   189  13.9222
  14   190  12.1366
  14   191  10.2935
  14   192  11.86
  14   193  15.6792
  14   194  16.4106
  14   195  15.7148
  14   196  11.8175
  14   197  10.9334
  14   198  13.7133
  14   199  13.8314
  14   200  11.0499
  14   201  9.83188
  14   202  8.60448
  14   203  7.93611
  14   204  7.62685
  14   205  8.26938
  14   206  8.01921
  14   207  5.80932
  14   208  5.38575
  14   209  5.49569
  14   210  7.50294
  14   211  6.34915
  14   212  5.90413
  14   213  5.19205
  14   214  5.23955
  14   215  6.53811
  14   216  7.38938
  14   217  9.75936
  14   218  12.2513
  14   219  11.8978
  14   220  11.2978
  14   221  7.73073
  14   222  7.43618
  14   223  7.92406
  14   224  10.5773
  14   225  12.032
  14   226  12.7049
  14   227  11.8668
  14   228  8.16878
  14   229  10.6341
  14   230  12.1219
  14   231  11.6379
  14   232  9.93231
  14   233  8.11782
  14   234  7.7535
  14   235  9.30383
  14   236  9.34671
  14   237  7.2244
  14   238  7.07582
  14   239  9.90214
  14   240  8.74639
  14   241  8.99707
  14   242  6.18157
  14   243  5.68302
  14   244  4.17344
  14   245  4.89037
  14   246  4.23717
  14   247  3.92983
  14   248  3.19825
  14   249  4.01325
  14   250  2.46345
  14   251  2.34478
  14   252  0.534549
  14   253  0.506676
  14   254  2.54242
  14   255  5.91924
  14   256  5.23291
  14   257  4.86161
  14   258  5.17383
  14   259  3.16561
  14   260  4.02764
  14   261  2.76188
  14   262  1.10774
  14   263  3.64625
  14   264  7.29162
  14   265  9.46981
  14   266  6.39446
  14   267  8.31164
  14   268  11.1184
  14   269  11.0292
  14   270  9.35215
  14   271  6.60942
  14   272  6.85282
  14   273  7.85467
  14   274  10.1609
  14   275  10.6268
  14   276  11.4445
  14   277  10.6412
  14   278  8.98815
  14   279  6.52034
  14   280  5.2268
  14   281  9.74354
  14   282  11.9468
  14   283  13.7945
  14   284  7.27802
  14   285  5.9326
  14   286  6.35399
  14   287  4.91797
  14   288  6.31534
  14   289  9.77186
  14   290  14.7485
  14   291  14.5059
  14   292  11.102
  14   293  11.7367
  14   294  10.8651
  14   295  11.114
  14   296  11.9368
  14   297  15.0238
  14   298  19.4981
  14   299  18.9553
  14   300  17.9873
  14   301  17.0985
  14   302  19.3517
  14   303  18.6444
  14   304  19.0097
  14   305  20.0463
  14   306  19.9826
  14   307  17.2441
  14   308  15.6738
  14   309  15.6844
  14   310  12.29
  14   311  13.5998
  14   312  8.32075
  14   313  11.4841
  14   314  8.82139
  14   315  10.6919
  14   316  11.7122
  14   317  17.3694
  14   318  13.9483
  14   319  11.3529
  14   320  9.84601
  14   321  12.7743
  14   322  14.0006
  14   323  14.1204
  14   324  18.9351
  14   325  16.3152
  14   326  14.1873
  14   327  12.1748
  14   328  11.4842
  14   329  11.2194
  14   330  11.1081
  14   331  9.92626
  14   332  11.1053
  14   333  10.1234
  14   334  11.0249
  14   335  8.76124
  14   336  6.26583
  14   337  6.37153
  14   338  5.99451
  14   339  7.81884
  14   340  8.36574
  14   341  6.96304
  14   342  9.27977
  14   343  7.16383
  14   344  8.52384
  14   345  5.61557
  14   346  7.63755
  14   347  3.02644
  14   348  2.50734
  14   349  0.0322688
  14   350  8.05593
  14   351  4.75511
  14   352  2.39943
  14   353  1.52109
  14   354  3.63797
  14   355  3.45112
  14   356  5.87414
  14   357  5.20059
  14   358  5.11565
  14   359  5.37235
  14   360  6.67845
  14   361  6.55123
  14   362  4.98343
  14   363  3.42479
  14   364  7.79792
  14   365  8.48865
  14   366  9.14038
  14   367  7.75065
  14   368  9.98407
  14   369  11.6633
  14   370  13.1714
  14   371  9.48523
  14   372  5.36958
  14   373  3.24828
  14   374  0.672367
  14   375  2.39555
  14   376  3.14435
  14   377  6.38996
  14   378  7.58208
  14   379  7.89386
  14   380  6.67758
  14   381  5.8437
  14   382  9.32269
  14   383  9.59322
  14   384  10.6449
  14   385  8.56582
  14   386  10.2464
  14   387  10.4819
  14   388  8.88598
  14   389  8.34381
  14   390  6.78357
  14   391  9.00451
  14   392  9.32059
  14   393  10.1754
  14   394  8.0076
  14   395  10.2785
  14   396  9.97661
  14   397  10.302
  14   398  8.11413
  14   399  7.89016
  14   400  7.9926
  14   401  8.51305
  14   402  8.42563
  14   403  7.60899
  14   404  7.83075
  14   405  5.90043
  14   406  9.46227
  14   407  10.7689
  14   408  13.3965
  14   409  10.7466
  14   410  10.5397
  14   411  10.0408
  14   412  10.2464
  14   413  8.92844
  14   414  7.25479
  14   415  7.11921
  14   416  7.21822
  14   417  12.894
  14   418  11.7967
  14   419  11.253
  14   420  9.21896
  14   421  9.54844
  14   422  7.73091
  14   423  6.22498
  14   424  6.42175
  14   425  7.67632
  14   426  7.57479
  14   427  5.96546
  14   428  5.65234
  14   429  5.501
  14   430  5.08423
  14   431  4.92097
  14   432  4.6637
  14   433  4.34955
  14   434  4.29981
  14   435  3.89947
  14   436  3.42931
  14   437  4.06809
  14   438  5.33985
  14   439  3.45923
  14   440  7.44268
  14   441  3.91087
  14   442  6.03834
  14   443  2.02477
  14   444  6.67297
  14   445  7.93315
  14   446  -99999
  14   447  -99999
  14   448  -99999
  14   449  -99999
  14   450  -99999
  14   451  -99999
  14   452  -99999
  14   453  -99999
  14   454  -99999
  14   455  -99999
  15    18  -99999
  15    19  -99999
  15    20  -99999
  15    21  -99999
  15    22  -99999
  15    23  -99999
  15    24  -99999
  15    25  -99999
  15    26  -99999
  15    27  -99999
  15    28  -99999
  15    29  -99999
  15    30  -99999
  15    31  -99999
  15    32  -99999
  15    33  -99999
  15    34  -99999
  15    35  -99999
  15    36  -99999
  15    37  -99999
  15    38  -99999
  15    39  -99999
  15    40  -99999
  15    41  -99999
  15    42  -99999
  15    43  -99999
  15    44  -99999
  15    45  -99999
  15    46  -99999
  15    47  -99999
  15    48  -99999
  15    49  -99999
  15    50  -99999
  15    51  -99999
  15    52  0
  15    53  0
  15    54  0
  15    55  0
  15    56  0
  15    57  0
  15    58  0
  15    59  0
  15    60  0
  15    61  0
  15    62  0
  15    63  0
  15    64  0
  15    65  8.12755
  15    66  4.02643
  15    67  10.5519
  15    68  8.21848
  15    69  13.9408
  15    70  9.40038
  15    71  11.3389
  15    72  10.9243
  15    73  10.0962
  15    74  13.5883
  15    75  12.2423
  15    76  11.4442
  15    77  8.30443
  15    78  6.61903
  15    79  7.49713
  15    80  5.56139
  15    81  4.93085
  15    82  5.18586
  15    83  5.82037
  15    84  8.14228
  15    85  8.80075
  15    86  8.36403
  15    87  7.39155
  15    88  5.42347
  15    89  6.48754
  15    90  6.76139
  15    91  7.89046
  15    92  6.19185
  15    93  6.65162
  15    94  4.66433
  15    95  4.90232
  15    96  6.13546
  15    97  9.35697
  15    98  8.62638
  15    99  7.53234
  15   100  4.44597
  15   101  5.84872
  15   102  7.64284
  15   103  8.65911
  15   104  8.90865
  15   105  7.86688
  15   106  8.23363
  15   107  9.77006
  15   108  9.04109
  15   109  7.4306
  15   110  8.98549
  15   111  9.89669
  15   112  7.75226
  15   113  7.85763
  15   114  7.65689
  15   115  8.04909
  15   116  7.02858
  15   117  5.34849
  15   118  5.81876
  15   119  9.28319
  15   120  10.3974
  15   121  14.7839
  15   122  12.9271
  15   123  13.2533
  15   124  14.1666
  15   125  10.6991
  15   126  9.87693
  15   127  11.1548
  15   128  12.3489
  15   129  14.9309
  15   130  12.0264
  15   131  14.925
  15   132  15.7761
  15   133  14.7367
  15   134  10.8155
  15   135  13.5475
  15   136  11.8216
  15   137  13.9245
  15   138  12.9325
  15   139  11.0484
  15   140  13.4509
  15   141  9.72715
  15   142  13.1151
  15   143  11.9758
  15   144  15.9349
  15   145  15.2048
  15   146  16.975
  15   147  14.5943
  15   148  15.1376
  15   149  9.87397
  15   150  10.1235
  15   151  11.5595
  15   152  12.7133
  15   153  10.3059
  15   154  9.60425
  15   155  10.846
  15   156  13.5415
  15   157  12.083
  15   158  9.58852
  15   159  9.8881
  15   160  10.9273
  15   161  11.9312
  15   162  14.7705
  15   163  15.7441
  15   164  15.1465
  15   165  13.1244
  15   166  13.9921
  15   167  13.9735
  15   168  13.0484
  15   169  11.403
  15   170  11.0694
  15   171  11.2784
  15   172  9.96338
  15   173  10.9203
  15   174  10.8694
  15   175  11.2868
  15   176  13.1531
  15   177  16.0899
  15   178  16.2878
  15   179  13.7446
  15   180  13.143
  15   181  13.7688
  15   182  13.8393
  15   183  13.8424
  15   184  20.497
  15   185  19.3456
  15   186  20.1005
  15   187  17.5444
  15   188  15.1987
  15   189  10.7124
  15   190  8.46401
  15   191  9.06031
  15   192  10.4408
  15   193  10.2178
  15   194  10.3052
  15   195  8.9375
  15   196  6.97051
  15   197  8.15005
  15   198  10.3647
  15   199  11.37
  15   200  9.95381
  15   201  9.07443
  15   202  7.73932
  15   203  7.58768
  15   204  6.6375
  15   205  7.61139
  15   206  7.58428
  15   207  5.98461
  15   208  5.96093
  15   209  6.39271
  15   210  7.30813
  15   211  7.46036
  15   212  7.73055
  15   213  7.48889
  15   214  6.96848
  15   215  7.74891
  15   216  6.66427
  15   217  7.46471
  15   218  7.62407
  15   219  8.9505
  15   220  9.23033
  15   221  6.54585
  15   222  5.72211
  15   223  6.6978
  15   224  9.24471
  15   225  10.5164
  15   226  10.8104
  15   227  8.42078
  15   228  6.71827
  15   229  8.78584
  15   230  10.9296
  15   231  11.9864
  15   232  10.691
  15   233  9.36602
  15   234  7.27184
  15   235  7.35951
  15   236  7.5356
  15   237  7.82084
  15   238  9.65363
  15   239  10.4155
  15   240  10.4136
  15   241  9.76317
  15   242  7.46671
  15   243  7.19979
  15   244  5.07808
  15   245  5.81665
  15   246  4.96206
  15   247  3.24064
  15   248  3.16146
  15   249  2.84836
  15   250  3.13174
  15   251  3.19113
  15   252  2.8498
  15   253  2.6777
  15   254  4.61476
  15   255  5.54729
  15   256  5.11833
  15   257  4.20695
  15   258  4.53993
  15   259  1.64797
  15   260  3.04453
  15   261  3.23778
  15   262  4.71103
  15   263  6.45613
  15   264  8.97703
  15   265  7.12285
  15   266  4.73326
  15   267  5.81192
  15   268  9.04778
  15   269  7.40037
  15   270  5.99902
  15   271  5.56771
  15   272  6.33579
  15   273  7.28469
  15   274  6.43691
  15   275  5.37819
  15   276  5.90892
  15   277  7.03278
  15   278  7.31159
  15   279  5.34104
  15   280  4.33333
  15   281  6.48023
  15   282  7.41277
  15   283  8.55532
  15   284  3.63646
  15   285  2.32852
  15   286  2.744
  15   287  3.27822
  15   288  5.30995
  15   289  8.24726
  15   290  13.1246
  15   291  15.9094
  15   292  14.4349
  15   293  13.4232
  15   294  12.0113
  15   295  8.70785
  15   296  7.55311
  15   297  6.92961
  15   298  10.0497
  15   299  9.51534
  15   300  11.4935
  15   301  12.5258
  15   302  15.7033
  15   303  11.7274
  15   304  8.49057
  15   305  10.7668
  15   306  11.2065
  15   307  10.9215
  15   308  7.54359
  15   309  5.79931
  15   310  2.0314
  15   311  3.57637
  15   312  6.03892
  15   313  10.5663
  15   314  11.1324
  15   315  11.397
  15   316  9.72529
  15   317  13.7701
  15   318  7.49776
  15   319  6.01867
  15   320  4.22255
  15   321  8.59662
  15   322  6.78368
  15   323  7.09227
  15   324  10.5793
  15   325  11.642
  15   326  10.446
  15   327  9.77563
  15   328  9.84639
  15   329  9.64271
  15   330  10.9988
  15   331  10.8469
  15   332  11.8783
  15   333  10.7595
  15   334  8.9928
  15   335  9.22624
  15   336  5.93081
  15   337  4.94839
  15   338  3.82738
  15   339  2.63759
  15   340  5.5219
  15   341  2.20931
  15   342  3.57843
  15   343  1.98491
  15   344  3.24858
  15   345  1.40732
  15   346  3.83369
  15   347  2.1368
  15   348  7.19035
  15   349  3.46944
  15   350  8.92707
  15   351  7.41998
  15   352  6.24532
  15   353  5.51456
  15   354  6.02817
  15   355  4.57696
  15   356  4.70158
  15   357  4.30825
  15   358  3.0616
  15   359  4.18542
  15   360  5.26825
  15   361  4.81992
  15   362  6.10576
  15   363  6.6432
  15   364  9.29847
  15   365  9.79936
  15   366  10.2015
  15   367  13.7331
  15   368  15.0461
  15   369  11.9396
  15   370  13.6496
  15   371  10.9621
  15   372  9.86028
  15   373  8.71255
  15   374  5.70827
  15   375  4.05752
  15   376  4.74308
  15   377  5.45722
  15   378  7.77195
  15   379  7.43409
  15   380  7.53566
  15   381  6.43476
  15   382  8.99479
  15   383  8.59387
  15   384  8.55471
  15   385  7.25125
  15   386  7.06589
  15   387  6.87937
  15   388  7.41315
  15   389  7.36304
  15   390  7.11519
  15   391  8.8357
  15   392  9.30755
  15   393  9.66911
  15   394  8.22907
  15   395  7.79975
  15   396  7.89025
  15   397  9.23046
  15   398  7.46143
  15   399  7.58526
  15   400  7.9132
  15   401  7.63549
  15   402  6.40387
  15   403  5.61515
  15   404  7.09906
  15   405  7.3811
  15   406  9.48837
  15   407  11.3283
  15   408  11.6712
  15   409  8.90066
  15   410  11.3224
  15   411  10.2469
  15   412  11.0892
  15   413  8.16077
  15   414  7.41242
  15   415  7.40288
  15   416  8.53396
  15   417  12.5425
  15   418  12.3413
  15   419  11.6234
  15   420  10.1438
  15   421  9.54656
  15   422  7.91787
  15   423  6.7799
  15   424  7.13382
  15   425  8.28391
  15   426  8.15625
  15   427  7.44727
  15   428  7.41943
  15   429  5.71408
  15   430  5.92386
  15   431  5.64176
  15   432  5.43217
  15   433  5.25991
  15   434  5.31852
  15   435  5.14228
  15   436  3.3217
  15   437  2.30267
  15   438  0.752134
  15   439  0.645356
  15   440  0.951848
  15   441  0.0284466
  15   442  0.686984
  15   443  7.95808
  15   444  3.72899
  15   445  -99999
  15   446  -99999
  15   447  -99999
  15   448  -99999
  15   449  -99999
  15   450  -99999
  15   451  -99999
  15   452  -99999
  15   453  -99999
  15   454  -99999
  15   455  -99999
  16    18  -99999
  16    19  -99999
  16    20  -99999
  16    21  -99999
  16    22  -99999
  16    23  -99999
  16    24  -99999
  16    25  -99999
  16    26  -99999
  16    27  -99999
  16    28  -99999
  16    29  -99999
  16    30  -99999
  16    31  -99999
  16    32  -99999
  16    33  -99999
  16    34  -99999
  16    35  -99999
  16    36  -99999
  16    37  -99999
  16    38  -99999
  16    39  -99999
  16    40  -99999
  16    41  -99999
  16    42  -99999
  16    43  -99999
  16    44  -99999
  16    45  -99999
  16    46  -99999
  16    47  -99999
  16    48  -99999
  16    49  -99999
  16    50  -99999
  16    51  -99999
  16    52  0
  16    53  0
  16    54  0
  16    55  0
  16    56  0
  16    57  0
  16    58  0
  16    59  0
  16    60  0
  16    61  0
  16    62  0
  16    63  0
  16    64  0
  16    65  10.3412
  16    66  5.97704
  16    67  7.9253
  16    68  5.34976
  16    69  5.10798
  16    70  4.74202
  16    71  6.11766
  16    72  10.3278
  16    73  8.68503
  16    74  11.3377
  16    75  10.4316
  16    76  10.2002
  16    77  8.90706
  16    78  6.97313
  16    79  8.29913
  16    80  6.12769
  16    81  5.95198
  16    82  7.54272
  16    83  7.83065
  16    84  9.38206
  16    85  8.18224
  16    86  7.3095
  16    87  6.06031
  16    88  5.44148
  16    89  5.58957
  16    90  6.65989
  16    91  6.97735
  16    92  7.18443
  16    93  8.41067
  16    94  7.13067
  16    95  7.42253
  16    96  7.78023
  16    97  9.49339
  16    98  8.85831
  16    99  7.83372
  16   100  5.8294
  16   101  5.30308
  16   102  7.98594
  16   103  9.08183
  16   104  9.57331
  16   105  7.73768
  16   106  5.97607
  16   107  6.78289
  16   108  7.58564
  16   109  7.18127
  16   110  10.7408
  16   111  11.2729
  16   112  10.6688
  16   113  10.1887
  16   114  8.32566
  16   115  8.16487
  16   116  8.83396
  16   117  8.05622
  16   118  8.17691
  16   119  10.0465
  16   120  13.8923
  16   121  18.0886
  16   122  13.4048
  16   123  12.091
  16   124  13.0864
  16   125  12.2961
  16   126  10.2228
  16   127  10.6398
  16   128  9.90071
  16   129  12.4108
  16   130  10.8611
  16   131  13.9278
  16   132  11.1426
  16   133  8.21869
  16   134  6.88288
  16   135  9.87587
  16   136  10.9904
  16   137  12.0434
  16   138  12.8772
  16   139  10.5854
  16   140  9.88985
  16   141  9.11942
  16   142  9.86678
  16   143  9.48496
  16   144  9.76994
  16   145  8.65164
  16   146  12.0141
  16   147  11.3555
  16   148  11.2914
  16   149  7.60719
  16   150  8.11433
  16   151  9.88514
  16   152  8.97654
  16   153  7.4392
  16   154  7.37602
  16   155  10.3352
  16   156  13.0786
  16   157  13.9658
  16   158  10.4203
  16   159  11.7153
  16   160  8.37864
  16   161  9.49484
  16   162  12.1667
  16   163  14.2234
  16   164  14.8926
  16   165  12.053
  16   166  12.5417
  16   167  13.5243
  16   168  12.9945
  16   169  13.4314
  16   170  11.9281
  16   171  11.9656
  16   172  11.205
  16   173  10.5276
  16   174  10.7602
  16   175  11.1245
  16   176  12.219
  16   177  14.8168
  16   178  15.1511
  16   179  13.5982
  16   180  13.3933
  16   181  13.8078
  16   182  14.3744
  16   183  14.4102
  16   184  15.8252
  16   185  17.6372
  16   186  19.808
  16   187  18.6246
  16   188  17.0149
  16   189  11.3027
  16   190  10.3751
  16   191  10.8518
  16   192  12.6755
  16   193  12.8637
  16   194  11.9154
  16   195  12.2169
  16   196  11.1759
  16   197  12.766
  16   198  15.3702
  16   199  14.0224
  16   200  11.5488
  16   201  9.50286
  16   202  9.57056
  16   203  8.03106
  16   204  6.79884
  16   205  7.89283
  16   206  8.63831
  16   207  7.46629
  16   208  7.06176
  16   209  5.79285
  16   210  7.36134
  16   211  7.60583
  16   212  7.96109
  16   213  6.87846
  16   214  7.17716
  16   215  7.02967
  16   216  5.36613
  16   217  5.47998
  16   218  6.91683
  16   219  8.71713
  16   220  8.82058
  16   221  8.78147
  16   222  9.14627
  16   223  10.1186
  16   224  12.4233
  16   225  12.8966
  16   226  11.087
  16   227  7.96118
  16   228  6.59679
  16   229  6.52336
  16   230  9.46951
  16   231  10.4036
  16   232  10.5067
  16   233  9.75033
  16   234  7.85152
  16   235  6.95529
  16   236  5.69221
  16   237  6.2764
  16   238  7.80134
  16   239  7.62395
  16   240  7.36707
  16   241  6.55603
  16   242  7.11861
  16   243  7.30805
  16   244  6.41064
  16   245  5.5872
  16   246  5.05593
  16   247  3.56443
  16   248  3.47313
  16   249  2.31507
  16   250  1.83055
  16   251  1.70443
  16   252  1.61858
  16   253  2.4847
  16   254  3.14427
  16   255  2.29513
  16   256  2.96192
  16   257  3.16472
  16   258  6.50768
  16   259  5.54764
  16   260  5.7422
  16   261  5.63183
  16   262  5.06668
  16   263  6.3356
  16   264  7.15471
  16   265  5.79681
  16   266  4.58303
  16   267  6.44394
  16   268  9.38566
  16   269  9.29963
  16   270  9.29221
  16   271  8.06741
  16   272  10.4572
  16   273  9.44373
  16   274  6.23116
  16   275  3.79514
  16   276  5.24263
  16   277  6.15902
  16   278  7.12762
  16   279  5.63676
  16   280  6.30194
  16   281  8.2712
  16   282  9.22745
  16   283  8.75899
  16   284  5.38657
  16   285  4.18982
  16   286  6.13228
  16   287  7.53955
  16   288  8.40653
  16   289  8.60281
  16   290  11.3204
  16   291  13.3536
  16   292  13.2624
  16   293  11.8948
  16   294  11.5692
  16   295  9.93869
  16   296  8.8875
  16   297  8.80775
  16   298  9.66321
  16   299  9.25399
  16   300  11.8873
  16   301  12.8348
  16   302  13.3241
  16   303  8.48632
  16   304  6.44547
  16   305  6.98258
  16   306  8.32299
  16   307  12.0836
  16   308  10.4931
  16   309  9.58305
  16   310  7.22693
  16   311  7.53374
  16   312  9.68907
  16   313  11.1692
  16   314  12.4006
  16   315  12.0734
  16   316  12.0004
  16   317  12.485
  16   318  9.68057
  16   319  8.84043
  16   320  9.5079
  16   321  14.0954
  16   322  11.0586
  16   323  11.0427
  16   324  12.3516
  16   325  14.6945
  16   326  13.542
  16   327  13.2814
  16   328  13.3753
  16   329  12.3025
  16   330  12.7995
  16   331  11.6542
  16   332  10.0814
  16   333  10.9825
  16   334  10.2225
  16   335  9.21737
  16   336  7.91902
  16   337  6.09519
  16   338  6.404
  16   339  4.22363
  16   340  7.02467
  16   341  5.07669
  16   342  7.40186
  16   343  5.66741
  16   344  6.17348
  16   345  3.43321
  16   346  5.42734
  16   347  4.11924
  16   348  8.78351
  16   349  4.84038
  16   350  7.47503
  16   351  3.86989
  16   352  1.92703
  16   353  2.02494
  16   354  1.62408
  16   355  2.36639
  16   356  3.64283
  16   357  4.86873
  16   358  5.05967
  16   359  5.94718
  16   360  4.4813
  16   361  2.32097
  16   362  3.21426
  16   363  6.14634
  16   364  5.79764
  16   365  6.77618
  16   366  7.52156
  16   367  10.6156
  16   368  14.4973
  16   369  8.35048
  16   370  10.143
  16   371  6.0585
  16   372  5.8112
  16   373  3.60556
  16   374  4.73569
  16   375  3.91585
  16   376  4.19634
  16   377  4.48727
  16   378  5.91139
  16   379  5.91748
  16   380  7.19513
  16   381  8.29414
  16   382  8.75122
  16   383  10.4351
  16   384  8.93449
  16   385  10.2004
  16   386  9.5133
  16   387  8.19515
  16   388  7.16562
  16   389  7.98169
  16   390  9.50776
  16   391  10.6226
  16   392  11.3997
  16   393  10.897
  16   394  9.14272
  16   395  8.2038
  16   396  8.15264
  16   397  7.91302
  16   398  8.14533
  16   399  8.40523
  16   400  9.04241
  16   401  8.09518
  16   402  6.95647
  16   403  6.99805
  16   404  8.10861
  16   405  8.27133
  16   406  7.22289
  16   407  7.01395
  16   408  8.83072
  16   409  8.34489
  16   410  10.3009
  16   411  10.4862
  16   412  10.5534
  16   413  8.226
  16   414  7.70442
  16   415  9.68012
  16   416  10.9896
  16   417  11.3603
  16   418  9.81319
  16   419  10.5354
  16   420  11.4532
  16   421  10.8714
  16   422  8.76699
  16   423  8.4961
  16   424  8.68062
  16   425  9.33169
  16   426  8.60877
  16   427  6.97774
  16   428  6.16276
  16   429  4.90795
  16   430  4.80009
  16   431  4.52929
  16   432  4.24635
  16   433  4.2042
  16   434  3.91324
  16   435  4.36608
  16   436  3.49059
  16   437  3.16742
  16   438  1.98892
  16   439  1.89461
  16   440  0.413411
  16   441  1.09768
  16   442  1.81425
  16   443  9.86768
  16   444  6.38484
  16   445  -99999
  16   446  -99999
  16   447  -99999
  16   448  -99999
  16   449  -99999
  16   450  -99999
  16   451  -99999
  16   452  -99999
  16   453  -99999
  16   454  -99999
  16   455  -99999
  17    18  -99999
  17    19  -99999
  17    20  -99999
  17    21  -99999
  17    22  -99999
  17    23  -99999
  17    24  -99999
  17    25  -99999
  17    26  -99999
  17    27  -99999
  17    28  -99999
  17    29  -99999
  17    30  -99999
  17    31  -99999
  17    32  -99999
  17    33  -99999
  17    34  -99999
  17    35  -99999
  17    36  -99999
  17    37  -99999
  17    38  -99999
  17    39  -99999
  17    40  -99999
  17    41  -99999
  17    42  -99999
  17    43  -99999
  17    44  -99999
  17    45  -99999
  17    46  -99999
  17    47  -99999
  17    48  -99999
  17    49  -99999
  17    50  -99999
  17    51  -99999
  17    52  0
  17    53  0
  17    54  0
  17    55  0
  17    56  0
  17    57  0
  17    58  0
  17    59  0
  17    60  0
  17    61  0
  17    62  0
  17    63  0
  17    64  0
  17    65  10.8899
  17    66  9.9189
  17    67  7.05048
  17    68  6.19109
  17    69  3.67114
  17    70  4.03487
  17    71  6.4727
  17    72  10.1432
  17    73  10.6382
  17    74  10.6997
  17    75  8.65754
  17    76  6.26025
  17    77  5.68668
  17    78  5.85718
  17    79  7.39477
  17    80  6.10746
  17    81  5.74963
  17    82  7.84008
  17    83  7.03649
  17    84  7.16379
  17    85  5.04384
  17    86  6.0701
  17    87  6.01052
  17    88  6.74866
  17    89  5.00044
  17    90  5.89179
  17    91  5.12247
  17    92  5.04107
  17    93  7.03317
  17    94  6.34304
  17    95  5.93656
  17    96  5.26923
  17    97  6.20637
  17    98  6.54491
  17    99  8.60534
  17   100  8.61767
  17   101  8.22175
  17   102  9.58858
  17   103  9.96848
  17   104  11.8747
  17   105  11.7158
  17   106  8.77544
  17   107  7.24196
  17   108  7.24097
  17   109  6.76175
  17   110  9.19873
  17   111  8.54545
  17   112  8.21693
  17   113  6.15964
  17   114  4.59861
  17   115  5.23978
  17   116  7.60709
  17   117  7.52763
  17   118  7.01326
  17   119  8.42857
  17   120  11.7532
  17   121  13.8303
  17   122  10.0971
  17   123  9.23748
  17   124  10.6341
  17   125  14.1295
  17   126  15.734
  17   127  15.978
  17   128  16.0203
  17   129  20.1766
  17   130  15.5967
  17   131  16.4067
  17   132  12.4022
  17   133  11.5945
  17   134  9.75565
  17   135  9.56598
  17   136  12.3189
  17   137  12.9618
  17   138  12.0922
  17   139  12.499
  17   140  11.883
  17   141  10.4544
  17   142  9.5307
  17   143  8.61614
  17   144  9.18349
  17   145  6.2463
  17   146  11.3862
  17   147  11.1155
  17   148  11.9501
  17   149  8.7427
  17   150  9.12589
  17   151  9.711
  17   152  7.98903
  17   153  7.86384
  17   154  8.13122
  17   155  10.8025
  17   156  12.5303
  17   157  12.0591
  17   158  10.5551
  17   159  11.8829
  17   160  8.58424
  17   161  10.2951
  17   162  9.63634
  17   163  12.6587
  17   164  10.3046
  17   165  8.46458
  17   166  6.75709
  17   167  8.99563
  17   168  9.62914
  17   169  10.1316
  17   170  8.71914
  17   171  9.53187
  17   172  9.81032
  17   173  10.1152
  17   174  10.3939
  17   175  9.2356
  17   176  8.85822
  17   177  9.29469
  17   178  11.0415
  17   179  10.2931
  17   180  10.8777
  17   181  11.9065
  17   182  13.359
  17   183  12.5148
  17   184  11.6676
  17   185  12.1346
  17   186  13.7683
  17   187  13.528
  17   188  12.7956
  17   189  10.106
  17   190  9.11166
  17   191  9.37695
  17   192  10.2713
  17   193  9.31709
  17   194  9.22814
  17   195  7.60319
  17   196  9.4033
  17   197  9.58404
  17   198  12.5011
  17   199  10.7656
  17   200  9.26057
  17   201  6.33728
  17   202  6.18703
  17   203  5.20992
  17   204  5.0381
  17   205  5.72644
  17   206  6.60815
  17   207  6.46955
  17   208  6.25525
  17   209  5.6058
  17   210  6.21111
  17   211  6.18326
  17   212  6.88948
  17   213  6.77015
  17   214  7.57657
  17   215  7.24405
  17   216  6.73378
  17   217  7.25633
  17   218  7.81849
  17   219  9.75923
  17   220  9.27473
  17   221  9.68546
  17   222  8.04125
  17   223  8.84314
  17   224  8.97069
  17   225  9.22597
  17   226  8.01509
  17   227  6.60455
  17   228  6.30178
  17   229  6.70843
  17   230  8.32543
  17   231  7.63475
  17   232  8.82176
  17   233  7.08848
  17   234  6.52497
  17   235  6.13046
  17   236  6.6451
  17   237  8.16074
  17   238  9.16218
  17   239  9.66416
  17   240  9.25653
  17   241  7.17789
  17   242  6.83659
  17   243  6.11125
  17   244  5.79828
  17   245  4.93098
  17   246  4.57289
  17   247  3.30105
  17   248  2.94434
  17   249  3.05182
  17   250  1.51741
  17   251  1.33525
  17   252  1.53388
  17   253  3.19972
  17   254  4.27962
  17   255  2.89263
  17   256  4.85232
  17   257  5.15685
  17   258  6.95797
  17   259  6.49341
  17   260  5.46417
  17   261  5.46191
  17   262  3.48451
  17   263  6.07861
  17   264  4.94226
  17   265  4.8988
  17   266  5.30257
  17   267  6.36963
  17   268  7.65526
  17   269  8.98638
  17   270  8.61939
  17   271  7.73014
  17   272  9.06735
  17   273  6.26894
  17   274  3.87452
  17   275  2.43172
  17   276  4.03533
  17   277  5.44352
  17   278  5.54975
  17   279  5.70103
  17   280  6.52104
  17   281  7.68362
  17   282  7.63499
  17   283  5.05266
  17   284  4.17749
  17   285  4.45044
  17   286  5.80226
  17   287  6.54218
  17   288  7.56487
  17   289  11.405
  17   290  14.0117
  17   291  13.9609
  17   292  10.8447
  17   293  9.18657
  17   294  7.63148
  17   295  8.72819
  17   296  9.86925
  17   297  12.5602
  17   298  12.346
  17   299  11.575
  17   300  11.3462
  17   301  12.1243
  17   302  11.8818
  17   303  10.0744
  17   304  8.03642
  17   305  8.15246
  17   306  8.66058
  17   307  9.36778
  17   308  9.28599
  17   309  7.87399
  17   310  7.50632
  17   311  8.74537
  17   312  10.7423
  17   313  11.4833
  17   314  10.903
  17   315  8.59308
  17   316  7.19123
  17   317  6.30837
  17   318  5.99052
  17   319  5.94042
  17   320  7.89249
  17   321  10.6178
  17   322  8.50618
  17   323  7.5247
  17   324  7.42716
  17   325  10.8652
  17   326  10.8585
  17   327  9.23781
  17   328  9.6873
  17   329  8.93232
  17   330  11.4922
  17   331  10.6096
  17   332  9.7123
  17   333  11.1604
  17   334  10.2951
  17   335  6.93032
  17   336  5.60839
  17   337  3.80643
  17   338  4.31709
  17   339  2.365
  17   340  3.74256
  17   341  4.67473
  17   342  6.9401
  17   343  6.8005
  17   344  7.75246
  17   345  6.24281
  17   346  8.67933
  17   347  7.91175
  17   348  9.43746
  17   349  5.94461
  17   350  6.9078
  17   351  5.53938
  17   352  3.86068
  17   353  5.55018
  17   354  3.21642
  17   355  5.45419
  17   356  4.59562
  17   357  5.72905
  17   358  4.14301
  17   359  5.01794
  17   360  5.29134
  17   361  3.74922
  17   362  4.95999
  17   363  6.74168
  17   364  7.11521
  17   365  8.1118
  17   366  8.08488
  17   367  10.4938
  17   368  14.3864
  17   369  11.9725
  17   370  12.6947
  17   371  7.74604
  17   372  6.47362
  17   373  4.80621
  17   374  6.38043
  17   375  6.01949
  17   376  4.18539
  17   377  5.94839
  17   378  6.44094
  17   379  6.28391
  17   380  4.86105
  17   381  6.18734
  17   382  6.63892
  17   383  6.75801
  17   384  5.33468
  17   385  5.67479
  17   386  7.83847
  17   387  6.34674
  17   388  6.01535
  17   389  5.73942
  17   390  8.36261
  17   391  9.15607
  17   392  9.29434
  17   393  9.93683
  17   394  8.73312
  17   395  7.95898
  17   396  7.96161
  17   397  7.9849
  17   398  8.00724
  17   399  9.64579
  17   400  9.66961
  17   401  7.64287
  17   402  5.57899
  17   403  5.1829
  17   404  6.22676
  17   405  7.71977
  17   406  7.28689
  17   407  7.57551
  17   408  9.59029
  17   409  10.5427
  17   410  10.5226
  17   411  9.6822
  17   412  9.06011
  17   413  8.78679
  17   414  8.27298
  17   415  8.83209
  17   416  8.7296
  17   417  10.5468
  17   418  12.5809
  17   419  14.2528
  17   420  12.3402
  17   421  11.1015
  17   422  8.10227
  17   423  6.61597
  17   424  6.05243
  17   425  6.99088
  17   426  7.98002
  17   427  6.98033
  17   428  6.69285
  17   429  4.60706
  17   430  4.41783
  17   431  4.31059
  17   432  3.91065
  17   433  5.68631
  17   434  4.68813
  17   435  6.22524
  17   436  4.27397
  17   437  5.30146
  17   438  4.35803
  17   439  2.42789
  17   440  1.90471
  17   441  1.25747
  17   442  0.36132
  17   443  11.255
  17   444  5.71321
  17   445  -99999
  17   446  -99999
  17   447  -99999
  17   448  -99999
  17   449  -99999
  17   450  -99999
  17   451  -99999
  17   452  -99999
  17   453  -99999
  17   454  -99999
  17   455  -99999
  18    18  -99999
  18    19  -99999
  18    20  -99999
  18    21  -99999
  18    22  -99999
  18    23  -99999
  18    24  -99999
  18    25  -99999
  18    26  -99999
  18    27  -99999
  18    28  -99999
  18    29  -99999
  18    30  -99999
  18    31  -99999
  18    32  -99999
  18    33  -99999
  18    34  -99999
  18    35  -99999
  18    36  -99999
  18    37  -99999
  18    38  -99999
  18    39  -99999
  18    40  -99999
  18    41  -99999
  18    42  0
  18    43  0
  18    44  0
  18    45  0
  18    46  0
  18    47  0
  18    48  0
  18    49  0
  18    50  0
  18    51  0
  18    52  0
  18    53  0
  18    54  0
  18    55  0
  18    56  0
  18    57  0
  18    58  0
  18    59  0
  18    60  0
  18    61  0
  18    62  0
  18    63  0
  18    64  0
  18    65  10.9544
  18    66  13.4444
  18    67  8.70287
  18    68  8.32896
  18    69  8.24001
  18    70  5.24363
  18    71  6.83191
  18    72  8.89528
  18    73  10.8106
  18    74  10.6008
  18    75  8.42322
  18    76  8.43662
  18    77  7.03094
  18    78  8.07365
  18    79  6.43432
  18    80  7.92372
  18    81  6.89515
  18    82  9.02948
  18    83  8.08262
  18    84  6.82132
  18    85  3.5325
  18    86  4.0035
  18    87  5.04776
  18    88  7.52167
  18    89  5.46004
  18    90  5.10505
  18    91  5.05149
  18    92  5.3667
  18    93  8.14273
  18    94  6.49738
  18    95  5.21483
  18    96  3.99784
  18    97  4.43328
  18    98  5.23678
  18    99  7.94129
  18   100  9.94611
  18   101  9.34189
  18   102  9.66514
  18   103  9.32896
  18   104  11.4858
  18   105  11.0909
  18   106  8.72306
  18   107  7.72885
  18   108  8.33673
  18   109  8.55977
  18   110  11.1391
  18   111  9.47545
  18   112  9.05184
  18   113  6.98206
  18   114  4.9381
  18   115  5.38809
  18   116  8.13267
  18   117  9.56652
  18   118  9.20679
  18   119  10.6713
  18   120  11.5968
  18   121  13.6573
  18   122  12.6916
  18   123  12.4552
  18   124  12.3145
  18   125  12.5825
  18   126  13.1263
  18   127  14.3886
  18   128  14.484
  18   129  15.0931
  18   130  10.4922
  18   131  9.22788
  18   132  6.34892
  18   133  7.2802
  18   134  6.39966
  18   135  6.61744
  18   136  9.09385
  18   137  9.70391
  18   138  8.96427
  18   139  10.1428
  18   140  10.8935
  18   141  9.84973
  18   142  9.75864
  18   143  8.45451
  18   144  7.79963
  18   145  4.83445
  18   146  8.25789
  18   147  8.76125
  18   148  8.00097
  18   149  6.25543
  18   150  5.30363
  18   151  6.26537
  18   152  7.24548
  18   153  7.53359
  18   154  7.56915
  18   155  8.49038
  18   156  9.3014
  18   157  8.49019
  18   158  8.00984
  18   159  9.18128
  18   160  7.72053
  18   161  11.4977
  18   162  10.4263
  18   163  14.261
  18   164  11.9257
  18   165  12.4777
  18   166  10.6302
  18   167  13.3206
  18   168  12.8985
  18   169  12.229
  18   170  9.31711
  18   171  8.26428
  18   172  9.93383
  18   173  10.3263
  18   174  11.3537
  18   175  10.4003
  18   176  9.7732
  18   177  9.48507
  18   178  11.5717
  18   179  11.3682
  18   180  11.8719
  18   181  12.7879
  18   182  17.5144
  18   183  16.9055
  18   184  13.9151
  18   185  12.7825
  18   186  15.9701
  18   187  14.4774
  18   188  13.3097
  18   189  12.2904
  18   190  13.2639
  18   191  12.8012
  18   192  13.801
  18   193  12.2021
  18   194  11.8029
  18   195  10.803
  18   196  11.6604
  18   197  11.8286
  18   198  14.1169
  18   199  11.5548
  18   200  10.4832
  18   201  7.53455
  18   202  8.01943
  18   203  6.13502
  18   204  5.36279
  18   205  5.48842
  18   206  6.58941
  18   207  6.39376
  18   208  5.97669
  18   209  4.97241
  18   210  5.8424
  18   211  5.92551
  18   212  6.9767
  18   213  8.72215
  18   214  10.272
  18   215  9.43927
  18   216  9.13846
  18   217  8.86635
  18   218  8.87877
  18   219  10.6962
  18   220  10.0551
  18   221  10.2706
  18   222  8.3903
  18   223  9.28232
  18   224  9.31193
  18   225  9.64371
  18   226  10.6803
  18   227  10.074
  18   228  9.78108
  18   229  9.14797
  18   230  10.0765
  18   231  8.65105
  18   232  8.83101
  18   233  7.19899
  18   234  6.57998
  18   235  6.8396
  18   236  6.2884
  18   237  6.90284
  18   238  7.38864
  18   239  8.43445
  18   240  6.26949
  18   241  4.96629
  18   242  5.521
  18   243  5.47247
  18   244  4.71413
  18   245  4.69801
  18   246  3.19377
  18   247  2.8183
  18   248  2.20246
  18   249  3.22155
  18   250  2.57871
  18   251  1.95308
  18   252  0.966437
  18   253  1.41829
  18   254  3.2869
  18   255  2.73962
  18   256  3.36785
  18   257  4.64337
  18   258  5.06621
  18   259  5.07875
  18   260  3.46488
  18   261  3.77127
  18   262  2.32995
  18   263  3.39153
  18   264  2.82885
  18   265  3.72755
  18   266  7.39877
  18   267  9.15728
  18   268  9.65368
  18   269  10.8211
  18   270  9.27781
  18   271  7.84078
  18   272  5.83179
  18   273  5.24092
  18   274  5.86932
  18   275  7.59526
  18   276  7.73706
  18   277  6.83547
  18   278  6.21253
  18   279  5.84513
  18   280  9.05384
  18   281  10.4442
  18   282  11.2395
  18   283  8.15631
  18   284  6.94461
  18   285  6.09542
  18   286  5.98724
  18   287  6.79948
  18   288  7.50577
  18   289  10.8669
  18   290  11.3585
  18   291  12.7191
  18   292  10.4779
  18   293  9.46601
  18   294  7.45095
  18   295  7.70338
  18   296  8.42351
  18   297  12.0802
  18   298  12.3606
  18   299  12.3459
  18   300  8.86858
  18   301  9.66925
  18   302  10.1014
  18   303  9.25118
  18   304  8.73765
  18   305  9.45264
  18   306  10.0807
  18   307  8.30271
  18   308  6.27971
  18   309  5.97057
  18   310  4.83735
  18   311  5.71202
  18   312  6.22451
  18   313  9.51904
  18   314  9.60356
  18   315  8.31781
  18   316  6.78703
  18   317  7.04235
  18   318  7.54037
  18   319  6.7829
  18   320  7.5693
  18   321  10.2497
  18   322  10.2393
  18   323  9.76156
  18   324  9.69549
  18   325  12.3491
  18   326  12.1177
  18   327  10.007
  18   328  10.2233
  18   329  9.35152
  18   330  9.27107
  18   331  9.54354
  18   332  9.5168
  18   333  11.5485
  18   334  10.1883
  18   335  6.72814
  18   336  5.22219
  18   337  4.77272
  18   338  4.65513
  18   339  4.30872
  18   340  4.39078
  18   341  4.10412
  18   342  6.80169
  18   343  8.25089
  18   344  7.52479
  18   345  9.06968
  18   346  9.00525
  18   347  8.33303
  18   348  8.64149
  18   349  4.72264
  18   350  7.26488
  18   351  6.04381
  18   352  5.2964
  18   353  5.45099
  18   354  3.45775
  18   355  4.50026
  18   356  4.75931
  18   357  5.29981
  18   358  4.76628
  18   359  5.11887
  18   360  6.35254
  18   361  4.96253
  18   362  2.57935
  18   363  5.06284
  18   364  6.03064
  18   365  8.50959
  18   366  6.8533
  18   367  7.05598
  18   368  8.14129
  18   369  9.21672
  18   370  7.68775
  18   371  3.4986
  18   372  3.28889
  18   373  4.59671
  18   374  5.82176
  18   375  5.86971
  18   376  3.89717
  18   377  6.97794
  18   378  7.65389
  18   379  8.92331
  18   380  6.77203
  18   381  6.94186
  18   382  8.56183
  18   383  7.47079
  18   384  7.43119
  18   385  7.5425
  18   386  9.13006
  18   387  9.24726
  18   388  8.54873
  18   389  7.54549
  18   390  7.10109
  18   391  9.1911
  18   392  9.28246
  18   393  10.5623
  18   394  9.77359
  18   395  8.99846
  18   396  9.13091
  18   397  8.91459
  18   398  9.23569
  18   399  8.5229
  18   400  8.89498
  18   401  7.39849
  18   402  6.75392
  18   403  7.31242
  18   404  7.32315
  18   405  7.07035
  18   406  6.8852
  18   407  8.05022
  18   408  8.43765
  18   409  10.0696
  18   410  9.98084
  18   411  8.97147
  18   412  8.16469
  18   413  9.24051
  18   414  9.52642
  18   415  9.80933
  18   416  9.30396
  18   417  11.1148
  18   418  14.0409
  18   419  14.9212
  18   420  12.6447
  18   421  11.5709
  18   422  10.8975
  18   423  9.82464
  18   424  8.88908
  18   425  8.9765
  18   426  9.29119
  18   427  7.3152
  18   428  7.11789
  18   429  5.27369
  18   430  5.55538
  18   431  4.33235
  18   432  3.68196
  18   433  5.25285
  18   434  3.45907
  18   435  3.5586
  18   436  2.06522
  18   437  3.45881
  18   438  1.01673
  18   439  0.245405
  18   440  0.908222
  18   441  3.07592
  18   442  0.813928
  18   443  9.02273
  18   444  0.924573
  18   445  -99999
  18   446  -99999
  18   447  -99999
  18   448  -99999
  18   449  -99999
  18   450  -99999
  18   451  -99999
  18   452  -99999
  18   453  -99999
  18   454  -99999
  18   455  -99999
  19    18  -99999
  19    19  -99999
  19    20  -99999
  19    21  -99999
  19    22  -99999
  19    23  -99999
  19    24  -99999
  19    25  -99999
  19    26  -99999
  19    27  -99999
  19    28  -99999
  19    29  -99999
  19    30  -99999
  19    31  -99999
  19    32  -99999
  19    33  -99999
  19    34  -99999
  19    35  -99999
  19    36  -99999
  19    37  -99999
  19    38  -99999
  19    39  -99999
  19    40  -99999
  19    41  -99999
  19    42  -99999
  19    43  -99999
  19    44  0
  19    45  0
  19    46  0
  19    47  0
  19    48  0
  19    49  0
  19    50  0
  19    51  0
  19    52  0
  19    53  0
  19    54  0
  19    55  0
  19    56  0
  19    57  0
  19    58  0
  19    59  0
  19    60  0
  19    61  0
  19    62  0
  19    63  0
  19    64  0
  19    65  9.97614
  19    66  6.63585
  19    67  6.66358
  19    68  6.41869
  19    69  6.90275
  19    70  4.60905
  19    71  3.77015
  19    72  6.08507
  19    73  7.09907
  19    74  7.81325
  19    75  8.21961
  19    76  9.78284
  19    77  6.36954
  19    78  5.65697
  19    79  4.06109
  19    80  5.79268
  19    81  5.06352
  19    82  7.03388
  19    83  7.50112
  19    84  6.74492
  19    85  4.46707
  19    86  4.5885
  19    87  6.5985
  19    88  8.67172
  19    89  7.34391
  19    90  6.32015
  19    91  6.99962
  19    92  6.84688
  19    93  9.10861
  19    94  5.63248
  19    95  3.32144
  19    96  1.99457
  19    97  3.18915
  19    98  5.52164
  19    99  7.20655
  19   100  9.13683
  19   101  7.53974
  19   102  8.59756
  19   103  8.41024
  19   104  10.8825
  19   105  10.2716
  19   106  8.69512
  19   107  7.68592
  19   108  7.54842
  19   109  7.77405
  19   110  10.2061
  19   111  7.78763
  19   112  6.97073
  19   113  4.26174
  19   114  4.59785
  19   115  5.64671
  19   116  8.31919
  19   117  8.53345
  19   118  9.02175
  19   119  9.64718
  19   120  11.0389
  19   121  12.0412
  19   122  11.7332
  19   123  13.3039
  19   124  12.3957
  19   125  11.4449
  19   126  7.94525
  19   127  11.9858
  19   128  13.2953
  19   129  13.7067
  19   130  9.53571
  19   131  11.8372
  19   132  12.0945
  19   133  10.8113
  19   134  10.011
  19   135  8.85455
  19   136  8.87226
  19   137  10.1186
  19   138  10.5369
  19   139  12.2473
  19   140  13.0177
  19   141  12.2595
  19   142  12.8017
  19   143  10.101
  19   144  9.68932
  19   145  7.56101
  19   146  11.6202
  19   147  11.1133
  19   148  9.71226
  19   149  7.86215
  19   150  7.09699
  19   151  9.15969
  19   152  11.0224
  19   153  9.71118
  19   154  9.24606
  19   155  8.33452
  19   156  9.73801
  19   157  7.93575
  19   158  7.14601
  19   159  7.07141
  19   160  5.85585
  19   161  8.01288
  19   162  7.76629
  19   163  10.1407
  19   164  8.79449
  19   165  9.10266
  19   166  8.66023
  19   167  10.8191
  19   168  10.7268
  19   169  10.3165
  19   170  9.2226
  19   171  8.44609
  19   172  10.2314
  19   173  9.20943
  19   174  8.43469
  19   175  9.03083
  19   176  8.92731
  19   177  9.1015
  19   178  10.7519
  19   179  10.8625
  19   180  10.5723
  19   181  11.1827
  19   182  14.709
  19   183  13.1072
  19   184  11.8578
  19   185  11.535
  19   186  12.7158
  19   187  13.087
  19   188  12.0981
  19   189  10.6121
  19   190  10.841
  19   191  9.0646
  19   192  9.45688
  19   193  8.80424
  19   194  9.11884
  19   195  8.97674
  19   196  8.88459
  19   197  9.11159
  19   198  10.3101
  19   199  8.64891
  19   200  8.36905
  19   201  7.45315
  19   202  9.09226
  19   203  7.44648
  19   204  5.84575
  19   205  4.88621
  19   206  6.28513
  19   207  6.903
  19   208  7.10416
  19   209  6.68447
  19   210  7.22388
  19   211  7.38732
  19   212  6.58618
  19   213  7.35577
  19   214  8.86471
  19   215  7.93655
  19   216  8.61797
  19   217  6.53742
  19   218  7.31482
  19   219  9.25518
  19   220  8.91333
  19   221  9.02519
  19   222  8.19514
  19   223  9.1969
  19   224  8.93567
  19   225  8.69349
  19   226  9.87985
  19   227  8.22416
  19   228  7.09463
  19   229  7.93454
  19   230  10.2183
  19   231  8.15046
  19   232  8.38996
  19   233  7.01748
  19   234  6.25974
  19   235  6.07041
  19   236  7.01825
  19   237  8.73819
  19   238  9.38001
  19   239  11.4219
  19   240  8.55907
  19   241  6.89066
  19   242  6.12569
  19   243  7.31873
  19   244  6.06722
  19   245  5.41201
  19   246  3.94756
  19   247  3.57933
  19   248  3.07071
  19   249  3.68621
  19   250  3.57038
  19   251  2.01409
  19   252  1.42249
  19   253  1.53549
  19   254  3.55606
  19   255  3.51992
  19   256  4.20405
  19   257  5.41105
  19   258  5.91907
  19   259  5.33563
  19   260  4.86233
  19   261  3.66368
  19   262  1.87346
  19   263  2.85063
  19   264  3.35336
  19   265  4.8385
  19   266  6.86859
  19   267  7.53079
  19   268  7.35999
  19   269  8.15378
  19   270  6.98883
  19   271  6.63793
  19   272  6.60122
  19   273  6.88549
  19   274  6.18267
  19   275  6.08534
  19   276  5.08195
  19   277  4.64448
  19   278  5.18891
  19   279  5.94128
  19   280  9.20472
  19   281  9.03491
  19   282  8.18812
  19   283  7.74442
  19   284  6.24065
  19   285  5.33381
  19   286  4.67738
  19   287  5.81105
  19   288  6.24402
  19   289  8.04939
  19   290  9.25794
  19   291  10.8957
  19   292  8.18505
  19   293  7.47989
  19   294  5.97152
  19   295  7.00778
  19   296  7.95928
  19   297  9.87694
  19   298  8.66198
  19   299  7.23812
  19   300  7.5399
  19   301  9.64418
  19   302  8.49272
  19   303  5.78952
  19   304  4.48184
  19   305  5.11274
  19   306  7.15939
  19   307  5.11987
  19   308  4.46198
  19   309  4.25925
  19   310  4.08307
  19   311  4.36037
  19   312  3.71958
  19   313  7.24311
  19   314  7.73934
  19   315  8.28468
  19   316  6.21948
  19   317  7.33594
  19   318  6.16913
  19   319  4.83403
  19   320  4.49399
  19   321  8.33725
  19   322  8.16664
  19   323  7.3361
  19   324  7.00017
  19   325  9.42323
  19   326  9.9796
  19   327  9.21269
  19   328  10.8625
  19   329  10.5535
  19   330  10.5033
  19   331  11.5645
  19   332  11.0684
  19   333  11.0548
  19   334  10.5057
  19   335  7.40664
  19   336  7.45524
  19   337  7.18425
  19   338  6.9099
  19   339  6.53367
  19   340  6.15832
  19   341  5.79334
  19   342  7.06972
  19   343  7.50432
  19   344  6.54171
  19   345  7.00246
  19   346  6.60874
  19   347  4.38572
  19   348  5.98763
  19   349  3.83099
  19   350  8.38218
  19   351  6.92761
  19   352  6.38126
  19   353  5.844
  19   354  2.47954
  19   355  3.35275
  19   356  2.10489
  19   357  4.15521
  19   358  3.57329
  19   359  2.90818
  19   360  4.44165
  19   361  3.8475
  19   362  4.55653
  19   363  7.66628
  19   364  10.4638
  19   365  11.2435
  19   366  9.30758
  19   367  8.86158
  19   368  9.35869
  19   369  9.79502
  19   370  8.61849
  19   371  5.64045
  19   372  5.82305
  19   373  6.21594
  19   374  6.62086
  19   375  6.47335
  19   376  5.12486
  19   377  7.8837
  19   378  8.81053
  19   379  9.07047
  19   380  6.92984
  19   381  6.04048
  19   382  7.60106
  19   383  7.85249
  19   384  8.09253
  19   385  8.36493
  19   386  9.00956
  19   387  7.0386
  19   388  8.2168
  19   389  7.69674
  19   390  7.32731
  19   391  7.49068
  19   392  9.85989
  19   393  10.9644
  19   394  10.0745
  19   395  9.04594
  19   396  9.07597
  19   397  8.22343
  19   398  7.42892
  19   399  6.68094
  19   400  7.21081
  19   401  7.10876
  19   402  6.78959
  19   403  7.7653
  19   404  6.85598
  19   405  5.93663
  19   406  5.30575
  19   407  6.26667
  19   408  6.82256
  19   409  7.9027
  19   410  7.97762
  19   411  6.72772
  19   412  8.01983
  19   413  8.27017
  19   414  8.64058
  19   415  8.00472
  19   416  8.49817
  19   417  11.0548
  19   418  14.7462
  19   419  14.6315
  19   420  12.1808
  19   421  11.1281
  19   422  9.91102
  19   423  8.3607
  19   424  7.40831
  19   425  7.85401
  19   426  8.42047
  19   427  7.57173
  19   428  7.4887
  19   429  7.12505
  19   430  5.76051
  19   431  4.27668
  19   432  3.78127
  19   433  3.98082
  19   434  4.03356
  19   435  3.82898
  19   436  2.52197
  19   437  2.90836
  19   438  0.0160979
  19   439  0.86679
  19   440  0.411827
  19   441  1.53912
  19   442  5.60129
  19   443  11.6856
  19   444  0.0681213
  19   445  -99999
  19   446  -99999
  19   447  -99999
  19   448  -99999
  19   449  -99999
  19   450  -99999
  19   451  -99999
  19   452  -99999
  19   453  -99999
  19   454  -99999
  19   455  -99999
  20    18  -99999
  20    19  -99999
  20    20  -99999
  20    21  -99999
  20    22  -99999
  20    23  -99999
  20    24  -99999
  20    25  -99999
  20    26  -99999
  20    27  -99999
  20    28  -99999
  20    29  -99999
  20    30  -99999
  20    31  -99999
  20    32  -99999
  20    33  -99999
  20    34  -99999
  20    35  -99999
  20    36  -99999
  20    37  -99999
  20    38  -99999
  20    39  -99999
  20    40  -99999
  20    41  -99999
  20    42  -99999
  20    43  -99999
  20    44  0
  20    45  0
  20    46  0
  20    47  0
  20    48  0
  20    49  0
  20    50  0
  20    51  0
  20    52  0
  20    53  0
  20    54  0
  20    55  0
  20    56  0
  20    57  0
  20    58  0
  20    59  0
  20    60  0
  20    61  0
  20    62  0
  20    63  0
  20    64  0
  20    65  12.3906
  20    66  9.43143
  20    67  10.4136
  20    68  7.92172
  20    69  8.19986
  20    70  5.13402
  20    71  5.38923
  20    72  5.82691
  20    73  6.0041
  20    74  6.70804
  20    75  6.48745
  20    76  7.84275
  20    77  5.34623
  20    78  5.19651
  20    79  4.06122
  20    80  5.63242
  20    81  4.86285
  20    82  6.29419
  20    83  6.18735
  20    84  6.20035
  20    85  4.70871
  20    86  4.93258
  20    87  7.28826
  20    88  6.97028
  20    89  6.34945
  20    90  5.92544
  20    91  6.81505
  20    92  6.73206
  20    93  8.2677
  20    94  5.61089
  20    95  4.17105
  20    96  4.07998
  20    97  5.25356
  20    98  5.94215
  20    99  7.16708
  20   100  7.93706
  20   101  6.75025
  20   102  7.128
  20   103  6.92138
  20   104  7.3097
  20   105  7.32845
  20   106  7.26277
  20   107  7.94239
  20   108  7.28506
  20   109  7.53844
  20   110  8.48777
  20   111  6.76771
  20   112  6.43389
  20   113  4.80566
  20   114  5.13825
  20   115  5.61929
  20   116  8.51275
  20   117  9.50684
  20   118  10.3324
  20   119  9.49969
  20   120  9.35563
  20   121  11.3841
  20   122  11.339
  20   123  14.4
  20   124  13.5332
  20   125  12.5344
  20   126  7.47518
  20   127  9.79619
  20   128  10.8975
  20   129  12.9818
  20   130  10.079
  20   131  12.1203
  20   132  9.3831
  20   133  8.00638
  20   134  8.87433
  20   135  8.84372
  20   136  8.83498
  20   137  10.036
  20   138  10.2606
  20   139  9.897
  20   140  9.14305
  20   141  10.119
  20   142  10.4926
  20   143  7.80587
  20   144  7.87541
  20   145  6.43853
  20   146  10.3824
  20   147  8.74324
  20   148  9.0146
  20   149  6.92043
  20   150  5.70719
  20   151  6.96123
  20   152  8.1717
  20   153  7.91042
  20   154  9.33405
  20   155  9.04356
  20   156  10.7617
  20   157  9.3864
  20   158  8.55664
  20   159  10.4621
  20   160  10.2693
  20   161  13.2563
  20   162  12.0998
  20   163  13.3192
  20   164  11.1987
  20   165  10.9771
  20   166  10.386
  20   167  12.623
  20   168  12.0609
  20   169  10.5675
  20   170  8.94601
  20   171  8.00531
  20   172  10.2959
  20   173  9.47606
  20   174  8.81517
  20   175  10.1647
  20   176  10.2398
  20   177  10.6023
  20   178  12.3391
  20   179  12.3814
  20   180  11.9081
  20   181  11.5219
  20   182  15.2006
  20   183  13.5688
  20   184  13.258
  20   185  11.8974
  20   186  13.4177
  20   187  12.4821
  20   188  13.3165
  20   189  12.3235
  20   190  13.5264
  20   191  11.9323
  20   192  11.4948
  20   193  11.3725
  20   194  12.9701
  20   195  11.7883
  20   196  10.9779
  20   197  9.68595
  20   198  11.8747
  20   199  9.86706
  20   200  9.03169
  20   201  8.34529
  20   202  9.47443
  20   203  8.14686
  20   204  6.69968
  20   205  5.87413
  20   206  6.60074
  20   207  6.68405
  20   208  6.37488
  20   209  6.37868
  20   210  7.2936
  20   211  8.15271
  20   212  7.216
  20   213  7.32994
  20   214  8.82448
  20   215  8.7364
  20   216  10.7771
  20   217  9.25435
  20   218  10.6844
  20   219  9.77419
  20   220  9.40192
  20   221  8.79773
  20   222  8.8723
  20   223  9.93131
  20   224  10.0317
  20   225  9.3105
  20   226  9.61472
  20   227  8.22685
  20   228  7.52698
  20   229  8.23769
  20   230  10.2485
  20   231  8.81703
  20   232  8.64713
  20   233  7.1491
  20   234  6.18258
  20   235  5.69264
  20   236  6.76829
  20   237  7.54774
  20   238  9.86271
  20   239  10.9884
  20   240  8.70585
  20   241  7.48571
  20   242  6.80292
  20   243  7.61119
  20   244  6.59713
  20   245  5.59142
  20   246  4.79321
  20   247  5.03099
  20   248  4.58229
  20   249  3.68133
  20   250  2.92487
  20   251  1.54835
  20   252  1.45945
  20   253  0.91738
  20   254  2.65255
  20   255  3.4951
  20   256  4.35804
  20   257  5.25049
  20   258  7.70873
  20   259  6.98175
  20   260  5.66389
  20   261  5.03328
  20   262  4.58559
  20   263  6.02353
  20   264  5.95569
  20   265  6.27109
  20   266  7.13668
  20   267  8.64884
  20   268  9.17945
  20   269  7.75361
  20   270  7.72066
  20   271  7.68036
  20   272  10.0172
  20   273  9.63278
  20   274  7.24173
  20   275  5.56236
  20   276  5.53336
  20   277  5.0513
  20   278  6.78751
  20   279  6.58569
  20   280  9.21423
  20   281  9.55852
  20   282  9.85836
  20   283  9.29647
  20   284  7.14185
  20   285  5.94381
  20   286  6.76997
  20   287  8.06457
  20   288  7.09721
  20   289  9.57599
  20   290  11.1743
  20   291  13.6439
  20   292  11.3389
  20   293  11.0543
  20   294  9.06701
  20   295  8.42111
  20   296  9.35
  20   297  8.15768
  20   298  8.32575
  20   299  6.96458
  20   300  10.3388
  20   301  12.9162
  20   302  12.7356
  20   303  10.4361
  20   304  10.658
  20   305  11.1253
  20   306  11.5777
  20   307  8.47158
  20   308  8.19885
  20   309  9.49119
  20   310  9.75163
  20   311  9.42539
  20   312  7.73393
  20   313  8.75948
  20   314  9.11723
  20   315  9.92984
  20   316  8.16747
  20   317  9.21165
  20   318  7.89677
  20   319  5.94411
  20   320  5.80785
  20   321  9.46609
  20   322  9.47815
  20   323  8.81194
  20   324  8.0326
  20   325  11.7699
  20   326  12.0638
  20   327  11.7017
  20   328  11.7977
  20   329  11.4621
  20   330  10.5054
  20   331  11.0218
  20   332  10.2026
  20   333  9.86463
  20   334  8.46584
  20   335  6.16254
  20   336  6.05589
  20   337  6.68691
  20   338  5.716
  20   339  5.6247
  20   340  5.9159
  20   341  5.71806
  20   342  6.21663
  20   343  7.52832
  20   344  8.0117
  20   345  10.1268
  20   346  10.5981
  20   347  9.11747
  20   348  8.91718
  20   349  10.4055
  20   350  15.3612
  20   351  12.2363
  20   352  9.737
  20   353  6.89812
  20   354  2.39465
  20   355  3.388
  20   356  2.07976
  20   357  4.33546
  20   358  4.0256
  20   359  3.48537
  20   360  4.49598
  20   361  2.61011
  20   362  3.29973
  20   363  5.87895
  20   364  6.87356
  20   365  6.65806
  20   366  5.68339
  20   367  7.07207
  20   368  8.35926
  20   369  9.0353
  20   370  10.2149
  20   371  10.0524
  20   372  10.7223
  20   373  10.4504
  20   374  8.69812
  20   375  7.91055
  20   376  5.85807
  20   377  6.3698
  20   378  7.22295
  20   379  9.201
  20   380  8.37965
  20   381  7.68472
  20   382  7.96701
  20   383  9.5767
  20   384  10.2627
  20   385  10.4708
  20   386  10.0229
  20   387  8.59752
  20   388  8.6359
  20   389  8.79533
  20   390  7.9341
  20   391  8.64221
  20   392  12.0523
  20   393  12.344
  20   394  12.0346
  20   395  11.6726
  20   396  12.0433
  20   397  10.4214
  20   398  9.55631
  20   399  8.47793
  20   400  7.75306
  20   401  8.06039
  20   402  7.72662
  20   403  7.55159
  20   404  6.29329
  20   405  5.16755
  20   406  5.81824
  20   407  6.85382
  20   408  7.57696
  20   409  7.5509
  20   410  7.6759
  20   411  6.99155
  20   412  6.881
  20   413  8.27303
  20   414  8.86015
  20   415  8.80695
  20   416  10.5058
  20   417  13.0896
  20   418  14.0614
  20   419  13.9605
  20   420  11.9751
  20   421  11.7783
  20   422  10.2994
  20   423  9.38802
  20   424  8.01014
  20   425  8.42685
  20   426  8.49815
  20   427  7.9498
  20   428  7.53605
  20   429  7.20132
  20   430  5.66482
  20   431  4.15238
  20   432  3.60509
  20   433  3.76313
  20   434  4.15422
  20   435  5.23538
  20   436  4.73989
  20   437  5.49366
  20   438  3.31246
  20   439  2.57286
  20   440  3.74582
  20   441  4.66153
  20   442  1.99128
  20   443  5.29298
  20   444  4.00702
  20   445  -99999
  20   446  -99999
  20   447  -99999
  20   448  -99999
  20   449  -99999
  20   450  -99999
  20   451  -99999
  20   452  -99999
  20   453  -99999
  20   454  -99999
  20   455  -99999
  21    18  -99999
  21    19  -99999
  21    20  -99999
  21    21  -99999
  21    22  -99999
  21    23  -99999
  21    24  -99999
  21    25  -99999
  21    26  -99999
  21    27  -99999
  21    28  -99999
  21    29  -99999
  21    30  -99999
  21    31  -99999
  21    32  -99999
  21    33  -99999
  21    34  -99999
  21    35  -99999
  21    36  -99999
  21    37  -99999
  21    38  -99999
  21    39  -99999
  21    40  -99999
  21    41  -99999
  21    42  -99999
  21    43  -99999
  21    44  -99999
  21    45  0
  21    46  0
  21    47  0
  21    48  0
  21    49  0
  21    50  0
  21    51  0
  21    52  0
  21    53  0
  21    54  0
  21    55  0
  21    56  0
  21    57  0
  21    58  0
  21    59  0
  21    60  0
  21    61  0
  21    62  0
  21    63  0
  21    64  0
  21    65  11.0278
  21    66  9.48871
  21    67  10.5069
  21    68  8.14148
  21    69  7.96723
  21    70  5.93914
  21    71  6.53838
  21    72  5.80814
  21    73  5.4192
  21    74  6.1985
  21    75  6.00364
  21    76  4.39029
  21    77  2.39593
  21    78  3.36981
  21    79  4.02563
  21    80  6.19223
  21    81  4.03264
  21    82  3.6538
  21    83  3.25929
  21    84  4.64379
  21    85  4.35629
  21    86  4.55784
  21    87  5.44476
  21    88  4.47374
  21    89  3.96951
  21    90  4.71911
  21    91  5.21607
  21    92  5.51136
  21    93  6.6371
  21    94  5.1431
  21    95  4.2214
  21    96  4.12032
  21    97  4.06988
  21    98  3.1539
  21    99  6.53104
  21   100  7.282
  21   101  8.62023
  21   102  7.90204
  21   103  9.10079
  21   104  8.34385
  21   105  9.69122
  21   106  8.66699
  21   107  8.36396
  21   108  6.03104
  21   109  6.55927
  21   110  6.18292
  21   111  5.36683
  21   112  4.43632
  21   113  4.37887
  21   114  4.4122
  21   115  4.48999
  21   116  6.46087
  21   117  7.05208
  21   118  6.95341
  21   119  7.17139
  21   120  7.18039
  21   121  8.65944
  21   122  7.92315
  21   123  10.7544
  21   124  10.5319
  21   125  11.2216
  21   126  9.45883
  21   127  13.6688
  21   128  14.6192
  21   129  18.8482
  21   130  17.4124
  21   131  16.2115
  21   132  13.3723
  21   133  11.6293
  21   134  13.1166
  21   135  12.2888
  21   136  11.8416
  21   137  12.4
  21   138  11.7346
  21   139  9.32953
  21   140  7.56999
  21   141  10.6273
  21   142  10.8013
  21   143  9.51682
  21   144  9.22231
  21   145  8.62382
  21   146  11.5311
  21   147  9.58049
  21   148  9.99297
  21   149  8.72228
  21   150  7.5491
  21   151  8.42953
  21   152  9.0364
  21   153  7.39116
  21   154  8.04962
  21   155  10.3208
  21   156  13.1802
  21   157  13.9155
  21   158  9.9869
  21   159  9.20329
  21   160  9.68251
  21   161  11.7138
  21   162  10.4688
  21   163  10.9234
  21   164  9.33393
  21   165  9.40416
  21   166  9.09425
  21   167  10.6667
  21   168  10.3216
  21   169  9.14022
  21   170  8.74097
  21   171  7.94973
  21   172  9.81841
  21   173  8.54308
  21   174  8.12217
  21   175  8.36943
  21   176  8.86202
  21   177  8.74695
  21   178  10.6225
  21   179  9.20794
  21   180  9.35934
  21   181  8.83268
  21   182  13.2979
  21   183  12.8265
  21   184  13.1871
  21   185  11.8081
  21   186  12.528
  21   187  11.716
  21   188  11.8902
  21   189  10.6462
  21   190  11.8751
  21   191  11.5489
  21   192  11.6325
  21   193  11.1373
  21   194  11.5488
  21   195  9.98583
  21   196  8.99383
  21   197  8.78831
  21   198  11.0522
  21   199  9.55709
  21   200  7.80721
  21   201  6.39239
  21   202  7.03237
  21   203  6.54956
  21   204  6.1156
  21   205  6.13201
  21   206  6.92662
  21   207  7.02528
  21   208  6.71831
  21   209  6.47813
  21   210  7.15696
  21   211  8.02857
  21   212  7.0038
  21   213  7.90541
  21   214  9.34426
  21   215  9.34465
  21   216  11.4607
  21   217  9.3431
  21   218  10.0856
  21   219  8.13842
  21   220  8.78053
  21   221  8.07862
  21   222  7.58297
  21   223  8.65802
  21   224  8.16829
  21   225  9.08095
  21   226  9.01368
  21   227  6.8006
  21   228  6.93809
  21   229  7.20213
  21   230  9.23863
  21   231  9.31629
  21   232  9.49638
  21   233  7.52289
  21   234  7.24381
  21   235  6.20085
  21   236  7.28489
  21   237  8.12586
  21   238  10.1663
  21   239  10.2505
  21   240  7.97283
  21   241  7.54292
  21   242  6.93496
  21   243  7.51443
  21   244  6.32774
  21   245  4.68413
  21   246  3.93021
  21   247  4.50947
  21   248  4.72406
  21   249  3.56037
  21   250  3.736
  21   251  3.12508
  21   252  3.98922
  21   253  4.22924
  21   254  5.63994
  21   255  5.51056
  21   256  5.50803
  21   257  5.83151
  21   258  6.68241
  21   259  8.70864
  21   260  6.90685
  21   261  7.74032
  21   262  6.74015
  21   263  7.69357
  21   264  6.73884
  21   265  6.77515
  21   266  6.35881
  21   267  7.77564
  21   268  10.1019
  21   269  10.2213
  21   270  10.4996
  21   271  8.59283
  21   272  10.449
  21   273  9.90206
  21   274  8.46517
  21   275  4.80945
  21   276  5.63959
  21   277  4.95452
  21   278  8.5971
  21   279  5.49674
  21   280  7.19997
  21   281  6.68833
  21   282  9.56092
  21   283  9.11194
  21   284  7.20115
  21   285  5.15051
  21   286  6.17485
  21   287  8.35007
  21   288  8.57572
  21   289  10.8603
  21   290  11.0399
  21   291  12.1887
  21   292  11.8139
  21   293  12.0612
  21   294  11.9647
  21   295  10.8271
  21   296  11.4649
  21   297  7.74411
  21   298  8.68348
  21   299  6.74957
  21   300  11.5075
  21   301  12.1607
  21   302  11.4351
  21   303  10.0604
  21   304  10.7541
  21   305  10.9064
  21   306  9.98684
  21   307  7.44523
  21   308  6.72635
  21   309  9.55828
  21   310  9.22405
  21   311  8.34232
  21   312  5.52751
  21   313  5.88333
  21   314  7.21941
  21   315  7.71542
  21   316  7.44661
  21   317  8.5543
  21   318  9.20767
  21   319  7.00459
  21   320  6.50105
  21   321  7.68806
  21   322  6.88797
  21   323  6.51668
  21   324  8.65585
  21   325  10.4501
  21   326  9.64064
  21   327  8.70145
  21   328  9.93073
  21   329  10.5289
  21   330  10.5518
  21   331  12.0089
  21   332  10.9348
  21   333  10.5647
  21   334  9.63149
  21   335  8.00057
  21   336  5.97835
  21   337  6.75385
  21   338  6.01661
  21   339  4.71123
  21   340  6.7679
  21   341  5.90499
  21   342  6.24814
  21   343  7.05915
  21   344  6.91415
  21   345  8.57116
  21   346  10.513
  21   347  6.9025
  21   348  9.13802
  21   349  11.6573
  21   350  13.142
  21   351  11.5419
  21   352  10.0073
  21   353  6.63326
  21   354  4.3536
  21   355  3.72599
  21   356  3.26134
  21   357  4.073
  21   358  4.39103
  21   359  4.06598
  21   360  4.90275
  21   361  3.09508
  21   362  3.60665
  21   363  5.68931
  21   364  6.43037
  21   365  6.43497
  21   366  6.28619
  21   367  8.97213
  21   368  9.75933
  21   369  9.39317
  21   370  10.9397
  21   371  10.2943
  21   372  9.79265
  21   373  9.14919
  21   374  8.77861
  21   375  8.60274
  21   376  8.63519
  21   377  9.52861
  21   378  11.1085
  21   379  11.5854
  21   380  9.11055
  21   381  8.61923
  21   382  8.86469
  21   383  9.74787
  21   384  10.274
  21   385  7.35378
  21   386  7.31409
  21   387  5.91147
  21   388  7.30953
  21   389  7.76812
  21   390  7.76734
  21   391  8.38196
  21   392  9.59803
  21   393  10.1832
  21   394  10.0668
  21   395  9.88542
  21   396  10.2024
  21   397  9.18011
  21   398  8.22709
  21   399  8.16323
  21   400  7.10254
  21   401  8.02427
  21   402  7.14704
  21   403  6.49641
  21   404  5.28641
  21   405  5.00783
  21   406  6.17227
  21   407  7.40476
  21   408  7.18925
  21   409  7.43009
  21   410  7.99231
  21   411  8.36231
  21   412  6.99907
  21   413  8.43438
  21   414  8.06728
  21   415  9.05495
  21   416  10.5473
  21   417  12.3048
  21   418  14.0519
  21   419  15.9951
  21   420  14.0915
  21   421  12.0819
  21   422  8.98636
  21   423  8.01842
  21   424  7.06388
  21   425  8.4206
  21   426  8.3813
  21   427  8.36834
  21   428  7.44331
  21   429  6.99907
  21   430  5.15613
  21   431  4.06799
  21   432  4.32453
  21   433  4.39084
  21   434  4.4627
  21   435  4.94854
  21   436  3.2656
  21   437  3.31963
  21   438  1.95784
  21   439  0.170857
  21   440  4.78619
  21   441  2.26244
  21   442  4.76396
  21   443  9.87955
  21   444  2.19103
  21   445  -99999
  21   446  -99999
  21   447  -99999
  21   448  -99999
  21   449  -99999
  21   450  -99999
  21   451  -99999
  21   452  -99999
  21   453  -99999
  21   454  -99999
  21   455  -99999
  22    18  -99999
  22    19  -99999
  22    20  -99999
  22    21  -99999
  22    22  -99999
  22    23  -99999
  22    24  -99999
  22    25  -99999
  22    26  -99999
  22    27  -99999
  22    28  -99999
  22    29  -99999
  22    30  -99999
  22    31  -99999
  22    32  -99999
  22    33  -99999
  22    34  -99999
  22    35  -99999
  22    36  -99999
  22    37  -99999
  22    38  -99999
  22    39  -99999
  22    40  -99999
  22    41  -99999
  22    42  -99999
  22    43  -99999
  22    44  -99999
  22    45  0
  22    46  0
  22    47  0
  22    48  0
  22    49  0
  22    50  0
  22    51  0
  22    52  0
  22    53  0
  22    54  0
  22    55  0
  22    56  0
  22    57  0
  22    58  0
  22    59  0
  22    60  0
  22    61  0
  22    62  0
  22    63  0
  22    64  0
  22    65  13.5253
  22    66  11.9779
  22    67  10.2119
  22    68  7.88779
  22    69  9.14828
  22    70  7.29903
  22    71  7.02253
  22    72  3.65803
  22    73  3.66174
  22    74  3.99817
  22    75  4.77247
  22    76  3.88557
  22    77  3.06023
  22    78  4.00936
  22    79  5.12682
  22    80  5.81825
  22    81  4.20844
  22    82  2.93156
  22    83  3.08672
  22    84  5.11352
  22    85  6.11387
  22    86  5.31553
  22    87  5.38862
  22    88  3.96401
  22    89  3.25677
  22    90  4.68549
  22    91  4.62216
  22    92  5.06185
  22    93  6.62319
  22    94  5.94287
  22    95  6.93619
  22    96  5.51272
  22    97  4.94104
  22    98  5.82582
  22    99  6.97798
  22   100  7.47252
  22   101  8.515
  22   102  9.39507
  22   103  9.96799
  22   104  9.65114
  22   105  9.86126
  22   106  8.7506
  22   107  7.07777
  22   108  7.02922
  22   109  8.14586
  22   110  7.60453
  22   111  6.24814
  22   112  6.49386
  22   113  7.63276
  22   114  6.79699
  22   115  8.27127
  22   116  7.39888
  22   117  7.86449
  22   118  8.38916
  22   119  10.4419
  22   120  10.9892
  22   121  13.1058
  22   122  11.7339
  22   123  12.2905
  22   124  9.43453
  22   125  10.1465
  22   126  10.0447
  22   127  13.5644
  22   128  12.6912
  22   129  14.4383
  22   130  14.3643
  22   131  12.7354
  22   132  9.32534
  22   133  7.30529
  22   134  9.69963
  22   135  8.86875
  22   136  9.74365
  22   137  13.0439
  22   138  11.828
  22   139  9.36671
  22   140  6.53684
  22   141  8.1175
  22   142  7.83588
  22   143  7.95851
  22   144  7.82172
  22   145  9.73338
  22   146  10.4746
  22   147  9.90636
  22   148  9.08792
  22   149  6.96821
  22   150  7.77463
  22   151  7.7607
  22   152  7.7568
  22   153  6.24756
  22   154  7.12274
  22   155  9.42419
  22   156  12.4063
  22   157  12.8226
  22   158  10.059
  22   159  9.37742
  22   160  9.80219
  22   161  12.2189
  22   162  13.0757
  22   163  12.8888
  22   164  12.3909
  22   165  11.138
  22   166  10.0183
  22   167  12.4727
  22   168  12.2113
  22   169  10.9225
  22   170  10.2886
  22   171  10.5062
  22   172  10.2886
  22   173  9.04649
  22   174  10.4946
  22   175  9.03882
  22   176  9.99821
  22   177  9.74873
  22   178  12.1897
  22   179  10.7128
  22   180  11.6543
  22   181  10.8206
  22   182  14.8819
  22   183  13.636
  22   184  14.7231
  22   185  12.8459
  22   186  13.1571
  22   187  11.6181
  22   188  13.9556
  22   189  12.8617
  22   190  14.5469
  22   191  14.7212
  22   192  15.4071
  22   193  15.2462
  22   194  13.8655
  22   195  11.8172
  22   196  11.0514
  22   197  10.3494
  22   198  12.6316
  22   199  10.9897
  22   200  9.15585
  22   201  6.78243
  22   202  6.60998
  22   203  6.04681
  22   204  6.00135
  22   205  6.06029
  22   206  6.9287
  22   207  6.75142
  22   208  6.41964
  22   209  6.36084
  22   210  7.46319
  22   211  8.72529
  22   212  7.43798
  22   213  8.47541
  22   214  10.1271
  22   215  10.0383
  22   216  11.7868
  22   217  9.37693
  22   218  10.6039
  22   219  9.13566
  22   220  9.98174
  22   221  8.06335
  22   222  6.15743
  22   223  8.02161
  22   224  12.1858
  22   225  11.8812
  22   226  11.04
  22   227  8.07487
  22   228  8.46321
  22   229  8.32252
  22   230  9.96068
  22   231  8.84796
  22   232  8.21194
  22   233  6.69711
  22   234  7.50959
  22   235  6.6283
  22   236  7.02793
  22   237  6.57153
  22   238  7.80184
  22   239  8.23696
  22   240  6.52666
  22   241  6.90401
  22   242  6.77878
  22   243  6.91481
  22   244  6.67244
  22   245  6.2393
  22   246  5.29937
  22   247  4.63918
  22   248  5.03152
  22   249  4.14814
  22   250  3.87779
  22   251  2.89372
  22   252  3.36909
  22   253  3.20721
  22   254  4.24142
  22   255  3.05989
  22   256  4.21021
  22   257  4.73811
  22   258  6.71061
  22   259  8.58677
  22   260  7.84575
  22   261  8.50122
  22   262  6.05432
  22   263  6.20277
  22   264  7.40036
  22   265  8.42645
  22   266  9.06562
  22   267  10.0569
  22   268  13.0735
  22   269  15.049
  22   270  13.9337
  22   271  9.21683
  22   272  9.84042
  22   273  7.78373
  22   274  8.22151
  22   275  6.16577
  22   276  8.09892
  22   277  7.71215
  22   278  11.2675
  22   279  9.95537
  22   280  10.4517
  22   281  10.2087
  22   282  10.8286
  22   283  9.83734
  22   284  7.75382
  22   285  6.26617
  22   286  6.67324
  22   287  8.47523
  22   288  8.60525
  22   289  12.1088
  22   290  11.9308
  22   291  12.2139
  22   292  11.6118
  22   293  11.2889
  22   294  13.5693
  22   295  12.3459
  22   296  12.1233
  22   297  8.61684
  22   298  9.11383
  22   299  8.10339
  22   300  9.76233
  22   301  13.4278
  22   302  12.5548
  22   303  12.865
  22   304  10.7266
  22   305  11.1134
  22   306  8.22719
  22   307  6.82128
  22   308  4.51556
  22   309  8.34662
  22   310  7.9994
  22   311  8.3431
  22   312  5.9917
  22   313  6.55937
  22   314  7.52303
  22   315  6.80806
  22   316  6.67454
  22   317  7.57754
  22   318  9.54715
  22   319  8.48529
  22   320  8.49089
  22   321  9.50989
  22   322  7.90213
  22   323  7.92792
  22   324  10.9902
  22   325  12.974
  22   326  10.1442
  22   327  9.71319
  22   328  10.5947
  22   329  11.3829
  22   330  11.2887
  22   331  11.9154
  22   332  11.1474
  22   333  9.95196
  22   334  9.7559
  22   335  8.7838
  22   336  6.54825
  22   337  7.08874
  22   338  6.37223
  22   339  5.4662
  22   340  7.5063
  22   341  6.86676
  22   342  7.26244
  22   343  8.51229
  22   344  7.95207
  22   345  10.5997
  22   346  13.7343
  22   347  10.2667
  22   348  10.0642
  22   349  10.3404
  22   350  7.78322
  22   351  5.93857
  22   352  4.8347
  22   353  1.49721
  22   354  0.258261
  22   355  1.14468
  22   356  3.06434
  22   357  4.90439
  22   358  6.67303
  22   359  6.00755
  22   360  5.84081
  22   361  3.41713
  22   362  2.45528
  22   363  5.77853
  22   364  6.94023
  22   365  7.97513
  22   366  7.40547
  22   367  8.51914
  22   368  8.06043
  22   369  7.21271
  22   370  6.30643
  22   371  6.04138
  22   372  7.32412
  22   373  8.28911
  22   374  9.92914
  22   375  9.05634
  22   376  8.43141
  22   377  8.93021
  22   378  10.7332
  22   379  12.5864
  22   380  9.80832
  22   381  8.95304
  22   382  9.60371
  22   383  9.64604
  22   384  11.0376
  22   385  8.55547
  22   386  8.32786
  22   387  8.94238
  22   388  10.216
  22   389  9.54469
  22   390  10.5982
  22   391  10.4668
  22   392  10.735
  22   393  9.70927
  22   394  10.9211
  22   395  10.1074
  22   396  10.5644
  22   397  9.90657
  22   398  9.53137
  22   399  8.27925
  22   400  7.28059
  22   401  8.09121
  22   402  8.17756
  22   403  7.05958
  22   404  6.03582
  22   405  5.42925
  22   406  6.06458
  22   407  6.67781
  22   408  6.33737
  22   409  6.89233
  22   410  8.16104
  22   411  9.78059
  22   412  8.07312
  22   413  8.80904
  22   414  7.03577
  22   415  8.6178
  22   416  9.83324
  22   417  10.7064
  22   418  11.1997
  22   419  14.5775
  22   420  15.1384
  22   421  14.9825
  22   422  12.5696
  22   423  10.9671
  22   424  9.05691
  22   425  9.3086
  22   426  8.64618
  22   427  8.07792
  22   428  7.61901
  22   429  7.38723
  22   430  7.42458
  22   431  4.82406
  22   432  4.87538
  22   433  5.01805
  22   434  4.70918
  22   435  5.24425
  22   436  3.36207
  22   437  3.52972
  22   438  2.17138
  22   439  0.774706
  22   440  2.69717
  22   441  2.32215
  22   442  2.85817
  22   443  23.4373
  22   444  9.08606
  22   445  -99999
  22   446  -99999
  22   447  -99999
  22   448  -99999
  22   449  -99999
  22   450  -99999
  22   451  -99999
  22   452  -99999
  22   453  -99999
  22   454  -99999
  22   455  -99999
  23    18  -99999
  23    19  -99999
  23    20  -99999
  23    21  -99999
  23    22  -99999
  23    23  -99999
  23    24  -99999
  23    25  -99999
  23    26  -99999
  23    27  -99999
  23    28  -99999
  23    29  -99999
  23    30  -99999
  23    31  -99999
  23    32  -99999
  23    33  -99999
  23    34  -99999
  23    35  -99999
  23    36  -99999
  23    37  -99999
  23    38  -99999
  23    39  -99999
  23    40  -99999
  23    41  -99999
  23    42  -99999
  23    43  -99999
  23    44  -99999
  23    45  0
  23    46  0
  23    47  0
  23    48  0
  23    49  0
  23    50  0
  23    51  0
  23    52  0
  23    53  0
  23    54  0
  23    55  0
  23    56  0
  23    57  0
  23    58  0
  23    59  0
  23    60  0
  23    61  0
  23    62  0
  23    63  0
  23    64  0
  23    65  11.044
  23    66  9.26726
  23    67  10.1252
  23    68  9.17759
  23    69  12.6245
  23    70  9.12004
  23    71  8.50947
  23    72  3.75478
  23    73  4.44504
  23    74  3.76468
  23    75  4.4965
  23    76  3.8079
  23    77  4.30236
  23    78  4.05033
  23    79  5.96112
  23    80  3.74965
  23    81  3.18063
  23    82  2.56839
  23    83  3.79445
  23    84  4.27001
  23    85  5.27032
  23    86  6.31571
  23    87  6.12662
  23    88  4.59608
  23    89  5.08695
  23    90  4.84768
  23    91  4.82534
  23    92  6.22018
  23    93  5.98015
  23    94  5.0779
  23    95  4.93656
  23    96  3.90516
  23    97  3.9117
  23    98  6.05094
  23    99  6.78472
  23   100  7.1498
  23   101  9.72505
  23   102  9.68005
  23   103  10.7817
  23   104  9.95854
  23   105  8.38731
  23   106  6.43745
  23   107  4.78061
  23   108  6.21985
  23   109  9.72153
  23   110  7.87479
  23   111  6.61319
  23   112  5.98774
  23   113  7.2358
  23   114  6.47038
  23   115  7.44061
  23   116  6.40993
  23   117  6.85898
  23   118  9.137
  23   119  9.79136
  23   120  11.6758
  23   121  12.1235
  23   122  10.5395
  23   123  9.93934
  23   124  7.21354
  23   125  9.69475
  23   126  11.6735
  23   127  14.5119
  23   128  13.1197
  23   129  14.6706
  23   130  14.1801
  23   131  12.3972
  23   132  10.7981
  23   133  11.0741
  23   134  12.4714
  23   135  11.2787
  23   136  12.3017
  23   137  16.0939
  23   138  14.7331
  23   139  13.1676
  23   140  11.0973
  23   141  10.7419
  23   142  10.6875
  23   143  10.6612
  23   144  12.1526
  23   145  13.3121
  23   146  14.3533
  23   147  12.6713
  23   148  12.1807
  23   149  8.57377
  23   150  10.3286
  23   151  9.98651
  23   152  9.75681
  23   153  7.31941
  23   154  7.13682
  23   155  9.11705
  23   156  10.792
  23   157  10.928
  23   158  9.08424
  23   159  8.86858
  23   160  9.97348
  23   161  9.95559
  23   162  10.607
  23   163  9.92902
  23   164  8.57452
  23   165  7.79626
  23   166  9.30206
  23   167  9.82898
  23   168  10.0461
  23   169  9.94176
  23   170  9.76421
  23   171  9.92974
  23   172  9.81196
  23   173  8.98113
  23   174  10.6179
  23   175  8.21994
  23   176  8.91795
  23   177  8.34655
  23   178  11.2436
  23   179  9.68441
  23   180  11.0213
  23   181  9.96737
  23   182  13.9355
  23   183  12.3547
  23   184  13.0224
  23   185  11.1328
  23   186  11.8577
  23   187  12.6893
  23   188  13.7242
  23   189  12.5249
  23   190  12.4898
  23   191  11.5156
  23   192  12.1908
  23   193  13.0211
  23   194  11.7972
  23   195  10.3659
  23   196  10.2786
  23   197  9.57956
  23   198  11.9314
  23   199  10.6588
  23   200  9.30738
  23   201  7.22912
  23   202  7.43125
  23   203  7.16776
  23   204  7.37506
  23   205  6.97316
  23   206  7.93441
  23   207  7.73401
  23   208  7.29605
  23   209  6.70518
  23   210  7.73931
  23   211  8.90783
  23   212  7.42012
  23   213  7.8921
  23   214  7.46309
  23   215  8.25551
  23   216  10.4227
  23   217  8.94954
  23   218  10.4263
  23   219  9.42007
  23   220  10.7773
  23   221  8.8725
  23   222  6.74486
  23   223  8.27517
  23   224  10.6615
  23   225  9.44133
  23   226  8.68497
  23   227  5.94695
  23   228  6.90015
  23   229  8.32567
  23   230  10.4758
  23   231  8.14655
  23   232  7.36672
  23   233  6.60509
  23   234  7.77582
  23   235  7.79895
  23   236  7.13711
  23   237  6.23084
  23   238  7.70673
  23   239  8.22914
  23   240  8.60778
  23   241  9.41812
  23   242  8.69852
  23   243  8.40421
  23   244  7.90939
  23   245  7.80327
  23   246  6.33128
  23   247  4.74304
  23   248  5.43938
  23   249  5.57776
  23   250  5.7297
  23   251  4.82196
  23   252  3.90515
  23   253  4.93543
  23   254  4.92625
  23   255  4.53629
  23   256  6.56468
  23   257  9.06465
  23   258  9.15744
  23   259  10.0832
  23   260  8.83994
  23   261  8.50914
  23   262  5.11095
  23   263  7.09943
  23   264  6.83027
  23   265  8.3987
  23   266  8.10251
  23   267  7.21047
  23   268  7.2198
  23   269  8.77174
  23   270  8.99938
  23   271  6.91403
  23   272  8.53858
  23   273  5.78006
  23   274  7.25455
  23   275  6.16691
  23   276  9.38951
  23   277  8.3775
  23   278  8.17863
  23   279  8.02229
  23   280  8.68021
  23   281  10.6429
  23   282  9.39543
  23   283  7.65276
  23   284  6.2351
  23   285  6.32652
  23   286  7.81484
  23   287  9.883
  23   288  8.879
  23   289  12.5085
  23   290  11.4253
  23   291  13.0653
  23   292  11.6608
  23   293  11.6721
  23   294  13.0378
  23   295  12.2746
  23   296  12.3487
  23   297  10.5293
  23   298  9.77275
  23   299  8.75418
  23   300  8.4686
  23   301  10.9134
  23   302  8.91051
  23   303  8.85699
  23   304  9.28706
  23   305  10.8313
  23   306  8.62104
  23   307  6.34971
  23   308  4.5031
  23   309  6.35211
  23   310  6.06577
  23   311  6.4261
  23   312  5.30505
  23   313  8.44847
  23   314  9.56223
  23   315  8.00026
  23   316  6.56983
  23   317  7.72365
  23   318  8.22017
  23   319  8.32541
  23   320  9.29151
  23   321  9.80707
  23   322  7.53806
  23   323  6.96943
  23   324  9.88202
  23   325  11.927
  23   326  9.80107
  23   327  9.54722
  23   328  10.1299
  23   329  11.2067
  23   330  11.2731
  23   331  12.612
  23   332  12.4026
  23   333  12.6506
  23   334  12.2499
  23   335  10.8488
  23   336  7.70996
  23   337  8.2916
  23   338  7.46396
  23   339  7.82695
  23   340  8.86531
  23   341  9.36235
  23   342  9.14698
  23   343  9.68857
  23   344  8.33271
  23   345  10.388
  23   346  13.2298
  23   347  11.8228
  23   348  12.7727
  23   349  11.4575
  23   350  7.47913
  23   351  5.64211
  23   352  6.29955
  23   353  5.52794
  23   354  2.91733
  23   355  2.82723
  23   356  2.99503
  23   357  5.15437
  23   358  5.29757
  23   359  4.22348
  23   360  3.98184
  23   361  4.15414
  23   362  3.05992
  23   363  6.07544
  23   364  6.77125
  23   365  8.12082
  23   366  7.15907
  23   367  6.51259
  23   368  7.66024
  23   369  9.64042
  23   370  10.3123
  23   371  11.4619
  23   372  10.9009
  23   373  9.77722
  23   374  12.9451
  23   375  12.0999
  23   376  10.8477
  23   377  12.9117
  23   378  12.9486
  23   379  14.0182
  23   380  10.1271
  23   381  8.94317
  23   382  10.6596
  23   383  9.73886
  23   384  10.0397
  23   385  6.81916
  23   386  6.88806
  23   387  7.52165
  23   388  8.23054
  23   389  7.65778
  23   390  9.7447
  23   391  10.5227
  23   392  11.7225
  23   393  11.2385
  23   394  11.7197
  23   395  10.1848
  23   396  9.76904
  23   397  9.67064
  23   398  9.69249
  23   399  8.72383
  23   400  8.45182
  23   401  6.75559
  23   402  8.16761
  23   403  6.25332
  23   404  6.65202
  23   405  5.23568
  23   406  5.81294
  23   407  5.64843
  23   408  6.48735
  23   409  7.02178
  23   410  7.72031
  23   411  8.26932
  23   412  6.99657
  23   413  7.93402
  23   414  6.86463
  23   415  7.62026
  23   416  7.62521
  23   417  8.79334
  23   418  10.2467
  23   419  14.6297
  23   420  13.4511
  23   421  12.7108
  23   422  10.7816
  23   423  9.53852
  23   424  7.63116
  23   425  7.57983
  23   426  7.58267
  23   427  7.62013
  23   428  7.99958
  23   429  7.74987
  23   430  7.23714
  23   431  4.18095
  23   432  4.18717
  23   433  4.25035
  23   434  3.77521
  23   435  3.95929
  23   436  3.0978
  23   437  3.36975
  23   438  1.70262
  23   439  0.0667819
  23   440  0.80488
  23   441  4.96339
  23   442  3.60232
  23   443  15.8797
  23   444  3.46417
  23   445  -99999
  23   446  -99999
  23   447  -99999
  23   448  -99999
  23   449  -99999
  23   450  -99999
  23   451  -99999
  23   452  -99999
  23   453  -99999
  23   454  -99999
  23   455  -99999
  24    18  -99999
  24    19  -99999
  24    20  -99999
  24    21  -99999
  24    22  -99999
  24    23  -99999
  24    24  -99999
  24    25  -99999
  24    26  -99999
  24    27  -99999
  24    28  -99999
  24    29  -99999
  24    30  -99999
  24    31  -99999
  24    32  -99999
  24    33  -99999
  24    34  -99999
  24    35  -99999
  24    36  -99999
  24    37  -99999
  24    38  -99999
  24    39  -99999
  24    40  -99999
  24    41  -99999
  24    42  -99999
  24    43  -99999
  24    44  -99999
  24    45  0
  24    46  0
  24    47  0
  24    48  0
  24    49  0
  24    50  0
  24    51  0
  24    52  0
  24    53  0
  24    54  0
  24    55  0
  24    56  0
  24    57  0
  24    58  0
  24    59  0
  24    60  0
  24    61  0
  24    62  0
  24    63  0
  24    64  0
  24    65  8.20095
  24    66  9.20621
  24    67  11.6065
  24    68  13.3305
  24    69  15.3514
  24    70  8.586
  24    71  7.44545
  24    72  5.33932
  24    73  5.92536
  24    74  6.34038
  24    75  3.80616
  24    76  3.7236
  24    77  4.24573
  24    78  4.58518
  24    79  6.3009
  24    80  4.34532
  24    81  3.41597
  24    82  3.40007
  24    83  5.25027
  24    84  5.56011
  24    85  5.21585
  24    86  5.62954
  24    87  5.52563
  24    88  5.30134
  24    89  6.0481
  24    90  5.50571
  24    91  4.95786
  24    92  5.39806
  24    93  4.50657
  24    94  5.13484
  24    95  4.54505
  24    96  4.86024
  24    97  6.38918
  24    98  6.78905
  24    99  6.08914
  24   100  7.17202
  24   101  8.7122
  24   102  10.387
  24   103  10.8498
  24   104  9.31339
  24   105  7.19646
  24   106  5.41047
  24   107  5.06975
  24   108  8.06751
  24   109  10.0379
  24   110  8.87855
  24   111  9.93861
  24   112  7.74173
  24   113  6.68042
  24   114  6.11291
  24   115  6.40762
  24   116  7.61709
  24   117  11.3265
  24   118  12.8983
  24   119  11.3035
  24   120  10.1553
  24   121  9.88986
  24   122  11.8526
  24   123  11.6206
  24   124  10.866
  24   125  11.9262
  24   126  14.7627
  24   127  14.3955
  24   128  12.6449
  24   129  13.3572
  24   130  12.5058
  24   131  13.0232
  24   132  10.8738
  24   133  13.3942
  24   134  11.1458
  24   135  10.2368
  24   136  11.3516
  24   137  13.5241
  24   138  12.7166
  24   139  12.4979
  24   140  11.7455
  24   141  10.494
  24   142  11.1948
  24   143  11.643
  24   144  12.9389
  24   145  14.1775
  24   146  16.3771
  24   147  14.3949
  24   148  11.8114
  24   149  7.11039
  24   150  8.63726
  24   151  7.75843
  24   152  8.90172
  24   153  7.93495
  24   154  8.02189
  24   155  9.88971
  24   156  10.5355
  24   157  12.0976
  24   158  12.1545
  24   159  11.0516
  24   160  12.8641
  24   161  12.5874
  24   162  13.1142
  24   163  11.9168
  24   164  11.5604
  24   165  11.1344
  24   166  10.8854
  24   167  10.553
  24   168  10.5572
  24   169  10.925
  24   170  9.96383
  24   171  9.48228
  24   172  9.25023
  24   173  9.15821
  24   174  11.5018
  24   175  9.62961
  24   176  10.016
  24   177  11.3579
  24   178  13.1356
  24   179  11.4859
  24   180  12.4212
  24   181  11.7383
  24   182  16.5553
  24   183  15.1522
  24   184  13.6265
  24   185  11.126
  24   186  10.8218
  24   187  12.8913
  24   188  14.4679
  24   189  14.5221
  24   190  13.233
  24   191  12.0655
  24   192  13.8499
  24   193  14.0919
  24   194  13.1371
  24   195  12.3231
  24   196  11.7491
  24   197  12.6999
  24   198  12.6342
  24   199  11.8495
  24   200  10.5753
  24   201  8.42923
  24   202  7.5109
  24   203  6.93462
  24   204  7.22622
  24   205  7.38414
  24   206  8.41647
  24   207  8.48752
  24   208  7.17756
  24   209  6.54666
  24   210  7.86189
  24   211  9.68795
  24   212  7.86673
  24   213  8.09439
  24   214  7.40867
  24   215  9.04166
  24   216  12.2725
  24   217  10.8518
  24   218  12.0205
  24   219  9.97733
  24   220  11.2577
  24   221  9.77262
  24   222  8.14468
  24   223  8.72353
  24   224  9.87606
  24   225  8.9571
  24   226  10.2824
  24   227  7.61766
  24   228  8.28922
  24   229  8.8322
  24   230  10.6543
  24   231  8.32644
  24   232  7.47573
  24   233  6.33802
  24   234  7.47767
  24   235  8.02379
  24   236  7.76687
  24   237  6.16717
  24   238  8.64827
  24   239  8.12939
  24   240  9.19518
  24   241  9.05092
  24   242  8.63445
  24   243  8.08497
  24   244  8.46274
  24   245  7.61578
  24   246  7.74314
  24   247  4.89595
  24   248  6.01853
  24   249  6.3396
  24   250  6.97873
  24   251  4.7979
  24   252  2.66878
  24   253  3.01923
  24   254  3.33464
  24   255  4.37741
  24   256  7.29944
  24   257  10.0858
  24   258  9.76122
  24   259  10.2851
  24   260  9.34834
  24   261  8.0788
  24   262  6.16287
  24   263  8.15859
  24   264  7.26647
  24   265  7.53119
  24   266  6.85575
  24   267  6.20299
  24   268  8.82245
  24   269  9.61699
  24   270  9.93668
  24   271  8.23374
  24   272  7.957
  24   273  5.63719
  24   274  6.09263
  24   275  7.94436
  24   276  9.26547
  24   277  8.08931
  24   278  6.62536
  24   279  6.19736
  24   280  9.71386
  24   281  11.5729
  24   282  11.3324
  24   283  9.38723
  24   284  10.3327
  24   285  10.4328
  24   286  11.9512
  24   287  11.9603
  24   288  10.336
  24   289  9.92622
  24   290  9.27659
  24   291  12.5374
  24   292  12.5658
  24   293  11.7073
  24   294  10.684
  24   295  9.7305
  24   296  11.7181
  24   297  12.0893
  24   298  10.9556
  24   299  8.24448
  24   300  9.92601
  24   301  11.8234
  24   302  11.2291
  24   303  9.8298
  24   304  11.0327
  24   305  11.2423
  24   306  11.5988
  24   307  8.84052
  24   308  9.07683
  24   309  8.59487
  24   310  8.96598
  24   311  9.01167
  24   312  9.00838
  24   313  11.6385
  24   314  11.7238
  24   315  9.19366
  24   316  7.33199
  24   317  8.38541
  24   318  9.1671
  24   319  11.0597
  24   320  13.0806
  24   321  12.5817
  24   322  9.69338
  24   323  10.29
  24   324  11.1898
  24   325  12.8055
  24   326  11.3368
  24   327  9.48717
  24   328  9.29725
  24   329  9.77238
  24   330  10.1733
  24   331  11.4034
  24   332  11.7572
  24   333  11.353
  24   334  11.2525
  24   335  8.34153
  24   336  6.60988
  24   337  7.42846
  24   338  6.99759
  24   339  7.43982
  24   340  8.14214
  24   341  8.25452
  24   342  8.12893
  24   343  8.83491
  24   344  8.79207
  24   345  10.1663
  24   346  13.6046
  24   347  14.7612
  24   348  15.3792
  24   349  15.6224
  24   350  8.87908
  24   351  5.96669
  24   352  6.49734
  24   353  6.38662
  24   354  4.96167
  24   355  4.22292
  24   356  2.45624
  24   357  4.52906
  24   358  3.30254
  24   359  2.99116
  24   360  2.41589
  24   361  4.3568
  24   362  2.97343
  24   363  5.77303
  24   364  6.02558
  24   365  7.25703
  24   366  6.37772
  24   367  6.10282
  24   368  7.36674
  24   369  8.04214
  24   370  8.14002
  24   371  9.0758
  24   372  10.8673
  24   373  10.0756
  24   374  14.0425
  24   375  13.1968
  24   376  13.2524
  24   377  14.4872
  24   378  12.7778
  24   379  11.0386
  24   380  10.2736
  24   381  9.98511
  24   382  14.2163
  24   383  12.3636
  24   384  10.444
  24   385  7.71418
  24   386  8.26626
  24   387  8.8559
  24   388  9.92546
  24   389  7.86957
  24   390  7.59088
  24   391  9.76036
  24   392  12.002
  24   393  12.9194
  24   394  12.8906
  24   395  12.6215
  24   396  10.8879
  24   397  10.8508
  24   398  11.0458
  24   399  10.9686
  24   400  10.1652
  24   401  7.99016
  24   402  8.64309
  24   403  6.77624
  24   404  7.13592
  24   405  5.82415
  24   406  6.47978
  24   407  6.1322
  24   408  7.62653
  24   409  6.86897
  24   410  7.05625
  24   411  7.0156
  24   412  6.97115
  24   413  7.31746
  24   414  6.76072
  24   415  6.96149
  24   416  8.31309
  24   417  9.34835
  24   418  10.2773
  24   419  13.0804
  24   420  13.4524
  24   421  13.8659
  24   422  12.1598
  24   423  9.45595
  24   424  8.99571
  24   425  6.99911
  24   426  7.63202
  24   427  7.58779
  24   428  7.75139
  24   429  7.23694
  24   430  6.66166
  24   431  4.56348
  24   432  4.118
  24   433  4.83617
  24   434  4.83883
  24   435  5.03675
  24   436  4.48956
  24   437  5.26681
  24   438  2.88401
  24   439  1.73934
  24   440  1.78802
  24   441  6.18605
  24   442  10.0152
  24   443  16.9238
  24   444  8.06172
  24   445  -99999
  24   446  -99999
  24   447  -99999
  24   448  -99999
  24   449  -99999
  24   450  -99999
  24   451  -99999
  24   452  -99999
  24   453  -99999
  24   454  -99999
  24   455  -99999
  25    18  -99999
  25    19  -99999
  25    20  -99999
  25    21  -99999
  25    22  -99999
  25    23  -99999
  25    24  -99999
  25    25  -99999
  25    26  -99999
  25    27  -99999
  25    28  -99999
  25    29  -99999
  25    30  -99999
  25    31  -99999
  25    32  -99999
  25    33  -99999
  25    34  -99999
  25    35  -99999
  25    36  -99999
  25    37  -99999
  25    38  -99999
  25    39  -99999
  25    40  -99999
  25    41  -99999
  25    42  -99999
  25    43  -99999
  25    44  -99999
  25    45  0
  25    46  0
  25    47  0
  25    48  0
  25    49  0
  25    50  0
  25    51  0
  25    52  0
  25    53  0
  25    54  0
  25    55  0
  25    56  0
  25    57  0
  25    58  0
  25    59  0
  25    60  0
  25    61  0
  25    62  0
  25    63  0
  25    64  0
  25    65  12.2555
  25    66  11.8767
  25    67  13.0768
  25    68  10.919
  25    69  13.1448
  25    70  7.07929
  25    71  6.7177
  25    72  5.435
  25    73  5.68736
  25    74  6.91784
  25    75  3.61014
  25    76  4.05415
  25    77  4.47125
  25    78  6.25487
  25    79  6.37559
  25    80  5.49154
  25    81  3.75661
  25    82  6.12354
  25    83  5.63617
  25    84  6.28824
  25    85  4.63098
  25    86  4.5858
  25    87  4.49136
  25    88  6.5437
  25    89  5.58153
  25    90  4.66117
  25    91  4.5504
  25    92  4.14256
  25    93  2.76104
  25    94  3.67035
  25    95  2.6437
  25    96  3.41822
  25    97  5.70487
  25    98  5.965
  25    99  6.32613
  25   100  6.20195
  25   101  8.15113
  25   102  10.5523
  25   103  11.2747
  25   104  11.0703
  25   105  8.00275
  25   106  7.20068
  25   107  8.75574
  25   108  7.62089
  25   109  7.60041
  25   110  7.71362
  25   111  9.33273
  25   112  8.3378
  25   113  6.284
  25   114  5.54342
  25   115  5.38623
  25   116  7.0883
  25   117  10.6138
  25   118  11.2194
  25   119  8.65242
  25   120  7.69468
  25   121  7.20523
  25   122  10.4079
  25   123  11.5901
  25   124  12.3961
  25   125  13.6886
  25   126  16.0215
  25   127  15.501
  25   128  14.4165
  25   129  16.1372
  25   130  15.9756
  25   131  19.3887
  25   132  17.2183
  25   133  19.3503
  25   134  16.146
  25   135  14.9058
  25   136  14.9071
  25   137  13.1358
  25   138  12.9872
  25   139  11.831
  25   140  14.1641
  25   141  12.6494
  25   142  17.3295
  25   143  13.5283
  25   144  13.4025
  25   145  12.125
  25   146  16.6336
  25   147  14.7991
  25   148  13.1558
  25   149  8.72937
  25   150  10.474
  25   151  9.15844
  25   152  10.1379
  25   153  9.56187
  25   154  8.53339
  25   155  10.1933
  25   156  11.1158
  25   157  11.3223
  25   158  11.7816
  25   159  9.85726
  25   160  10.9228
  25   161  11.9099
  25   162  10.1779
  25   163  8.34311
  25   164  9.47331
  25   165  10.3891
  25   166  10.009
  25   167  8.98267
  25   168  9.80856
  25   169  9.10533
  25   170  8.47107
  25   171  8.28553
  25   172  8.20679
  25   173  7.34222
  25   174  9.17123
  25   175  7.35004
  25   176  8.20285
  25   177  9.41664
  25   178  10.6964
  25   179  9.45347
  25   180  9.92773
  25   181  10.0531
  25   182  14.1695
  25   183  14.3475
  25   184  13.6369
  25   185  10.7822
  25   186  12.6409
  25   187  12.0053
  25   188  13.6581
  25   189  12.1665
  25   190  11.4332
  25   191  10.6267
  25   192  12.1683
  25   193  12.1119
  25   194  11.4212
  25   195  11.7544
  25   196  11.1174
  25   197  11.6002
  25   198  10.6006
  25   199  10.8575
  25   200  9.37254
  25   201  8.50251
  25   202  6.98802
  25   203  6.58409
  25   204  6.33657
  25   205  6.99122
  25   206  8.3844
  25   207  8.82376
  25   208  7.55277
  25   209  7.35701
  25   210  7.92441
  25   211  9.25212
  25   212  7.92203
  25   213  9.78068
  25   214  9.24949
  25   215  11.1972
  25   216  12.2736
  25   217  10.4903
  25   218  10.4044
  25   219  8.73038
  25   220  9.82386
  25   221  9.70257
  25   222  9.05734
  25   223  8.62006
  25   224  8.83986
  25   225  8.46113
  25   226  10.4089
  25   227  7.76705
  25   228  7.20201
  25   229  8.35682
  25   230  10.9887
  25   231  9.84955
  25   232  9.92792
  25   233  8.96159
  25   234  9.0364
  25   235  8.64328
  25   236  8.60988
  25   237  7.41571
  25   238  9.54224
  25   239  8.23543
  25   240  9.96934
  25   241  9.81377
  25   242  9.1282
  25   243  8.48173
  25   244  8.4244
  25   245  7.34771
  25   246  7.44377
  25   247  5.6544
  25   248  6.98003
  25   249  8.17244
  25   250  8.05522
  25   251  4.96476
  25   252  3.24322
  25   253  5.85767
  25   254  6.09534
  25   255  6.99666
  25   256  9.58054
  25   257  13.1136
  25   258  11.8288
  25   259  12.096
  25   260  10.3764
  25   261  8.32388
  25   262  8.68504
  25   263  8.98458
  25   264  8.44835
  25   265  6.57719
  25   266  6.62304
  25   267  7.39705
  25   268  12.3656
  25   269  11.2175
  25   270  9.68986
  25   271  7.52197
  25   272  7.17535
  25   273  6.79712
  25   274  7.58641
  25   275  8.29249
  25   276  7.22438
  25   277  6.16414
  25   278  7.22847
  25   279  7.94901
  25   280  12.2623
  25   281  10.99
  25   282  13.2053
  25   283  9.60496
  25   284  11.8568
  25   285  11.9841
  25   286  13.6769
  25   287  13.115
  25   288  10.9917
  25   289  9.92852
  25   290  8.61913
  25   291  12.1798
  25   292  13.6278
  25   293  11.6234
  25   294  8.38903
  25   295  9.0443
  25   296  12.5494
  25   297  13.9283
  25   298  11.184
  25   299  8.33092
  25   300  8.45109
  25   301  9.57987
  25   302  10.0925
  25   303  7.49423
  25   304  9.98306
  25   305  10.225
  25   306  11.4588
  25   307  10.0112
  25   308  10.7194
  25   309  10.2788
  25   310  8.96212
  25   311  7.37446
  25   312  9.14417
  25   313  11.0042
  25   314  10.4986
  25   315  9.65802
  25   316  9.47751
  25   317  10.0635
  25   318  9.03518
  25   319  11.1933
  25   320  12.7045
  25   321  11.4491
  25   322  8.40086
  25   323  9.24249
  25   324  10.1057
  25   325  10.3115
  25   326  11.0718
  25   327  8.26451
  25   328  8.41738
  25   329  8.76363
  25   330  10.948
  25   331  10.8823
  25   332  11.4193
  25   333  11.3553
  25   334  12.1273
  25   335  9.75663
  25   336  8.84066
  25   337  9.90299
  25   338  8.66617
  25   339  7.69966
  25   340  8.22745
  25   341  8.36591
  25   342  9.23992
  25   343  9.01865
  25   344  9.73108
  25   345  9.10999
  25   346  10.3917
  25   347  11.3613
  25   348  12.1266
  25   349  12.7295
  25   350  6.99421
  25   351  6.63203
  25   352  9.63363
  25   353  10.191
  25   354  7.20504
  25   355  6.13066
  25   356  3.12826
  25   357  4.40537
  25   358  3.28887
  25   359  3.59604
  25   360  3.642
  25   361  4.87844
  25   362  4.24254
  25   363  6.05746
  25   364  5.89738
  25   365  5.95082
  25   366  6.25942
  25   367  6.56601
  25   368  7.83193
  25   369  7.66023
  25   370  8.4059
  25   371  9.08898
  25   372  10.9465
  25   373  9.70669
  25   374  12.1102
  25   375  13.5864
  25   376  13.3896
  25   377  11.9445
  25   378  12.5034
  25   379  12.1809
  25   380  12.9867
  25   381  12.3347
  25   382  13.5907
  25   383  14.6304
  25   384  11.7742
  25   385  7.72315
  25   386  7.07223
  25   387  8.12391
  25   388  9.54887
  25   389  7.65635
  25   390  7.03311
  25   391  8.18532
  25   392  11.7463
  25   393  13.0329
  25   394  12.6071
  25   395  12.2483
  25   396  10.1352
  25   397  9.83499
  25   398  9.926
  25   399  10.7455
  25   400  10.0746
  25   401  8.31907
  25   402  7.23425
  25   403  7.76606
  25   404  7.5288
  25   405  6.31179
  25   406  6.61308
  25   407  6.20853
  25   408  7.14944
  25   409  6.05123
  25   410  6.81499
  25   411  6.86226
  25   412  7.71762
  25   413  6.44552
  25   414  7.14268
  25   415  6.19704
  25   416  8.0779
  25   417  9.80873
  25   418  11.7084
  25   419  12.8144
  25   420  12.7593
  25   421  11.963
  25   422  10.2083
  25   423  9.49182
  25   424  8.91785
  25   425  8.7028
  25   426  8.99664
  25   427  7.56481
  25   428  7.56682
  25   429  7.10874
  25   430  6.00494
  25   431  5.90088
  25   432  3.49421
  25   433  3.90884
  25   434  4.13557
  25   435  4.28511
  25   436  4.13411
  25   437  3.60591
  25   438  2.12268
  25   439  2.16458
  25   440  1.44792
  25   441  3.93082
  25   442  0.835467
  25   443  10.7733
  25   444  1.60221
  25   445  -99999
  25   446  -99999
  25   447  -99999
  25   448  -99999
  25   449  -99999
  25   450  -99999
  25   451  -99999
  25   452  -99999
  25   453  -99999
  25   454  -99999
  25   455  -99999
  26    18  -99999
  26    19  -99999
  26    20  -99999
  26    21  -99999
  26    22  -99999
  26    23  -99999
  26    24  -99999
  26    25  -99999
  26    26  -99999
  26    27  -99999
  26    28  -99999
  26    29  -99999
  26    30  -99999
  26    31  -99999
  26    32  -99999
  26    33  -99999
  26    34  -99999
  26    35  -99999
  26    36  -99999
  26    37  -99999
  26    38  -99999
  26    39  -99999
  26    40  -99999
  26    41  -99999
  26    42  -99999
  26    43  -99999
  26    44  -99999
  26    45  0
  26    46  0
  26    47  0
  26    48  0
  26    49  0
  26    50  0
  26    51  0
  26    52  0
  26    53  0
  26    54  0
  26    55  0
  26    56  0
  26    57  0
  26    58  0
  26    59  0
  26    60  0
  26    61  0
  26    62  0
  26    63  0
  26    64  0
  26    65  15.2034
  26    66  17.1321
  26    67  16.2792
  26    68  11.3974
  26    69  9.28417
  26    70  6.34792
  26    71  5.12219
  26    72  3.82156
  26    73  5.08968
  26    74  6.15199
  26    75  5.29674
  26    76  5.6976
  26    77  7.49183
  26    78  7.03805
  26    79  6.18071
  26    80  5.90049
  26    81  3.80433
  26    82  6.29106
  26    83  5.41296
  26    84  6.41643
  26    85  5.33846
  26    86  4.97554
  26    87  5.33341
  26    88  6.79891
  26    89  5.61144
  26    90  4.10621
  26    91  3.99882
  26    92  4.76209
  26    93  5.79289
  26    94  5.80154
  26    95  3.94642
  26    96  5.4265
  26    97  5.43849
  26    98  4.74088
  26    99  5.8086
  26   100  6.95655
  26   101  8.4112
  26   102  11.5053
  26   103  11.4047
  26   104  11.0878
  26   105  9.06474
  26   106  11.1906
  26   107  10.7691
  26   108  8.40651
  26   109  7.5566
  26   110  9.05574
  26   111  11.262
  26   112  11.3697
  26   113  8.69001
  26   114  7.38512
  26   115  7.26344
  26   116  10.5873
  26   117  12.059
  26   118  12.008
  26   119  12.6625
  26   120  11.9615
  26   121  11.9068
  26   122  12.6316
  26   123  12.0471
  26   124  12.0922
  26   125  14.4476
  26   126  15.0285
  26   127  13.6478
  26   128  11.3213
  26   129  12.8651
  26   130  14.2057
  26   131  15.1373
  26   132  12.8346
  26   133  15.1285
  26   134  14.1442
  26   135  16.4075
  26   136  13.2543
  26   137  12.5899
  26   138  13.5597
  26   139  11.7776
  26   140  12.3595
  26   141  11.6054
  26   142  18.1713
  26   143  15.4464
  26   144  15.6174
  26   145  12.0032
  26   146  16.8073
  26   147  12.8489
  26   148  11.8071
  26   149  11.3999
  26   150  11.0735
  26   151  10.2934
  26   152  10.3319
  26   153  10.2764
  26   154  10.1036
  26   155  9.45319
  26   156  9.81651
  26   157  8.44841
  26   158  9.91263
  26   159  10.678
  26   160  10.8737
  26   161  12.2319
  26   162  10.8507
  26   163  10.9646
  26   164  10.9303
  26   165  10.5388
  26   166  10.7862
  26   167  9.58298
  26   168  10.4338
  26   169  9.93707
  26   170  8.70439
  26   171  9.32384
  26   172  8.92928
  26   173  9.52202
  26   174  9.43398
  26   175  8.48757
  26   176  9.41362
  26   177  10.312
  26   178  10.6491
  26   179  9.75407
  26   180  10.6775
  26   181  12.8498
  26   182  14.2049
  26   183  14.9056
  26   184  15.754
  26   185  12.5911
  26   186  15.2235
  26   187  12.7253
  26   188  13.6207
  26   189  10.6189
  26   190  11.1556
  26   191  12.8607
  26   192  13.6068
  26   193  13.7627
  26   194  12.842
  26   195  12.3071
  26   196  11.0675
  26   197  11.53
  26   198  11.0786
  26   199  11.2045
  26   200  9.06856
  26   201  8.52702
  26   202  7.46449
  26   203  7.71107
  26   204  6.76285
  26   205  6.77333
  26   206  7.4914
  26   207  8.02492
  26   208  7.48293
  26   209  7.91687
  26   210  8.51383
  26   211  9.79841
  26   212  9.10339
  26   213  11.0469
  26   214  10.0275
  26   215  12.0224
  26   216  12.1239
  26   217  11.8452
  26   218  11.3689
  26   219  10.4443
  26   220  10.2973
  26   221  10.8307
  26   222  10.2612
  26   223  9.87785
  26   224  9.52632
  26   225  10.9466
  26   226  12.1154
  26   227  9.05975
  26   228  8.271
  26   229  9.61033
  26   230  11.8191
  26   231  10.3957
  26   232  10.2348
  26   233  8.87321
  26   234  8.06021
  26   235  7.25847
  26   236  7.90789
  26   237  7.41308
  26   238  8.60362
  26   239  7.3953
  26   240  8.54519
  26   241  8.12912
  26   242  9.19681
  26   243  7.84409
  26   244  7.8249
  26   245  6.90593
  26   246  6.75529
  26   247  6.79113
  26   248  7.47071
  26   249  7.25202
  26   250  6.66
  26   251  2.71907
  26   252  1.5473
  26   253  5.48995
  26   254  5.12324
  26   255  5.91098
  26   256  8.4534
  26   257  13.0575
  26   258  13.6704
  26   259  12.8754
  26   260  10.7037
  26   261  7.7796
  26   262  8.71794
  26   263  8.406
  26   264  9.53971
  26   265  9.10299
  26   266  9.75664
  26   267  11.8091
  26   268  16.2142
  26   269  13.3674
  26   270  11.0439
  26   271  9.91297
  26   272  11.0187
  26   273  9.83557
  26   274  8.02363
  26   275  7.42425
  26   276  7.40301
  26   277  8.62123
  26   278  11.159
  26   279  11.7834
  26   280  13.0512
  26   281  12.5912
  26   282  13.5298
  26   283  9.73877
  26   284  9.73295
  26   285  9.629
  26   286  12.9873
  26   287  14.2923
  26   288  13.3236
  26   289  12.85
  26   290  12.5875
  26   291  14.9171
  26   292  14.1406
  26   293  13.5603
  26   294  10.1795
  26   295  12.6766
  26   296  14.2018
  26   297  13.7762
  26   298  11.5739
  26   299  9.78726
  26   300  11.8022
  26   301  13.6173
  26   302  12.8586
  26   303  8.3682
  26   304  8.23203
  26   305  9.45515
  26   306  11.8226
  26   307  10.8723
  26   308  11.1057
  26   309  12.1466
  26   310  10.407
  26   311  10.3607
  26   312  9.77252
  26   313  10.7143
  26   314  9.23977
  26   315  9.49075
  26   316  10.7804
  26   317  12.3848
  26   318  10.5748
  26   319  13.4679
  26   320  12.9714
  26   321  12.4387
  26   322  9.78675
  26   323  10.4353
  26   324  9.88917
  26   325  9.1459
  26   326  10.1548
  26   327  8.41853
  26   328  8.4465
  26   329  8.8357
  26   330  11.5259
  26   331  11.8072
  26   332  12.7496
  26   333  12.3558
  26   334  13.6619
  26   335  10.3569
  26   336  9.37834
  26   337  11.2679
  26   338  9.65757
  26   339  7.98216
  26   340  8.33306
  26   341  8.68557
  26   342  9.57343
  26   343  10.7996
  26   344  12.4823
  26   345  14.0259
  26   346  13.1622
  26   347  11.8537
  26   348  8.25416
  26   349  7.46336
  26   350  5.04813
  26   351  3.88095
  26   352  6.31794
  26   353  5.61656
  26   354  3.91177
  26   355  4.28761
  26   356  2.24702
  26   357  3.2866
  26   358  3.17085
  26   359  2.37709
  26   360  2.75882
  26   361  2.82587
  26   362  3.36497
  26   363  6.21487
  26   364  5.92612
  26   365  6.35567
  26   366  6.34895
  26   367  6.18184
  26   368  6.66728
  26   369  4.56489
  26   370  4.63046
  26   371  4.32835
  26   372  8.1751
  26   373  9.09249
  26   374  12.7643
  26   375  14.7043
  26   376  12.949
  26   377  10.5145
  26   378  13.4036
  26   379  14.9475
  26   380  14.7306
  26   381  12.3407
  26   382  12.5711
  26   383  14.24
  26   384  13.6474
  26   385  8.62821
  26   386  9.27532
  26   387  9.68373
  26   388  11.3702
  26   389  10.252
  26   390  9.24577
  26   391  9.93254
  26   392  13.5601
  26   393  14.8076
  26   394  13.7408
  26   395  12.1418
  26   396  13.7453
  26   397  13.2737
  26   398  12.788
  26   399  12.413
  26   400  11.3966
  26   401  9.9784
  26   402  8.75622
  26   403  7.73266
  26   404  8.43378
  26   405  7.01953
  26   406  6.87368
  26   407  5.77339
  26   408  6.47207
  26   409  6.30438
  26   410  7.78334
  26   411  7.78626
  26   412  7.54503
  26   413  7.05683
  26   414  7.79996
  26   415  7.06132
  26   416  7.43414
  26   417  8.01227
  26   418  9.95117
  26   419  11.8589
  26   420  13.2685
  26   421  13.5063
  26   422  11.7758
  26   423  11.4795
  26   424  10.3574
  26   425  8.93905
  26   426  7.95865
  26   427  7.38218
  26   428  6.48556
  26   429  6.61277
  26   430  5.72309
  26   431  5.3124
  26   432  3.71183
  26   433  4.27894
  26   434  4.1111
  26   435  4.68573
  26   436  4.68301
  26   437  4.7385
  26   438  4.09503
  26   439  3.34955
  26   440  3.70418
  26   441  22.3174
  26   442  14.0683
  26   443  17.9435
  26   444  13.7904
  26   445  -99999
  26   446  -99999
  26   447  -99999
  26   448  -99999
  26   449  -99999
  26   450  -99999
  26   451  -99999
  26   452  -99999
  26   453  -99999
  26   454  -99999
  26   455  -99999
  27    18  -99999
  27    19  -99999
  27    20  -99999
  27    21  -99999
  27    22  -99999
  27    23  -99999
  27    24  -99999
  27    25  -99999
  27    26  -99999
  27    27  -99999
  27    28  -99999
  27    29  -99999
  27    30  -99999
  27    31  -99999
  27    32  -99999
  27    33  -99999
  27    34  -99999
  27    35  -99999
  27    36  -99999
  27    37  -99999
  27    38  -99999
  27    39  -99999
  27    40  -99999
  27    41  -99999
  27    42  -99999
  27    43  -99999
  27    44  -99999
  27    45  0
  27    46  0
  27    47  0
  27    48  0
  27    49  0
  27    50  0
  27    51  0
  27    52  0
  27    53  0
  27    54  0
  27    55  0
  27    56  0
  27    57  0
  27    58  0
  27    59  0
  27    60  0
  27    61  0
  27    62  0
  27    63  0
  27    64  0
  27    65  6.78844
  27    66  8.10802
  27    67  8.27435
  27    68  5.82834
  27    69  7.29994
  27    70  6.35191
  27    71  5.98326
  27    72  3.68778
  27    73  4.44963
  27    74  5.19933
  27    75  7.7556
  27    76  6.5064
  27    77  5.60373
  27    78  4.4022
  27    79  4.0131
  27    80  4.59628
  27    81  4.66215
  27    82  5.65848
  27    83  5.57602
  27    84  6.04043
  27    85  5.19404
  27    86  4.37614
  27    87  4.6373
  27    88  4.42633
  27    89  3.92468
  27    90  4.53294
  27    91  3.82515
  27    92  4.91013
  27    93  5.79622
  27    94  4.7607
  27    95  3.93318
  27    96  3.42342
  27    97  3.29012
  27    98  3.3227
  27    99  4.61625
  27   100  6.45576
  27   101  8.3964
  27   102  8.88532
  27   103  8.3787
  27   104  8.44223
  27   105  9.7148
  27   106  10.9224
  27   107  10.4971
  27   108  6.42117
  27   109  5.08721
  27   110  7.05169
  27   111  9.55579
  27   112  11.8146
  27   113  8.4012
  27   114  7.80455
  27   115  9.13528
  27   116  9.86075
  27   117  8.70352
  27   118  7.69027
  27   119  10.4876
  27   120  13.4223
  27   121  15.6395
  27   122  12.3272
  27   123  11.5046
  27   124  12.0222
  27   125  16.8964
  27   126  15.2034
  27   127  15.9891
  27   128  14.0649
  27   129  16.7151
  27   130  17.284
  27   131  15.9349
  27   132  15.4332
  27   133  17.2505
  27   134  16.6899
  27   135  17.2859
  27   136  13.1319
  27   137  15.8393
  27   138  14.8004
  27   139  14.4031
  27   140  13.9771
  27   141  14.3284
  27   142  21.3101
  27   143  17.7361
  27   144  18.517
  27   145  12.9984
  27   146  18.9064
  27   147  15.4645
  27   148  14.5072
  27   149  13.3577
  27   150  11.6422
  27   151  13.4152
  27   152  10.1852
  27   153  9.34135
  27   154  9.23697
  27   155  7.97543
  27   156  9.37262
  27   157  8.93275
  27   158  9.55961
  27   159  10.8832
  27   160  10.1511
  27   161  10.963
  27   162  10.1053
  27   163  12.0308
  27   164  11.32
  27   165  9.72051
  27   166  9.467
  27   167  8.85097
  27   168  10.0037
  27   169  9.89494
  27   170  10.2248
  27   171  10.092
  27   172  9.13634
  27   173  9.61307
  27   174  8.9262
  27   175  8.5696
  27   176  9.55522
  27   177  10.5548
  27   178  10.4224
  27   179  9.87547
  27   180  10.8466
  27   181  12.7787
  27   182  13.854
  27   183  12.9367
  27   184  14.9787
  27   185  14.7084
  27   186  15.4379
  27   187  12.0168
  27   188  11.9618
  27   189  9.41095
  27   190  11.9957
  27   191  11.8175
  27   192  13.154
  27   193  12.6138
  27   194  12.0825
  27   195  10.2059
  27   196  10.7196
  27   197  9.71584
  27   198  10.901
  27   199  11.0644
  27   200  9.15635
  27   201  8.128
  27   202  8.12194
  27   203  8.63324
  27   204  8.66738
  27   205  8.24995
  27   206  7.63063
  27   207  8.90769
  27   208  8.75023
  27   209  8.19291
  27   210  8.14112
  27   211  8.48045
  27   212  8.49621
  27   213  10.3529
  27   214  10.1354
  27   215  11.2785
  27   216  12.0732
  27   217  13.8264
  27   218  14.312
  27   219  13.3431
  27   220  10.0351
  27   221  10.3495
  27   222  10.488
  27   223  10.8236
  27   224  9.48234
  27   225  9.34802
  27   226  9.47614
  27   227  7.642
  27   228  8.1608
  27   229  9.62283
  27   230  11.0485
  27   231  10.1335
  27   232  9.48143
  27   233  8.69215
  27   234  7.41167
  27   235  7.76772
  27   236  7.94714
  27   237  8.82552
  27   238  10.7383
  27   239  10.9842
  27   240  11.4593
  27   241  9.40101
  27   242  10.2474
  27   243  8.4666
  27   244  8.08505
  27   245  7.23541
  27   246  8.29737
  27   247  8.29335
  27   248  7.9526
  27   249  7.07283
  27   250  7.22636
  27   251  5.7842
  27   252  4.54306
  27   253  7.18511
  27   254  6.13139
  27   255  7.02145
  27   256  7.0044
  27   257  9.30256
  27   258  8.43173
  27   259  10.2447
  27   260  8.3925
  27   261  8.02646
  27   262  9.51153
  27   263  9.00635
  27   264  10.9711
  27   265  9.56945
  27   266  9.89674
  27   267  9.38865
  27   268  11.2276
  27   269  10.7272
  27   270  11.4258
  27   271  11.5511
  27   272  12.3034
  27   273  8.38759
  27   274  5.56425
  27   275  5.84876
  27   276  7.74526
  27   277  9.38742
  27   278  9.23075
  27   279  9.5657
  27   280  11.1891
  27   281  13.072
  27   282  12.415
  27   283  8.86787
  27   284  7.41452
  27   285  6.44842
  27   286  9.66598
  27   287  12.4897
  27   288  13.7624
  27   289  15.2415
  27   290  14.79
  27   291  13.6769
  27   292  11.0025
  27   293  11.784
  27   294  11.277
  27   295  14.1427
  27   296  12.654
  27   297  11.6284
  27   298  9.90188
  27   299  9.31329
  27   300  10.7403
  27   301  11.5258
  27   302  10.2331
  27   303  8.27624
  27   304  9.27698
  27   305  12.6111
  27   306  11.7509
  27   307  10.7717
  27   308  10.8797
  27   309  12.4141
  27   310  12.8177
  27   311  10.2975
  27   312  9.42136
  27   313  9.8454
  27   314  8.78672
  27   315  10.3995
  27   316  10.6938
  27   317  12.7695
  27   318  11.587
  27   319  12.9463
  27   320  11.4623
  27   321  10.3763
  27   322  10.0559
  27   323  9.52964
  27   324  8.72377
  27   325  8.06148
  27   326  9.62457
  27   327  9.10013
  27   328  9.295
  27   329  9.2823
  27   330  11.3181
  27   331  11.29
  27   332  12.5543
  27   333  12.8133
  27   334  15.2883
  27   335  12.3648
  27   336  11.3177
  27   337  11.0888
  27   338  11.9388
  27   339  9.92299
  27   340  8.20364
  27   341  10.35
  27   342  11.725
  27   343  12.0507
  27   344  13.8724
  27   345  14.3891
  27   346  13.573
  27   347  10.2365
  27   348  8.88349
  27   349  8.27155
  27   350  7.54367
  27   351  6.99614
  27   352  9.33849
  27   353  6.20803
  27   354  4.92213
  27   355  4.38966
  27   356  4.15268
  27   357  3.12147
  27   358  4.52997
  27   359  3.50613
  27   360  3.53528
  27   361  3.37016
  27   362  2.81233
  27   363  4.13056
  27   364  4.90823
  27   365  5.92262
  27   366  4.84556
  27   367  4.98789
  27   368  6.31374
  27   369  6.28693
  27   370  8.14427
  27   371  9.01707
  27   372  12.9047
  27   373  14.3937
  27   374  15.2252
  27   375  15.3205
  27   376  15.4548
  27   377  12.8259
  27   378  14.4531
  27   379  16.828
  27   380  14.4065
  27   381  11.7233
  27   382  11.9537
  27   383  12.8635
  27   384  15.2732
  27   385  10.121
  27   386  8.25097
  27   387  7.83013
  27   388  9.6546
  27   389  8.07391
  27   390  10.0589
  27   391  10.2992
  27   392  12.7861
  27   393  15.6518
  27   394  14.0391
  27   395  12.1444
  27   396  13.1092
  27   397  15.8229
  27   398  14.5341
  27   399  12.7609
  27   400  11.343
  27   401  11.0765
  27   402  10.3879
  27   403  9.55536
  27   404  8.39123
  27   405  7.73405
  27   406  6.5347
  27   407  5.58381
  27   408  6.26183
  27   409  6.76575
  27   410  8.51482
  27   411  8.43364
  27   412  6.74078
  27   413  6.49052
  27   414  7.49933
  27   415  7.60962
  27   416  6.27813
  27   417  6.99648
  27   418  8.63989
  27   419  13.123
  27   420  14.0798
  27   421  12.1703
  27   422  12.5251
  27   423  11.3221
  27   424  9.76596
  27   425  8.25019
  27   426  7.44027
  27   427  7.32574
  27   428  5.63557
  27   429  5.68445
  27   430  4.57275
  27   431  4.41682
  27   432  4.05208
  27   433  2.72976
  27   434  1.63526
  27   435  2.65647
  27   436  2.97858
  27   437  4.36133
  27   438  3.37901
  27   439  3.89547
  27   440  0.105909
  27   441  2.16528
  27   442  7.39757
  27   443  18.489
  27   444  0.697505
  27   445  -99999
  27   446  -99999
  27   447  -99999
  27   448  -99999
  27   449  -99999
  27   450  -99999
  27   451  -99999
  27   452  -99999
  27   453  -99999
  27   454  -99999
  27   455  -99999
  28    18  -99999
  28    19  -99999
  28    20  -99999
  28    21  -99999
  28    22  -99999
  28    23  -99999
  28    24  -99999
  28    25  -99999
  28    26  -99999
  28    27  -99999
  28    28  -99999
  28    29  -99999
  28    30  -99999
  28    31  -99999
  28    32  -99999
  28    33  -99999
  28    34  -99999
  28    35  -99999
  28    36  -99999
  28    37  -99999
  28    38  -99999
  28    39  -99999
  28    40  -99999
  28    41  -99999
  28    42  -99999
  28    43  -99999
  28    44  -99999
  28    45  0
  28    46  0
  28    47  0
  28    48  0
  28    49  0
  28    50  0
  28    51  0
  28    52  0
  28    53  0
  28    54  0
  28    55  0
  28    56  0
  28    57  0
  28    58  0
  28    59  0
  28    60  0
  28    61  0
  28    62  0
  28    63  0
  28    64  0
  28    65  3.21404
  28    66  2.16443
  28    67  4.5413
  28    68  5.69974
  28    69  8.09581
  28    70  10.1188
  28    71  9.89245
  28    72  7.36629
  28    73  7.05138
  28    74  7.18481
  28    75  9.60629
  28    76  7.54289
  28    77  7.06673
  28    78  5.09652
  28    79  4.40156
  28    80  4.29153
  28    81  4.30467
  28    82  4.79118
  28    83  4.94427
  28    84  6.79423
  28    85  5.42027
  28    86  4.77887
  28    87  5.32213
  28    88  4.54997
  28    89  4.4076
  28    90  4.9577
  28    91  4.09811
  28    92  5.77074
  28    93  5.49189
  28    94  4.45631
  28    95  4.63388
  28    96  3.81207
  28    97  4.24424
  28    98  3.94187
  28    99  5.65615
  28   100  7.65818
  28   101  7.1546
  28   102  7.13209
  28   103  7.1834
  28   104  7.78726
  28   105  8.53494
  28   106  9.55548
  28   107  9.05492
  28   108  7.41944
  28   109  5.97291
  28   110  7.18641
  28   111  9.7881
  28   112  10.8828
  28   113  9.14712
  28   114  10.2157
  28   115  9.41897
  28   116  9.18363
  28   117  8.83695
  28   118  9.86446
  28   119  11.4225
  28   120  15.1981
  28   121  13.2976
  28   122  10.3144
  28   123  9.09573
  28   124  11.2001
  28   125  14.6344
  28   126  12.8624
  28   127  14.654
  28   128  14.3471
  28   129  18.4733
  28   130  14.4658
  28   131  13.7638
  28   132  12.101
  28   133  13.8545
  28   134  15.1252
  28   135  14.274
  28   136  15.7726
  28   137  17.6301
  28   138  16.2654
  28   139  15.506
  28   140  13.9264
  28   141  15.1031
  28   142  17.4565
  28   143  19.4888
  28   144  18.1094
  28   145  14.6959
  28   146  18.4556
  28   147  16.1125
  28   148  14.7154
  28   149  12.0187
  28   150  9.81924
  28   151  11.6959
  28   152  9.85301
  28   153  11.0467
  28   154  13.0916
  28   155  14.8814
  28   156  14.2692
  28   157  12.169
  28   158  10.9132
  28   159  11.7489
  28   160  10.7778
  28   161  11.6436
  28   162  11.1649
  28   163  14.3894
  28   164  13.0951
  28   165  12.9325
  28   166  10.3742
  28   167  9.5766
  28   168  10.1036
  28   169  9.94465
  28   170  10.5427
  28   171  10.8588
  28   172  9.93999
  28   173  10.8697
  28   174  9.48136
  28   175  9.33508
  28   176  11.5385
  28   177  11.858
  28   178  11.0497
  28   179  10.3987
  28   180  11.2818
  28   181  14.1241
  28   182  14.821
  28   183  11.8882
  28   184  12.5294
  28   185  14.8218
  28   186  15.6903
  28   187  13.002
  28   188  11.5841
  28   189  11.2176
  28   190  14.1284
  28   191  13.3929
  28   192  13.7707
  28   193  12.8396
  28   194  12.5547
  28   195  10.9089
  28   196  11.3391
  28   197  10.3404
  28   198  11.4508
  28   199  11.061
  28   200  9.37914
  28   201  7.76646
  28   202  8.12766
  28   203  9.70807
  28   204  8.65622
  28   205  8.31433
  28   206  9.51839
  28   207  9.52556
  28   208  9.85981
  28   209  8.85397
  28   210  9.10782
  28   211  7.59255
  28   212  8.92505
  28   213  10.3474
  28   214  10.9844
  28   215  12.6849
  28   216  14.3978
  28   217  14.9045
  28   218  15.8966
  28   219  14.4073
  28   220  11.0332
  28   221  10.5745
  28   222  10.5261
  28   223  10.3637
  28   224  10.1198
  28   225  9.44675
  28   226  9.75917
  28   227  8.03693
  28   228  8.3786
  28   229  9.80139
  28   230  9.99417
  28   231  9.0398
  28   232  9.26069
  28   233  8.80043
  28   234  8.03234
  28   235  9.48262
  28   236  9.39507
  28   237  9.55075
  28   238  10.0887
  28   239  9.66721
  28   240  9.75472
  28   241  8.36369
  28   242  9.58595
  28   243  7.94294
  28   244  10.4533
  28   245  9.23165
  28   246  10.2441
  28   247  7.69886
  28   248  7.69881
  28   249  7.4816
  28   250  8.32227
  28   251  7.877
  28   252  4.37929
  28   253  4.86975
  28   254  5.17064
  28   255  7.46811
  28   256  7.2665
  28   257  7.95716
  28   258  7.38919
  28   259  8.07259
  28   260  7.73168
  28   261  8.26565
  28   262  9.55515
  28   263  9.68213
  28   264  13.665
  28   265  10.5529
  28   266  10.0972
  28   267  8.30413
  28   268  8.19909
  28   269  11.923
  28   270  13.5843
  28   271  13.2376
  28   272  11.5075
  28   273  7.53406
  28   274  5.66455
  28   275  7.54605
  28   276  11.3896
  28   277  12.1945
  28   278  8.79137
  28   279  8.62358
  28   280  10.2817
  28   281  12.6619
  28   282  13.1314
  28   283  10.6216
  28   284  10.3512
  28   285  9.25025
  28   286  11.2175
  28   287  12.3941
  28   288  12.7105
  28   289  13.2876
  28   290  13.2762
  28   291  13.3618
  28   292  12.6387
  28   293  14.1457
  28   294  14.0155
  28   295  14.3963
  28   296  11.9046
  28   297  11.1131
  28   298  9.52918
  28   299  8.83054
  28   300  9.54326
  28   301  10.2769
  28   302  9.74811
  28   303  9.63727
  28   304  12.2492
  28   305  15.9391
  28   306  13.8749
  28   307  10.5639
  28   308  11.1308
  28   309  13.8166
  28   310  13.9986
  28   311  11.0047
  28   312  10.7471
  28   313  10.6695
  28   314  11.7483
  28   315  10.5724
  28   316  10.853
  28   317  13.5612
  28   318  16.5924
  28   319  14.5669
  28   320  12.3053
  28   321  9.86664
  28   322  9.47312
  28   323  9.48301
  28   324  9.48734
  28   325  10.3171
  28   326  9.48559
  28   327  8.84394
  28   328  9.25975
  28   329  9.24683
  28   330  11.0918
  28   331  10.7073
  28   332  11.5531
  28   333  11.7385
  28   334  12.2012
  28   335  12.5022
  28   336  11.4242
  28   337  11.0438
  28   338  10.8955
  28   339  9.39388
  28   340  7.70335
  28   341  8.55964
  28   342  11.1995
  28   343  10.8695
  28   344  10.2878
  28   345  14.376
  28   346  13.6337
  28   347  12.3037
  28   348  11.418
  28   349  10.7371
  28   350  8.99174
  28   351  6.51832
  28   352  6.35592
  28   353  3.73949
  28   354  2.81464
  28   355  3.20786
  28   356  3.71962
  28   357  3.64223
  28   358  5.84921
  28   359  4.79832
  28   360  4.3702
  28   361  4.44198
  28   362  3.49611
  28   363  4.69083
  28   364  5.96441
  28   365  7.03109
  28   366  6.13377
  28   367  5.42521
  28   368  5.82209
  28   369  6.52776
  28   370  7.25061
  28   371  7.88458
  28   372  8.94207
  28   373  13.7836
  28   374  14.8686
  28   375  15.9354
  28   376  15.6031
  28   377  13.2226
  28   378  15.6155
  28   379  17.5466
  28   380  16.2304
  28   381  12.2016
  28   382  15.3093
  28   383  16.4378
  28   384  17.7925
  28   385  13.8824
  28   386  11.9459
  28   387  11.5608
  28   388  11.0988
  28   389  9.83564
  28   390  12.2645
  28   391  11.7904
  28   392  13.3825
  28   393  15.7107
  28   394  19.6959
  28   395  15.0894
  28   396  14.6746
  28   397  13.924
  28   398  16.9398
  28   399  16.0455
  28   400  12.0997
  28   401  11.9891
  28   402  10.9767
  28   403  11.165
  28   404  9.65075
  28   405  7.23759
  28   406  7.38613
  28   407  6.79791
  28   408  7.3151
  28   409  7.18914
  28   410  8.03452
  28   411  8.56722
  28   412  6.88967
  28   413  6.55542
  28   414  7.44089
  28   415  8.11043
  28   416  6.67328
  28   417  7.15624
  28   418  8.81419
  28   419  14.479
  28   420  16.57
  28   421  14.9821
  28   422  15.6684
  28   423  12.6696
  28   424  9.64487
  28   425  8.00019
  28   426  7.36751
  28   427  6.72767
  28   428  6.40624
  28   429  5.35636
  28   430  4.72832
  28   431  4.52767
  28   432  4.19824
  28   433  4.81457
  28   434  3.0492
  28   435  4.28197
  28   436  4.00183
  28   437  6.78915
  28   438  1.41664
  28   439  4.29768
  28   440  17.4775
  28   441  17.8401
  28   442  30.3416
  28   443  16.1229
  28   444  8.65712
  28   445  -99999
  28   446  -99999
  28   447  -99999
  28   448  -99999
  28   449  -99999
  28   450  -99999
  28   451  -99999
  28   452  -99999
  28   453  -99999
  28   454  -99999
  28   455  -99999
  29    18  -99999
  29    19  -99999
  29    20  -99999
  29    21  -99999
  29    22  -99999
  29    23  -99999
  29    24  -99999
  29    25  -99999
  29    26  -99999
  29    27  -99999
  29    28  -99999
  29    29  -99999
  29    30  -99999
  29    31  -99999
  29    32  -99999
  29    33  -99999
  29    34  -99999
  29    35  -99999
  29    36  -99999
  29    37  -99999
  29    38  -99999
  29    39  -99999
  29    40  -99999
  29    41  -99999
  29    42  -99999
  29    43  -99999
  29    44  -99999
  29    45  0
  29    46  0
  29    47  0
  29    48  0
  29    49  0
  29    50  0
  29    51  0
  29    52  0
  29    53  0
  29    54  0
  29    55  0
  29    56  0
  29    57  0
  29    58  0
  29    59  0
  29    60  0
  29    61  0
  29    62  0
  29    63  0
  29    64  0
  29    65  5.30799
  29    66  3.65307
  29    67  4.76435
  29    68  5.8743
  29    69  7.32135
  29    70  8.81143
  29    71  9.52762
  29    72  7.51718
  29    73  7.6643
  29    74  6.12723
  29    75  8.70506
  29    76  5.47883
  29    77  6.42143
  29    78  5.40443
  29    79  3.53064
  29    80  4.13035
  29    81  2.67041
  29    82  4.03976
  29    83  3.9473
  29    84  5.21462
  29    85  4.33047
  29    86  4.36475
  29    87  5.47805
  29    88  5.45163
  29    89  6.62612
  29    90  5.27021
  29    91  3.4096
  29    92  4.76678
  29    93  4.17503
  29    94  3.73098
  29    95  4.6441
  29    96  4.10136
  29    97  4.35674
  29    98  3.75089
  29    99  4.86587
  29   100  6.63759
  29   101  7.27137
  29   102  7.43415
  29   103  8.8183
  29   104  7.27768
  29   105  7.86282
  29   106  8.79733
  29   107  9.48371
  29   108  7.73311
  29   109  6.89321
  29   110  8.33073
  29   111  8.11323
  29   112  8.46405
  29   113  9.15957
  29   114  7.93208
  29   115  6.58085
  29   116  6.1041
  29   117  8.12906
  29   118  9.0539
  29   119  13.1631
  29   120  13.601
  29   121  11.3631
  29   122  11.4699
  29   123  10.3943
  29   124  12.3931
  29   125  11.4409
  29   126  12.7604
  29   127  15.8784
  29   128  20.3598
  29   129  21.5903
  29   130  17.8668
  29   131  20.2005
  29   132  18.3079
  29   133  22.4253
  29   134  17.8566
  29   135  14.142
  29   136  14.4899
  29   137  16.692
  29   138  18.4224
  29   139  16.7497
  29   140  15.956
  29   141  15.3672
  29   142  14.5713
  29   143  15.5136
  29   144  15.2294
  29   145  17.1985
  29   146  18.6095
  29   147  16.1667
  29   148  15.0147
  29   149  12.4362
  29   150  12.8711
  29   151  12.8812
  29   152  13.4128
  29   153  10.3127
  29   154  13.5039
  29   155  15.1889
  29   156  16.1873
  29   157  14.1304
  29   158  11.7181
  29   159  11.3924
  29   160  9.8116
  29   161  9.50069
  29   162  8.30969
  29   163  10.3203
  29   164  9.74878
  29   165  10.5877
  29   166  9.03676
  29   167  8.70622
  29   168  9.20498
  29   169  9.09337
  29   170  9.3647
  29   171  9.29068
  29   172  9.03849
  29   173  10.5743
  29   174  9.19347
  29   175  7.92231
  29   176  9.81152
  29   177  9.95341
  29   178  10.2477
  29   179  9.18678
  29   180  10.9998
  29   181  11.6489
  29   182  13.2894
  29   183  11.9499
  29   184  11.2808
  29   185  13.461
  29   186  13.4983
  29   187  11.6691
  29   188  10.6748
  29   189  12.7804
  29   190  13.9411
  29   191  12.5252
  29   192  12.3421
  29   193  11.5903
  29   194  11.7709
  29   195  12.379
  29   196  10.7794
  29   197  9.69292
  29   198  10.5029
  29   199  10.0765
  29   200  9.17091
  29   201  7.08662
  29   202  8.14737
  29   203  9.43698
  29   204  8.8844
  29   205  8.35967
  29   206  9.95857
  29   207  9.87925
  29   208  10.5866
  29   209  10.5533
  29   210  11.1675
  29   211  9.48944
  29   212  11.4725
  29   213  13.8973
  29   214  13.4997
  29   215  13.8256
  29   216  13.77
  29   217  12.0673
  29   218  12.9756
  29   219  12.6148
  29   220  10.7509
  29   221  9.71074
  29   222  9.56472
  29   223  9.64821
  29   224  10.673
  29   225  9.70157
  29   226  9.22118
  29   227  7.24627
  29   228  7.25568
  29   229  10.1025
  29   230  10.5928
  29   231  9.7177
  29   232  10.0935
  29   233  9.93503
  29   234  9.50295
  29   235  11.5675
  29   236  11.8301
  29   237  11.9076
  29   238  11.0007
  29   239  10.1942
  29   240  9.14102
  29   241  8.694
  29   242  8.83943
  29   243  8.63415
  29   244  12.6501
  29   245  12.0609
  29   246  12.4173
  29   247  9.04403
  29   248  11.13
  29   249  12.7535
  29   250  13.8487
  29   251  11.8052
  29   252  8.14204
  29   253  7.61306
  29   254  7.83425
  29   255  8.68162
  29   256  8.43191
  29   257  10.2681
  29   258  11.0673
  29   259  11.0016
  29   260  9.07505
  29   261  9.50907
  29   262  10.2679
  29   263  11.5399
  29   264  12.4872
  29   265  13.3218
  29   266  12.6443
  29   267  10.6261
  29   268  9.77466
  29   269  14.9057
  29   270  15.5325
  29   271  14.0517
  29   272  13.4587
  29   273  9.93583
  29   274  9.1029
  29   275  8.44346
  29   276  11.9759
  29   277  11.0707
  29   278  8.56289
  29   279  9.12328
  29   280  10.8844
  29   281  14.5794
  29   282  15.1344
  29   283  11.8816
  29   284  11.7419
  29   285  10.0799
  29   286  12.0897
  29   287  12.8934
  29   288  12.4906
  29   289  11.3388
  29   290  10.9139
  29   291  13.3731
  29   292  13.5654
  29   293  15.1721
  29   294  13.1395
  29   295  13.38
  29   296  12.0177
  29   297  11.9824
  29   298  10.9676
  29   299  8.97157
  29   300  9.03651
  29   301  8.77875
  29   302  8.86044
  29   303  8.94342
  29   304  13.7492
  29   305  14.6477
  29   306  13.1998
  29   307  9.42716
  29   308  9.72445
  29   309  10.5021
  29   310  10.7021
  29   311  8.75945
  29   312  10.8135
  29   313  11.2022
  29   314  13.2741
  29   315  11.351
  29   316  11.3628
  29   317  12.6303
  29   318  14.4946
  29   319  14.0364
  29   320  12.2535
  29   321  12.8246
  29   322  10.2097
  29   323  10.5265
  29   324  9.71378
  29   325  10.5753
  29   326  8.72887
  29   327  7.59774
  29   328  8.19027
  29   329  9.05
  29   330  10.844
  29   331  10.3545
  29   332  10.7548
  29   333  11.731
  29   334  12.8484
  29   335  15.3644
  29   336  15.0858
  29   337  14.7622
  29   338  11.1351
  29   339  13.0591
  29   340  9.99478
  29   341  11.3244
  29   342  11.8799
  29   343  11.3314
  29   344  9.38649
  29   345  14.6912
  29   346  13.402
  29   347  12.3864
  29   348  9.36548
  29   349  11.3907
  29   350  8.20764
  29   351  6.14211
  29   352  6.41069
  29   353  6.38828
  29   354  6.43929
  29   355  7.3546
  29   356  5.08897
  29   357  5.65259
  29   358  5.45025
  29   359  5.62936
  29   360  3.7584
  29   361  4.22245
  29   362  3.82889
  29   363  4.32997
  29   364  4.02735
  29   365  5.34633
  29   366  6.53038
  29   367  5.27745
  29   368  4.96911
  29   369  5.66766
  29   370  6.71443
  29   371  8.46813
  29   372  8.25363
  29   373  11.3823
  29   374  11.9132
  29   375  13.7562
  29   376  12.5182
  29   377  12.9824
  29   378  14.6246
  29   379  14.5586
  29   380  16.8888
  29   381  15.4345
  29   382  23.9146
  29   383  24.7971
  29   384  18.0287
  29   385  15.1864
  29   386  12.3059
  29   387  10.2139
  29   388  9.82977
  29   389  9.75167
  29   390  10.3077
  29   391  12.442
  29   392  13.171
  29   393  16.1721
  29   394  20.8501
  29   395  14.5567
  29   396  11.9843
  29   397  11.5129
  29   398  13.5103
  29   399  16.6809
  29   400  12.7557
  29   401  12.3368
  29   402  11.1358
  29   403  11.6085
  29   404  10.8528
  29   405  9.19149
  29   406  7.39999
  29   407  6.99854
  29   408  6.83496
  29   409  6.44433
  29   410  7.11123
  29   411  8.80306
  29   412  7.39758
  29   413  7.30339
  29   414  8.4049
  29   415  8.72304
  29   416  6.9097
  29   417  7.22339
  29   418  9.61458
  29   419  15.674
  29   420  17.7331
  29   421  14.3288
  29   422  14.8276
  29   423  11.5236
  29   424  9.53987
  29   425  8.7763
  29   426  8.3908
  29   427  7.12051
  29   428  6.76784
  29   429  7.39228
  29   430  5.93597
  29   431  5.41776
  29   432  4.3896
  29   433  4.99697
  29   434  5.06827
  29   435  4.701
  29   436  3.99502
  29   437  5.13163
  29   438  0.413086
  29   439  10.8858
  29   440  0.855345
  29   441  12.5539
  29   442  7.23486
  29   443  7.69253
  29   444  6.32606
  29   445  -99999
  29   446  -99999
  29   447  -99999
  29   448  -99999
  29   449  -99999
  29   450  -99999
  29   451  -99999
  29   452  -99999
  29   453  -99999
  29   454  -99999
  29   455  -99999
  30    18  -99999
  30    19  -99999
  30    20  -99999
  30    21  -99999
  30    22  -99999
  30    23  -99999
  30    24  -99999
  30    25  -99999
  30    26  -99999
  30    27  -99999
  30    28  -99999
  30    29  -99999
  30    30  -99999
  30    31  -99999
  30    32  -99999
  30    33  -99999
  30    34  -99999
  30    35  -99999
  30    36  -99999
  30    37  -99999
  30    38  -99999
  30    39  -99999
  30    40  -99999
  30    41  -99999
  30    42  -99999
  30    43  -99999
  30    44  -99999
  30    45  0
  30    46  0
  30    47  0
  30    48  0
  30    49  0
  30    50  0
  30    51  0
  30    52  0
  30    53  0
  30    54  0
  30    55  0
  30    56  0
  30    57  0
  30    58  0
  30    59  0
  30    60  0
  30    61  0
  30    62  0
  30    63  0
  30    64  0
  30    65  2.10918
  30    66  5.79979
  30    67  6.88694
  30    68  9.90676
  30    69  10.4622
  30    70  10.0751
  30    71  8.09031
  30    72  7.36296
  30    73  8.5982
  30    74  8.13333
  30    75  9.52919
  30    76  6.72654
  30    77  7.39683
  30    78  7.31196
  30    79  6.83315
  30    80  5.46833
  30    81  3.74125
  30    82  4.8387
  30    83  7.03642
  30    84  6.82234
  30    85  5.93779
  30    86  7.44635
  30    87  7.64207
  30    88  7.60815
  30    89  7.65836
  30    90  5.29923
  30    91  3.35393
  30    92  5.18438
  30    93  4.44337
  30    94  4.82219
  30    95  4.43968
  30    96  4.70108
  30    97  5.22174
  30    98  4.43098
  30    99  5.97334
  30   100  6.41716
  30   101  7.3467
  30   102  9.00638
  30   103  7.967
  30   104  7.00309
  30   105  7.59554
  30   106  10.1576
  30   107  8.9646
  30   108  8.1669
  30   109  8.8528
  30   110  9.07791
  30   111  7.69901
  30   112  8.46781
  30   113  8.41039
  30   114  7.82256
  30   115  6.99602
  30   116  7.45428
  30   117  7.87191
  30   118  9.4651
  30   119  12.7188
  30   120  12.6534
  30   121  10.9249
  30   122  10.2538
  30   123  11.606
  30   124  9.66365
  30   125  8.85706
  30   126  9.18106
  30   127  12.5118
  30   128  14.0623
  30   129  14.2527
  30   130  16.6884
  30   131  17.5491
  30   132  15.1664
  30   133  16.1461
  30   134  15.1771
  30   135  16.4912
  30   136  15.843
  30   137  16.5621
  30   138  18.0444
  30   139  16.902
  30   140  19.7904
  30   141  16.5879
  30   142  17.0092
  30   143  15.7115
  30   144  15.8933
  30   145  19.3797
  30   146  17.5566
  30   147  16.4987
  30   148  15.1214
  30   149  12.5618
  30   150  13.6616
  30   151  12.8458
  30   152  15.3348
  30   153  13.2536
  30   154  13.0347
  30   155  13.1804
  30   156  13.6277
  30   157  13.6466
  30   158  11.7042
  30   159  13.1726
  30   160  11.2254
  30   161  10.3455
  30   162  8.23412
  30   163  9.54688
  30   164  8.04372
  30   165  9.34782
  30   166  8.74533
  30   167  9.23169
  30   168  10.4814
  30   169  10.2408
  30   170  10.4034
  30   171  9.93384
  30   172  9.66051
  30   173  12.2142
  30   174  11.5264
  30   175  9.34242
  30   176  10.5275
  30   177  9.68958
  30   178  10.5198
  30   179  8.74885
  30   180  10.5935
  30   181  11.5208
  30   182  14.5166
  30   183  15.4764
  30   184  15.8486
  30   185  15.2261
  30   186  13.163
  30   187  11.7417
  30   188  12.9269
  30   189  12.3634
  30   190  12.5809
  30   191  11.9209
  30   192  11.5044
  30   193  11.0575
  30   194  10.2894
  30   195  11.7926
  30   196  10.7454
  30   197  10.3612
  30   198  11.5907
  30   199  10.4962
  30   200  9.71198
  30   201  7.23223
  30   202  9.68834
  30   203  9.8804
  30   204  10.0921
  30   205  8.94454
  30   206  9.77816
  30   207  8.91003
  30   208  9.8124
  30   209  11.938
  30   210  13.7756
  30   211  13.0658
  30   212  13.8499
  30   213  15.8144
  30   214  13.1043
  30   215  13.5869
  30   216  12.1235
  30   217  11.7676
  30   218  12.3368
  30   219  11.174
  30   220  11.7574
  30   221  11.7397
  30   222  11.142
  30   223  12.1804
  30   224  12.6345
  30   225  12.5119
  30   226  11.6056
  30   227  8.77429
  30   228  6.71087
  30   229  11.4715
  30   230  11.229
  30   231  12.7085
  30   232  10.7847
  30   233  11.1704
  30   234  8.9995
  30   235  10.6268
  30   236  8.79094
  30   237  10.8047
  30   238  11.6039
  30   239  11.6114
  30   240  9.96975
  30   241  10.0425
  30   242  9.33691
  30   243  9.8
  30   244  12.307
  30   245  15.1728
  30   246  12.635
  30   247  10.2299
  30   248  9.68594
  30   249  7.43146
  30   250  6.12716
  30   251  6.14836
  30   252  6.22265
  30   253  7.17397
  30   254  4.5273
  30   255  4.89065
  30   256  6.22672
  30   257  14.0328
  30   258  14.4366
  30   259  13.9174
  30   260  9.82922
  30   261  11.8644
  30   262  10.4104
  30   263  14.0104
  30   264  12.1926
  30   265  16.0072
  30   266  13.8028
  30   267  15.4625
  30   268  17.4289
  30   269  19.915
  30   270  17.3548
  30   271  13.8849
  30   272  14.7716
  30   273  12.1379
  30   274  10.7323
  30   275  8.94824
  30   276  10.5788
  30   277  11.1255
  30   278  9.27524
  30   279  10.3996
  30   280  10.5424
  30   281  14.878
  30   282  14.7277
  30   283  11.8208
  30   284  11.3689
  30   285  9.98412
  30   286  12.7663
  30   287  14.6337
  30   288  14.1429
  30   289  11.5638
  30   290  10.9803
  30   291  15.2806
  30   292  15.4219
  30   293  15.5973
  30   294  12.2261
  30   295  12.0952
  30   296  10.8741
  30   297  10.4151
  30   298  11.1882
  30   299  10.5561
  30   300  12.0484
  30   301  11.5436
  30   302  10.7608
  30   303  10.3132
  30   304  9.68832
  30   305  10.8608
  30   306  11.4777
  30   307  10.5898
  30   308  11.7371
  30   309  9.57223
  30   310  9.71274
  30   311  10.2424
  30   312  13.1073
  30   313  14.4691
  30   314  14.6597
  30   315  14.6041
  30   316  14.8727
  30   317  14.0135
  30   318  14.1853
  30   319  13.4517
  30   320  11.4405
  30   321  12.888
  30   322  10.5803
  30   323  10.8267
  30   324  9.17257
  30   325  10.4088
  30   326  8.61619
  30   327  8.14443
  30   328  8.63309
  30   329  9.96397
  30   330  12.3929
  30   331  12.408
  30   332  12.1471
  30   333  12.8135
  30   334  12.9366
  30   335  13.8399
  30   336  14.0169
  30   337  13.2046
  30   338  9.08737
  30   339  10.4849
  30   340  10.5603
  30   341  12.1265
  30   342  9.99538
  30   343  13.5085
  30   344  12.8098
  30   345  17.5442
  30   346  18.6439
  30   347  16.7283
  30   348  9.85945
  30   349  10.6264
  30   350  5.48283
  30   351  6.08981
  30   352  4.88946
  30   353  7.33258
  30   354  7.15869
  30   355  5.88659
  30   356  4.54734
  30   357  5.20536
  30   358  5.73748
  30   359  5.77826
  30   360  4.63481
  30   361  4.7726
  30   362  4.84358
  30   363  4.77507
  30   364  4.12098
  30   365  2.98358
  30   366  7.0145
  30   367  5.85799
  30   368  5.61
  30   369  4.41371
  30   370  6.61905
  30   371  8.45374
  30   372  7.44041
  30   373  8.24729
  30   374  10.54
  30   375  13.708
  30   376  14.5672
  30   377  17.4219
  30   378  18.5458
  30   379  17.1023
  30   380  21.1706
  30   381  22.3746
  30   382  26.7692
  30   383  29.0984
  30   384  18.5686
  30   385  13.2486
  30   386  13.9575
  30   387  12.748
  30   388  12.9174
  30   389  11.7566
  30   390  11.393
  30   391  10.9578
  30   392  13.6042
  30   393  16.8149
  30   394  19.5079
  30   395  18.3172
  30   396  16.0191
  30   397  14.3783
  30   398  15.2683
  30   399  15.2771
  30   400  15.436
  30   401  15.2553
  30   402  13.1731
  30   403  12.821
  30   404  11.3092
  30   405  10.8583
  30   406  9.43628
  30   407  8.28945
  30   408  5.9013
  30   409  6.68672
  30   410  7.97284
  30   411  10.5148
  30   412  9.27649
  30   413  8.80455
  30   414  7.44093
  30   415  8.01902
  30   416  6.29621
  30   417  7.17868
  30   418  9.95105
  30   419  13.5962
  30   420  15.8465
  30   421  15.5757
  30   422  17.2219
  30   423  13.6198
  30   424  9.86383
  30   425  9.52361
  30   426  9.28159
  30   427  7.5916
  30   428  6.816
  30   429  6.65544
  30   430  5.51486
  30   431  4.92444
  30   432  4.43956
  30   433  5.3098
  30   434  5.54092
  30   435  7.97159
  30   436  6.95725
  30   437  8.89829
  30   438  0.609022
  30   439  14.885
  30   440  33.3116
  30   441  27.9649
  30   442  25.2942
  30   443  15.8037
  30   444  6.74073
  30   445  -99999
  30   446  -99999
  30   447  -99999
  30   448  -99999
  30   449  -99999
  30   450  -99999
  30   451  -99999
  30   452  -99999
  30   453  -99999
  30   454  -99999
  30   455  -99999
  31    18  -99999
  31    19  -99999
  31    20  -99999
  31    21  -99999
  31    22  -99999
  31    23  -99999
  31    24  -99999
  31    25  -99999
  31    26  -99999
  31    27  -99999
  31    28  -99999
  31    29  -99999
  31    30  -99999
  31    31  -99999
  31    32  -99999
  31    33  -99999
  31    34  -99999
  31    35  -99999
  31    36  -99999
  31    37  -99999
  31    38  -99999
  31    39  -99999
  31    40  -99999
  31    41  -99999
  31    42  -99999
  31    43  -99999
  31    44  -99999
  31    45  -99999
  31    46  -99999
  31    47  0
  31    48  0
  31    49  0
  31    50  0
  31    51  0
  31    52  0
  31    53  0
  31    54  0
  31    55  0
  31    56  0
  31    57  0
  31    58  0
  31    59  0
  31    60  0
  31    61  0
  31    62  0
  31    63  0
  31    64  0
  31    65  0.477371
  31    66  4.02329
  31    67  7.09915
  31    68  8.98553
  31    69  9.73902
  31    70  8.4188
  31    71  7.10109
  31    72  6.65949
  31    73  7.41386
  31    74  6.24948
  31    75  7.07415
  31    76  5.73971
  31    77  6.782
  31    78  6.92248
  31    79  7.11587
  31    80  6.09573
  31    81  4.72286
  31    82  4.73191
  31    83  7.80701
  31    84  8.68101
  31    85  6.81131
  31    86  7.38674
  31    87  6.46723
  31    88  6.28449
  31    89  6.29113
  31    90  4.5378
  31    91  4.43752
  31    92  4.23157
  31    93  3.67938
  31    94  3.84054
  31    95  3.95387
  31    96  5.02628
  31    97  5.02627
  31    98  4.87201
  31    99  6.44265
  31   100  7.26066
  31   101  7.2961
  31   102  8.56331
  31   103  7.34816
  31   104  7.52178
  31   105  10.0706
  31   106  10.4913
  31   107  8.94536
  31   108  8.74292
  31   109  7.67426
  31   110  7.13913
  31   111  6.37757
  31   112  6.15708
  31   113  7.09725
  31   114  9.14845
  31   115  8.69115
  31   116  7.54628
  31   117  7.57766
  31   118  10.3341
  31   119  11.2295
  31   120  11.281
  31   121  10.0912
  31   122  11.379
  31   123  14.0092
  31   124  11.729
  31   125  12.4702
  31   126  11.8676
  31   127  13.4221
  31   128  12.3168
  31   129  15.8107
  31   130  16.8411
  31   131  17.208
  31   132  15.9856
  31   133  14.6542
  31   134  17.4601
  31   135  16.4885
  31   136  16.4448
  31   137  15.3116
  31   138  16.5484
  31   139  19.5216
  31   140  23.021
  31   141  17.7145
  31   142  16.9935
  31   143  14.4941
  31   144  17.1206
  31   145  16.667
  31   146  15.4507
  31   147  16.4471
  31   148  17.2319
  31   149  17.0298
  31   150  13.0813
  31   151  12.6514
  31   152  11.0918
  31   153  9.53843
  31   154  8.2037
  31   155  9.59739
  31   156  12.2059
  31   157  13.2506
  31   158  14.245
  31   159  14.6556
  31   160  14.062
  31   161  11.7924
  31   162  9.83597
  31   163  11.447
  31   164  9.58476
  31   165  10.9065
  31   166  10.079
  31   167  10.6063
  31   168  11.3551
  31   169  11.471
  31   170  11.7639
  31   171  10.7295
  31   172  9.58392
  31   173  11.3419
  31   174  11.819
  31   175  10.1103
  31   176  11.0617
  31   177  10.8406
  31   178  12.5896
  31   179  10.8903
  31   180  12.9424
  31   181  12.7899
  31   182  15.71
  31   183  15.8852
  31   184  16.7586
  31   185  14.1132
  31   186  11.8121
  31   187  11.0945
  31   188  13.0739
  31   189  11.6672
  31   190  10.6459
  31   191  10.444
  31   192  9.64519
  31   193  8.41365
  31   194  8.77792
  31   195  9.33165
  31   196  10.0601
  31   197  10.0518
  31   198  11.8227
  31   199  9.97569
  31   200  9.15501
  31   201  7.33518
  31   202  9.84546
  31   203  9.89515
  31   204  10.0309
  31   205  9.9549
  31   206  11.3725
  31   207  10.7574
  31   208  10.9853
  31   209  12.9317
  31   210  13.1861
  31   211  12.696
  31   212  12.2501
  31   213  11.0501
  31   214  10.864
  31   215  12.8182
  31   216  12.8544
  31   217  12.922
  31   218  13.195
  31   219  11.4143
  31   220  11.5283
  31   221  11.8783
  31   222  12.0022
  31   223  13.3308
  31   224  10.7645
  31   225  14.2703
  31   226  13.1483
  31   227  11.5207
  31   228  7.97209
  31   229  12.6566
  31   230  13.1147
  31   231  14.9418
  31   232  13.4589
  31   233  12.9826
  31   234  10.4001
  31   235  10.3419
  31   236  8.71448
  31   237  10.9349
  31   238  13.3314
  31   239  17.8513
  31   240  14.5053
  31   241  14.6694
  31   242  10.2049
  31   243  10.9325
  31   244  13.8124
  31   245  11.3343
  31   246  9.21741
  31   247  8.91136
  31   248  10.1649
  31   249  10.0205
  31   250  6.47012
  31   251  6.32633
  31   252  3.08835
  31   253  7.12447
  31   254  0.906607
  31   255  4.50515
  31   256  6.73237
  31   257  14.6024
  31   258  13.1784
  31   259  12.6923
  31   260  10.6651
  31   261  14.5706
  31   262  14.1156
  31   263  13.8128
  31   264  11.2184
  31   265  11.8626
  31   266  11.2443
  31   267  11.8529
  31   268  15.0566
  31   269  17.222
  31   270  15.4126
  31   271  13.1282
  31   272  11.156
  31   273  11.3232
  31   274  10.2189
  31   275  8.70395
  31   276  8.73294
  31   277  9.96242
  31   278  9.79732
  31   279  12.0039
  31   280  11.4985
  31   281  12.8518
  31   282  11.6428
  31   283  10.7657
  31   284  11.7684
  31   285  11.1577
  31   286  13.1291
  31   287  13.1053
  31   288  12.1557
  31   289  10.8574
  31   290  10.1068
  31   291  14.5533
  31   292  14.6333
  31   293  14.672
  31   294  11.9805
  31   295  12.0618
  31   296  10.6485
  31   297  9.50394
  31   298  9.80927
  31   299  9.93268
  31   300  10.4591
  31   301  10.1468
  31   302  7.91253
  31   303  8.50743
  31   304  8.13702
  31   305  9.8699
  31   306  10.3285
  31   307  9.64259
  31   308  11.1117
  31   309  9.44023
  31   310  10.3092
  31   311  10.958
  31   312  12.4656
  31   313  13.0606
  31   314  12.9829
  31   315  14.2261
  31   316  14.2364
  31   317  15.2919
  31   318  13.925
  31   319  14.2841
  31   320  12.7034
  31   321  12.2727
  31   322  9.83236
  31   323  9.80279
  31   324  8.79937
  31   325  9.96737
  31   326  8.41282
  31   327  8.41499
  31   328  8.92522
  31   329  9.72771
  31   330  10.4655
  31   331  12.0869
  31   332  11.829
  31   333  12.7253
  31   334  13.201
  31   335  15.6803
  31   336  14.0288
  31   337  15.4533
  31   338  12.0116
  31   339  12.158
  31   340  10.6082
  31   341  12.0819
  31   342  12.4575
  31   343  13.3942
  31   344  18.0267
  31   345  17.7868
  31   346  17.1921
  31   347  15.1337
  31   348  13.9498
  31   349  6.67796
  31   350  4.58591
  31   351  5.19003
  31   352  6.76634
  31   353  8.47879
  31   354  9.02134
  31   355  7.60029
  31   356  6.81836
  31   357  5.96469
  31   358  6.17073
  31   359  6.60032
  31   360  4.93177
  31   361  4.57836
  31   362  6.19859
  31   363  7.16156
  31   364  6.80461
  31   365  5.90408
  31   366  6.59511
  31   367  6.62392
  31   368  6.78849
  31   369  7.09736
  31   370  7.9437
  31   371  11.575
  31   372  10.8909
  31   373  11.6147
  31   374  12.1227
  31   375  15.4284
  31   376  15.1007
  31   377  15.4921
  31   378  18.6895
  31   379  20.3373
  31   380  21.0729
  31   381  27.9727
  31   382  30.9107
  31   383  24.8031
  31   384  18.9415
  31   385  15.1651
  31   386  16.1639
  31   387  15.6425
  31   388  14.4658
  31   389  13.4394
  31   390  12.2476
  31   391  10.8115
  31   392  14.4937
  31   393  16.9637
  31   394  18.3205
  31   395  13.3159
  31   396  14.2519
  31   397  13.7516
  31   398  14.6544
  31   399  15.4504
  31   400  13.9098
  31   401  15.4291
  31   402  13.647
  31   403  13.7493
  31   404  11.4726
  31   405  10.3827
  31   406  8.70721
  31   407  8.03963
  31   408  5.86722
  31   409  5.78924
  31   410  8.66671
  31   411  11.0188
  31   412  9.7758
  31   413  8.66921
  31   414  7.27073
  31   415  7.13025
  31   416  5.55563
  31   417  5.67102
  31   418  9.41953
  31   419  12.8296
  31   420  15.9747
  31   421  15.8012
  31   422  16.7139
  31   423  13.3313
  31   424  9.06332
  31   425  8.39879
  31   426  8.42526
  31   427  8.20325
  31   428  8.41105
  31   429  8.05283
  31   430  7.17792
  31   431  5.35051
  31   432  4.54552
  31   433  5.47514
  31   434  4.70974
  31   435  7.90375
  31   436  7.33921
  31   437  9.68686
  31   438  3.36422
  31   439  14.1403
  31   440  17.1668
  31   441  3.52943
  31   442  8.38498
  31   443  3.13633
  31   444  4.86632
  31   445  -99999
  31   446  -99999
  31   447  -99999
  31   448  -99999
  31   449  -99999
  31   450  -99999
  31   451  -99999
  31   452  -99999
  31   453  -99999
  31   454  -99999
  31   455  -99999
  32    18  -99999
  32    19  -99999
  32    20  -99999
  32    21  -99999
  32    22  -99999
  32    23  -99999
  32    24  -99999
  32    25  -99999
  32    26  -99999
  32    27  -99999
  32    28  -99999
  32    29  -99999
  32    30  -99999
  32    31  -99999
  32    32  -99999
  32    33  -99999
  32    34  -99999
  32    35  -99999
  32    36  -99999
  32    37  -99999
  32    38  -99999
  32    39  -99999
  32    40  -99999
  32    41  -99999
  32    42  -99999
  32    43  -99999
  32    44  -99999
  32    45  -99999
  32    46  -99999
  32    47  0
  32    48  0
  32    49  0
  32    50  0
  32    51  0
  32    52  0
  32    53  0
  32    54  0
  32    55  0
  32    56  0
  32    57  0
  32    58  0
  32    59  0
  32    60  0
  32    61  0
  32    62  0
  32    63  0
  32    64  0
  32    65  3.15068
  32    66  6.61342
  32    67  7.61521
  32    68  7.11343
  32    69  8.196
  32    70  7.27772
  32    71  7.44641
  32    72  6.86614
  32    73  7.57384
  32    74  5.36022
  32    75  5.75031
  32    76  4.24942
  32    77  7.53731
  32    78  5.92489
  32    79  7.60567
  32    80  7.56037
  32    81  5.65974
  32    82  6.72919
  32    83  6.67835
  32    84  8.41546
  32    85  7.65183
  32    86  7.0033
  32    87  6.16758
  32    88  7.51267
  32    89  6.02839
  32    90  4.1273
  32    91  5.03417
  32    92  4.55732
  32    93  6.30379
  32    94  5.28689
  32    95  5.34454
  32    96  6.25732
  32    97  6.22853
  32    98  7.56416
  32    99  7.43807
  32   100  7.93801
  32   101  8.79719
  32   102  9.0856
  32   103  8.83012
  32   104  8.65997
  32   105  10.3782
  32   106  9.81394
  32   107  10.3732
  32   108  8.58915
  32   109  8.02235
  32   110  8.52288
  32   111  7.34267
  32   112  7.53107
  32   113  10.4566
  32   114  11.0618
  32   115  9.90555
  32   116  8.46363
  32   117  10.5015
  32   118  11.2213
  32   119  10.5397
  32   120  7.93567
  32   121  8.87544
  32   122  13.5299
  32   123  13.2717
  32   124  10.6897
  32   125  9.99334
  32   126  10.9244
  32   127  10.2812
  32   128  9.85229
  32   129  13.2188
  32   130  14.0048
  32   131  13.3268
  32   132  11.8157
  32   133  12.5576
  32   134  15.3067
  32   135  15.3053
  32   136  17.6927
  32   137  16.0466
  32   138  15.971
  32   139  17.544
  32   140  21.0114
  32   141  20.2988
  32   142  18.8839
  32   143  16.1536
  32   144  18.0707
  32   145  17.9079
  32   146  17.0178
  32   147  17.4968
  32   148  15.3821
  32   149  16.2073
  32   150  11.6193
  32   151  15.1087
  32   152  13.1901
  32   153  12.4592
  32   154  10.8574
  32   155  12.9996
  32   156  15.3689
  32   157  15.5534
  32   158  13.8133
  32   159  13.8462
  32   160  14.1324
  32   161  13.6345
  32   162  12.7509
  32   163  15.4432
  32   164  13.3361
  32   165  15.7105
  32   166  14.3556
  32   167  14.0353
  32   168  12.7409
  32   169  12.9325
  32   170  13.549
  32   171  11.7263
  32   172  9.35587
  32   173  10.9389
  32   174  11.9702
  32   175  11.2812
  32   176  12.3463
  32   177  11.7902
  32   178  12.4829
  32   179  11.1464
  32   180  14.3136
  32   181  14.3055
  32   182  16.0112
  32   183  17.727
  32   184  15.5823
  32   185  13.2408
  32   186  11.9449
  32   187  11.9643
  32   188  14.6506
  32   189  12.2431
  32   190  11.3725
  32   191  11.4251
  32   192  11.4972
  32   193  9.27106
  32   194  9.85825
  32   195  9.87958
  32   196  11.1839
  32   197  10.1663
  32   198  12.0101
  32   199  10.653
  32   200  10.3038
  32   201  10.5749
  32   202  11.1432
  32   203  10.1544
  32   204  9.39309
  32   205  10.0772
  32   206  9.66675
  32   207  11.43
  32   208  12.4283
  32   209  15.0259
  32   210  11.8458
  32   211  13.0192
  32   212  13.1514
  32   213  11.1583
  32   214  11.6165
  32   215  13.9647
  32   216  13.6364
  32   217  13.0982
  32   218  12.4626
  32   219  10.5174
  32   220  11.1503
  32   221  13.1164
  32   222  14.6614
  32   223  15.0659
  32   224  13.2863
  32   225  17.7521
  32   226  16.411
  32   227  14.9638
  32   228  10.225
  32   229  13.8653
  32   230  14.2327
  32   231  16.4633
  32   232  15.7095
  32   233  14.9588
  32   234  12.2949
  32   235  11.5727
  32   236  10.5978
  32   237  12.7129
  32   238  15.5211
  32   239  18.2553
  32   240  13.0326
  32   241  10.9817
  32   242  8.32571
  32   243  9.21233
  32   244  11.3088
  32   245  8.87273
  32   246  13.2804
  32   247  13.223
  32   248  12.5392
  32   249  9.3634
  32   250  4.81555
  32   251  6.36483
  32   252  2.27636
  32   253  6.9719
  32   254  4.94545
  32   255  10.8858
  32   256  11.1085
  32   257  13.9001
  32   258  14.406
  32   259  12.2772
  32   260  13.9909
  32   261  16.4079
  32   262  15.836
  32   263  11.6543
  32   264  12.6536
  32   265  11.9643
  32   266  12.3045
  32   267  10.3909
  32   268  13.3518
  32   269  13.3714
  32   270  13.2138
  32   271  12.1455
  32   272  9.9431
  32   273  10.1888
  32   274  7.87363
  32   275  7.63319
  32   276  7.84582
  32   277  9.00904
  32   278  11.482
  32   279  14.0274
  32   280  14.0657
  32   281  10.5339
  32   282  11.9162
  32   283  12.6191
  32   284  14.8888
  32   285  14.3343
  32   286  14.8182
  32   287  14.1117
  32   288  12.6551
  32   289  11.9902
  32   290  10.7207
  32   291  15.6254
  32   292  17.7709
  32   293  16.6524
  32   294  12.6071
  32   295  11.7676
  32   296  11.6423
  32   297  10.9481
  32   298  9.49225
  32   299  9.00648
  32   300  9.63892
  32   301  12.01
  32   302  12.2998
  32   303  12.5377
  32   304  10.3301
  32   305  10.1807
  32   306  9.84485
  32   307  11.5178
  32   308  11.8088
  32   309  9.55041
  32   310  10.0976
  32   311  11.3269
  32   312  15.0329
  32   313  13.1572
  32   314  12.1509
  32   315  12.9321
  32   316  13.4865
  32   317  15.627
  32   318  13.287
  32   319  14.064
  32   320  12.6212
  32   321  11.4946
  32   322  9.50954
  32   323  9.43295
  32   324  10.0173
  32   325  11.3495
  32   326  10.117
  32   327  9.16783
  32   328  9.71502
  32   329  9.9213
  32   330  11.1083
  32   331  12.1852
  32   332  11.8048
  32   333  12.6332
  32   334  13.1058
  32   335  15.1435
  32   336  12.9821
  32   337  12.5189
  32   338  12.6034
  32   339  12.4542
  32   340  11.4071
  32   341  9.40359
  32   342  12.4532
  32   343  12.6472
  32   344  15.9486
  32   345  16.7351
  32   346  16.9705
  32   347  10.5842
  32   348  15.0982
  32   349  5.24104
  32   350  5.28543
  32   351  6.60245
  32   352  7.60237
  32   353  7.11213
  32   354  7.60373
  32   355  6.39986
  32   356  5.17692
  32   357  5.61883
  32   358  5.87817
  32   359  8.17327
  32   360  6.92524
  32   361  8.1081
  32   362  6.70851
  32   363  9.60664
  32   364  8.83247
  32   365  8.26328
  32   366  7.86578
  32   367  6.78742
  32   368  7.07002
  32   369  6.70747
  32   370  6.79831
  32   371  9.10586
  32   372  10.8752
  32   373  12.6928
  32   374  12.3191
  32   375  16.2716
  32   376  15.0913
  32   377  13.9685
  32   378  16.048
  32   379  17.5587
  32   380  20.8723
  32   381  22.192
  32   382  32.032
  32   383  24.0052
  32   384  17.3081
  32   385  17.4126
  32   386  16.03
  32   387  16.0789
  32   388  15.1373
  32   389  12.7272
  32   390  12.7205
  32   391  11.2811
  32   392  12.6815
  32   393  15.6214
  32   394  15.1671
  32   395  12.2966
  32   396  12.8927
  32   397  15.8621
  32   398  17.5687
  32   399  17.5273
  32   400  14.6859
  32   401  15.0782
  32   402  13.8621
  32   403  14.6309
  32   404  12.074
  32   405  10.4833
  32   406  9.84697
  32   407  8.88955
  32   408  6.10875
  32   409  4.43092
  32   410  7.46244
  32   411  9.5098
  32   412  9.05722
  32   413  8.32211
  32   414  7.95291
  32   415  8.72253
  32   416  6.76101
  32   417  5.3558
  32   418  7.74259
  32   419  11.7445
  32   420  13.9212
  32   421  14.3633
  32   422  14.6166
  32   423  13.8146
  32   424  9.30176
  32   425  8.64374
  32   426  8.1418
  32   427  8.59242
  32   428  9.265
  32   429  9.41708
  32   430  8.78114
  32   431  8.64316
  32   432  6.24097
  32   433  6.99286
  32   434  6.14454
  32   435  8.76825
  32   436  6.85892
  32   437  8.56137
  32   438  0.832114
  32   439  9.43367
  32   440  0.60242
  32   441  38.1268
  32   442  28.5108
  32   443  35.341
  32   444  19.6866
  32   445  -99999
  32   446  -99999
  32   447  -99999
  32   448  -99999
  32   449  -99999
  32   450  -99999
  32   451  -99999
  32   452  -99999
  32   453  -99999
  32   454  -99999
  32   455  -99999
  33    18  -99999
  33    19  -99999
  33    20  -99999
  33    21  -99999
  33    22  -99999
  33    23  -99999
  33    24  -99999
  33    25  -99999
  33    26  -99999
  33    27  -99999
  33    28  -99999
  33    29  -99999
  33    30  -99999
  33    31  -99999
  33    32  -99999
  33    33  -99999
  33    34  -99999
  33    35  -99999
  33    36  -99999
  33    37  -99999
  33    38  -99999
  33    39  -99999
  33    40  -99999
  33    41  -99999
  33    42  -99999
  33    43  -99999
  33    44  -99999
  33    45  -99999
  33    46  -99999
  33    47  0
  33    48  0
  33    49  0
  33    50  0
  33    51  0
  33    52  0
  33    53  0
  33    54  0
  33    55  0
  33    56  0
  33    57  0
  33    58  0
  33    59  0
  33    60  0
  33    61  0
  33    62  0
  33    63  0
  33    64  0
  33    65  16.3689
  33    66  9.95105
  33    67  8.09204
  33    68  5.13181
  33    69  6.63494
  33    70  7.08896
  33    71  7.11059
  33    72  5.8281
  33    73  7.66004
  33    74  5.59002
  33    75  7.66925
  33    76  4.54842
  33    77  6.52292
  33    78  4.84959
  33    79  6.6838
  33    80  7.62223
  33    81  6.15108
  33    82  6.73877
  33    83  6.00423
  33    84  6.557
  33    85  7.05543
  33    86  5.91412
  33    87  5.53849
  33    88  6.74759
  33    89  5.90883
  33    90  4.45133
  33    91  5.86405
  33    92  5.41825
  33    93  6.80914
  33    94  5.23599
  33    95  4.7061
  33    96  5.86376
  33    97  6.29892
  33    98  7.38998
  33    99  6.89205
  33   100  7.58398
  33   101  10.088
  33   102  10.7453
  33   103  9.72116
  33   104  9.47075
  33   105  8.42941
  33   106  8.12448
  33   107  10.2862
  33   108  9.20781
  33   109  8.35305
  33   110  8.18036
  33   111  7.56371
  33   112  7.43016
  33   113  9.40486
  33   114  8.43847
  33   115  7.13976
  33   116  7.57056
  33   117  9.21093
  33   118  9.58383
  33   119  10.0913
  33   120  7.94972
  33   121  11.7686
  33   122  14.5214
  33   123  16.1803
  33   124  12.4417
  33   125  11.5923
  33   126  14.4131
  33   127  13.7772
  33   128  14.4351
  33   129  15.3177
  33   130  14.7335
  33   131  12.9255
  33   132  14.127
  33   133  17.6677
  33   134  16.3747
  33   135  15.9152
  33   136  17.1102
  33   137  16.4603
  33   138  17.5607
  33   139  14.8692
  33   140  19.4671
  33   141  19.2633
  33   142  19.5322
  33   143  19.9327
  33   144  16.1516
  33   145  15.6113
  33   146  15.8845
  33   147  18.2713
  33   148  13.4217
  33   149  11.0351
  33   150  8.35937
  33   151  14.2353
  33   152  14.1529
  33   153  10.4092
  33   154  10.97
  33   155  13.0335
  33   156  15.4029
  33   157  14.1084
  33   158  11.9664
  33   159  11.2929
  33   160  11.8183
  33   161  13.0426
  33   162  12.0636
  33   163  13.2347
  33   164  11.5177
  33   165  14.2478
  33   166  13.5782
  33   167  13.0186
  33   168  12.1045
  33   169  12.8305
  33   170  14.1244
  33   171  12.2158
  33   172  8.9475
  33   173  10.5566
  33   174  10.962
  33   175  11.2224
  33   176  12.6401
  33   177  12.2383
  33   178  11.5319
  33   179  11.6802
  33   180  13.0138
  33   181  13.1214
  33   182  14.3568
  33   183  16.5293
  33   184  15.5246
  33   185  12.5741
  33   186  11.2315
  33   187  11.5068
  33   188  14.6731
  33   189  12.7285
  33   190  11.7794
  33   191  11.6682
  33   192  12.1795
  33   193  12.223
  33   194  12.3645
  33   195  11.4732
  33   196  12.1069
  33   197  9.73337
  33   198  11.244
  33   199  10.5253
  33   200  11.0597
  33   201  11.8697
  33   202  11.9826
  33   203  10.7097
  33   204  10.9617
  33   205  11.9852
  33   206  10.6874
  33   207  10.9286
  33   208  11.1477
  33   209  14.1681
  33   210  11.4923
  33   211  12.1679
  33   212  13.9473
  33   213  13.9565
  33   214  15.0525
  33   215  15.5416
  33   216  12.178
  33   217  11.7829
  33   218  11.6529
  33   219  9.26596
  33   220  9.46846
  33   221  9.86481
  33   222  12.661
  33   223  13.7114
  33   224  14.4056
  33   225  18.8576
  33   226  17.6995
  33   227  16.2944
  33   228  11.2366
  33   229  13.4926
  33   230  15.7056
  33   231  17.9287
  33   232  16.4197
  33   233  16.8995
  33   234  14.381
  33   235  11.6408
  33   236  11.2406
  33   237  11.6946
  33   238  16.346
  33   239  13.3092
  33   240  9.92343
  33   241  8.07446
  33   242  8.18592
  33   243  8.26713
  33   244  7.83047
  33   245  8.76491
  33   246  13.073
  33   247  14.4716
  33   248  11.2581
  33   249  8.42652
  33   250  7.19916
  33   251  8.63577
  33   252  5.25251
  33   253  7.91351
  33   254  5.46362
  33   255  10.0147
  33   256  8.87948
  33   257  10.368
  33   258  13.2167
  33   259  12.9918
  33   260  16.46
  33   261  17.2452
  33   262  13.7885
  33   263  10.0531
  33   264  10.939
  33   265  12.7338
  33   266  15.1997
  33   267  11.7079
  33   268  12.0865
  33   269  8.90226
  33   270  15.0077
  33   271  13.3839
  33   272  13.9434
  33   273  11.534
  33   274  7.94098
  33   275  5.06855
  33   276  4.95375
  33   277  6.53002
  33   278  10.7721
  33   279  10.048
  33   280  11.5556
  33   281  11.0584
  33   282  15.0878
  33   283  14.7823
  33   284  12.4699
  33   285  11.9605
  33   286  12.853
  33   287  15.4303
  33   288  12.2512
  33   289  10.9867
  33   290  13.2073
  33   291  17.7469
  33   292  18.7443
  33   293  13.849
  33   294  11.9331
  33   295  13.602
  33   296  15.4709
  33   297  13.2913
  33   298  10.5103
  33   299  8.77435
  33   300  7.59577
  33   301  8.41206
  33   302  9.35983
  33   303  12.5403
  33   304  11.3418
  33   305  9.69648
  33   306  9.1776
  33   307  10.8917
  33   308  11.0031
  33   309  7.29278
  33   310  7.05924
  33   311  8.78993
  33   312  12.2305
  33   313  10.957
  33   314  10.2923
  33   315  12.5612
  33   316  13.4878
  33   317  15.4399
  33   318  11.9638
  33   319  12.6088
  33   320  12.8961
  33   321  12.6675
  33   322  10.4467
  33   323  9.89195
  33   324  10.1134
  33   325  10.871
  33   326  9.46233
  33   327  8.76641
  33   328  9.6706
  33   329  10.4752
  33   330  11.592
  33   331  11.1483
  33   332  12.6386
  33   333  13.5386
  33   334  13.6375
  33   335  14.5497
  33   336  12.6548
  33   337  13.1437
  33   338  13.5124
  33   339  15.4262
  33   340  16.2845
  33   341  13.0118
  33   342  13.6939
  33   343  10.9078
  33   344  16.0217
  33   345  14.1937
  33   346  21.023
  33   347  16.0105
  33   348  15.8804
  33   349  0.660837
  33   350  0.967329
  33   351  2.76839
  33   352  6.23499
  33   353  4.1671
  33   354  6.05044
  33   355  7.08879
  33   356  6.66877
  33   357  8.17163
  33   358  6.98772
  33   359  9.73804
  33   360  9.19554
  33   361  9.93097
  33   362  8.56155
  33   363  9.24211
  33   364  7.28603
  33   365  7.35596
  33   366  6.6395
  33   367  7.80791
  33   368  6.71924
  33   369  7.55715
  33   370  7.83458
  33   371  9.54588
  33   372  10.1228
  33   373  12.9441
  33   374  11.466
  33   375  12.0817
  33   376  12.1297
  33   377  12.9703
  33   378  12.6007
  33   379  14.921
  33   380  17.5296
  33   381  20.2197
  33   382  31.5327
  33   383  29.6184
  33   384  22.4247
  33   385  18.5556
  33   386  15.6269
  33   387  10.4246
  33   388  12.4233
  33   389  12.0563
  33   390  12.2987
  33   391  10.6102
  33   392  13.1746
  33   393  14.9357
  33   394  13.6704
  33   395  10.2701
  33   396  10.913
  33   397  12.8
  33   398  14.469
  33   399  12.7078
  33   400  12.6629
  33   401  11.2015
  33   402  14.2215
  33   403  14.944
  33   404  14.3275
  33   405  13.4082
  33   406  12.3511
  33   407  9.73471
  33   408  6.01304
  33   409  3.81658
  33   410  5.98655
  33   411  9.65554
  33   412  9.61107
  33   413  8.16819
  33   414  7.25821
  33   415  9.11681
  33   416  7.94438
  33   417  6.86956
  33   418  6.40039
  33   419  8.99155
  33   420  11.4288
  33   421  12.5088
  33   422  12.9586
  33   423  12.6673
  33   424  11.0637
  33   425  10.0059
  33   426  9.34767
  33   427  8.95754
  33   428  9.54198
  33   429  9.44606
  33   430  9.04278
  33   431  8.79334
  33   432  7.96791
  33   433  6.34276
  33   434  5.35721
  33   435  7.84308
  33   436  5.95852
  33   437  9.04737
  33   438  8.06504
  33   439  21.041
  33   440  23.8926
  33   441  21.4151
  33   442  70.4926
  33   443  24.9531
  33   444  0.471737
  33   445  -99999
  33   446  -99999
  33   447  -99999
  33   448  -99999
  33   449  -99999
  33   450  -99999
  33   451  -99999
  33   452  -99999
  33   453  -99999
  33   454  -99999
  33   455  -99999
  34    18  -99999
  34    19  -99999
  34    20  -99999
  34    21  -99999
  34    22  -99999
  34    23  -99999
  34    24  -99999
  34    25  -99999
  34    26  -99999
  34    27  -99999
  34    28  -99999
  34    29  -99999
  34    30  -99999
  34    31  -99999
  34    32  -99999
  34    33  -99999
  34    34  -99999
  34    35  -99999
  34    36  -99999
  34    37  -99999
  34    38  -99999
  34    39  -99999
  34    40  -99999
  34    41  -99999
  34    42  -99999
  34    43  -99999
  34    44  -99999
  34    45  -99999
  34    46  -99999
  34    47  0
  34    48  0
  34    49  0
  34    50  0
  34    51  0
  34    52  0
  34    53  0
  34    54  0
  34    55  0
  34    56  0
  34    57  0
  34    58  0
  34    59  0
  34    60  0
  34    61  0
  34    62  0
  34    63  0
  34    64  0
  34    65  20.9989
  34    66  13.0405
  34    67  10.6159
  34    68  6.65048
  34    69  8.05415
  34    70  8.96206
  34    71  7.62334
  34    72  6.02459
  34    73  6.47741
  34    74  7.47689
  34    75  7.76769
  34    76  5.93481
  34    77  7.19669
  34    78  4.60253
  34    79  6.30228
  34    80  6.94699
  34    81  8.88016
  34    82  7.30067
  34    83  6.49135
  34    84  6.17737
  34    85  7.92969
  34    86  6.95857
  34    87  6.22265
  34    88  7.06597
  34    89  5.89878
  34    90  5.96199
  34    91  6.23221
  34    92  6.28033
  34    93  6.76847
  34    94  5.06107
  34    95  5.77887
  34    96  5.75518
  34    97  6.37938
  34    98  7.31438
  34    99  7.01203
  34   100  10.385
  34   101  10.8912
  34   102  11.2228
  34   103  9.2647
  34   104  8.8534
  34   105  8.35434
  34   106  10.8372
  34   107  11.64
  34   108  9.56897
  34   109  9.60512
  34   110  8.58503
  34   111  8.50964
  34   112  9.4838
  34   113  9.02648
  34   114  7.91394
  34   115  7.80744
  34   116  6.89059
  34   117  8.66066
  34   118  9.7868
  34   119  9.53238
  34   120  9.36809
  34   121  9.50812
  34   122  10.0333
  34   123  9.28586
  34   124  8.08393
  34   125  10.6782
  34   126  12.3047
  34   127  13.1599
  34   128  14.3401
  34   129  14.9203
  34   130  12.8823
  34   131  11.4801
  34   132  12.1187
  34   133  14.9518
  34   134  14.2623
  34   135  17.0011
  34   136  16.9862
  34   137  18.6628
  34   138  18.0662
  34   139  16.4733
  34   140  18.4775
  34   141  20.913
  34   142  18.7439
  34   143  22.3954
  34   144  17.5268
  34   145  19.3835
  34   146  17.1573
  34   147  20.0079
  34   148  13.8267
  34   149  11.7981
  34   150  12.7061
  34   151  16.408
  34   152  15.0431
  34   153  11.2579
  34   154  11.79
  34   155  12.075
  34   156  13.2417
  34   157  13.8691
  34   158  14.5523
  34   159  14.1836
  34   160  13.6952
  34   161  15.1506
  34   162  14.4867
  34   163  13.0941
  34   164  11.1136
  34   165  14.7431
  34   166  13.982
  34   167  13.5304
  34   168  13.4089
  34   169  14.1894
  34   170  13.3622
  34   171  14.6253
  34   172  11.1662
  34   173  13.9482
  34   174  13.3756
  34   175  13.4081
  34   176  14.1059
  34   177  14.64
  34   178  12.4564
  34   179  11.5158
  34   180  12.2325
  34   181  13.7635
  34   182  15.1231
  34   183  16.7824
  34   184  15.7994
  34   185  12.4333
  34   186  10.5486
  34   187  12.5225
  34   188  13.6464
  34   189  12.8267
  34   190  11.7382
  34   191  11.6772
  34   192  12.3146
  34   193  13.2744
  34   194  14.4083
  34   195  13.0202
  34   196  13.2243
  34   197  9.80835
  34   198  9.84032
  34   199  9.73693
  34   200  10.5352
  34   201  12.4505
  34   202  13.4776
  34   203  13.3695
  34   204  14.1792
  34   205  11.9117
  34   206  11.6144
  34   207  10.2153
  34   208  11.9939
  34   209  15.118
  34   210  14.1008
  34   211  13.5769
  34   212  13.6381
  34   213  13.1674
  34   214  13.6192
  34   215  13.1725
  34   216  13.1049
  34   217  13.1
  34   218  12.2624
  34   219  10.558
  34   220  10.96
  34   221  12.271
  34   222  13.9096
  34   223  16.4778
  34   224  17.7439
  34   225  21.3517
  34   226  18.0313
  34   227  16.9799
  34   228  13.6834
  34   229  13.4143
  34   230  14.3735
  34   231  14.7906
  34   232  16.5863
  34   233  14.1079
  34   234  12.7015
  34   235  11.7478
  34   236  11.6273
  34   237  11.968
  34   238  13.484
  34   239  11.3716
  34   240  10.4168
  34   241  8.44822
  34   242  8.51769
  34   243  9.19022
  34   244  11.4884
  34   245  11.8718
  34   246  11.1227
  34   247  10.3311
  34   248  7.67902
  34   249  5.47188
  34   250  3.90082
  34   251  5.16997
  34   252  1.35969
  34   253  3.84233
  34   254  1.19855
  34   255  5.1267
  34   256  6.00644
  34   257  9.16259
  34   258  9.77821
  34   259  11.7194
  34   260  12.6945
  34   261  12.4804
  34   262  9.83574
  34   263  10.4273
  34   264  10.0731
  34   265  12.5903
  34   266  13.1337
  34   267  12.9821
  34   268  10.654
  34   269  8.92394
  34   270  15.7934
  34   271  13.3078
  34   272  12.9103
  34   273  8.51359
  34   274  6.52519
  34   275  6.03781
  34   276  5.42102
  34   277  8.15668
  34   278  10.2704
  34   279  7.78563
  34   280  7.12646
  34   281  12.8149
  34   282  18.9327
  34   283  18.2251
  34   284  11.1512
  34   285  10.4494
  34   286  11.689
  34   287  13.9972
  34   288  13.6038
  34   289  12.298
  34   290  14.1115
  34   291  16.6397
  34   292  21.0571
  34   293  16.2776
  34   294  18.3089
  34   295  19.2231
  34   296  17.8743
  34   297  13.4786
  34   298  11.581
  34   299  10.6568
  34   300  8.36767
  34   301  7.89971
  34   302  8.65207
  34   303  10.7527
  34   304  9.70278
  34   305  8.23919
  34   306  9.46685
  34   307  11.34
  34   308  11.4523
  34   309  8.18619
  34   310  8.55871
  34   311  11.1267
  34   312  13.8977
  34   313  12.2419
  34   314  11.1095
  34   315  14.1197
  34   316  16.0652
  34   317  16.8016
  34   318  13.1071
  34   319  13.2576
  34   320  14.1762
  34   321  13.271
  34   322  10.5744
  34   323  9.98411
  34   324  10.606
  34   325  11.6915
  34   326  10.2634
  34   327  9.61161
  34   328  10.3512
  34   329  11.2947
  34   330  11.7853
  34   331  12.2076
  34   332  11.7567
  34   333  12.2688
  34   334  14.0577
  34   335  13.7651
  34   336  11.5975
  34   337  10.7892
  34   338  10.8911
  34   339  10.3121
  34   340  11.5117
  34   341  12.2171
  34   342  12.8268
  34   343  8.85705
  34   344  9.55813
  34   345  7.38205
  34   346  15.2979
  34   347  12.6022
  34   348  14.1674
  34   349  11.8653
  34   350  13.6419
  34   351  2.89216
  34   352  3.21518
  34   353  2.28533
  34   354  2.99246
  34   355  5.75348
  34   356  5.61507
  34   357  7.05629
  34   358  6.45261
  34   359  8.58125
  34   360  8.41899
  34   361  5.92034
  34   362  6.65117
  34   363  7.06628
  34   364  6.05907
  34   365  5.5223
  34   366  4.20636
  34   367  7.36288
  34   368  7.03731
  34   369  8.16151
  34   370  9.74327
  34   371  9.31872
  34   372  9.47542
  34   373  9.59869
  34   374  10.9983
  34   375  11.2117
  34   376  10.0383
  34   377  11.8801
  34   378  11.5653
  34   379  12.5291
  34   380  15.6975
  34   381  17.1605
  34   382  20.8317
  34   383  26.6381
  34   384  26.981
  34   385  16.3432
  34   386  14.4835
  34   387  10.2802
  34   388  11.2706
  34   389  10.7275
  34   390  10.0846
  34   391  9.34291
  34   392  11.5007
  34   393  11.4626
  34   394  14.8283
  34   395  11.3245
  34   396  12.2287
  34   397  12.108
  34   398  12.2698
  34   399  9.36802
  34   400  11.0861
  34   401  11.7801
  34   402  16.466
  34   403  15.9245
  34   404  15.6134
  34   405  14.3263
  34   406  12.6592
  34   407  9.78883
  34   408  7.52357
  34   409  6.22321
  34   410  6.95236
  34   411  9.45721
  34   412  9.61161
  34   413  8.82197
  34   414  7.76768
  34   415  9.70681
  34   416  8.42513
  34   417  7.45331
  34   418  5.8168
  34   419  7.65871
  34   420  9.72869
  34   421  11.0419
  34   422  13.2941
  34   423  13.0234
  34   424  13.3682
  34   425  11.9743
  34   426  11.0934
  34   427  8.51584
  34   428  8.46387
  34   429  7.7273
  34   430  8.12522
  34   431  7.5856
  34   432  7.77854
  34   433  7.94719
  34   434  5.70231
  34   435  7.92338
  34   436  4.82339
  34   437  6.75652
  34   438  3.83523
  34   439  0.314602
  34   440  0.644462
  34   441  1.29295
  34   442  6.58383
  34   443  15.021
  34   444  28.9323
  34   445  -99999
  34   446  -99999
  34   447  -99999
  34   448  -99999
  34   449  -99999
  34   450  -99999
  34   451  -99999
  34   452  -99999
  34   453  -99999
  34   454  -99999
  34   455  -99999
  35    18  -99999
  35    19  -99999
  35    20  -99999
  35    21  -99999
  35    22  -99999
  35    23  -99999
  35    24  -99999
  35    25  -99999
  35    26  -99999
  35    27  -99999
  35    28  -99999
  35    29  -99999
  35    30  -99999
  35    31  -99999
  35    32  -99999
  35    33  -99999
  35    34  -99999
  35    35  -99999
  35    36  -99999
  35    37  -99999
  35    38  -99999
  35    39  -99999
  35    40  -99999
  35    41  -99999
  35    42  -99999
  35    43  -99999
  35    44  -99999
  35    45  -99999
  35    46  -99999
  35    47  0
  35    48  0
  35    49  0
  35    50  0
  35    51  0
  35    52  0
  35    53  0
  35    54  0
  35    55  0
  35    56  0
  35    57  0
  35    58  0
  35    59  0
  35    60  0
  35    61  0
  35    62  0
  35    63  0
  35    64  0
  35    65  7.06517
  35    66  11.0807
  35    67  10.447
  35    68  8.3933
  35    69  8.09732
  35    70  6.05012
  35    71  3.48089
  35    72  2.89639
  35    73  4.17601
  35    74  3.72835
  35    75  4.94102
  35    76  5.4106
  35    77  7.39699
  35    78  5.29563
  35    79  6.13375
  35    80  5.73751
  35    81  7.64781
  35    82  5.29866
  35    83  5.43844
  35    84  5.55844
  35    85  8.22714
  35    86  6.93123
  35    87  6.93632
  35    88  6.81673
  35    89  5.52768
  35    90  6.24038
  35    91  6.0073
  35    92  5.80843
  35    93  6.18423
  35    94  4.84822
  35    95  5.67528
  35    96  5.93232
  35    97  7.276
  35    98  7.12867
  35    99  6.99093
  35   100  10.6283
  35   101  10.0253
  35   102  9.65568
  35   103  10.1827
  35   104  10.1243
  35   105  10.9464
  35   106  12.9013
  35   107  12.1956
  35   108  9.20893
  35   109  9.33455
  35   110  8.2537
  35   111  7.4089
  35   112  8.39307
  35   113  7.78638
  35   114  7.25371
  35   115  7.46494
  35   116  7.14379
  35   117  10.6752
  35   118  10.8261
  35   119  10.9483
  35   120  11.3811
  35   121  10.3475
  35   122  11.675
  35   123  9.88885
  35   124  9.79001
  35   125  11.0508
  35   126  12.3566
  35   127  15.3999
  35   128  17.0045
  35   129  17.4826
  35   130  12.6243
  35   131  10.0116
  35   132  10.5514
  35   133  13.5535
  35   134  16.0768
  35   135  14.804
  35   136  13.0226
  35   137  13.4599
  35   138  14.6754
  35   139  16.0282
  35   140  13.0072
  35   141  13.833
  35   142  13.368
  35   143  17.2588
  35   144  15.63
  35   145  18.5235
  35   146  16.1858
  35   147  17.4838
  35   148  13.2585
  35   149  12.2088
  35   150  15.0118
  35   151  15.8036
  35   152  12.2005
  35   153  8.1934
  35   154  7.98564
  35   155  8.66579
  35   156  10.5024
  35   157  11.8114
  35   158  13.3897
  35   159  13.4446
  35   160  15.4018
  35   161  16.1574
  35   162  16.4976
  35   163  15.0355
  35   164  12.868
  35   165  15.7966
  35   166  14.4782
  35   167  13.8818
  35   168  10.7649
  35   169  13.1881
  35   170  13.11
  35   171  15.2758
  35   172  12.1111
  35   173  12.2577
  35   174  14.024
  35   175  14.0071
  35   176  14.9225
  35   177  16.1314
  35   178  14.537
  35   179  12.7715
  35   180  13.9731
  35   181  15.1895
  35   182  15.8649
  35   183  16.1411
  35   184  15.829
  35   185  12.5785
  35   186  10.6915
  35   187  11.3305
  35   188  11.4367
  35   189  11.5458
  35   190  11.5954
  35   191  12.0256
  35   192  12.2102
  35   193  11.9254
  35   194  12.5027
  35   195  11.5779
  35   196  12.2669
  35   197  9.32515
  35   198  8.6818
  35   199  8.88465
  35   200  9.94127
  35   201  12.1175
  35   202  13.4412
  35   203  13.2268
  35   204  12.8569
  35   205  12.8894
  35   206  13.4382
  35   207  12.8829
  35   208  15.4051
  35   209  14.19
  35   210  14.1733
  35   211  11.9004
  35   212  9.69563
  35   213  10.1312
  35   214  10.4993
  35   215  11.8526
  35   216  13.1869
  35   217  14.4607
  35   218  12.5423
  35   219  10.2376
  35   220  10.7706
  35   221  13.6255
  35   222  14.0487
  35   223  17.9191
  35   224  19.5397
  35   225  24.6237
  35   226  19.7539
  35   227  15.3307
  35   228  14.0805
  35   229  11.0426
  35   230  12.0639
  35   231  12.1617
  35   232  15.8891
  35   233  13.8248
  35   234  12.6923
  35   235  13.8779
  35   236  12.6723
  35   237  10.8726
  35   238  10.8046
  35   239  10.582
  35   240  13.821
  35   241  10.8501
  35   242  10.1405
  35   243  10.1505
  35   244  12.5116
  35   245  11.7616
  35   246  8.31205
  35   247  7.34376
  35   248  6.3625
  35   249  6.23303
  35   250  3.76338
  35   251  4.03928
  35   252  1.43076
  35   253  2.66015
  35   254  0.581445
  35   255  1.98726
  35   256  6.42711
  35   257  8.74693
  35   258  7.86604
  35   259  7.45316
  35   260  8.90012
  35   261  9.38468
  35   262  8.75557
  35   263  10.0521
  35   264  8.8527
  35   265  8.88236
  35   266  6.17623
  35   267  8.50287
  35   268  9.1526
  35   269  11.3492
  35   270  14.5076
  35   271  10.6582
  35   272  8.34367
  35   273  5.85512
  35   274  3.39918
  35   275  6.54205
  35   276  6.13422
  35   277  10.8943
  35   278  10.7433
  35   279  8.38271
  35   280  6.57787
  35   281  12.0883
  35   282  16.3526
  35   283  16.7139
  35   284  10.6143
  35   285  9.19527
  35   286  14.1301
  35   287  15.37
  35   288  14.3761
  35   289  10.4103
  35   290  12.3028
  35   291  14.3398
  35   292  17.8921
  35   293  19.605
  35   294  21.4071
  35   295  17.791
  35   296  14.5383
  35   297  10.5065
  35   298  8.9915
  35   299  8.61983
  35   300  7.92016
  35   301  7.3252
  35   302  7.97922
  35   303  7.06224
  35   304  6.78183
  35   305  7.18549
  35   306  10.9853
  35   307  11.5989
  35   308  10.4945
  35   309  6.78334
  35   310  7.44118
  35   311  11.7718
  35   312  13.3805
  35   313  12.2711
  35   314  11.3434
  35   315  11.7594
  35   316  15.1183
  35   317  13.7251
  35   318  12.9217
  35   319  14.3991
  35   320  16.6858
  35   321  15.916
  35   322  11.6518
  35   323  9.66381
  35   324  9.71591
  35   325  9.0233
  35   326  9.94976
  35   327  9.82164
  35   328  10.4904
  35   329  10.3998
  35   330  9.94334
  35   331  10.3531
  35   332  10.5741
  35   333  11.2695
  35   334  11.2566
  35   335  12.2191
  35   336  11.5708
  35   337  9.91558
  35   338  7.9686
  35   339  8.40122
  35   340  8.93509
  35   341  9.2691
  35   342  8.83746
  35   343  6.89369
  35   344  7.18628
  35   345  6.03519
  35   346  9.84722
  35   347  9.20408
  35   348  11.3037
  35   349  9.56998
  35   350  11.3018
  35   351  4.70526
  35   352  2.36839
  35   353  1.81354
  35   354  1.92237
  35   355  6.15573
  35   356  8.77974
  35   357  9.07426
  35   358  7.94367
  35   359  10.6311
  35   360  9.64728
  35   361  6.78087
  35   362  6.92236
  35   363  8.08022
  35   364  9.00372
  35   365  8.4871
  35   366  6.16586
  35   367  6.78555
  35   368  6.81232
  35   369  8.28552
  35   370  8.98696
  35   371  10.7892
  35   372  10.8192
  35   373  9.78727
  35   374  9.9177
  35   375  10.2281
  35   376  10.4273
  35   377  12.7765
  35   378  12.2809
  35   379  13.2687
  35   380  13.1855
  35   381  13.4015
  35   382  14.5073
  35   383  22.4936
  35   384  22.3625
  35   385  14.7606
  35   386  11.5487
  35   387  9.65777
  35   388  10.2736
  35   389  10.4564
  35   390  10.2511
  35   391  9.96849
  35   392  10.4874
  35   393  9.5207
  35   394  12.522
  35   395  10.4547
  35   396  12.3071
  35   397  10.5039
  35   398  12.3962
  35   399  9.52312
  35   400  10.5481
  35   401  11.7859
  35   402  14.2553
  35   403  16.5181
  35   404  16.2414
  35   405  13.238
  35   406  10.6751
  35   407  8.59395
  35   408  8.2604
  35   409  7.92838
  35   410  7.62898
  35   411  9.36267
  35   412  10.032
  35   413  9.19053
  35   414  8.14917
  35   415  8.30044
  35   416  7.62925
  35   417  5.41405
  35   418  4.48027
  35   419  5.91184
  35   420  10.2312
  35   421  11.2813
  35   422  13.3707
  35   423  11.5197
  35   424  12.3622
  35   425  9.34668
  35   426  10.1114
  35   427  7.79901
  35   428  8.7964
  35   429  7.56751
  35   430  7.88974
  35   431  6.50621
  35   432  6.31555
  35   433  6.52112
  35   434  6.15392
  35   435  8.37217
  35   436  6.59783
  35   437  8.63767
  35   438  6.68695
  35   439  7.51391
  35   440  2.68508
  35   441  10.7416
  35   442  3.35869
  35   443  9.18881
  35   444  4.18058
  35   445  -99999
  35   446  -99999
  35   447  -99999
  35   448  -99999
  35   449  -99999
  35   450  -99999
  35   451  -99999
  35   452  -99999
  35   453  -99999
  35   454  -99999
  35   455  -99999
  36    18  -99999
  36    19  -99999
  36    20  -99999
  36    21  -99999
  36    22  -99999
  36    23  -99999
  36    24  -99999
  36    25  -99999
  36    26  -99999
  36    27  -99999
  36    28  -99999
  36    29  -99999
  36    30  -99999
  36    31  -99999
  36    32  -99999
  36    33  -99999
  36    34  -99999
  36    35  -99999
  36    36  -99999
  36    37  -99999
  36    38  -99999
  36    39  -99999
  36    40  -99999
  36    41  -99999
  36    42  -99999
  36    43  -99999
  36    44  -99999
  36    45  -99999
  36    46  -99999
  36    47  0
  36    48  0
  36    49  0
  36    50  0
  36    51  0
  36    52  0
  36    53  0
  36    54  0
  36    55  0
  36    56  0
  36    57  0
  36    58  0
  36    59  0
  36    60  0
  36    61  0
  36    62  0
  36    63  0
  36    64  0
  36    65  3.22164
  36    66  6.93554
  36    67  8.76737
  36    68  8.12279
  36    69  7.89241
  36    70  5.21788
  36    71  5.17766
  36    72  5.22588
  36    73  5.03327
  36    74  3.98124
  36    75  4.82865
  36    76  4.62746
  36    77  6.36
  36    78  5.74023
  36    79  6.59024
  36    80  5.66392
  36    81  6.94921
  36    82  4.6787
  36    83  5.19895
  36    84  6.07613
  36    85  7.61825
  36    86  5.88729
  36    87  6.89205
  36    88  7.33167
  36    89  6.76807
  36    90  6.76886
  36    91  6.02452
  36    92  6.85497
  36    93  6.1664
  36    94  5.75902
  36    95  6.95493
  36    96  7.86942
  36    97  7.64404
  36    98  6.85147
  36    99  6.60707
  36   100  9.2716
  36   101  8.77834
  36   102  8.39185
  36   103  10.6241
  36   104  11.8809
  36   105  12.3431
  36   106  13.6056
  36   107  11.6153
  36   108  11.2795
  36   109  10.626
  36   110  10.4016
  36   111  10.0708
  36   112  9.12133
  36   113  9.0215
  36   114  9.4235
  36   115  8.05002
  36   116  7.35938
  36   117  10.225
  36   118  10.9393
  36   119  12.9195
  36   120  12.6471
  36   121  10.2906
  36   122  11.0014
  36   123  9.60688
  36   124  9.57454
  36   125  8.15893
  36   126  7.0055
  36   127  9.95517
  36   128  11.345
  36   129  13.9543
  36   130  12.9203
  36   131  11.2103
  36   132  10.5136
  36   133  10.7122
  36   134  14.4761
  36   135  13.546
  36   136  13.8943
  36   137  13.7388
  36   138  14.4096
  36   139  16.1925
  36   140  13.2629
  36   141  13.1364
  36   142  15.1684
  36   143  18.6225
  36   144  17.4623
  36   145  21.8419
  36   146  18.6432
  36   147  19.4805
  36   148  16.4861
  36   149  14.9798
  36   150  17.1738
  36   151  15.9561
  36   152  15.9515
  36   153  13.5706
  36   154  13.3818
  36   155  16.2001
  36   156  17.8153
  36   157  17.0374
  36   158  14.1433
  36   159  13.802
  36   160  16.4513
  36   161  16.6254
  36   162  15.1433
  36   163  15.8072
  36   164  14.0358
  36   165  16.4296
  36   166  17.7386
  36   167  17.8286
  36   168  13.6892
  36   169  15.738
  36   170  15.2143
  36   171  15.8829
  36   172  12.9445
  36   173  12.4477
  36   174  14.3017
  36   175  13.7006
  36   176  12.8394
  36   177  16.5236
  36   178  14.342
  36   179  13.3878
  36   180  13.3245
  36   181  14.4083
  36   182  16.0449
  36   183  20.2307
  36   184  19.3168
  36   185  15.2445
  36   186  12.1421
  36   187  10.0338
  36   188  11.1046
  36   189  11.122
  36   190  11.9517
  36   191  13.2605
  36   192  13.4102
  36   193  13.7395
  36   194  12.1086
  36   195  11.065
  36   196  11.1876
  36   197  9.43607
  36   198  9.03517
  36   199  9.05832
  36   200  10.6842
  36   201  10.9759
  36   202  11.4715
  36   203  9.84787
  36   204  9.95764
  36   205  10.1238
  36   206  12.5769
  36   207  14.332
  36   208  17.2743
  36   209  14.7049
  36   210  13.1118
  36   211  10.7708
  36   212  7.98894
  36   213  8.28402
  36   214  8.66841
  36   215  10.0593
  36   216  12.2263
  36   217  14.5486
  36   218  13.0466
  36   219  9.79459
  36   220  10.3357
  36   221  11.1805
  36   222  14.7435
  36   223  19.639
  36   224  20.1336
  36   225  25.951
  36   226  18.4324
  36   227  14.3059
  36   228  12.4316
  36   229  10.1181
  36   230  10.9815
  36   231  10.4343
  36   232  13.7516
  36   233  12.0873
  36   234  12.0613
  36   235  11.8215
  36   236  11.1679
  36   237  9.42878
  36   238  8.82674
  36   239  8.05653
  36   240  10.6656
  36   241  10.276
  36   242  10.2599
  36   243  9.37293
  36   244  12.3278
  36   245  11.7519
  36   246  9.58948
  36   247  6.26515
  36   248  3.88229
  36   249  3.77687
  36   250  2.09431
  36   251  2.72894
  36   252  4.15159
  36   253  5.74577
  36   254  4.44395
  36   255  3.30887
  36   256  7.78104
  36   257  9.3983
  36   258  8.68942
  36   259  6.53759
  36   260  8.00795
  36   261  7.87269
  36   262  6.40357
  36   263  7.72243
  36   264  7.71907
  36   265  7.56602
  36   266  3.89396
  36   267  4.23892
  36   268  6.71702
  36   269  8.38396
  36   270  10.69
  36   271  9.59795
  36   272  8.36883
  36   273  7.56761
  36   274  5.24444
  36   275  7.08447
  36   276  6.49258
  36   277  9.69483
  36   278  11.0979
  36   279  9.8954
  36   280  7.1291
  36   281  8.37095
  36   282  12.3506
  36   283  14.8902
  36   284  11.2081
  36   285  10.0335
  36   286  15.7894
  36   287  16.8742
  36   288  17.5966
  36   289  10.2315
  36   290  9.49375
  36   291  9.4565
  36   292  15.453
  36   293  14.1261
  36   294  19.4534
  36   295  16.3464
  36   296  14.7462
  36   297  9.96862
  36   298  8.24048
  36   299  7.1518
  36   300  8.00031
  36   301  8.26572
  36   302  11.7679
  36   303  10.2092
  36   304  9.14372
  36   305  8.47009
  36   306  12.5799
  36   307  10.8243
  36   308  9.96044
  36   309  6.53956
  36   310  8.03349
  36   311  11.9176
  36   312  14.4564
  36   313  13.6958
  36   314  12.5171
  36   315  11.3011
  36   316  13.7534
  36   317  12.5219
  36   318  12.0531
  36   319  12.8942
  36   320  14.5914
  36   321  13.2713
  36   322  12.6175
  36   323  11.7299
  36   324  11.7691
  36   325  10.8595
  36   326  12.3925
  36   327  12.2984
  36   328  12.415
  36   329  10.6985
  36   330  10.1435
  36   331  10.3593
  36   332  10.6738
  36   333  10.6167
  36   334  10.1172
  36   335  9.99392
  36   336  8.70872
  36   337  7.75268
  36   338  6.89658
  36   339  8.76093
  36   340  9.20217
  36   341  8.1475
  36   342  7.74507
  36   343  5.42327
  36   344  6.40496
  36   345  5.22905
  36   346  7.92484
  36   347  7.70187
  36   348  7.2001
  36   349  8.06674
  36   350  6.56963
  36   351  4.64729
  36   352  3.1491
  36   353  0.0851717
  36   354  2.6349
  36   355  5.22974
  36   356  7.76042
  36   357  9.51025
  36   358  7.86249
  36   359  8.70899
  36   360  7.18764
  36   361  7.52483
  36   362  7.84237
  36   363  7.79756
  36   364  6.80798
  36   365  6.14889
  36   366  6.35444
  36   367  6.70367
  36   368  5.65028
  36   369  6.19519
  36   370  6.95906
  36   371  7.68365
  36   372  10.1993
  36   373  9.29988
  36   374  9.36987
  36   375  9.85243
  36   376  9.72389
  36   377  9.77736
  36   378  10.5018
  36   379  10.4924
  36   380  9.14834
  36   381  12.6302
  36   382  14.0543
  36   383  15.4713
  36   384  16.2987
  36   385  10.9489
  36   386  11.4638
  36   387  9.75429
  36   388  9.99936
  36   389  11.6272
  36   390  11.4015
  36   391  11.1407
  36   392  10.3724
  36   393  9.17951
  36   394  12.4855
  36   395  12.0665
  36   396  13.1486
  36   397  10.1238
  36   398  12.8013
  36   399  11.122
  36   400  14.0918
  36   401  13.1911
  36   402  14.3427
  36   403  13.9632
  36   404  13.8695
  36   405  12.0752
  36   406  11.2969
  36   407  10.5544
  36   408  9.94006
  36   409  9.37244
  36   410  7.54126
  36   411  9.57757
  36   412  10.9147
  36   413  10.2657
  36   414  8.99426
  36   415  8.25673
  36   416  7.88655
  36   417  4.42831
  36   418  3.90617
  36   419  6.0463
  36   420  10.3304
  36   421  11.346
  36   422  13.0763
  36   423  10.4493
  36   424  9.47483
  36   425  5.99417
  36   426  9.76743
  36   427  7.87689
  36   428  9.47901
  36   429  6.61875
  36   430  7.68004
  36   431  6.90415
  36   432  6.67679
  36   433  6.95031
  36   434  7.57369
  36   435  9.03566
  36   436  7.11247
  36   437  8.01412
  36   438  4.33551
  36   439  4.25504
  36   440  1.10961
  36   441  5.43599
  36   442  0.146848
  36   443  3.48203
  36   444  0.869677
  36   445  -99999
  36   446  -99999
  36   447  -99999
  36   448  -99999
  36   449  -99999
  36   450  -99999
  36   451  -99999
  36   452  -99999
  36   453  -99999
  36   454  -99999
  36   455  -99999
  37    18  -99999
  37    19  -99999
  37    20  -99999
  37    21  -99999
  37    22  -99999
  37    23  -99999
  37    24  -99999
  37    25  -99999
  37    26  -99999
  37    27  -99999
  37    28  -99999
  37    29  -99999
  37    30  -99999
  37    31  -99999
  37    32  -99999
  37    33  -99999
  37    34  -99999
  37    35  -99999
  37    36  -99999
  37    37  -99999
  37    38  -99999
  37    39  -99999
  37    40  -99999
  37    41  -99999
  37    42  -99999
  37    43  -99999
  37    44  -99999
  37    45  -99999
  37    46  -99999
  37    47  0
  37    48  0
  37    49  0
  37    50  0
  37    51  0
  37    52  0
  37    53  0
  37    54  0
  37    55  0
  37    56  0
  37    57  0
  37    58  0
  37    59  0
  37    60  0
  37    61  0
  37    62  0
  37    63  0
  37    64  0
  37    65  5.83485
  37    66  5.08402
  37    67  7.35828
  37    68  5.26447
  37    69  6.99978
  37    70  4.3456
  37    71  4.73324
  37    72  5.75945
  37    73  5.9465
  37    74  4.97585
  37    75  4.88023
  37    76  3.64076
  37    77  4.50808
  37    78  5.05035
  37    79  6.09638
  37    80  6.32152
  37    81  6.32655
  37    82  4.92411
  37    83  5.50413
  37    84  5.62075
  37    85  6.58114
  37    86  5.17801
  37    87  6.5603
  37    88  6.62852
  37    89  6.65188
  37    90  6.97723
  37    91  6.29836
  37    92  7.37806
  37    93  6.72845
  37    94  7.07534
  37    95  7.73605
  37    96  8.37544
  37    97  7.74001
  37    98  7.22871
  37    99  8.63345
  37   100  8.72626
  37   101  8.56728
  37   102  10.2884
  37   103  12.1443
  37   104  13.0004
  37   105  14.8429
  37   106  13.0681
  37   107  10.3789
  37   108  10.2092
  37   109  9.6926
  37   110  10.4984
  37   111  10.7841
  37   112  8.64486
  37   113  7.84539
  37   114  8.092
  37   115  8.32686
  37   116  10.0464
  37   117  10.2979
  37   118  10.4442
  37   119  11.9084
  37   120  12.8569
  37   121  10.7858
  37   122  12.302
  37   123  11.422
  37   124  11.9366
  37   125  11.9715
  37   126  11.7034
  37   127  12.2324
  37   128  12.2506
  37   129  14.4153
  37   130  14.9449
  37   131  13.8285
  37   132  13.4993
  37   133  13.4948
  37   134  15.1884
  37   135  13.1076
  37   136  15.8486
  37   137  16.1497
  37   138  16.4002
  37   139  14.8805
  37   140  12.6014
  37   141  12.8748
  37   142  16.9298
  37   143  18.8989
  37   144  16.038
  37   145  18.1179
  37   146  15.3126
  37   147  17.7181
  37   148  12.4257
  37   149  11.4993
  37   150  11.5756
  37   151  12.6838
  37   152  14.2807
  37   153  13.3239
  37   154  15.5517
  37   155  20.7729
  37   156  24.4177
  37   157  20.6777
  37   158  14.9677
  37   159  12.8445
  37   160  15.2923
  37   161  18.1449
  37   162  16.5597
  37   163  17.0609
  37   164  14.2121
  37   165  15.5132
  37   166  16.7838
  37   167  16.0469
  37   168  12.8221
  37   169  15.6874
  37   170  14.5729
  37   171  12.8144
  37   172  12.5915
  37   173  11.6885
  37   174  13.9188
  37   175  12.243
  37   176  11.5537
  37   177  14.2317
  37   178  13.3686
  37   179  12.8836
  37   180  13.1627
  37   181  12.5397
  37   182  14.5978
  37   183  21.7508
  37   184  20.2773
  37   185  15.2143
  37   186  11.1578
  37   187  9.53966
  37   188  11.5433
  37   189  12.22
  37   190  13.1568
  37   191  13.655
  37   192  13.3987
  37   193  13.5717
  37   194  11.496
  37   195  10.9632
  37   196  10.5006
  37   197  9.69151
  37   198  9.32802
  37   199  9.15672
  37   200  10.3331
  37   201  10.3342
  37   202  11.5038
  37   203  9.15515
  37   204  8.71958
  37   205  8.71356
  37   206  11.5388
  37   207  11.8792
  37   208  9.92835
  37   209  9.234
  37   210  8.27649
  37   211  8.38251
  37   212  7.70638
  37   213  9.2412
  37   214  9.16603
  37   215  8.59391
  37   216  9.25935
  37   217  10.5244
  37   218  11.3292
  37   219  9.59145
  37   220  9.95321
  37   221  8.82224
  37   222  10.9082
  37   223  13.7657
  37   224  13.353
  37   225  18.0347
  37   226  16.1703
  37   227  12.0605
  37   228  9.57717
  37   229  7.34577
  37   230  9.2625
  37   231  10.6875
  37   232  14.5491
  37   233  12.0532
  37   234  12.5541
  37   235  10.0996
  37   236  10.6289
  37   237  9.82146
  37   238  9.05367
  37   239  7.9679
  37   240  9.30129
  37   241  9.5165
  37   242  8.17613
  37   243  7.49428
  37   244  10.3676
  37   245  9.61523
  37   246  6.80649
  37   247  3.97895
  37   248  3.40645
  37   249  4.90024
  37   250  4.76454
  37   251  4.81479
  37   252  4.8878
  37   253  6.43328
  37   254  3.83127
  37   255  2.67859
  37   256  3.49175
  37   257  7.72637
  37   258  7.56962
  37   259  7.13739
  37   260  7.13604
  37   261  8.71704
  37   262  6.69321
  37   263  8.02631
  37   264  7.14518
  37   265  8.08584
  37   266  3.23565
  37   267  5.33226
  37   268  6.09562
  37   269  6.72463
  37   270  6.3173
  37   271  8.02663
  37   272  9.41327
  37   273  9.21724
  37   274  6.92177
  37   275  6.48305
  37   276  5.06367
  37   277  6.04516
  37   278  8.44461
  37   279  8.99204
  37   280  7.6627
  37   281  6.35766
  37   282  9.91001
  37   283  11.7671
  37   284  11.0426
  37   285  9.82059
  37   286  14.7343
  37   287  16.0612
  37   288  20.45
  37   289  12.1455
  37   290  11.6957
  37   291  9.01479
  37   292  15.6162
  37   293  14.1249
  37   294  19.6271
  37   295  21.3937
  37   296  20.0049
  37   297  11.9454
  37   298  8.57878
  37   299  6.5359
  37   300  6.54525
  37   301  5.5146
  37   302  8.96756
  37   303  8.68947
  37   304  8.20403
  37   305  7.73305
  37   306  10.9042
  37   307  8.88949
  37   308  8.03287
  37   309  5.57496
  37   310  7.4229
  37   311  10.412
  37   312  12.689
  37   313  10.8491
  37   314  9.77171
  37   315  9.57315
  37   316  13.1005
  37   317  12.8657
  37   318  11.8836
  37   319  12.2228
  37   320  12.6273
  37   321  12.0232
  37   322  12.2505
  37   323  12.7847
  37   324  12.6916
  37   325  12.1315
  37   326  11.0689
  37   327  12.4977
  37   328  11.903
  37   329  10.0707
  37   330  9.80718
  37   331  9.44488
  37   332  9.18746
  37   333  8.86297
  37   334  8.61855
  37   335  8.69212
  37   336  8.32271
  37   337  7.45615
  37   338  8.1103
  37   339  8.18586
  37   340  9.07179
  37   341  7.57137
  37   342  6.60923
  37   343  5.35884
  37   344  6.05081
  37   345  6.03547
  37   346  6.49946
  37   347  7.08315
  37   348  8.60617
  37   349  10.1611
  37   350  9.63787
  37   351  4.961
  37   352  1.77803
  37   353  3.34982
  37   354  1.03026
  37   355  3.64978
  37   356  4.98973
  37   357  4.82963
  37   358  4.33184
  37   359  6.28259
  37   360  5.52424
  37   361  6.68188
  37   362  7.66572
  37   363  7.0187
  37   364  6.8268
  37   365  6.0344
  37   366  5.27077
  37   367  5.82134
  37   368  5.55768
  37   369  5.59285
  37   370  6.98984
  37   371  7.46544
  37   372  8.83388
  37   373  9.53608
  37   374  9.86158
  37   375  8.01933
  37   376  8.82699
  37   377  8.97262
  37   378  10.1799
  37   379  10.0535
  37   380  8.84209
  37   381  11.9335
  37   382  13.8108
  37   383  13.186
  37   384  14.799
  37   385  11.3459
  37   386  11.122
  37   387  11.55
  37   388  10.423
  37   389  11.237
  37   390  9.73181
  37   391  8.53649
  37   392  9.49215
  37   393  8.82182
  37   394  10.3228
  37   395  8.92758
  37   396  9.33559
  37   397  6.51547
  37   398  9.47361
  37   399  9.54189
  37   400  14.2831
  37   401  12.6488
  37   402  12.3989
  37   403  11.9151
  37   404  13.7537
  37   405  13.9617
  37   406  11.9206
  37   407  10.1692
  37   408  8.33258
  37   409  9.39568
  37   410  8.18092
  37   411  12.24
  37   412  11.892
  37   413  10.2442
  37   414  7.46477
  37   415  7.62778
  37   416  7.62832
  37   417  6.59406
  37   418  6.03649
  37   419  7.75651
  37   420  9.1665
  37   421  10.265
  37   422  11.5175
  37   423  9.72491
  37   424  9.07601
  37   425  7.21419
  37   426  9.73115
  37   427  7.99752
  37   428  8.79719
  37   429  6.78187
  37   430  7.38217
  37   431  7.04215
  37   432  6.56689
  37   433  6.39761
  37   434  6.89063
  37   435  7.07052
  37   436  5.88675
  37   437  6.87047
  37   438  5.13407
  37   439  6.3668
  37   440  4.56299
  37   441  8.63718
  37   442  2.99927
  37   443  8.24224
  37   444  2.89788
  37   445  -99999
  37   446  -99999
  37   447  -99999
  37   448  -99999
  37   449  -99999
  37   450  -99999
  37   451  -99999
  37   452  -99999
  37   453  -99999
  37   454  -99999
  37   455  -99999
  38    18  -99999
  38    19  -99999
  38    20  -99999
  38    21  -99999
  38    22  -99999
  38    23  -99999
  38    24  -99999
  38    25  -99999
  38    26  -99999
  38    27  -99999
  38    28  -99999
  38    29  -99999
  38    30  -99999
  38    31  -99999
  38    32  -99999
  38    33  -99999
  38    34  -99999
  38    35  -99999
  38    36  -99999
  38    37  -99999
  38    38  -99999
  38    39  -99999
  38    40  -99999
  38    41  -99999
  38    42  -99999
  38    43  -99999
  38    44  -99999
  38    45  -99999
  38    46  -99999
  38    47  0
  38    48  0
  38    49  0
  38    50  0
  38    51  0
  38    52  0
  38    53  0
  38    54  0
  38    55  0
  38    56  0
  38    57  0
  38    58  0
  38    59  0
  38    60  0
  38    61  0
  38    62  0
  38    63  0
  38    64  0
  38    65  5.18984
  38    66  3.83596
  38    67  6.04494
  38    68  4.74649
  38    69  8.50808
  38    70  6.33942
  38    71  10.7589
  38    72  9.18235
  38    73  8.86531
  38    74  7.9711
  38    75  7.11165
  38    76  4.63437
  38    77  3.60157
  38    78  3.72439
  38    79  4.49234
  38    80  5.8087
  38    81  6.38269
  38    82  6.23946
  38    83  6.8731
  38    84  6.74252
  38    85  6.92511
  38    86  5.89836
  38    87  7.05725
  38    88  7.4018
  38    89  7.20864
  38    90  8.20973
  38    91  6.79596
  38    92  8.01577
  38    93  7.25262
  38    94  9.66461
  38    95  8.13865
  38    96  8.65316
  38    97  8.43606
  38    98  8.47702
  38    99  9.71662
  38   100  9.36227
  38   101  9.09155
  38   102  10.7448
  38   103  12.2905
  38   104  12.3656
  38   105  14.5415
  38   106  12.7019
  38   107  10.8593
  38   108  10.2423
  38   109  10.0972
  38   110  10.877
  38   111  12.4105
  38   112  9.91455
  38   113  9.39789
  38   114  7.66965
  38   115  8.04938
  38   116  10.3957
  38   117  9.76571
  38   118  9.03762
  38   119  9.14892
  38   120  10.6533
  38   121  11.2351
  38   122  11.2013
  38   123  9.64119
  38   124  9.32193
  38   125  11.03
  38   126  11.9517
  38   127  11.0564
  38   128  10.8121
  38   129  13.2323
  38   130  15.1825
  38   131  14.4661
  38   132  12.1579
  38   133  15.0586
  38   134  14.8222
  38   135  15.7127
  38   136  17.0666
  38   137  17.4838
  38   138  19.2867
  38   139  16.1914
  38   140  14.6452
  38   141  15.7264
  38   142  16.5124
  38   143  17.685
  38   144  17.3602
  38   145  20.0824
  38   146  17.2669
  38   147  21.3563
  38   148  16.5181
  38   149  16.0092
  38   150  16.6118
  38   151  19.4209
  38   152  21.7307
  38   153  18.8141
  38   154  20.2223
  38   155  22.6942
  38   156  25.9598
  38   157  19.8252
  38   158  17.4362
  38   159  16.801
  38   160  20.1981
  38   161  20.0779
  38   162  15.7652
  38   163  18.6962
  38   164  16.8163
  38   165  16.9037
  38   166  15.0733
  38   167  13.4752
  38   168  11.4566
  38   169  15.4398
  38   170  14.2566
  38   171  14.5942
  38   172  13.6763
  38   173  13.0962
  38   174  11.1771
  38   175  11.037
  38   176  9.99944
  38   177  12.3194
  38   178  13.0999
  38   179  11.468
  38   180  13.313
  38   181  11.4743
  38   182  13.4517
  38   183  18.6535
  38   184  17.3348
  38   185  13.9655
  38   186  10.5097
  38   187  8.85917
  38   188  10.2643
  38   189  11.2005
  38   190  12.3921
  38   191  12.5422
  38   192  12.2704
  38   193  10.1009
  38   194  11.3875
  38   195  11.0419
  38   196  11.4502
  38   197  10.2702
  38   198  9.28358
  38   199  8.56876
  38   200  9.26977
  38   201  10.416
  38   202  12.5375
  38   203  9.90646
  38   204  8.72774
  38   205  7.59079
  38   206  10.501
  38   207  9.32535
  38   208  7.58573
  38   209  6.7241
  38   210  6.92187
  38   211  7.77213
  38   212  7.66493
  38   213  8.4353
  38   214  8.9653
  38   215  7.58509
  38   216  7.90112
  38   217  8.11765
  38   218  10.1891
  38   219  10.6672
  38   220  11.9202
  38   221  9.92191
  38   222  10.796
  38   223  12.3918
  38   224  11.033
  38   225  13.9238
  38   226  14.7521
  38   227  12.5322
  38   228  10.9747
  38   229  8.54747
  38   230  9.82435
  38   231  12.3826
  38   232  13.4349
  38   233  10.1105
  38   234  10.1991
  38   235  8.24793
  38   236  9.63352
  38   237  10.5728
  38   238  11.0623
  38   239  8.77245
  38   240  8.46167
  38   241  8.01493
  38   242  7.32792
  38   243  6.32514
  38   244  7.675
  38   245  8.14483
  38   246  5.40742
  38   247  3.65753
  38   248  3.9643
  38   249  6.6959
  38   250  5.51473
  38   251  4.22177
  38   252  0.8678
  38   253  4.5072
  38   254  2.06523
  38   255  4.05206
  38   256  3.00304
  38   257  6.43952
  38   258  6.25155
  38   259  7.87728
  38   260  7.60391
  38   261  8.55971
  38   262  7.64436
  38   263  8.07298
  38   264  6.01876
  38   265  5.51849
  38   266  4.02544
  38   267  8.06688
  38   268  6.88063
  38   269  5.81147
  38   270  4.83306
  38   271  6.8137
  38   272  7.6993
  38   273  8.51367
  38   274  7.35406
  38   275  7.49975
  38   276  3.47515
  38   277  4.64518
  38   278  7.25656
  38   279  10.7323
  38   280  11.2236
  38   281  10.6216
  38   282  10.9007
  38   283  11.3803
  38   284  9.87345
  38   285  7.30169
  38   286  10.8745
  38   287  15.3258
  38   288  21.6402
  38   289  15.0714
  38   290  14.5089
  38   291  9.95505
  38   292  17.6295
  38   293  16.5657
  38   294  20.6694
  38   295  19.0447
  38   296  20.6537
  38   297  14.205
  38   298  10.3335
  38   299  8.52333
  38   300  8.12977
  38   301  7.01052
  38   302  7.95064
  38   303  7.5168
  38   304  7.24528
  38   305  8.23391
  38   306  11.1141
  38   307  9.65746
  38   308  8.02783
  38   309  6.46125
  38   310  8.458
  38   311  10.7892
  38   312  12.8296
  38   313  10.503
  38   314  10.0758
  38   315  10.1517
  38   316  14.6501
  38   317  14.5735
  38   318  12.8881
  38   319  12.5058
  38   320  12.8193
  38   321  12.0651
  38   322  11.889
  38   323  12.0304
  38   324  12.7885
  38   325  13.1864
  38   326  11.9291
  38   327  11.0459
  38   328  11.0191
  38   329  9.03687
  38   330  8.64398
  38   331  8.3483
  38   332  8.0513
  38   333  7.70865
  38   334  7.57558
  38   335  7.37085
  38   336  7.16648
  38   337  6.53079
  38   338  7.27872
  38   339  7.27834
  38   340  7.90044
  38   341  6.23549
  38   342  5.51111
  38   343  6.29015
  38   344  6.68083
  38   345  6.97177
  38   346  5.97351
  38   347  5.76284
  38   348  4.15313
  38   349  8.08952
  38   350  6.62207
  38   351  8.69795
  38   352  5.51742
  38   353  3.02131
  38   354  4.37301
  38   355  3.74941
  38   356  2.98588
  38   357  2.11369
  38   358  0.380484
  38   359  0.579416
  38   360  0.607326
  38   361  3.47051
  38   362  4.75964
  38   363  3.7381
  38   364  3.21093
  38   365  3.79311
  38   366  3.791
  38   367  3.09026
  38   368  4.63265
  38   369  5.45756
  38   370  6.43314
  38   371  7.48563
  38   372  7.81449
  38   373  7.11306
  38   374  9.5186
  38   375  8.0772
  38   376  9.30686
  38   377  8.73333
  38   378  9.31808
  38   379  10.0534
  38   380  9.71924
  38   381  11.7162
  38   382  10.8939
  38   383  9.7798
  38   384  12.1406
  38   385  12.2254
  38   386  11.5243
  38   387  13.0634
  38   388  12.2909
  38   389  13.3447
  38   390  10.5884
  38   391  8.9026
  38   392  10.8578
  38   393  10.6609
  38   394  11.825
  38   395  9.60416
  38   396  9.09921
  38   397  6.57667
  38   398  9.6069
  38   399  9.5671
  38   400  11.3038
  38   401  11.4639
  38   402  13.8752
  38   403  13.9735
  38   404  16.2538
  38   405  16.0707
  38   406  14.1865
  38   407  12.9702
  38   408  10.3857
  38   409  11.11
  38   410  10.4613
  38   411  13.9777
  38   412  11.455
  38   413  11.2642
  38   414  8.70006
  38   415  9.87652
  38   416  8.15524
  38   417  9.02361
  38   418  8.62147
  38   419  10.365
  38   420  8.88808
  38   421  9.12391
  38   422  9.36316
  38   423  9.73512
  38   424  9.37889
  38   425  9.6874
  38   426  11.5661
  38   427  9.7833
  38   428  9.83098
  38   429  7.34109
  38   430  7.05204
  38   431  6.82059
  38   432  6.63873
  38   433  7.39939
  38   434  7.62725
  38   435  7.38542
  38   436  5.86373
  38   437  6.12522
  38   438  5.4896
  38   439  5.33532
  38   440  0.754872
  38   441  3.15363
  38   442  6.86594
  38   443  0.082253
  38   444  15.0903
  38   445  -99999
  38   446  -99999
  38   447  -99999
  38   448  -99999
  38   449  -99999
  38   450  -99999
  38   451  -99999
  38   452  -99999
  38   453  -99999
  38   454  -99999
  38   455  -99999
  39    18  -99999
  39    19  -99999
  39    20  -99999
  39    21  -99999
  39    22  -99999
  39    23  -99999
  39    24  -99999
  39    25  -99999
  39    26  -99999
  39    27  -99999
  39    28  -99999
  39    29  -99999
  39    30  -99999
  39    31  -99999
  39    32  -99999
  39    33  -99999
  39    34  -99999
  39    35  -99999
  39    36  -99999
  39    37  -99999
  39    38  -99999
  39    39  -99999
  39    40  -99999
  39    41  -99999
  39    42  -99999
  39    43  -99999
  39    44  -99999
  39    45  -99999
  39    46  -99999
  39    47  0
  39    48  0
  39    49  0
  39    50  0
  39    51  0
  39    52  0
  39    53  0
  39    54  0
  39    55  0
  39    56  0
  39    57  0
  39    58  0
  39    59  0
  39    60  0
  39    61  0
  39    62  0
  39    63  0
  39    64  0
  39    65  3.38374
  39    66  4.28681
  39    67  6.2439
  39    68  6.33324
  39    69  9.88512
  39    70  10.1471
  39    71  10.9658
  39    72  8.74396
  39    73  6.73886
  39    74  6.09733
  39    75  6.30527
  39    76  4.55711
  39    77  3.45126
  39    78  3.50659
  39    79  4.5382
  39    80  7.05251
  39    81  5.91377
  39    82  5.88273
  39    83  5.78342
  39    84  6.93998
  39    85  6.49392
  39    86  6.76852
  39    87  7.53923
  39    88  8.24946
  39    89  8.91448
  39    90  8.26312
  39    91  5.95414
  39    92  6.84784
  39    93  5.92412
  39    94  9.16321
  39    95  7.85219
  39    96  7.72306
  39    97  8.54218
  39    98  8.81961
  39    99  10.6568
  39   100  10.3305
  39   101  10.4079
  39   102  12.0437
  39   103  12.4725
  39   104  12.5604
  39   105  16.0859
  39   106  14.2469
  39   107  13.0536
  39   108  12.1349
  39   109  11.8455
  39   110  12.8698
  39   111  12.2266
  39   112  10.1671
  39   113  9.38279
  39   114  6.89537
  39   115  7.05436
  39   116  9.92412
  39   117  10.9963
  39   118  10.9055
  39   119  10.1104
  39   120  9.64202
  39   121  13.0078
  39   122  12.3525
  39   123  11.693
  39   124  10.2568
  39   125  11.9567
  39   126  13.4382
  39   127  13.2626
  39   128  13.6441
  39   129  15.115
  39   130  14.4041
  39   131  12.6331
  39   132  10.5124
  39   133  12.208
  39   134  12.3258
  39   135  13.458
  39   136  13.5842
  39   137  14.8042
  39   138  16.964
  39   139  16.8164
  39   140  14.7098
  39   141  15.7824
  39   142  14.4587
  39   143  15.431
  39   144  15.3686
  39   145  18.8464
  39   146  19.9511
  39   147  21.5443
  39   148  20.0278
  39   149  18.9811
  39   150  20.3594
  39   151  21.5654
  39   152  22.6779
  39   153  18.3408
  39   154  15.5094
  39   155  15.2428
  39   156  17.8995
  39   157  13.5538
  39   158  15.8995
  39   159  16.7964
  39   160  22.2402
  39   161  18.6555
  39   162  14.7072
  39   163  17.1283
  39   164  16.1342
  39   165  14.3585
  39   166  11.5455
  39   167  9.61427
  39   168  7.66838
  39   169  10.0598
  39   170  11.4109
  39   171  12.6501
  39   172  11.5869
  39   173  10.3928
  39   174  8.76912
  39   175  9.27453
  39   176  8.47194
  39   177  9.03954
  39   178  11.7038
  39   179  11.0842
  39   180  13.7697
  39   181  11.3567
  39   182  12.3443
  39   183  11.6819
  39   184  13.1792
  39   185  10.3809
  39   186  8.83205
  39   187  7.60204
  39   188  8.73718
  39   189  9.37965
  39   190  11.3777
  39   191  11.5045
  39   192  10.6618
  39   193  7.91083
  39   194  9.53977
  39   195  9.36221
  39   196  9.9818
  39   197  9.05469
  39   198  8.79552
  39   199  8.15432
  39   200  8.19042
  39   201  8.18165
  39   202  9.86253
  39   203  8.71262
  39   204  9.21949
  39   205  7.72148
  39   206  9.61435
  39   207  7.74254
  39   208  6.79549
  39   209  5.89026
  39   210  6.107
  39   211  5.49248
  39   212  6.68177
  39   213  7.06043
  39   214  8.13977
  39   215  7.2449
  39   216  7.69308
  39   217  7.73599
  39   218  8.32127
  39   219  7.99426
  39   220  8.64485
  39   221  8.71497
  39   222  8.93979
  39   223  10.1909
  39   224  9.2091
  39   225  11.1059
  39   226  12.7992
  39   227  13.9912
  39   228  13.3556
  39   229  11.1706
  39   230  10.2782
  39   231  12.0601
  39   232  11.3479
  39   233  9.0608
  39   234  8.70885
  39   235  8.41934
  39   236  9.12477
  39   237  10.7012
  39   238  13.3703
  39   239  9.64431
  39   240  8.54632
  39   241  8.2855
  39   242  8.70783
  39   243  7.63247
  39   244  7.17034
  39   245  6.05012
  39   246  5.00043
  39   247  3.84949
  39   248  5.1471
  39   249  7.05738
  39   250  5.08861
  39   251  3.28649
  39   252  0.178518
  39   253  2.82233
  39   254  3.37571
  39   255  6.82616
  39   256  5.95368
  39   257  6.8408
  39   258  5.17324
  39   259  5.72725
  39   260  5.57091
  39   261  6.92332
  39   262  6.66875
  39   263  6.89578
  39   264  4.73946
  39   265  4.69421
  39   266  4.15775
  39   267  7.97247
  39   268  6.94288
  39   269  7.25758
  39   270  5.6663
  39   271  6.95149
  39   272  5.69543
  39   273  6.42562
  39   274  5.96241
  39   275  6.92952
  39   276  3.8266
  39   277  4.40629
  39   278  5.23715
  39   279  8.87683
  39   280  10.3647
  39   281  11.5957
  39   282  12.7827
  39   283  12.4644
  39   284  10.7381
  39   285  8.59223
  39   286  10.5149
  39   287  13.7272
  39   288  17.5244
  39   289  13.5166
  39   290  13.6622
  39   291  9.34955
  39   292  14.7046
  39   293  13.4982
  39   294  15.8469
  39   295  18.3226
  39   296  16.9953
  39   297  14.352
  39   298  8.7537
  39   299  6.35674
  39   300  6.31971
  39   301  7.33445
  39   302  7.26191
  39   303  5.28196
  39   304  4.08952
  39   305  6.89887
  39   306  8.61422
  39   307  8.96955
  39   308  5.95707
  39   309  4.96529
  39   310  8.03926
  39   311  8.84886
  39   312  10.7887
  39   313  9.63718
  39   314  9.97926
  39   315  11.5115
  39   316  12.9021
  39   317  11.9394
  39   318  10.3002
  39   319  9.99345
  39   320  10.8183
  39   321  10.2158
  39   322  10.5527
  39   323  11.0762
  39   324  11.7744
  39   325  11.6965
  39   326  9.78922
  39   327  8.39072
  39   328  6.98975
  39   329  6.95375
  39   330  6.98729
  39   331  6.10329
  39   332  6.23341
  39   333  5.57745
  39   334  6.35566
  39   335  6.59083
  39   336  7.35826
  39   337  5.85316
  39   338  4.91739
  39   339  4.71134
  39   340  5.61522
  39   341  5.79774
  39   342  5.28031
  39   343  5.89475
  39   344  5.87372
  39   345  7.92359
  39   346  7.46099
  39   347  8.01965
  39   348  6.87174
  39   349  8.77752
  39   350  7.81568
  39   351  7.76833
  39   352  4.01438
  39   353  3.48886
  39   354  3.18276
  39   355  2.38558
  39   356  2.27114
  39   357  2.69303
  39   358  2.69512
  39   359  2.97162
  39   360  1.3703
  39   361  4.20876
  39   362  7.09323
  39   363  6.7081
  39   364  4.63606
  39   365  3.70549
  39   366  4.63128
  39   367  3.72334
  39   368  4.59213
  39   369  6.97896
  39   370  8.05708
  39   371  9.16639
  39   372  8.29087
  39   373  7.9484
  39   374  9.28266
  39   375  8.11547
  39   376  8.3396
  39   377  9.57443
  39   378  10.0685
  39   379  10.3548
  39   380  9.12706
  39   381  8.59685
  39   382  9.09778
  39   383  8.58516
  39   384  10.5034
  39   385  11.4124
  39   386  11.3365
  39   387  12.6849
  39   388  12.5542
  39   389  13.376
  39   390  10.5317
  39   391  9.08185
  39   392  11.4431
  39   393  11.192
  39   394  11.7221
  39   395  9.1381
  39   396  8.10829
  39   397  6.70523
  39   398  9.85608
  39   399  11.1613
  39   400  10.5355
  39   401  10.2918
  39   402  11.4626
  39   403  12.6131
  39   404  14.9118
  39   405  14.7555
  39   406  12.8936
  39   407  12.4253
  39   408  10.9377
  39   409  13.4217
  39   410  11.5263
  39   411  14.5338
  39   412  11.8705
  39   413  12.4968
  39   414  9.35782
  39   415  10.3457
  39   416  8.01917
  39   417  10.3474
  39   418  10.1062
  39   419  10.6367
  39   420  8.62409
  39   421  8.92512
  39   422  8.07023
  39   423  8.69439
  39   424  7.09699
  39   425  7.73783
  39   426  9.01633
  39   427  8.76219
  39   428  9.37993
  39   429  7.36837
  39   430  6.67828
  39   431  6.54825
  39   432  6.03219
  39   433  6.85445
  39   434  6.22147
  39   435  6.00755
  39   436  4.93344
  39   437  5.92578
  39   438  5.36577
  39   439  6.90459
  39   440  3.94655
  39   441  9.45427
  39   442  2.32312
  39   443  11.0145
  39   444  2.43692
  39   445  -99999
  39   446  -99999
  39   447  -99999
  39   448  -99999
  39   449  -99999
  39   450  -99999
  39   451  -99999
  39   452  -99999
  39   453  -99999
  39   454  -99999
  39   455  -99999
  40    18  -99999
  40    19  -99999
  40    20  -99999
  40    21  -99999
  40    22  -99999
  40    23  -99999
  40    24  -99999
  40    25  -99999
  40    26  -99999
  40    27  -99999
  40    28  -99999
  40    29  -99999
  40    30  -99999
  40    31  -99999
  40    32  -99999
  40    33  -99999
  40    34  -99999
  40    35  -99999
  40    36  -99999
  40    37  -99999
  40    38  -99999
  40    39  -99999
  40    40  -99999
  40    41  -99999
  40    42  -99999
  40    43  -99999
  40    44  -99999
  40    45  -99999
  40    46  -99999
  40    47  0
  40    48  0
  40    49  0
  40    50  0
  40    51  0
  40    52  0
  40    53  0
  40    54  0
  40    55  0
  40    56  0
  40    57  0
  40    58  0
  40    59  0
  40    60  0
  40    61  0
  40    62  0
  40    63  0
  40    64  0
  40    65  4.73251
  40    66  0.0651392
  40    67  1.38455
  40    68  5.55138
  40    69  7.27044
  40    70  9.76189
  40    71  10.9206
  40    72  8.78384
  40    73  5.7656
  40    74  3.37266
  40    75  4.58425
  40    76  3.50371
  40    77  4.54921
  40    78  3.62935
  40    79  6.65145
  40    80  7.2929
  40    81  5.90202
  40    82  5.56506
  40    83  4.39802
  40    84  5.68531
  40    85  5.12905
  40    86  6.11688
  40    87  7.47962
  40    88  8.90007
  40    89  9.2435
  40    90  8.23969
  40    91  5.73958
  40    92  6.55734
  40    93  5.77702
  40    94  8.30187
  40    95  8.40625
  40    96  9.93998
  40    97  8.74899
  40    98  8.39646
  40    99  10.688
  40   100  10.5966
  40   101  12.9547
  40   102  12.334
  40   103  11.5993
  40   104  12.4397
  40   105  14.7229
  40   106  14.4558
  40   107  16.7408
  40   108  13.9148
  40   109  12.4418
  40   110  11.5606
  40   111  11.7842
  40   112  10.8573
  40   113  11.1129
  40   114  8.80254
  40   115  8.47068
  40   116  10.607
  40   117  11.6766
  40   118  11.1997
  40   119  11.6507
  40   120  10.4716
  40   121  13.9183
  40   122  11.3453
  40   123  10.6334
  40   124  9.46629
  40   125  11.1706
  40   126  11.7362
  40   127  14.5221
  40   128  13.2907
  40   129  13.9242
  40   130  13.3058
  40   131  10.2692
  40   132  10.3521
  40   133  10.22
  40   134  11.1573
  40   135  12.0791
  40   136  11.8285
  40   137  13.2601
  40   138  15.6925
  40   139  18.8209
  40   140  18.1616
  40   141  21.857
  40   142  18.2597
  40   143  19.0081
  40   144  20.1193
  40   145  22.9027
  40   146  23.8615
  40   147  22.4227
  40   148  20.9785
  40   149  18.8655
  40   150  22.5192
  40   151  20.5577
  40   152  24.3327
  40   153  22.3957
  40   154  21.5859
  40   155  21.4896
  40   156  22.671
  40   157  18.9658
  40   158  20.3508
  40   159  18.6135
  40   160  20.7603
  40   161  16.6367
  40   162  14.9956
  40   163  17.0781
  40   164  15.0519
  40   165  13.8292
  40   166  11.9172
  40   167  11.4883
  40   168  9.86382
  40   169  11.5211
  40   170  12.5803
  40   171  12.4115
  40   172  10.3188
  40   173  9.14064
  40   174  7.6703
  40   175  8.13086
  40   176  7.6833
  40   177  8.69456
  40   178  10.4977
  40   179  10.9338
  40   180  11.909
  40   181  10.4202
  40   182  10.7255
  40   183  9.69027
  40   184  10.9629
  40   185  8.10596
  40   186  6.75879
  40   187  6.23231
  40   188  8.50695
  40   189  9.35686
  40   190  11.1986
  40   191  12.0194
  40   192  11.0939
  40   193  7.80019
  40   194  8.28516
  40   195  7.80584
  40   196  7.97791
  40   197  7.14217
  40   198  7.96416
  40   199  7.87068
  40   200  8.10241
  40   201  6.24179
  40   202  7.26431
  40   203  6.5391
  40   204  8.00589
  40   205  6.38092
  40   206  7.63812
  40   207  5.20464
  40   208  6.69693
  40   209  5.71184
  40   210  6.24121
  40   211  4.61661
  40   212  6.1033
  40   213  6.62528
  40   214  8.21678
  40   215  7.29387
  40   216  7.26496
  40   217  7.6977
  40   218  7.62199
  40   219  6.97986
  40   220  8.05353
  40   221  8.78141
  40   222  9.1424
  40   223  10.3286
  40   224  9.59599
  40   225  11.5673
  40   226  11.1254
  40   227  12.3865
  40   228  12.3465
  40   229  13.707
  40   230  11.4927
  40   231  12.9119
  40   232  10.5214
  40   233  7.97071
  40   234  6.80997
  40   235  8.05321
  40   236  8.51475
  40   237  9.45481
  40   238  10.5793
  40   239  9.37843
  40   240  7.73358
  40   241  8.62504
  40   242  8.87204
  40   243  9.75014
  40   244  10.5552
  40   245  7.27517
  40   246  5.73259
  40   247  2.76572
  40   248  4.79118
  40   249  5.83266
  40   250  4.6027
  40   251  2.88515
  40   252  2.06464
  40   253  4.31805
  40   254  6.804
  40   255  8.44314
  40   256  7.27376
  40   257  8.94345
  40   258  5.85622
  40   259  6.82942
  40   260  5.54744
  40   261  6.68725
  40   262  6.64025
  40   263  6.54095
  40   264  5.79916
  40   265  6.02906
  40   266  5.48323
  40   267  6.52229
  40   268  5.77238
  40   269  7.83558
  40   270  7.82697
  40   271  7.546
  40   272  5.9038
  40   273  5.5525
  40   274  6.24764
  40   275  5.95217
  40   276  4.99065
  40   277  4.65886
  40   278  5.99779
  40   279  7.1772
  40   280  7.47232
  40   281  7.422
  40   282  9.21222
  40   283  9.2047
  40   284  8.94836
  40   285  8.76491
  40   286  8.70183
  40   287  10.1343
  40   288  11.5353
  40   289  10.401
  40   290  11.5254
  40   291  9.98759
  40   292  10.8725
  40   293  9.30014
  40   294  11.7157
  40   295  16.4615
  40   296  17.7184
  40   297  15.4932
  40   298  9.20929
  40   299  6.26465
  40   300  6.89382
  40   301  9.20347
  40   302  9.69398
  40   303  8.60037
  40   304  7.34206
  40   305  9.25337
  40   306  9.86696
  40   307  9.42318
  40   308  5.9676
  40   309  5.59865
  40   310  7.08816
  40   311  7.98943
  40   312  10.3183
  40   313  9.75536
  40   314  10.3804
  40   315  11.6357
  40   316  11.8571
  40   317  10.5375
  40   318  9.50967
  40   319  9.42305
  40   320  9.5371
  40   321  8.41751
  40   322  7.624
  40   323  9.54723
  40   324  10.2316
  40   325  10.8761
  40   326  9.30026
  40   327  8.21382
  40   328  7.22811
  40   329  6.47085
  40   330  6.50909
  40   331  5.95494
  40   332  5.97655
  40   333  5.50533
  40   334  6.7111
  40   335  6.5307
  40   336  7.34889
  40   337  5.93632
  40   338  5.28777
  40   339  4.95054
  40   340  5.73704
  40   341  6.38508
  40   342  6.50081
  40   343  7.27552
  40   344  7.23287
  40   345  6.63579
  40   346  8.47748
  40   347  9.67662
  40   348  10.633
  40   349  10.4998
  40   350  8.02625
  40   351  7.78453
  40   352  5.38625
  40   353  5.59225
  40   354  2.36803
  40   355  1.10952
  40   356  0.100867
  40   357  2.35116
  40   358  4.38037
  40   359  2.77156
  40   360  3.21838
  40   361  4.42291
  40   362  6.59777
  40   363  7.36216
  40   364  5.39649
  40   365  4.62708
  40   366  5.06886
  40   367  4.16063
  40   368  5.02154
  40   369  6.34842
  40   370  7.20457
  40   371  7.53393
  40   372  7.68699
  40   373  7.98451
  40   374  7.63529
  40   375  8.59026
  40   376  9.21275
  40   377  9.84584
  40   378  9.68532
  40   379  7.93636
  40   380  9.01305
  40   381  8.74855
  40   382  10.0616
  40   383  8.68858
  40   384  8.3912
  40   385  9.93867
  40   386  11.2507
  40   387  12.9249
  40   388  12.4432
  40   389  13.97
  40   390  11.2926
  40   391  10.4367
  40   392  11.5602
  40   393  10.5587
  40   394  10.1994
  40   395  11.3142
  40   396  9.61796
  40   397  7.70277
  40   398  8.62567
  40   399  9.33389
  40   400  9.30922
  40   401  9.77759
  40   402  10.6279
  40   403  13.2042
  40   404  13.9733
  40   405  13.8645
  40   406  11.9721
  40   407  12.4056
  40   408  11.6767
  40   409  14.0046
  40   410  13.3573
  40   411  17.3702
  40   412  14.8474
  40   413  14.53
  40   414  13.4456
  40   415  12.3625
  40   416  10.1118
  40   417  9.41036
  40   418  9.63026
  40   419  11.2098
  40   420  10.3236
  40   421  10.1507
  40   422  8.71568
  40   423  9.13791
  40   424  6.50565
  40   425  6.97185
  40   426  6.46352
  40   427  7.38895
  40   428  6.6053
  40   429  6.30549
  40   430  6.80279
  40   431  7.2126
  40   432  6.80526
  40   433  7.14907
  40   434  7.51821
  40   435  7.52735
  40   436  6.38593
  40   437  6.25348
  40   438  4.99282
  40   439  5.58355
  40   440  3.27823
  40   441  6.40519
  40   442  0.343848
  40   443  3.01245
  40   444  3.65628
  40   445  -99999
  40   446  -99999
  40   447  -99999
  40   448  -99999
  40   449  -99999
  40   450  -99999
  40   451  -99999
  40   452  -99999
  40   453  -99999
  40   454  -99999
  40   455  -99999
  41    18  -99999
  41    19  -99999
  41    20  -99999
  41    21  -99999
  41    22  -99999
  41    23  -99999
  41    24  -99999
  41    25  -99999
  41    26  -99999
  41    27  -99999
  41    28  -99999
  41    29  -99999
  41    30  -99999
  41    31  -99999
  41    32  -99999
  41    33  -99999
  41    34  -99999
  41    35  -99999
  41    36  -99999
  41    37  -99999
  41    38  -99999
  41    39  -99999
  41    40  -99999
  41    41  -99999
  41    42  -99999
  41    43  -99999
  41    44  -99999
  41    45  -99999
  41    46  -99999
  41    47  0
  41    48  0
  41    49  0
  41    50  0
  41    51  0
  41    52  0
  41    53  0
  41    54  0
  41    55  0
  41    56  0
  41    57  0
  41    58  0
  41    59  0
  41    60  0
  41    61  0
  41    62  0
  41    63  0
  41    64  0
  41    65  3.14371
  41    66  1.07778
  41    67  2.36905
  41    68  4.29024
  41    69  5.45165
  41    70  8.77005
  41    71  9.77934
  41    72  7.92371
  41    73  6.33164
  41    74  3.94384
  41    75  4.37615
  41    76  2.61283
  41    77  4.40975
  41    78  3.82401
  41    79  6.82653
  41    80  6.91668
  41    81  6.37628
  41    82  6.26826
  41    83  6.24919
  41    84  5.1087
  41    85  4.00945
  41    86  6.22257
  41    87  6.58737
  41    88  8.23395
  41    89  8.38249
  41    90  7.53793
  41    91  5.55773
  41    92  5.93426
  41    93  5.05487
  41    94  7.17459
  41    95  7.56076
  41    96  9.41063
  41    97  7.78901
  41    98  7.52545
  41    99  10.7935
  41   100  10.7268
  41   101  12.5169
  41   102  11.3288
  41   103  10.7343
  41   104  14.2346
  41   105  14.3395
  41   106  14.3792
  41   107  16.2694
  41   108  13.2426
  41   109  11.2521
  41   110  10.6043
  41   111  10.3927
  41   112  9.81782
  41   113  11.2989
  41   114  9.92303
  41   115  10.6547
  41   116  10.4697
  41   117  10.4487
  41   118  11.2868
  41   119  12.4795
  41   120  11.7589
  41   121  14.9711
  41   122  12.0445
  41   123  13.2722
  41   124  11.7145
  41   125  11.673
  41   126  12.8394
  41   127  15.5535
  41   128  15.3132
  41   129  16.3226
  41   130  14.2467
  41   131  12.2896
  41   132  13.3414
  41   133  12.7984
  41   134  15.5352
  41   135  13.8686
  41   136  13.2878
  41   137  16.8426
  41   138  15.9784
  41   139  16.3435
  41   140  14.5301
  41   141  19.0694
  41   142  18.929
  41   143  17.4061
  41   144  17.2321
  41   145  18.5308
  41   146  21.5782
  41   147  19.3547
  41   148  18.6866
  41   149  14.9092
  41   150  17.3658
  41   151  17.0126
  41   152  22.2723
  41   153  18.6852
  41   154  20.2905
  41   155  23.5204
  41   156  27.1784
  41   157  24.7438
  41   158  23.0011
  41   159  19.5999
  41   160  19.0726
  41   161  13.9218
  41   162  12.2381
  41   163  14.2746
  41   164  13.1168
  41   165  10.4477
  41   166  8.28433
  41   167  10.3488
  41   168  9.83107
  41   169  9.39997
  41   170  9.20695
  41   171  9.06277
  41   172  8.54903
  41   173  8.44202
  41   174  7.21459
  41   175  7.61581
  41   176  7.51424
  41   177  7.16237
  41   178  8.01632
  41   179  8.20314
  41   180  8.52482
  41   181  9.90581
  41   182  9.28998
  41   183  8.75738
  41   184  9.65305
  41   185  7.90825
  41   186  5.95585
  41   187  6.68551
  41   188  9.09061
  41   189  9.87753
  41   190  10.5731
  41   191  11.4235
  41   192  10.91
  41   193  8.20405
  41   194  8.138
  41   195  7.90645
  41   196  7.11729
  41   197  6.50811
  41   198  7.00526
  41   199  7.35603
  41   200  6.77763
  41   201  5.3486
  41   202  6.28423
  41   203  6.33624
  41   204  7.55397
  41   205  6.16759
  41   206  7.40938
  41   207  4.75561
  41   208  6.69993
  41   209  5.41688
  41   210  6.29488
  41   211  4.45783
  41   212  5.83567
  41   213  5.84086
  41   214  7.10978
  41   215  6.21913
  41   216  5.80868
  41   217  5.99524
  41   218  6.33222
  41   219  6.51203
  41   220  8.28781
  41   221  8.99433
  41   222  8.3046
  41   223  8.31651
  41   224  7.88764
  41   225  10.8461
  41   226  9.5581
  41   227  10.1032
  41   228  9.92182
  41   229  11.2897
  41   230  10.7374
  41   231  13.1815
  41   232  10.2543
  41   233  8.15769
  41   234  7.27691
  41   235  7.81713
  41   236  9.92683
  41   237  10.7344
  41   238  10.7473
  41   239  9.33502
  41   240  7.1989
  41   241  9.1315
  41   242  9.29766
  41   243  11.3381
  41   244  10.6584
  41   245  7.64765
  41   246  6.73863
  41   247  5.24721
  41   248  7.97199
  41   249  8.09343
  41   250  7.53376
  41   251  4.45361
  41   252  3.79166
  41   253  6.30838
  41   254  7.46694
  41   255  9.35821
  41   256  7.22261
  41   257  9.40506
  41   258  6.39639
  41   259  8.38076
  41   260  5.23014
  41   261  6.89561
  41   262  7.16179
  41   263  8.04185
  41   264  6.99957
  41   265  6.67148
  41   266  5.57948
  41   267  6.05746
  41   268  7.18356
  41   269  8.24644
  41   270  8.61003
  41   271  7.41227
  41   272  6.99637
  41   273  5.92188
  41   274  5.50396
  41   275  3.30775
  41   276  3.384
  41   277  4.24002
  41   278  6.77161
  41   279  5.95069
  41   280  5.81031
  41   281  4.21899
  41   282  5.88734
  41   283  6.15312
  41   284  6.82501
  41   285  8.13226
  41   286  9.9163
  41   287  12.0125
  41   288  9.99062
  41   289  8.15614
  41   290  7.88464
  41   291  9.26983
  41   292  9.15522
  41   293  9.01043
  41   294  12.4848
  41   295  16.0907
  41   296  16.6714
  41   297  11.583
  41   298  8.00508
  41   299  5.26708
  41   300  6.44839
  41   301  6.92682
  41   302  6.78325
  41   303  5.4928
  41   304  6.24774
  41   305  8.18308
  41   306  9.73189
  41   307  10.1744
  41   308  7.32013
  41   309  6.04785
  41   310  6.77113
  41   311  7.22342
  41   312  9.57393
  41   313  8.4237
  41   314  8.68721
  41   315  9.28526
  41   316  8.87898
  41   317  8.56558
  41   318  8.74898
  41   319  9.0802
  41   320  7.95445
  41   321  6.46978
  41   322  5.27228
  41   323  5.7966
  41   324  6.67899
  41   325  7.74556
  41   326  6.91779
  41   327  7.4855
  41   328  6.37055
  41   329  6.38182
  41   330  5.66576
  41   331  5.45217
  41   332  4.61888
  41   333  5.74637
  41   334  5.44161
  41   335  5.52778
  41   336  5.25531
  41   337  5.68082
  41   338  6.20609
  41   339  6.7123
  41   340  7.52693
  41   341  6.82577
  41   342  7.07629
  41   343  6.8126
  41   344  8.16305
  41   345  7.3603
  41   346  7.9768
  41   347  10.0182
  41   348  12.2978
  41   349  11.8233
  41   350  10.4296
  41   351  7.27984
  41   352  8.06528
  41   353  8.61715
  41   354  5.47377
  41   355  2.37669
  41   356  0.764696
  41   357  0.184008
  41   358  2.64734
  41   359  3.15417
  41   360  3.68394
  41   361  4.86958
  41   362  6.06527
  41   363  6.54808
  41   364  6.7679
  41   365  6.64134
  41   366  5.58594
  41   367  4.94537
  41   368  5.80804
  41   369  6.39808
  41   370  7.84066
  41   371  7.67825
  41   372  6.6598
  41   373  8.39943
  41   374  7.44418
  41   375  8.79373
  41   376  8.99852
  41   377  9.33106
  41   378  10.7774
  41   379  9.26777
  41   380  8.53549
  41   381  7.36652
  41   382  8.39299
  41   383  8.3563
  41   384  8.01429
  41   385  9.6003
  41   386  10.0807
  41   387  12.324
  41   388  11.5197
  41   389  11.2822
  41   390  10.7914
  41   391  10.013
  41   392  9.92078
  41   393  7.72324
  41   394  7.16406
  41   395  8.88571
  41   396  8.13486
  41   397  7.4328
  41   398  8.27605
  41   399  8.63211
  41   400  8.171
  41   401  8.13464
  41   402  7.80932
  41   403  10.7109
  41   404  12.2794
  41   405  12.7603
  41   406  10.0604
  41   407  10.2166
  41   408  11.9754
  41   409  14.063
  41   410  15.0727
  41   411  18.2638
  41   412  14.6875
  41   413  13.5061
  41   414  13.8282
  41   415  12.4138
  41   416  10.3673
  41   417  9.1011
  41   418  10.9102
  41   419  11.4953
  41   420  10.0857
  41   421  11.9619
  41   422  9.60564
  41   423  9.64773
  41   424  8.10022
  41   425  8.46303
  41   426  7.6693
  41   427  7.0498
  41   428  7.08841
  41   429  7.45378
  41   430  7.82287
  41   431  7.58847
  41   432  6.26953
  41   433  6.11989
  41   434  6.67607
  41   435  7.28984
  41   436  5.78689
  41   437  6.60236
  41   438  5.73623
  41   439  6.76736
  41   440  4.74253
  41   441  5.61131
  41   442  4.30985
  41   443  6.91901
  41   444  6.31706
  41   445  -99999
  41   446  -99999
  41   447  -99999
  41   448  -99999
  41   449  -99999
  41   450  -99999
  41   451  -99999
  41   452  -99999
  41   453  -99999
  41   454  -99999
  41   455  -99999
  42    18  -99999
  42    19  -99999
  42    20  -99999
  42    21  -99999
  42    22  -99999
  42    23  -99999
  42    24  -99999
  42    25  -99999
  42    26  -99999
  42    27  -99999
  42    28  -99999
  42    29  -99999
  42    30  -99999
  42    31  -99999
  42    32  -99999
  42    33  -99999
  42    34  -99999
  42    35  -99999
  42    36  -99999
  42    37  -99999
  42    38  -99999
  42    39  -99999
  42    40  -99999
  42    41  -99999
  42    42  -99999
  42    43  -99999
  42    44  -99999
  42    45  -99999
  42    46  -99999
  42    47  0
  42    48  0
  42    49  0
  42    50  0
  42    51  0
  42    52  0
  42    53  0
  42    54  0
  42    55  0
  42    56  0
  42    57  0
  42    58  0
  42    59  0
  42    60  0
  42    61  0
  42    62  0
  42    63  0
  42    64  0
  42    65  5.37404
  42    66  2.75397
  42    67  0.636046
  42    68  1.40245
  42    69  5.01254
  42    70  7.64441
  42    71  9.45356
  42    72  6.65736
  42    73  7.68302
  42    74  6.22088
  42    75  5.87433
  42    76  3.11047
  42    77  4.71716
  42    78  3.81544
  42    79  5.82275
  42    80  4.44884
  42    81  4.64704
  42    82  5.63802
  42    83  6.61207
  42    84  6.24785
  42    85  5.55896
  42    86  6.97398
  42    87  6.59363
  42    88  7.4148
  42    89  7.09718
  42    90  7.64467
  42    91  6.30709
  42    92  6.07109
  42    93  4.32077
  42    94  6.89512
  42    95  7.78776
  42    96  9.25372
  42    97  6.69363
  42    98  7.04403
  42    99  10.3098
  42   100  9.69206
  42   101  10.4652
  42   102  9.87859
  42   103  10.1691
  42   104  12.9309
  42   105  13.3302
  42   106  13.7721
  42   107  16.0425
  42   108  12.45
  42   109  9.5676
  42   110  10.0309
  42   111  9.48885
  42   112  9.73507
  42   113  11.0138
  42   114  9.79131
  42   115  10.8881
  42   116  10.928
  42   117  10.9222
  42   118  10.8815
  42   119  12.0159
  42   120  13.0367
  42   121  14.1049
  42   122  12.1197
  42   123  14.3037
  42   124  11.3362
  42   125  10.6883
  42   126  12.1119
  42   127  15.5713
  42   128  14.4611
  42   129  15.0509
  42   130  14.0747
  42   131  16.714
  42   132  14.3459
  42   133  13.8824
  42   134  15.9299
  42   135  17.0841
  42   136  14.588
  42   137  17.193
  42   138  14.1298
  42   139  15.124
  42   140  16.7134
  42   141  18.3876
  42   142  18.1758
  42   143  17.2655
  42   144  22.2495
  42   145  22.4421
  42   146  26.7864
  42   147  25.1372
  42   148  19.6394
  42   149  19.1328
  42   150  19.8357
  42   151  23.8341
  42   152  26.301
  42   153  21.0079
  42   154  18.9278
  42   155  19.4217
  42   156  21.0094
  42   157  20.8754
  42   158  20.7821
  42   159  18.2189
  42   160  16.6833
  42   161  12.0536
  42   162  9.42194
  42   163  13.2856
  42   164  13.6895
  42   165  11.3233
  42   166  7.74793
  42   167  9.6113
  42   168  8.76306
  42   169  7.8024
  42   170  7.74236
  42   171  8.91432
  42   172  8.85945
  42   173  9.78421
  42   174  8.1633
  42   175  7.0229
  42   176  7.6688
  42   177  6.50055
  42   178  7.30423
  42   179  6.22164
  42   180  7.61483
  42   181  10.4454
  42   182  10.0277
  42   183  9.56805
  42   184  10.4455
  42   185  8.96224
  42   186  5.37706
  42   187  5.80497
  42   188  6.922
  42   189  8.0299
  42   190  7.85717
  42   191  9.02072
  42   192  8.11601
  42   193  8.35736
  42   194  7.36526
  42   195  8.47059
  42   196  7.59617
  42   197  7.67375
  42   198  7.42015
  42   199  7.7018
  42   200  5.90522
  42   201  5.55658
  42   202  6.44722
  42   203  7.39567
  42   204  8.28365
  42   205  6.99422
  42   206  8.61248
  42   207  5.50342
  42   208  7.79213
  42   209  5.52832
  42   210  6.74711
  42   211  5.08367
  42   212  6.30193
  42   213  5.72908
  42   214  6.2084
  42   215  5.7623
  42   216  5.72099
  42   217  5.26009
  42   218  5.50066
  42   219  6.58118
  42   220  9.19787
  42   221  10.1207
  42   222  8.79104
  42   223  8.41822
  42   224  7.93008
  42   225  11.9941
  42   226  10.1159
  42   227  10.0829
  42   228  9.35457
  42   229  10.109
  42   230  9.91836
  42   231  11.2652
  42   232  9.54867
  42   233  9.41914
  42   234  7.18073
  42   235  7.0485
  42   236  9.33856
  42   237  10.9497
  42   238  10.9771
  42   239  8.3605
  42   240  7.3518
  42   241  8.55034
  42   242  9.05717
  42   243  11.2227
  42   244  9.99467
  42   245  8.16879
  42   246  7.22036
  42   247  5.8521
  42   248  8.35279
  42   249  8.52856
  42   250  9.32671
  42   251  6.32882
  42   252  4.32253
  42   253  6.82108
  42   254  5.62539
  42   255  9.50253
  42   256  7.15014
  42   257  9.61796
  42   258  7.50898
  42   259  11.2008
  42   260  8.66752
  42   261  10.0018
  42   262  7.94858
  42   263  7.81828
  42   264  6.70361
  42   265  7.30198
  42   266  7.35096
  42   267  7.14513
  42   268  9.51515
  42   269  8.48462
  42   270  9.74456
  42   271  8.33958
  42   272  9.40972
  42   273  7.91761
  42   274  6.7714
  42   275  5.23868
  42   276  3.81946
  42   277  5.25688
  42   278  7.65005
  42   279  7.79307
  42   280  8.26082
  42   281  5.44866
  42   282  7.24519
  42   283  6.4196
  42   284  7.7594
  42   285  6.98772
  42   286  8.60293
  42   287  9.65487
  42   288  8.49074
  42   289  7.45625
  42   290  7.18126
  42   291  7.3817
  42   292  9.3632
  42   293  10.613
  42   294  14.6374
  42   295  15.5741
  42   296  14.8038
  42   297  10.5616
  42   298  8.58156
  42   299  7.90825
  42   300  9.3211
  42   301  8.40297
  42   302  7.28841
  42   303  3.41142
  42   304  4.2518
  42   305  5.07445
  42   306  7.94815
  42   307  9.29986
  42   308  8.20151
  42   309  6.59279
  42   310  9.74021
  42   311  10.4881
  42   312  11.3477
  42   313  8.62046
  42   314  8.63371
  42   315  7.59558
  42   316  8.63968
  42   317  8.50508
  42   318  9.20931
  42   319  9.19879
  42   320  7.95033
  42   321  6.78393
  42   322  6.04682
  42   323  6.44265
  42   324  6.09212
  42   325  7.19718
  42   326  6.37842
  42   327  6.3971
  42   328  5.59131
  42   329  5.32425
  42   330  4.5183
  42   331  5.35397
  42   332  5.1027
  42   333  6.0404
  42   334  5.39145
  42   335  5.79911
  42   336  5.15495
  42   337  6.16507
  42   338  7.3747
  42   339  8.67843
  42   340  10.5926
  42   341  9.01581
  42   342  9.06545
  42   343  8.12025
  42   344  9.87074
  42   345  9.19084
  42   346  9.25084
  42   347  7.95583
  42   348  11.1743
  42   349  11.0958
  42   350  10.2258
  42   351  8.9382
  42   352  8.05183
  42   353  10.5088
  42   354  10.6095
  42   355  6.6328
  42   356  2.20012
  42   357  0.535675
  42   358  0.318454
  42   359  1.01859
  42   360  1.95048
  42   361  0.850419
  42   362  2.39349
  42   363  4.63234
  42   364  4.5636
  42   365  6.39609
  42   366  6.16162
  42   367  4.78742
  42   368  6.09999
  42   369  6.94349
  42   370  7.36479
  42   371  7.94239
  42   372  7.33073
  42   373  7.79956
  42   374  8.55869
  42   375  8.13016
  42   376  9.07292
  42   377  10.0205
  42   378  10.5812
  42   379  9.59589
  42   380  7.80573
  42   381  8.61345
  42   382  7.43267
  42   383  8.57769
  42   384  7.50711
  42   385  10.9755
  42   386  10.1054
  42   387  10.8334
  42   388  12.2103
  42   389  12.2219
  42   390  13.6309
  42   391  11.7414
  42   392  10.1782
  42   393  9.30038
  42   394  8.57598
  42   395  9.58013
  42   396  8.93804
  42   397  8.27835
  42   398  9.83704
  42   399  9.16248
  42   400  8.44447
  42   401  8.44147
  42   402  8.56382
  42   403  10.3581
  42   404  11.8394
  42   405  12.8007
  42   406  11.9496
  42   407  14.3868
  42   408  13.524
  42   409  14.3396
  42   410  15.0691
  42   411  18.5711
  42   412  15.1892
  42   413  14.2297
  42   414  14.4922
  42   415  12.4454
  42   416  9.35059
  42   417  9.53416
  42   418  13.3275
  42   419  14.2555
  42   420  10.7876
  42   421  11.2928
  42   422  9.43801
  42   423  10.1332
  42   424  8.92228
  42   425  9.02176
  42   426  8.9487
  42   427  8.64044
  42   428  8.06044
  42   429  8.02615
  42   430  8.20803
  42   431  8.45592
  42   432  6.98645
  42   433  7.5197
  42   434  7.88075
  42   435  9.39718
  42   436  7.02937
  42   437  7.96583
  42   438  6.79078
  42   439  6.46991
  42   440  1.79909
  42   441  1.20906
  42   442  2.02637
  42   443  0.300878
  42   444  4.61382
  42   445  -99999
  42   446  -99999
  42   447  -99999
  42   448  -99999
  42   449  -99999
  42   450  -99999
  42   451  -99999
  42   452  -99999
  42   453  -99999
  42   454  -99999
  42   455  -99999
  43    18  -99999
  43    19  -99999
  43    20  -99999
  43    21  -99999
  43    22  -99999
  43    23  -99999
  43    24  -99999
  43    25  -99999
  43    26  -99999
  43    27  -99999
  43    28  -99999
  43    29  -99999
  43    30  -99999
  43    31  -99999
  43    32  -99999
  43    33  -99999
  43    34  -99999
  43    35  -99999
  43    36  -99999
  43    37  -99999
  43    38  -99999
  43    39  -99999
  43    40  -99999
  43    41  -99999
  43    42  -99999
  43    43  -99999
  43    44  -99999
  43    45  -99999
  43    46  -99999
  43    47  0
  43    48  0
  43    49  0
  43    50  0
  43    51  0
  43    52  0
  43    53  0
  43    54  0
  43    55  0
  43    56  0
  43    57  0
  43    58  0
  43    59  0
  43    60  0
  43    61  0
  43    62  0
  43    63  0
  43    64  0
  43    65  1.76359
  43    66  4.34973
  43    67  2.25561
  43    68  1.75837
  43    69  2.21389
  43    70  3.48306
  43    71  3.10392
  43    72  4.97562
  43    73  7.14859
  43    74  5.72255
  43    75  5.39477
  43    76  1.78961
  43    77  4.75883
  43    78  3.59562
  43    79  5.83164
  43    80  3.02351
  43    81  3.00762
  43    82  3.10909
  43    83  4.54219
  43    84  4.85355
  43    85  5.46964
  43    86  7.17784
  43    87  6.90911
  43    88  6.70811
  43    89  6.49442
  43    90  7.02986
  43    91  7.92855
  43    92  6.33628
  43    93  4.18283
  43    94  6.90632
  43    95  7.64872
  43    96  8.77724
  43    97  6.11155
  43    98  6.63606
  43    99  9.44051
  43   100  8.10621
  43   101  8.84503
  43   102  9.18351
  43   103  10.3465
  43   104  13.729
  43   105  14.9068
  43   106  12.9839
  43   107  13.9482
  43   108  10.4374
  43   109  8.87602
  43   110  10.4631
  43   111  9.79314
  43   112  11.2507
  43   113  9.20378
  43   114  8.13117
  43   115  10.735
  43   116  12.1413
  43   117  15.1121
  43   118  12.2306
  43   119  12.4043
  43   120  12.7029
  43   121  12.0372
  43   122  11.8846
  43   123  12.886
  43   124  11.4103
  43   125  13.1709
  43   126  13.592
  43   127  17.3274
  43   128  15.3394
  43   129  16.9633
  43   130  16.1493
  43   131  17.8291
  43   132  13.8562
  43   133  12.8875
  43   134  12.8985
  43   135  12.7555
  43   136  10.5117
  43   137  11.4617
  43   138  10.6791
  43   139  12.2642
  43   140  15.0732
  43   141  15.7525
  43   142  15.6816
  43   143  16.6179
  43   144  22.5709
  43   145  24.4859
  43   146  23.8225
  43   147  22.5258
  43   148  20.1952
  43   149  18.9106
  43   150  19.5255
  43   151  24.7062
  43   152  23.893
  43   153  23.8432
  43   154  16.7505
  43   155  12.544
  43   156  13.5725
  43   157  11.6096
  43   158  14.0556
  43   159  12.8921
  43   160  11.6701
  43   161  8.95703
  43   162  6.69161
  43   163  10.8045
  43   164  10.7056
  43   165  9.7164
  43   166  6.33037
  43   167  8.30246
  43   168  7.00554
  43   169  6.50861
  43   170  7.41837
  43   171  8.52915
  43   172  7.76399
  43   173  7.9502
  43   174  6.0664
  43   175  6.06917
  43   176  6.60323
  43   177  5.77981
  43   178  7.4061
  43   179  6.08537
  43   180  7.40938
  43   181  8.87822
  43   182  8.56792
  43   183  8.79833
  43   184  11.3516
  43   185  9.82289
  43   186  6.05602
  43   187  5.45262
  43   188  6.58199
  43   189  7.20757
  43   190  7.47631
  43   191  8.52025
  43   192  7.56853
  43   193  7.47628
  43   194  5.91319
  43   195  6.70465
  43   196  6.49606
  43   197  7.58734
  43   198  7.73292
  43   199  7.95805
  43   200  5.79844
  43   201  6.1328
  43   202  6.81164
  43   203  7.94781
  43   204  7.94629
  43   205  6.59298
  43   206  7.53496
  43   207  6.41101
  43   208  7.69918
  43   209  5.86366
  43   210  6.38946
  43   211  5.6139
  43   212  6.18095
  43   213  5.48172
  43   214  6.15656
  43   215  6.18678
  43   216  7.45861
  43   217  7.17123
  43   218  7.38158
  43   219  6.74845
  43   220  7.05384
  43   221  6.76829
  43   222  6.54581
  43   223  7.73567
  43   224  9.54795
  43   225  12.2473
  43   226  11.2637
  43   227  11.7182
  43   228  10.3782
  43   229  10.8204
  43   230  9.72702
  43   231  10.4542
  43   232  9.37021
  43   233  9.12813
  43   234  6.52007
  43   235  8.25079
  43   236  8.5718
  43   237  10.9104
  43   238  9.10937
  43   239  6.97471
  43   240  8.51747
  43   241  8.72675
  43   242  9.87323
  43   243  9.71719
  43   244  10.4473
  43   245  9.47163
  43   246  7.06041
  43   247  5.77144
  43   248  7.56312
  43   249  9.23001
  43   250  8.91076
  43   251  8.13295
  43   252  7.02559
  43   253  9.07797
  43   254  5.62092
  43   255  9.74796
  43   256  8.85511
  43   257  11.3273
  43   258  10.8383
  43   259  11.3477
  43   260  9.17227
  43   261  10.3434
  43   262  7.09937
  43   263  5.88729
  43   264  5.2045
  43   265  7.11746
  43   266  9.68122
  43   267  9.7818
  43   268  11.9821
  43   269  9.01379
  43   270  8.77649
  43   271  6.88985
  43   272  8.24695
  43   273  7.25051
  43   274  7.16099
  43   275  6.76625
  43   276  5.32578
  43   277  5.37205
  43   278  6.0997
  43   279  7.88786
  43   280  6.96285
  43   281  5.78574
  43   282  7.89072
  43   283  7.90229
  43   284  10.6572
  43   285  7.86665
  43   286  7.51366
  43   287  7.41186
  43   288  8.47597
  43   289  8.42595
  43   290  7.97823
  43   291  7.18758
  43   292  10.2868
  43   293  11.3243
  43   294  13.4067
  43   295  13.5224
  43   296  12.677
  43   297  11.4515
  43   298  9.13531
  43   299  8.5602
  43   300  8.73432
  43   301  8.78144
  43   302  9.01862
  43   303  3.35409
  43   304  3.18117
  43   305  3.71006
  43   306  7.84438
  43   307  8.73201
  43   308  6.85786
  43   309  5.35317
  43   310  8.21788
  43   311  10.3972
  43   312  10.2064
  43   313  7.6039
  43   314  7.84907
  43   315  7.51187
  43   316  9.29458
  43   317  8.27694
  43   318  8.47555
  43   319  7.65819
  43   320  6.72255
  43   321  5.97655
  43   322  5.91176
  43   323  6.6547
  43   324  7.37294
  43   325  7.58007
  43   326  6.35078
  43   327  4.84264
  43   328  4.64711
  43   329  5.06367
  43   330  4.80977
  43   331  5.36632
  43   332  5.031
  43   333  5.14685
  43   334  4.45256
  43   335  5.83767
  43   336  6.23525
  43   337  6.37227
  43   338  6.88155
  43   339  8.36713
  43   340  10.886
  43   341  9.24991
  43   342  8.37165
  43   343  7.256
  43   344  8.29558
  43   345  8.7227
  43   346  9.96307
  43   347  9.07737
  43   348  11.177
  43   349  12.7117
  43   350  12.1302
  43   351  9.90428
  43   352  10.1913
  43   353  9.23621
  43   354  6.54387
  43   355  5.07807
  43   356  1.20706
  43   357  0.723446
  43   358  0.0659659
  43   359  3.307
  43   360  4.14222
  43   361  4.06615
  43   362  6.04034
  43   363  6.58347
  43   364  7.08181
  43   365  6.22268
  43   366  6.95354
  43   367  5.99189
  43   368  5.99673
  43   369  7.99006
  43   370  8.08424
  43   371  7.85186
  43   372  10.0971
  43   373  9.85035
  43   374  10.2481
  43   375  8.5652
  43   376  7.41375
  43   377  10.2738
  43   378  8.57046
  43   379  8.84551
  43   380  6.49546
  43   381  8.56654
  43   382  7.5845
  43   383  8.50375
  43   384  7.00089
  43   385  8.55575
  43   386  10.3309
  43   387  11.6743
  43   388  12.7492
  43   389  11.5046
  43   390  13.5941
  43   391  11.4719
  43   392  10.4987
  43   393  10.0877
  43   394  10.3199
  43   395  8.09788
  43   396  8.82668
  43   397  7.52553
  43   398  8.80148
  43   399  7.72071
  43   400  7.57792
  43   401  8.52591
  43   402  8.65173
  43   403  8.93409
  43   404  9.85721
  43   405  10.2586
  43   406  11.8214
  43   407  12.1537
  43   408  12.4192
  43   409  13.9799
  43   410  15.5972
  43   411  16.6841
  43   412  13.61
  43   413  12.9387
  43   414  11.0777
  43   415  9.70524
  43   416  8.41883
  43   417  9.8103
  43   418  12.7497
  43   419  13.2434
  43   420  9.69144
  43   421  10.5769
  43   422  9.70518
  43   423  10.4606
  43   424  8.49711
  43   425  8.31764
  43   426  8.47493
  43   427  9.11996
  43   428  8.48474
  43   429  8.17734
  43   430  8.18447
  43   431  8.60672
  43   432  6.75771
  43   433  6.35972
  43   434  4.94983
  43   435  6.27903
  43   436  3.47588
  43   437  4.48602
  43   438  3.51493
  43   439  4.21104
  43   440  2.17424
  43   441  4.51424
  43   442  2.64031
  43   443  4.76831
  43   444  2.79309
  43   445  -99999
  43   446  -99999
  43   447  -99999
  43   448  -99999
  43   449  -99999
  43   450  -99999
  43   451  -99999
  43   452  -99999
  43   453  -99999
  43   454  -99999
  43   455  -99999
  44    18  -99999
  44    19  -99999
  44    20  -99999
  44    21  -99999
  44    22  -99999
  44    23  -99999
  44    24  -99999
  44    25  -99999
  44    26  -99999
  44    27  -99999
  44    28  -99999
  44    29  -99999
  44    30  -99999
  44    31  -99999
  44    32  -99999
  44    33  -99999
  44    34  -99999
  44    35  -99999
  44    36  -99999
  44    37  -99999
  44    38  -99999
  44    39  -99999
  44    40  -99999
  44    41  -99999
  44    42  -99999
  44    43  -99999
  44    44  -99999
  44    45  -99999
  44    46  -99999
  44    47  0
  44    48  0
  44    49  0
  44    50  0
  44    51  0
  44    52  0
  44    53  0
  44    54  0
  44    55  0
  44    56  0
  44    57  0
  44    58  0
  44    59  0
  44    60  0
  44    61  0
  44    62  0
  44    63  0
  44    64  0
  44    65  16.1965
  44    66  7.51047
  44    67  7.51047
  44    68  0.192007
  44    69  0.825299
  44    70  2.18963
  44    71  2.60859
  44    72  4.91085
  44    73  7.13567
  44    74  5.12577
  44    75  5.69393
  44    76  2.11081
  44    77  6.21269
  44    78  4.00004
  44    79  6.48744
  44    80  3.90211
  44    81  4.11008
  44    82  2.72584
  44    83  3.61103
  44    84  3.98609
  44    85  4.83118
  44    86  6.29833
  44    87  7.07022
  44    88  7.07453
  44    89  7.43283
  44    90  7.07112
  44    91  7.39926
  44    92  6.67499
  44    93  5.45422
  44    94  7.99715
  44    95  8.07106
  44    96  8.25296
  44    97  6.6961
  44    98  9.62801
  44    99  10.9341
  44   100  9.9253
  44   101  10.2586
  44   102  10.2501
  44   103  11.8677
  44   104  14.1614
  44   105  16.188
  44   106  12.2786
  44   107  12.8851
  44   108  10.6122
  44   109  11.9031
  44   110  11.3932
  44   111  10.2445
  44   112  9.74428
  44   113  7.77051
  44   114  7.67304
  44   115  10.6669
  44   116  11.1234
  44   117  12.0884
  44   118  10.6124
  44   119  11.9992
  44   120  11.6358
  44   121  9.37469
  44   122  9.23371
  44   123  10.426
  44   124  10.8303
  44   125  11.9197
  44   126  11.4578
  44   127  13.6592
  44   128  12.12
  44   129  15.1724
  44   130  14.159
  44   131  14.7811
  44   132  12.4987
  44   133  12.3298
  44   134  11.4439
  44   135  10.5014
  44   136  10.4198
  44   137  9.97822
  44   138  10.2866
  44   139  13.7364
  44   140  16.4809
  44   141  15.7316
  44   142  15.9988
  44   143  18.9164
  44   144  21.1265
  44   145  24.6148
  44   146  25.7142
  44   147  22.0408
  44   148  21.292
  44   149  21.7001
  44   150  21.2914
  44   151  22.2145
  44   152  21.4532
  44   153  22.4471
  44   154  16.8985
  44   155  16.5748
  44   156  16.7168
  44   157  12.8726
  44   158  15.3148
  44   159  13.8089
  44   160  11.856
  44   161  9.82918
  44   162  8.80746
  44   163  12.5141
  44   164  11.1881
  44   165  11.3612
  44   166  9.62057
  44   167  9.75726
  44   168  7.14121
  44   169  7.40959
  44   170  9.95933
  44   171  11.2126
  44   172  9.89042
  44   173  9.04253
  44   174  6.66885
  44   175  7.28432
  44   176  6.56169
  44   177  6.09661
  44   178  7.59672
  44   179  7.43224
  44   180  8.08022
  44   181  8.5258
  44   182  8.032
  44   183  7.31869
  44   184  10.1632
  44   185  8.41358
  44   186  5.74783
  44   187  5.38432
  44   188  6.07188
  44   189  6.17585
  44   190  7.29389
  44   191  8.37468
  44   192  7.60255
  44   193  7.50711
  44   194  6.00117
  44   195  6.12234
  44   196  5.8124
  44   197  6.21973
  44   198  6.53916
  44   199  6.70669
  44   200  5.39533
  44   201  5.31491
  44   202  5.82687
  44   203  6.71752
  44   204  6.58321
  44   205  5.85314
  44   206  6.35786
  44   207  5.97547
  44   208  7.09155
  44   209  6.27815
  44   210  7.28248
  44   211  7.26182
  44   212  7.95354
  44   213  6.98663
  44   214  7.34701
  44   215  5.85908
  44   216  7.96103
  44   217  8.54431
  44   218  8.50792
  44   219  6.84984
  44   220  6.22133
  44   221  6.33987
  44   222  6.88293
  44   223  9.69943
  44   224  11.1497
  44   225  11.7081
  44   226  11.9534
  44   227  12.5603
  44   228  12.225
  44   229  11.0351
  44   230  10.6023
  44   231  10.0472
  44   232  9.10749
  44   233  8.8516
  44   234  5.97205
  44   235  7.74898
  44   236  7.11178
  44   237  9.19277
  44   238  6.68437
  44   239  5.68665
  44   240  7.19372
  44   241  8.31708
  44   242  8.79117
  44   243  8.19244
  44   244  9.89364
  44   245  9.83144
  44   246  6.32835
  44   247  7.0111
  44   248  7.97133
  44   249  11.1794
  44   250  9.29086
  44   251  10.9396
  44   252  10.5783
  44   253  12.2269
  44   254  8.16523
  44   255  12.0624
  44   256  12.2718
  44   257  13.3665
  44   258  12.0625
  44   259  9.50898
  44   260  8.80683
  44   261  10.0159
  44   262  8.45681
  44   263  6.5284
  44   264  5.4691
  44   265  6.96271
  44   266  9.40097
  44   267  9.34595
  44   268  11.0246
  44   269  8.61781
  44   270  7.73756
  44   271  6.42407
  44   272  6.53113
  44   273  5.63125
  44   274  6.11006
  44   275  5.97829
  44   276  5.65421
  44   277  4.36421
  44   278  4.95802
  44   279  7.64365
  44   280  7.08895
  44   281  6.82976
  44   282  7.66194
  44   283  8.36035
  44   284  9.75766
  44   285  6.87982
  44   286  5.40725
  44   287  4.7506
  44   288  6.98676
  44   289  7.64005
  44   290  7.39777
  44   291  7.67259
  44   292  9.69365
  44   293  11.3122
  44   294  10.7723
  44   295  12.3337
  44   296  12.8339
  44   297  13.4498
  44   298  9.37712
  44   299  7.37006
  44   300  7.01782
  44   301  8.60926
  44   302  9.96868
  44   303  6.73238
  44   304  5.29516
  44   305  3.7275
  44   306  6.85525
  44   307  8.31622
  44   308  6.86796
  44   309  5.60508
  44   310  7.59535
  44   311  9.83986
  44   312  9.84223
  44   313  8.20238
  44   314  8.63508
  44   315  8.30353
  44   316  9.77687
  44   317  8.16943
  44   318  8.44616
  44   319  8.14031
  44   320  8.11311
  44   321  7.64834
  44   322  7.44397
  44   323  7.4658
  44   324  7.73625
  44   325  6.99053
  44   326  7.22903
  44   327  6.23661
  44   328  6.50156
  44   329  6.42113
  44   330  6.46001
  44   331  6.35276
  44   332  5.88332
  44   333  5.49707
  44   334  5.93289
  44   335  7.22118
  44   336  8.29295
  44   337  7.25784
  44   338  7.54093
  44   339  7.58985
  44   340  9.75494
  44   341  8.67143
  44   342  8.47736
  44   343  8.57837
  44   344  8.91652
  44   345  9.34175
  44   346  10.1582
  44   347  9.98952
  44   348  12.5644
  44   349  10.8212
  44   350  10.3713
  44   351  10.4369
  44   352  10.5433
  44   353  11.5171
  44   354  8.10293
  44   355  6.77463
  44   356  6.09469
  44   357  1.00232
  44   358  2.96766
  44   359  1.42683
  44   360  6.16441
  44   361  5.31195
  44   362  9.10006
  44   363  6.50578
  44   364  6.18751
  44   365  6.19702
  44   366  6.74043
  44   367  6.16099
  44   368  6.43188
  44   369  7.18899
  44   370  9.22595
  44   371  8.31583
  44   372  8.89276
  44   373  9.56015
  44   374  10.4218
  44   375  9.89574
  44   376  9.20786
  44   377  9.2242
  44   378  8.42189
  44   379  7.58049
  44   380  6.54013
  44   381  7.26045
  44   382  7.11068
  44   383  6.59112
  44   384  7.13929
  44   385  8.34558
  44   386  11.6518
  44   387  12.3544
  44   388  13.6836
  44   389  11.5571
  44   390  10.7794
  44   391  11.5842
  44   392  10.7345
  44   393  9.35914
  44   394  11.4324
  44   395  9.98157
  44   396  10.5619
  44   397  8.76746
  44   398  10.3607
  44   399  9.64074
  44   400  9.11503
  44   401  10.5707
  44   402  10.5232
  44   403  10.3867
  44   404  10.1035
  44   405  9.87036
  44   406  11.2576
  44   407  12.9156
  44   408  13.5443
  44   409  14.5519
  44   410  16.7531
  44   411  16.6449
  44   412  14.3861
  44   413  11.892
  44   414  11.046
  44   415  9.93255
  44   416  9.22452
  44   417  9.40263
  44   418  10.7621
  44   419  12.0865
  44   420  10.1891
  44   421  11.5791
  44   422  10.0032
  44   423  10.6822
  44   424  8.25875
  44   425  7.842
  44   426  8.17564
  44   427  8.40438
  44   428  7.96397
  44   429  7.31094
  44   430  7.85093
  44   431  8.67882
  44   432  6.56338
  44   433  7.11638
  44   434  6.32083
  44   435  7.76639
  44   436  6.64833
  44   437  6.29513
  44   438  5.60297
  44   439  5.39254
  44   440  3.37867
  44   441  4.26315
  44   442  4.57785
  44   443  5.06464
  44   444  1.72147
  44   445  3.09304
  44   446  -99999
  44   447  -99999
  44   448  -99999
  44   449  -99999
  44   450  -99999
  44   451  -99999
  44   452  -99999
  44   453  -99999
  44   454  -99999
  44   455  -99999
  45    18  -99999
  45    19  -99999
  45    20  -99999
  45    21  -99999
  45    22  -99999
  45    23  -99999
  45    24  -99999
  45    25  -99999
  45    26  -99999
  45    27  -99999
  45    28  -99999
  45    29  -99999
  45    30  -99999
  45    31  -99999
  45    32  -99999
  45    33  -99999
  45    34  -99999
  45    35  -99999
  45    36  -99999
  45    37  -99999
  45    38  -99999
  45    39  -99999
  45    40  -99999
  45    41  -99999
  45    42  -99999
  45    43  -99999
  45    44  -99999
  45    45  -99999
  45    46  -99999
  45    47  0
  45    48  0
  45    49  0
  45    50  0
  45    51  0
  45    52  0
  45    53  0
  45    54  0
  45    55  0
  45    56  0
  45    57  0
  45    58  0
  45    59  0
  45    60  0
  45    61  0
  45    62  0
  45    63  0
  45    64  0
  45    65  12.2608
  45    66  7.03719
  45    67  7.03719
  45    68  0.42865
  45    69  1.52504
  45    70  3.62134
  45    71  4.20723
  45    72  5.61578
  45    73  7.29871
  45    74  5.94995
  45    75  7.89414
  45    76  3.86644
  45    77  6.28965
  45    78  3.17234
  45    79  7.52774
  45    80  4.82596
  45    81  4.1752
  45    82  2.08287
  45    83  3.14045
  45    84  4.71506
  45    85  3.86009
  45    86  3.98183
  45    87  5.06361
  45    88  5.41537
  45    89  6.42599
  45    90  5.51062
  45    91  6.41849
  45    92  6.59814
  45    93  5.68388
  45    94  7.33923
  45    95  6.61877
  45    96  6.84855
  45    97  6.9629
  45    98  9.85993
  45    99  10.8756
  45   100  9.97591
  45   101  10.0922
  45   102  10.7224
  45   103  12.1175
  45   104  13.9909
  45   105  14.5399
  45   106  13.3686
  45   107  13.3107
  45   108  11.5327
  45   109  12.1397
  45   110  10.0141
  45   111  8.5744
  45   112  7.47754
  45   113  6.80981
  45   114  8.1417
  45   115  9.20488
  45   116  8.71364
  45   117  9.92132
  45   118  9.72652
  45   119  11.4835
  45   120  9.59868
  45   121  8.10249
  45   122  8.68641
  45   123  10.3436
  45   124  10.9213
  45   125  10.8634
  45   126  11.8564
  45   127  13.0583
  45   128  15.9625
  45   129  15.2791
  45   130  13.1739
  45   131  15.0105
  45   132  14.7014
  45   133  17.1575
  45   134  13.8523
  45   135  12.3786
  45   136  11.8618
  45   137  11.0135
  45   138  11.4013
  45   139  13.085
  45   140  15.7638
  45   141  15.4702
  45   142  18.3798
  45   143  19.5435
  45   144  20.8677
  45   145  21.4224
  45   146  23.2308
  45   147  21.8526
  45   148  22.9802
  45   149  20.4817
  45   150  18.6606
  45   151  18.109
  45   152  17.9684
  45   153  16.8666
  45   154  13.3084
  45   155  14.4735
  45   156  13.7945
  45   157  13.532
  45   158  13.0492
  45   159  13.9506
  45   160  10.608
  45   161  9.66311
  45   162  10.2558
  45   163  13.0803
  45   164  10.7021
  45   165  10.0928
  45   166  9.18798
  45   167  9.14618
  45   168  5.92305
  45   169  6.2377
  45   170  8.72212
  45   171  9.72276
  45   172  8.33333
  45   173  8.4373
  45   174  7.40054
  45   175  8.64082
  45   176  6.92492
  45   177  5.93014
  45   178  6.76196
  45   179  6.85877
  45   180  9.02681
  45   181  8.26985
  45   182  8.66089
  45   183  9.41175
  45   184  10.7631
  45   185  8.30978
  45   186  6.43873
  45   187  6.37821
  45   188  7.24145
  45   189  6.95525
  45   190  8.23639
  45   191  9.00706
  45   192  10.168
  45   193  9.09866
  45   194  8.05916
  45   195  6.87844
  45   196  5.76793
  45   197  5.02592
  45   198  5.85503
  45   199  6.23899
  45   200  5.56112
  45   201  5.06467
  45   202  5.35429
  45   203  6.10603
  45   204  6.34659
  45   205  6.33963
  45   206  6.94748
  45   207  7.05815
  45   208  7.31966
  45   209  7.80414
  45   210  8.31559
  45   211  8.54364
  45   212  8.88905
  45   213  8.01668
  45   214  7.68397
  45   215  6.98577
  45   216  7.94842
  45   217  8.85453
  45   218  8.55118
  45   219  6.87256
  45   220  6.6008
  45   221  7.09208
  45   222  8.13621
  45   223  9.09675
  45   224  9.20387
  45   225  9.42994
  45   226  9.68675
  45   227  11.2155
  45   228  11.5695
  45   229  10.2002
  45   230  9.45759
  45   231  8.21569
  45   232  8.82761
  45   233  7.38706
  45   234  6.96789
  45   235  7.40421
  45   236  7.05848
  45   237  9.07096
  45   238  7.2936
  45   239  8.64874
  45   240  7.94108
  45   241  7.77151
  45   242  8.24222
  45   243  7.43189
  45   244  9.68407
  45   245  9.88442
  45   246  7.93139
  45   247  8.12227
  45   248  8.46915
  45   249  10.713
  45   250  10.162
  45   251  11.952
  45   252  12.3208
  45   253  11.3595
  45   254  8.06799
  45   255  11.1836
  45   256  10.9992
  45   257  11.67
  45   258  11.9771
  45   259  9.05256
  45   260  7.64449
  45   261  8.45593
  45   262  7.67767
  45   263  6.85552
  45   264  6.12908
  45   265  8.13199
  45   266  9.61188
  45   267  9.08364
  45   268  10.6155
  45   269  8.82501
  45   270  7.75657
  45   271  6.84146
  45   272  5.98234
  45   273  5.00413
  45   274  5.03134
  45   275  4.8064
  45   276  4.4644
  45   277  4.11572
  45   278  6.85716
  45   279  9.06901
  45   280  7.21729
  45   281  5.59308
  45   282  5.7776
  45   283  6.49945
  45   284  8.25457
  45   285  6.20028
  45   286  6.81229
  45   287  6.78657
  45   288  8.56182
  45   289  7.88882
  45   290  7.36995
  45   291  8.18115
  45   292  9.80702
  45   293  11.0276
  45   294  8.78901
  45   295  10.8072
  45   296  13.7506
  45   297  12.596
  45   298  7.70725
  45   299  4.81152
  45   300  5.07926
  45   301  7.06245
  45   302  6.9889
  45   303  5.15528
  45   304  3.75273
  45   305  3.19645
  45   306  5.91988
  45   307  8.45805
  45   308  7.15158
  45   309  6.66414
  45   310  8.48319
  45   311  9.55543
  45   312  8.76873
  45   313  7.27267
  45   314  7.79036
  45   315  7.73097
  45   316  9.11227
  45   317  8.64043
  45   318  8.93766
  45   319  8.92182
  45   320  8.52156
  45   321  8.02986
  45   322  7.34392
  45   323  6.74348
  45   324  6.15238
  45   325  5.62707
  45   326  5.58686
  45   327  7.47819
  45   328  7.36978
  45   329  7.06847
  45   330  6.87197
  45   331  6.88358
  45   332  5.84061
  45   333  4.75012
  45   334  4.89933
  45   335  7.2309
  45   336  8.17248
  45   337  6.7096
  45   338  7.88428
  45   339  5.95587
  45   340  7.58312
  45   341  6.07497
  45   342  6.52222
  45   343  7.02222
  45   344  8.2984
  45   345  9.07703
  45   346  11.7516
  45   347  11.206
  45   348  13.6458
  45   349  12.1569
  45   350  11.6919
  45   351  9.81467
  45   352  10.0657
  45   353  13.9192
  45   354  10.9117
  45   355  10.4972
  45   356  9.2424
  45   357  6.38706
  45   358  7.17595
  45   359  4.04079
  45   360  7.4795
  45   361  9.25126
  45   362  10.1687
  45   363  9.84015
  45   364  8.75004
  45   365  8.66536
  45   366  7.73857
  45   367  4.80737
  45   368  6.2606
  45   369  7.36104
  45   370  10.9015
  45   371  8.94794
  45   372  8.29954
  45   373  9.35334
  45   374  11.2851
  45   375  8.2059
  45   376  8.60751
  45   377  6.86077
  45   378  7.8129
  45   379  7.39041
  45   380  6.88396
  45   381  6.57889
  45   382  5.40785
  45   383  5.78634
  45   384  6.33423
  45   385  9.0992
  45   386  10.4028
  45   387  11.8849
  45   388  11.1387
  45   389  10.9978
  45   390  9.72473
  45   391  9.18565
  45   392  8.96729
  45   393  7.69375
  45   394  9.00989
  45   395  8.67071
  45   396  9.60847
  45   397  8.32865
  45   398  9.09422
  45   399  10.772
  45   400  9.82196
  45   401  9.05684
  45   402  9.90043
  45   403  9.25628
  45   404  9.0572
  45   405  9.31724
  45   406  8.90587
  45   407  11.2402
  45   408  10.3832
  45   409  11.8423
  45   410  14.314
  45   411  14.8308
  45   412  12.187
  45   413  10.9354
  45   414  10.7344
  45   415  10.2381
  45   416  8.47671
  45   417  7.909
  45   418  8.14877
  45   419  10.3033
  45   420  9.14871
  45   421  9.36525
  45   422  9.61379
  45   423  10.0206
  45   424  8.83581
  45   425  8.91515
  45   426  9.57697
  45   427  9.77135
  45   428  9.06947
  45   429  8.73516
  45   430  7.09462
  45   431  7.79703
  45   432  6.8497
  45   433  7.2591
  45   434  6.32637
  45   435  7.71784
  45   436  6.17135
  45   437  6.17867
  45   438  4.44064
  45   439  4.8583
  45   440  3.6705
  45   441  3.73917
  45   442  3.05973
  45   443  2.38021
  45   444  0.21609
  45   445  2.20142
  45   446  -99999
  45   447  -99999
  45   448  -99999
  45   449  -99999
  45   450  -99999
  45   451  -99999
  45   452  -99999
  45   453  -99999
  45   454  -99999
  45   455  -99999
  46    18  -99999
  46    19  -99999
  46    20  -99999
  46    21  -99999
  46    22  -99999
  46    23  -99999
  46    24  -99999
  46    25  -99999
  46    26  -99999
  46    27  -99999
  46    28  -99999
  46    29  -99999
  46    30  -99999
  46    31  -99999
  46    32  -99999
  46    33  -99999
  46    34  -99999
  46    35  -99999
  46    36  -99999
  46    37  -99999
  46    38  -99999
  46    39  -99999
  46    40  -99999
  46    41  -99999
  46    42  -99999
  46    43  -99999
  46    44  -99999
  46    45  -99999
  46    46  -99999
  46    47  0
  46    48  0
  46    49  0
  46    50  0
  46    51  0
  46    52  0
  46    53  0
  46    54  0
  46    55  0
  46    56  0
  46    57  0
  46    58  0
  46    59  0
  46    60  0
  46    61  0
  46    62  0
  46    63  0
  46    64  0
  46    65  2.55494
  46    66  3.75097
  46    67  0.994606
  46    68  0.56689
  46    69  3.96587
  46    70  3.38496
  46    71  5.45068
  46    72  5.65914
  46    73  5.90498
  46    74  5.06392
  46    75  8.54806
  46    76  4.41865
  46    77  5.99985
  46    78  2.67163
  46    79  6.83703
  46    80  4.70921
  46    81  3.08584
  46    82  1.25169
  46    83  3.82593
  46    84  5.49275
  46    85  5.51781
  46    86  5.26436
  46    87  6.09736
  46    88  4.94145
  46    89  6.90946
  46    90  5.47758
  46    91  6.99932
  46    92  6.34033
  46    93  5.13586
  46    94  5.77027
  46    95  6.14872
  46    96  7.02666
  46    97  6.45114
  46    98  8.46037
  46    99  8.52579
  46   100  8.04349
  46   101  6.61016
  46   102  7.96019
  46   103  11.1432
  46   104  10.7303
  46   105  9.74687
  46   106  11.8541
  46   107  12.3849
  46   108  10.4051
  46   109  9.47518
  46   110  6.55337
  46   111  7.68838
  46   112  6.07109
  46   113  6.45397
  46   114  7.05601
  46   115  7.24687
  46   116  8.28934
  46   117  8.22195
  46   118  8.62823
  46   119  9.11374
  46   120  8.51362
  46   121  8.67139
  46   122  8.47428
  46   123  10.6267
  46   124  10.7162
  46   125  9.64123
  46   126  10.2405
  46   127  11.2109
  46   128  12.1725
  46   129  11.6085
  46   130  11.8225
  46   131  12.9557
  46   132  11.0964
  46   133  12.3411
  46   134  11.9283
  46   135  14.2226
  46   136  14.0772
  46   137  12.9268
  46   138  15.026
  46   139  14.4853
  46   140  15.3013
  46   141  15.1247
  46   142  16.2095
  46   143  16.0672
  46   144  17.2717
  46   145  19.7166
  46   146  19.6511
  46   147  18.5822
  46   148  27.4382
  46   149  19.5108
  46   150  22.8507
  46   151  18.3463
  46   152  18.7704
  46   153  14.2949
  46   154  16.0467
  46   155  14.9907
  46   156  12.1946
  46   157  13.2404
  46   158  12.064
  46   159  14.811
  46   160  10.9285
  46   161  10.4416
  46   162  12.109
  46   163  14.5939
  46   164  11.746
  46   165  10.8182
  46   166  10.4482
  46   167  9.98497
  46   168  6.19735
  46   169  7.8376
  46   170  8.35696
  46   171  9.2117
  46   172  7.90989
  46   173  9.86639
  46   174  8.66666
  46   175  9.54338
  46   176  7.50385
  46   177  6.41077
  46   178  7.13826
  46   179  6.4177
  46   180  9.3507
  46   181  9.24394
  46   182  9.73626
  46   183  10.2237
  46   184  10.3983
  46   185  7.59872
  46   186  5.6978
  46   187  6.2653
  46   188  7.23578
  46   189  6.96916
  46   190  6.86365
  46   191  7.22608
  46   192  9.05378
  46   193  8.94776
  46   194  8.02694
  46   195  7.54947
  46   196  6.07226
  46   197  5.41523
  46   198  6.24054
  46   199  7.37021
  46   200  8.5407
  46   201  7.70324
  46   202  6.0915
  46   203  6.75792
  46   204  7.12104
  46   205  7.24687
  46   206  8.2376
  46   207  8.89844
  46   208  8.84355
  46   209  9.99306
  46   210  9.38256
  46   211  9.39269
  46   212  9.19403
  46   213  9.10807
  46   214  7.66384
  46   215  6.60595
  46   216  7.15156
  46   217  7.73048
  46   218  8.27635
  46   219  9.2718
  46   220  8.03141
  46   221  8.24895
  46   222  9.44544
  46   223  10.4295
  46   224  10.7115
  46   225  9.67313
  46   226  9.28901
  46   227  9.25214
  46   228  10.3143
  46   229  9.67982
  46   230  9.66886
  46   231  8.14949
  46   232  8.40082
  46   233  7.17376
  46   234  7.70592
  46   235  8.2947
  46   236  8.44391
  46   237  8.62092
  46   238  7.70787
  46   239  9.44775
  46   240  8.20459
  46   241  7.00629
  46   242  8.48437
  46   243  7.29734
  46   244  10.2571
  46   245  9.41196
  46   246  7.41783
  46   247  5.57674
  46   248  7.51607
  46   249  8.7674
  46   250  9.58827
  46   251  9.94451
  46   252  9.66859
  46   253  10.2617
  46   254  8.58652
  46   255  10.9847
  46   256  10.3289
  46   257  12.2468
  46   258  13.0506
  46   259  10.3206
  46   260  10.1198
  46   261  9.7518
  46   262  8.06193
  46   263  7.76566
  46   264  7.34537
  46   265  8.18795
  46   266  9.8974
  46   267  9.05987
  46   268  10.5219
  46   269  7.94838
  46   270  8.7368
  46   271  8.75901
  46   272  7.07444
  46   273  5.80003
  46   274  6.03074
  46   275  5.07375
  46   276  3.83062
  46   277  5.35932
  46   278  10.9575
  46   279  12.4938
  46   280  8.10005
  46   281  3.90874
  46   282  4.26499
  46   283  6.05381
  46   284  7.99887
  46   285  5.71527
  46   286  5.77194
  46   287  6.85257
  46   288  9.00589
  46   289  8.40434
  46   290  7.75932
  46   291  8.63345
  46   292  10.2123
  46   293  12.0612
  46   294  10.5132
  46   295  10.7038
  46   296  13.7198
  46   297  10.6195
  46   298  7.02335
  46   299  4.34851
  46   300  5.64194
  46   301  7.23609
  46   302  6.30032
  46   303  4.99134
  46   304  3.88869
  46   305  4.09779
  46   306  5.83916
  46   307  8.55626
  46   308  7.79738
  46   309  8.0704
  46   310  9.88784
  46   311  13.9353
  46   312  13.288
  46   313  9.91798
  46   314  9.77651
  46   315  9.12328
  46   316  9.24836
  46   317  9.52105
  46   318  9.51128
  46   319  9.84986
  46   320  9.80735
  46   321  9.12204
  46   322  8.80296
  46   323  8.21752
  46   324  7.98848
  46   325  7.24752
  46   326  6.83012
  46   327  8.70446
  46   328  7.97732
  46   329  7.44705
  46   330  7.50191
  46   331  8.07409
  46   332  7.77323
  46   333  6.43413
  46   334  6.94679
  46   335  7.79681
  46   336  8.13017
  46   337  6.93538
  46   338  8.31384
  46   339  7.54381
  46   340  7.48421
  46   341  6.05114
  46   342  6.79171
  46   343  8.18234
  46   344  10.3144
  46   345  11.4127
  46   346  11.8675
  46   347  10.6428
  46   348  11.8714
  46   349  13.3625
  46   350  12.999
  46   351  10.661
  46   352  10.4247
  46   353  12.4113
  46   354  12.5541
  46   355  12.7708
  46   356  11.7907
  46   357  9.98418
  46   358  8.77549
  46   359  6.71461
  46   360  7.01729
  46   361  10.7869
  46   362  8.35005
  46   363  9.20852
  46   364  8.33851
  46   365  6.62366
  46   366  6.67823
  46   367  4.30432
  46   368  6.33057
  46   369  7.79201
  46   370  10.9683
  46   371  10.5158
  46   372  8.21787
  46   373  7.29287
  46   374  10.819
  46   375  8.29924
  46   376  8.57107
  46   377  7.18468
  46   378  7.08729
  46   379  7.01034
  46   380  5.90504
  46   381  6.65129
  46   382  5.18928
  46   383  6.4504
  46   384  6.44528
  46   385  9.11651
  46   386  10.2283
  46   387  12.4298
  46   388  11.6474
  46   389  9.23374
  46   390  9.2688
  46   391  8.92212
  46   392  9.67725
  46   393  8.7291
  46   394  7.903
  46   395  10.2769
  46   396  10.6951
  46   397  10.9197
  46   398  9.8055
  46   399  10.9748
  46   400  10.6285
  46   401  9.94069
  46   402  10.5046
  46   403  9.6713
  46   404  9.38044
  46   405  11.1059
  46   406  11.666
  46   407  13.1299
  46   408  10.1241
  46   409  10.5713
  46   410  12.4691
  46   411  14.8802
  46   412  11.8878
  46   413  11.0923
  46   414  10.7861
  46   415  10.931
  46   416  9.09655
  46   417  7.80322
  46   418  8.28224
  46   419  9.72076
  46   420  8.70826
  46   421  7.96576
  46   422  9.18386
  46   423  9.64867
  46   424  9.12441
  46   425  8.71319
  46   426  9.83813
  46   427  10.2067
  46   428  7.44004
  46   429  7.59603
  46   430  7.53703
  46   431  8.72508
  46   432  8.15684
  46   433  9.10191
  46   434  8.69812
  46   435  10.3309
  46   436  8.28356
  46   437  8.5615
  46   438  6.22301
  46   439  6.78943
  46   440  5.48935
  46   441  4.38785
  46   442  2.19968
  46   443  2.64335
  46   444  0.629807
  46   445  4.08678
  46   446  5.64422
  46   447  2.5674
  46   448  12.689
  46   449  9.52857
  46   450  -99999
  46   451  -99999
  46   452  -99999
  46   453  -99999
  46   454  -99999
  46   455  -99999
  47    18  -99999
  47    19  -99999
  47    20  -99999
  47    21  -99999
  47    22  -99999
  47    23  -99999
  47    24  -99999
  47    25  -99999
  47    26  -99999
  47    27  -99999
  47    28  -99999
  47    29  -99999
  47    30  -99999
  47    31  -99999
  47    32  -99999
  47    33  -99999
  47    34  -99999
  47    35  -99999
  47    36  -99999
  47    37  -99999
  47    38  -99999
  47    39  -99999
  47    40  -99999
  47    41  -99999
  47    42  -99999
  47    43  -99999
  47    44  -99999
  47    45  -99999
  47    46  -99999
  47    47  0
  47    48  0
  47    49  0
  47    50  0
  47    51  0
  47    52  0
  47    53  0
  47    54  0
  47    55  0
  47    56  0
  47    57  0
  47    58  0
  47    59  0
  47    60  0
  47    61  0
  47    62  0
  47    63  0
  47    64  0
  47    65  0.732352
  47    66  3.4169
  47    67  2.85874
  47    68  1.84744
  47    69  2.83224
  47    70  6.56229
  47    71  5.44167
  47    72  4.63014
  47    73  2.89515
  47    74  1.94516
  47    75  4.77682
  47    76  3.29086
  47    77  4.6483
  47    78  2.66392
  47    79  4.37093
  47    80  1.71083
  47    81  0.48166
  47    82  1.08195
  47    83  4.63038
  47    84  6.00543
  47    85  5.8201
  47    86  5.3753
  47    87  5.36679
  47    88  3.57063
  47    89  5.44796
  47    90  3.32127
  47    91  4.25811
  47    92  3.57035
  47    93  4.02221
  47    94  5.02348
  47    95  5.78265
  47    96  6.66574
  47    97  4.57754
  47    98  6.1579
  47    99  6.27521
  47   100  6.29703
  47   101  5.21952
  47   102  4.65052
  47   103  7.30215
  47   104  7.41772
  47   105  7.88569
  47   106  10.4128
  47   107  9.44499
  47   108  8.75194
  47   109  7.62642
  47   110  5.76493
  47   111  7.22272
  47   112  5.54981
  47   113  5.34622
  47   114  6.08779
  47   115  6.20131
  47   116  8.83381
  47   117  8.54933
  47   118  9.80815
  47   119  8.24929
  47   120  6.68613
  47   121  7.52182
  47   122  7.33839
  47   123  10.9965
  47   124  9.99527
  47   125  11.2642
  47   126  11.3916
  47   127  11.3154
  47   128  10.7842
  47   129  10.4156
  47   130  11.5978
  47   131  12.9035
  47   132  12.7795
  47   133  10.7754
  47   134  12.0571
  47   135  13.5571
  47   136  13.4369
  47   137  12.5372
  47   138  15.6315
  47   139  15.7463
  47   140  17.9675
  47   141  13.5623
  47   142  14.6417
  47   143  14.8311
  47   144  18.039
  47   145  16.4996
  47   146  17.7698
  47   147  15.8257
  47   148  16.9664
  47   149  9.75466
  47   150  14.042
  47   151  11.844
  47   152  10.737
  47   153  8.13766
  47   154  13.6013
  47   155  10.9199
  47   156  10.7954
  47   157  9.21043
  47   158  8.02779
  47   159  9.12653
  47   160  7.54769
  47   161  7.88916
  47   162  9.78365
  47   163  10.9821
  47   164  9.30247
  47   165  11.1104
  47   166  10.2682
  47   167  9.11211
  47   168  5.90921
  47   169  7.03079
  47   170  7.05829
  47   171  6.98125
  47   172  8.23733
  47   173  8.41828
  47   174  7.09274
  47   175  7.23818
  47   176  6.72434
  47   177  6.0351
  47   178  8.06876
  47   179  6.64508
  47   180  9.55808
  47   181  8.95567
  47   182  9.1855
  47   183  10.1094
  47   184  10.175
  47   185  8.29558
  47   186  7.97827
  47   187  7.31954
  47   188  7.52646
  47   189  6.79845
  47   190  6.57483
  47   191  8.47988
  47   192  9.10645
  47   193  7.97042
  47   194  6.60241
  47   195  6.10029
  47   196  4.97255
  47   197  5.29272
  47   198  8.09648
  47   199  10.4878
  47   200  10.576
  47   201  10.0605
  47   202  9.52153
  47   203  8.0797
  47   204  8.00774
  47   205  8.19851
  47   206  8.61374
  47   207  8.97141
  47   208  10.1943
  47   209  9.44825
  47   210  9.06314
  47   211  9.66943
  47   212  9.0875
  47   213  9.2419
  47   214  6.95199
  47   215  5.91401
  47   216  6.11971
  47   217  6.4447
  47   218  8.63444
  47   219  9.98822
  47   220  8.58138
  47   221  8.19685
  47   222  9.7226
  47   223  10.2143
  47   224  11.1372
  47   225  9.67257
  47   226  10.3293
  47   227  9.33913
  47   228  11.3513
  47   229  10.0998
  47   230  10.2246
  47   231  9.06006
  47   232  9.64246
  47   233  8.41294
  47   234  9.30149
  47   235  8.91313
  47   236  7.90137
  47   237  7.75556
  47   238  8.05448
  47   239  8.88913
  47   240  7.41925
  47   241  7.70122
  47   242  7.98596
  47   243  7.08786
  47   244  9.15105
  47   245  9.76792
  47   246  8.73524
  47   247  5.91496
  47   248  7.25176
  47   249  9.13803
  47   250  8.5709
  47   251  6.5301
  47   252  6.56636
  47   253  9.05302
  47   254  8.56443
  47   255  9.33624
  47   256  8.70848
  47   257  11.2463
  47   258  11.8605
  47   259  11.0594
  47   260  9.76682
  47   261  10.2476
  47   262  8.30028
  47   263  8.19598
  47   264  8.08911
  47   265  7.73673
  47   266  9.86454
  47   267  9.39726
  47   268  10.7229
  47   269  8.3566
  47   270  9.80679
  47   271  8.26554
  47   272  7.44736
  47   273  8.5156
  47   274  9.38789
  47   275  7.0512
  47   276  4.60445
  47   277  4.99211
  47   278  8.65123
  47   279  8.33146
  47   280  5.47484
  47   281  2.44892
  47   282  4.81137
  47   283  6.89209
  47   284  8.42259
  47   285  6.91999
  47   286  5.90814
  47   287  6.41281
  47   288  9.92367
  47   289  10.7585
  47   290  9.80212
  47   291  8.97268
  47   292  9.9721
  47   293  12.6544
  47   294  13.0573
  47   295  10.7832
  47   296  11.7621
  47   297  8.85549
  47   298  7.73885
  47   299  5.84564
  47   300  7.62926
  47   301  8.59687
  47   302  7.33095
  47   303  5.31266
  47   304  3.52982
  47   305  4.41621
  47   306  5.35041
  47   307  8.05995
  47   308  6.99128
  47   309  8.07908
  47   310  9.15061
  47   311  13.6943
  47   312  14.6334
  47   313  11.2351
  47   314  10.0306
  47   315  8.3536
  47   316  8.58192
  47   317  8.95582
  47   318  8.93613
  47   319  9.17561
  47   320  9.5599
  47   321  8.82852
  47   322  9.17696
  47   323  9.03004
  47   324  9.28804
  47   325  8.38143
  47   326  8.08447
  47   327  7.77815
  47   328  8.17334
  47   329  7.35716
  47   330  7.50761
  47   331  7.78248
  47   332  7.24572
  47   333  5.90859
  47   334  6.17967
  47   335  6.7233
  47   336  7.3814
  47   337  6.96767
  47   338  7.19438
  47   339  7.09471
  47   340  6.61444
  47   341  6.04373
  47   342  6.24199
  47   343  7.32062
  47   344  9.86128
  47   345  10.8063
  47   346  11.6454
  47   347  11.1754
  47   348  12.0328
  47   349  11.985
  47   350  11.0478
  47   351  10.2114
  47   352  10.4947
  47   353  12.6881
  47   354  10.4844
  47   355  12.5346
  47   356  7.31044
  47   357  7.4826
  47   358  7.6353
  47   359  8.80636
  47   360  11.0541
  47   361  11.3016
  47   362  9.46961
  47   363  10.0856
  47   364  8.91427
  47   365  8.68475
  47   366  6.82129
  47   367  6.89261
  47   368  6.81414
  47   369  7.56165
  47   370  10.3208
  47   371  10.4191
  47   372  9.3486
  47   373  8.00847
  47   374  8.91084
  47   375  8.88651
  47   376  10.0356
  47   377  8.17979
  47   378  7.68494
  47   379  5.24979
  47   380  5.41068
  47   381  4.6287
  47   382  4.74826
  47   383  4.91604
  47   384  5.94224
  47   385  6.74014
  47   386  9.47558
  47   387  10.3986
  47   388  12.5998
  47   389  9.0366
  47   390  9.40839
  47   391  7.89728
  47   392  8.42435
  47   393  8.56538
  47   394  8.18144
  47   395  9.72299
  47   396  10.1477
  47   397  9.45791
  47   398  8.90071
  47   399  7.99312
  47   400  9.39236
  47   401  9.17076
  47   402  7.62163
  47   403  8.62012
  47   404  8.47754
  47   405  9.95509
  47   406  9.84654
  47   407  9.32399
  47   408  8.83558
  47   409  10.2931
  47   410  11.1556
  47   411  12.6617
  47   412  9.82414
  47   413  9.74038
  47   414  9.96996
  47   415  9.17943
  47   416  7.80472
  47   417  7.68778
  47   418  8.4958
  47   419  8.00744
  47   420  7.50856
  47   421  7.22179
  47   422  8.33165
  47   423  8.56423
  47   424  8.71666
  47   425  9.16367
  47   426  9.557
  47   427  10.6363
  47   428  9.50292
  47   429  9.64102
  47   430  9.10352
  47   431  9.98521
  47   432  9.11601
  47   433  9.62666
  47   434  6.42722
  47   435  8.18058
  47   436  5.45538
  47   437  6.7196
  47   438  4.81411
  47   439  5.5651
  47   440  4.5658
  47   441  3.02923
  47   442  3.27537
  47   443  4.04278
  47   444  4.68771
  47   445  6.02955
  47   446  0.216846
  47   447  3.08473
  47   448  7.70066
  47   449  4.53875
  47   450  -99999
  47   451  -99999
  47   452  -99999
  47   453  -99999
  47   454  -99999
  47   455  -99999
  48    18  -99999
  48    19  -99999
  48    20  -99999
  48    21  -99999
  48    22  -99999
  48    23  -99999
  48    24  -99999
  48    25  -99999
  48    26  -99999
  48    27  -99999
  48    28  -99999
  48    29  -99999
  48    30  -99999
  48    31  -99999
  48    32  -99999
  48    33  -99999
  48    34  -99999
  48    35  -99999
  48    36  -99999
  48    37  -99999
  48    38  -99999
  48    39  -99999
  48    40  -99999
  48    41  -99999
  48    42  -99999
  48    43  -99999
  48    44  -99999
  48    45  -99999
  48    46  -99999
  48    47  0
  48    48  0
  48    49  0
  48    50  0
  48    51  0
  48    52  0
  48    53  0
  48    54  0
  48    55  0
  48    56  0
  48    57  0
  48    58  0
  48    59  0
  48    60  0
  48    61  0
  48    62  0
  48    63  0
  48    64  0
  48    65  13.5716
  48    66  1.03952
  48    67  3.69757
  48    68  5.24656
  48    69  1.58265
  48    70  3.74448
  48    71  6.07331
  48    72  5.06055
  48    73  2.89183
  48    74  0.595484
  48    75  2.19387
  48    76  2.69038
  48    77  5.07115
  48    78  3.24103
  48    79  2.22315
  48    80  0.0732071
  48    81  0.518613
  48    82  3.21768
  48    83  3.69179
  48    84  4.33264
  48    85  4.43771
  48    86  6.37113
  48    87  6.10886
  48    88  5.3162
  48    89  4.80353
  48    90  3.54901
  48    91  3.94344
  48    92  3.14844
  48    93  4.18456
  48    94  6.01375
  48    95  7.23888
  48    96  5.76549
  48    97  2.40556
  48    98  3.97891
  48    99  5.07819
  48   100  6.53011
  48   101  5.98385
  48   102  5.12787
  48   103  5.30947
  48   104  5.70702
  48   105  8.71312
  48   106  8.86017
  48   107  6.79901
  48   108  6.1531
  48   109  6.55568
  48   110  7.83293
  48   111  7.34148
  48   112  6.09824
  48   113  6.98411
  48   114  7.02516
  48   115  8.09053
  48   116  8.58274
  48   117  7.38838
  48   118  7.83071
  48   119  6.77413
  48   120  6.92043
  48   121  7.55644
  48   122  7.12171
  48   123  10.2499
  48   124  9.01381
  48   125  10.5671
  48   126  10.4712
  48   127  10.672
  48   128  8.56096
  48   129  8.83565
  48   130  9.04454
  48   131  10.2484
  48   132  11.9333
  48   133  10.2656
  48   134  12.458
  48   135  11.5376
  48   136  10.8929
  48   137  11.1848
  48   138  13.9089
  48   139  18.5616
  48   140  19.5179
  48   141  17.5683
  48   142  15.9837
  48   143  16.0541
  48   144  14.7916
  48   145  16.6492
  48   146  23.2702
  48   147  18.3882
  48   148  15.7793
  48   149  12.5099
  48   150  14.2602
  48   151  15.7841
  48   152  15.0101
  48   153  13.7292
  48   154  15.2832
  48   155  12.1642
  48   156  11.6465
  48   157  10.2925
  48   158  10.636
  48   159  10.047
  48   160  9.26196
  48   161  12.1194
  48   162  12.0078
  48   163  12.0248
  48   164  11.5815
  48   165  12.3852
  48   166  11.537
  48   167  11.6065
  48   168  9.66377
  48   169  9.55663
  48   170  8.85988
  48   171  9.62528
  48   172  9.20044
  48   173  8.97793
  48   174  6.87035
  48   175  6.59551
  48   176  6.08266
  48   177  7.13723
  48   178  8.71428
  48   179  7.66905
  48   180  9.824
  48   181  8.87592
  48   182  9.07495
  48   183  9.61967
  48   184  9.22891
  48   185  7.4826
  48   186  7.89446
  48   187  7.0807
  48   188  6.90279
  48   189  5.62064
  48   190  5.64525
  48   191  7.96323
  48   192  8.92749
  48   193  8.03254
  48   194  6.51598
  48   195  5.72777
  48   196  5.27915
  48   197  5.79909
  48   198  7.18378
  48   199  9.95796
  48   200  9.63495
  48   201  8.82769
  48   202  8.52965
  48   203  9.06084
  48   204  7.50087
  48   205  7.53415
  48   206  7.41973
  48   207  8.39901
  48   208  8.90784
  48   209  8.85028
  48   210  9.89532
  48   211  12.3989
  48   212  13.5217
  48   213  10.9556
  48   214  8.91455
  48   215  7.95418
  48   216  7.40772
  48   217  7.64797
  48   218  9.87997
  48   219  9.67663
  48   220  8.62588
  48   221  8.82487
  48   222  11.4015
  48   223  11.0765
  48   224  12.6062
  48   225  11.4122
  48   226  13.1478
  48   227  12.146
  48   228  13.2925
  48   229  12.0887
  48   230  9.66139
  48   231  10.114
  48   232  9.85132
  48   233  11.0395
  48   234  10.0644
  48   235  8.78544
  48   236  6.20453
  48   237  5.52033
  48   238  6.28286
  48   239  6.30207
  48   240  5.40346
  48   241  7.57723
  48   242  8.19239
  48   243  8.09276
  48   244  8.88513
  48   245  7.81863
  48   246  8.08049
  48   247  6.29985
  48   248  7.96904
  48   249  8.93334
  48   250  8.4585
  48   251  6.95129
  48   252  7.01434
  48   253  9.03361
  48   254  10.1478
  48   255  10.5523
  48   256  9.37998
  48   257  10.2684
  48   258  11.5401
  48   259  11.297
  48   260  11.0503
  48   261  9.82787
  48   262  8.78084
  48   263  8.73263
  48   264  9.13969
  48   265  6.8861
  48   266  7.54891
  48   267  7.6757
  48   268  9.909
  48   269  8.14922
  48   270  9.06214
  48   271  6.92032
  48   272  6.79907
  48   273  7.75086
  48   274  8.55728
  48   275  6.20721
  48   276  5.33115
  48   277  3.71426
  48   278  4.71333
  48   279  3.54586
  48   280  3.37888
  48   281  3.22586
  48   282  7.37836
  48   283  9.58971
  48   284  10.3203
  48   285  7.07381
  48   286  4.82342
  48   287  3.04506
  48   288  6.76784
  48   289  10.0239
  48   290  10.6394
  48   291  10.271
  48   292  10.0727
  48   293  12.7352
  48   294  12.6163
  48   295  9.71235
  48   296  9.76086
  48   297  9.24811
  48   298  9.28071
  48   299  8.01511
  48   300  7.97935
  48   301  9.66082
  48   302  9.70515
  48   303  8.29706
  48   304  6.71471
  48   305  6.4468
  48   306  6.61006
  48   307  9.39543
  48   308  7.32151
  48   309  8.10342
  48   310  7.55484
  48   311  12.1379
  48   312  12.9905
  48   313  11.2827
  48   314  9.82085
  48   315  8.56418
  48   316  8.87857
  48   317  9.43268
  48   318  9.76001
  48   319  10.4444
  48   320  11.287
  48   321  10.4402
  48   322  10.8293
  48   323  10.6256
  48   324  10.0565
  48   325  8.97811
  48   326  9.54629
  48   327  9.42258
  48   328  10.0721
  48   329  8.71411
  48   330  10.1327
  48   331  10.8876
  48   332  11.0736
  48   333  8.55813
  48   334  7.99452
  48   335  6.65749
  48   336  7.45144
  48   337  7.54672
  48   338  7.25288
  48   339  6.68494
  48   340  5.68422
  48   341  6.44266
  48   342  7.48029
  48   343  8.22518
  48   344  10.0801
  48   345  10.3242
  48   346  10.9165
  48   347  10.7337
  48   348  10.4013
  48   349  10.4772
  48   350  9.06648
  48   351  8.51315
  48   352  9.22301
  48   353  10.5158
  48   354  10.7401
  48   355  13.8998
  48   356  10.014
  48   357  10.4405
  48   358  9.49716
  48   359  9.98467
  48   360  13.9968
  48   361  9.13012
  48   362  9.81809
  48   363  8.7206
  48   364  9.06775
  48   365  8.57137
  48   366  8.69913
  48   367  6.70902
  48   368  6.4648
  48   369  6.60352
  48   370  7.83621
  48   371  11.1177
  48   372  8.21581
  48   373  8.86367
  48   374  7.90111
  48   375  8.16396
  48   376  9.5687
  48   377  7.99083
  48   378  7.48133
  48   379  5.0426
  48   380  5.16165
  48   381  3.78888
  48   382  4.73286
  48   383  4.10017
  48   384  5.3772
  48   385  5.97907
  48   386  9.53051
  48   387  10.4111
  48   388  9.61141
  48   389  7.9472
  48   390  7.48476
  48   391  7.75694
  48   392  9.26411
  48   393  7.92689
  48   394  9.66041
  48   395  8.60248
  48   396  10.0397
  48   397  10.6237
  48   398  10.5768
  48   399  9.40749
  48   400  9.69073
  48   401  9.7602
  48   402  8.3977
  48   403  9.29943
  48   404  9.37181
  48   405  10.3908
  48   406  9.81981
  48   407  9.9821
  48   408  10.3656
  48   409  13.3197
  48   410  12.9963
  48   411  13.7404
  48   412  9.8767
  48   413  12.0837
  48   414  12.2009
  48   415  11.173
  48   416  8.355
  48   417  8.39868
  48   418  8.63745
  48   419  8.85712
  48   420  7.78771
  48   421  7.29683
  48   422  8.34238
  48   423  9.42027
  48   424  9.33121
  48   425  10.1982
  48   426  9.70909
  48   427  10.1528
  48   428  9.47991
  48   429  9.59868
  48   430  9.84075
  48   431  9.02026
  48   432  8.8688
  48   433  9.62268
  48   434  7.36502
  48   435  9.29178
  48   436  8.85781
  48   437  9.86738
  48   438  8.41579
  48   439  8.09482
  48   440  7.03802
  48   441  5.12451
  48   442  7.10639
  48   443  5.95535
  48   444  4.58989
  48   445  2.62019
  48   446  3.0327
  48   447  1.48266
  48   448  11.5632
  48   449  5.1991
  48   450  -99999
  48   451  -99999
  48   452  -99999
  48   453  -99999
  48   454  -99999
  48   455  -99999
  49    18  -99999
  49    19  -99999
  49    20  -99999
  49    21  -99999
  49    22  -99999
  49    23  -99999
  49    24  -99999
  49    25  -99999
  49    26  -99999
  49    27  -99999
  49    28  -99999
  49    29  -99999
  49    30  -99999
  49    31  -99999
  49    32  -99999
  49    33  -99999
  49    34  -99999
  49    35  -99999
  49    36  -99999
  49    37  -99999
  49    38  -99999
  49    39  -99999
  49    40  -99999
  49    41  -99999
  49    42  -99999
  49    43  -99999
  49    44  -99999
  49    45  -99999
  49    46  -99999
  49    47  0
  49    48  0
  49    49  0
  49    50  0
  49    51  0
  49    52  0
  49    53  0
  49    54  0
  49    55  0
  49    56  0
  49    57  0
  49    58  0
  49    59  0
  49    60  0
  49    61  0
  49    62  0
  49    63  0
  49    64  0
  49    65  2.37476
  49    66  1.6443
  49    67  6.2428
  49    68  4.35754
  49    69  2.00731
  49    70  4.78594
  49    71  8.07041
  49    72  7.23814
  49    73  1.62565
  49    74  1.95579
  49    75  0.0736111
  49    76  1.34198
  49    77  5.11349
  49    78  3.39871
  49    79  1.53117
  49    80  1.2677
  49    81  3.09321
  49    82  4.52434
  49    83  3.72618
  49    84  2.84713
  49    85  2.85662
  49    86  4.21147
  49    87  4.63486
  49    88  3.39435
  49    89  2.26078
  49    90  3.92221
  49    91  2.6247
  49    92  2.63622
  49    93  2.79538
  49    94  4.27094
  49    95  5.18768
  49    96  3.00749
  49    97  1.77268
  49    98  2.90294
  49    99  5.94081
  49   100  7.19814
  49   101  6.55532
  49   102  6.71325
  49   103  6.07587
  49   104  6.84599
  49   105  9.67564
  49   106  9.3337
  49   107  7.65859
  49   108  5.96152
  49   109  5.45225
  49   110  6.82141
  49   111  6.50909
  49   112  6.36694
  49   113  7.80484
  49   114  7.75256
  49   115  8.14038
  49   116  7.57895
  49   117  8.53656
  49   118  7.54811
  49   119  6.74189
  49   120  6.7106
  49   121  8.02856
  49   122  8.98569
  49   123  9.62559
  49   124  9.34103
  49   125  10.3431
  49   126  10.715
  49   127  11.7304
  49   128  10.3661
  49   129  10.8342
  49   130  10.1645
  49   131  12.4016
  49   132  13.9271
  49   133  14.2051
  49   134  16.1193
  49   135  13.1514
  49   136  13.8054
  49   137  11.4798
  49   138  14.959
  49   139  15.9372
  49   140  17.2213
  49   141  16.2729
  49   142  16.5572
  49   143  13.2714
  49   144  13.1285
  49   145  15.6563
  49   146  16.7104
  49   147  15.1405
  49   148  12.6873
  49   149  9.8152
  49   150  12.3715
  49   151  13.119
  49   152  14.8607
  49   153  12.5464
  49   154  12.2459
  49   155  8.77008
  49   156  7.50347
  49   157  9.91224
  49   158  8.76355
  49   159  9.74949
  49   160  9.46279
  49   161  12.4118
  49   162  13.3135
  49   163  11.3055
  49   164  9.46652
  49   165  9.31702
  49   166  8.63006
  49   167  10.0939
  49   168  8.54624
  49   169  10.1847
  49   170  10.0232
  49   171  12.5424
  49   172  9.56443
  49   173  8.71148
  49   174  7.57669
  49   175  6.09005
  49   176  5.79264
  49   177  7.45059
  49   178  8.756
  49   179  8.43109
  49   180  10.2311
  49   181  8.61001
  49   182  10.3162
  49   183  9.24703
  49   184  9.50432
  49   185  7.86893
  49   186  9.61092
  49   187  8.96978
  49   188  9.51938
  49   189  8.38321
  49   190  9.91321
  49   191  9.63479
  49   192  9.52714
  49   193  8.76775
  49   194  8.31515
  49   195  9.36139
  49   196  7.40728
  49   197  6.95644
  49   198  7.92045
  49   199  9.61189
  49   200  9.02894
  49   201  7.78167
  49   202  7.91601
  49   203  8.35908
  49   204  7.46086
  49   205  7.62948
  49   206  7.47938
  49   207  9.02906
  49   208  7.80463
  49   209  9.07288
  49   210  8.78511
  49   211  11.8009
  49   212  13.6847
  49   213  10.8479
  49   214  9.70016
  49   215  8.87225
  49   216  9.92302
  49   217  8.75387
  49   218  10.3407
  49   219  9.27781
  49   220  8.20794
  49   221  8.34573
  49   222  9.78751
  49   223  8.72989
  49   224  9.86072
  49   225  11.2019
  49   226  11.3258
  49   227  11.9863
  49   228  11.5718
  49   229  9.82238
  49   230  7.71516
  49   231  8.05536
  49   232  8.26229
  49   233  9.52855
  49   234  8.49173
  49   235  9.57342
  49   236  6.72033
  49   237  6.65906
  49   238  7.07597
  49   239  7.31346
  49   240  8.6314
  49   241  10.0813
  49   242  10.1296
  49   243  9.11646
  49   244  8.70478
  49   245  7.33163
  49   246  7.86369
  49   247  7.11874
  49   248  8.86836
  49   249  8.55858
  49   250  9.31266
  49   251  11.3078
  49   252  10.1034
  49   253  9.86018
  49   254  12.0671
  49   255  10.6909
  49   256  10.0827
  49   257  9.91252
  49   258  9.25289
  49   259  8.80812
  49   260  11.1661
  49   261  8.84128
  49   262  9.62806
  49   263  9.13243
  49   264  10.4652
  49   265  7.81937
  49   266  9.37591
  49   267  8.94668
  49   268  9.72484
  49   269  5.45626
  49   270  5.56293
  49   271  5.79491
  49   272  7.78624
  49   273  7.58965
  49   274  7.71002
  49   275  5.51234
  49   276  5.11864
  49   277  2.96686
  49   278  4.00232
  49   279  3.36428
  49   280  4.16686
  49   281  4.45672
  49   282  6.99966
  49   283  7.17038
  49   284  7.47706
  49   285  5.61026
  49   286  6.17742
  49   287  5.69772
  49   288  9.34268
  49   289  10.6369
  49   290  10.705
  49   291  10.2438
  49   292  9.93483
  49   293  9.54019
  49   294  10.012
  49   295  8.45229
  49   296  10.4961
  49   297  10.2908
  49   298  9.77024
  49   299  7.79419
  49   300  7.65954
  49   301  8.73272
  49   302  9.27515
  49   303  7.4065
  49   304  6.7174
  49   305  6.18615
  49   306  7.83217
  49   307  10.0276
  49   308  8.34778
  49   309  8.69128
  49   310  9.25065
  49   311  13.1592
  49   312  12.9009
  49   313  11.1941
  49   314  9.37653
  49   315  7.50978
  49   316  7.11545
  49   317  8.52638
  49   318  9.87626
  49   319  11.1234
  49   320  11.9315
  49   321  11.1291
  49   322  11.0792
  49   323  11.2278
  49   324  9.57356
  49   325  8.7058
  49   326  8.08814
  49   327  8.68778
  49   328  9.68325
  49   329  9.49175
  49   330  10.9007
  49   331  12.2599
  49   332  12.4029
  49   333  10.1256
  49   334  9.72392
  49   335  7.68691
  49   336  7.41782
  49   337  6.58688
  49   338  5.94106
  49   339  6.52816
  49   340  6.11174
  49   341  6.7819
  49   342  7.21344
  49   343  7.38715
  49   344  9.24538
  49   345  9.7643
  49   346  10.6127
  49   347  10.0296
  49   348  10.1627
  49   349  10.342
  49   350  9.5762
  49   351  9.04987
  49   352  7.70531
  49   353  9.78663
  49   354  10.6349
  49   355  11.6969
  49   356  10.463
  49   357  10.0712
  49   358  8.12869
  49   359  10.5979
  49   360  13.9613
  49   361  11.4134
  49   362  10.036
  49   363  9.46442
  49   364  8.05272
  49   365  9.61045
  49   366  9.0947
  49   367  8.3604
  49   368  7.15878
  49   369  6.64741
  49   370  8.64698
  49   371  9.90303
  49   372  10.1322
  49   373  9.58876
  49   374  9.04439
  49   375  8.87404
  49   376  7.56833
  49   377  8.38752
  49   378  6.20735
  49   379  6.80228
  49   380  6.11592
  49   381  5.32312
  49   382  4.2672
  49   383  4.21078
  49   384  4.53919
  49   385  6.35549
  49   386  8.27185
  49   387  10.6441
  49   388  8.4353
  49   389  7.96675
  49   390  7.63446
  49   391  6.95401
  49   392  8.17843
  49   393  6.50427
  49   394  8.46341
  49   395  7.26268
  49   396  9.13164
  49   397  10.4186
  49   398  9.26504
  49   399  9.70917
  49   400  7.50246
  49   401  8.92818
  49   402  7.98651
  49   403  7.26324
  49   404  9.12316
  49   405  9.59919
  49   406  8.79932
  49   407  9.8065
  49   408  9.36661
  49   409  14.1485
  49   410  13.2493
  49   411  14.2885
  49   412  10.4698
  49   413  12.8862
  49   414  13.2251
  49   415  12.8111
  49   416  8.18156
  49   417  8.6197
  49   418  8.61924
  49   419  8.04456
  49   420  7.92523
  49   421  9.05687
  49   422  10.7366
  49   423  12.9235
  49   424  12.5495
  49   425  13.699
  49   426  12.7926
  49   427  12.7749
  49   428  11.7053
  49   429  9.96341
  49   430  9.22351
  49   431  9.67586
  49   432  9.0494
  49   433  9.43927
  49   434  7.90656
  49   435  9.21148
  49   436  9.01382
  49   437  8.38658
  49   438  6.48546
  49   439  6.57144
  49   440  5.25144
  49   441  3.86261
  49   442  4.11566
  49   443  3.42856
  49   444  0.770395
  49   445  2.16883
  49   446  8.59019
  49   447  0.566211
  49   448  32.968
  49   449  -99999
  49   450  -99999
  49   451  -99999
  49   452  -99999
  49   453  -99999
  49   454  -99999
  49   455  -99999
  50    18  -99999
  50    19  -99999
  50    20  -99999
  50    21  -99999
  50    22  -99999
  50    23  -99999
  50    24  -99999
  50    25  -99999
  50    26  -99999
  50    27  -99999
  50    28  -99999
  50    29  -99999
  50    30  -99999
  50    31  -99999
  50    32  -99999
  50    33  -99999
  50    34  -99999
  50    35  -99999
  50    36  -99999
  50    37  -99999
  50    38  -99999
  50    39  -99999
  50    40  -99999
  50    41  -99999
  50    42  -99999
  50    43  -99999
  50    44  -99999
  50    45  -99999
  50    46  -99999
  50    47  0
  50    48  0
  50    49  0
  50    50  0
  50    51  0
  50    52  0
  50    53  0
  50    54  0
  50    55  0
  50    56  0
  50    57  0
  50    58  0
  50    59  0
  50    60  0
  50    61  0
  50    62  0
  50    63  0
  50    64  0
  50    65  46.5697
  50    66  10.3359
  50    67  11.1041
  50    68  4.02749
  50    69  0.951023
  50    70  2.43504
  50    71  4.8929
  50    72  7.9339
  50    73  4.18707
  50    74  3.02378
  50    75  3.00106
  50    76  3.28541
  50    77  4.6906
  50    78  4.00533
  50    79  1.89882
  50    80  2.74385
  50    81  4.2191
  50    82  5.52043
  50    83  5.99608
  50    84  4.65664
  50    85  4.64221
  50    86  5.92911
  50    87  6.13126
  50    88  5.44883
  50    89  4.21582
  50    90  5.19395
  50    91  3.77945
  50    92  2.97586
  50    93  2.77295
  50    94  3.5432
  50    95  4.9114
  50    96  3.49007
  50    97  1.77781
  50    98  2.43694
  50    99  4.6668
  50   100  6.08875
  50   101  6.46196
  50   102  5.38671
  50   103  5.13502
  50   104  7.6894
  50   105  8.98716
  50   106  8.32724
  50   107  6.88605
  50   108  5.99425
  50   109  6.2274
  50   110  5.78259
  50   111  5.33645
  50   112  7.11536
  50   113  7.86187
  50   114  9.13552
  50   115  7.63329
  50   116  6.77999
  50   117  7.88271
  50   118  6.67906
  50   119  7.06712
  50   120  5.03514
  50   121  5.54545
  50   122  6.53777
  50   123  6.86112
  50   124  9.5616
  50   125  7.72026
  50   126  9.92912
  50   127  9.99171
  50   128  10.3842
  50   129  9.47237
  50   130  7.98588
  50   131  10.4093
  50   132  12.0894
  50   133  15.6241
  50   134  14.5534
  50   135  14.1133
  50   136  13.0249
  50   137  11.2833
  50   138  13.3918
  50   139  13.6434
  50   140  18.0213
  50   141  16.3054
  50   142  16.02
  50   143  11.6891
  50   144  14.3947
  50   145  13.7115
  50   146  15.3033
  50   147  15.4977
  50   148  13.7668
  50   149  14.0504
  50   150  15.583
  50   151  14.2609
  50   152  13.4091
  50   153  12.6041
  50   154  11.8718
  50   155  9.95825
  50   156  10.1362
  50   157  12.324
  50   158  12.8457
  50   159  13.271
  50   160  12.201
  50   161  12.7522
  50   162  14.2795
  50   163  14.1
  50   164  10.2376
  50   165  8.69294
  50   166  7.13363
  50   167  10.119
  50   168  7.19571
  50   169  9.95834
  50   170  10.8368
  50   171  14.182
  50   172  10.9346
  50   173  9.99739
  50   174  8.22895
  50   175  6.4792
  50   176  5.47442
  50   177  8.64849
  50   178  8.69357
  50   179  9.8825
  50   180  11.9289
  50   181  10.3244
  50   182  11.0507
  50   183  9.37654
  50   184  9.68785
  50   185  8.89533
  50   186  8.39798
  50   187  7.2601
  50   188  7.89283
  50   189  9.7724
  50   190  9.91015
  50   191  9.77142
  50   192  8.63551
  50   193  7.73865
  50   194  9.20491
  50   195  9.15503
  50   196  8.73957
  50   197  7.62899
  50   198  8.52044
  50   199  9.52847
  50   200  10.2062
  50   201  9.28439
  50   202  9.72657
  50   203  9.13461
  50   204  7.94096
  50   205  10.0155
  50   206  8.69173
  50   207  10.2433
  50   208  8.34098
  50   209  9.30345
  50   210  8.66019
  50   211  10.5803
  50   212  13.0929
  50   213  10.7256
  50   214  11.0061
  50   215  10.0915
  50   216  10.8901
  50   217  8.62432
  50   218  9.22235
  50   219  8.91562
  50   220  10.2687
  50   221  9.62854
  50   222  10.3682
  50   223  9.50329
  50   224  10.3323
  50   225  10.2404
  50   226  9.32768
  50   227  10.1621
  50   228  9.62797
  50   229  9.0833
  50   230  7.01635
  50   231  7.48092
  50   232  8.6883
  50   233  8.78154
  50   234  7.71941
  50   235  9.29567
  50   236  6.95728
  50   237  7.59477
  50   238  7.10679
  50   239  7.77076
  50   240  9.50453
  50   241  10.4679
  50   242  9.81011
  50   243  10.6149
  50   244  8.29202
  50   245  6.99458
  50   246  6.40355
  50   247  7.92044
  50   248  7.51189
  50   249  7.39744
  50   250  8.18209
  50   251  10.3186
  50   252  9.63544
  50   253  10.9918
  50   254  12.823
  50   255  11.3345
  50   256  10.0661
  50   257  11.3356
  50   258  9.92881
  50   259  8.29275
  50   260  12.232
  50   261  11.1459
  50   262  13.0655
  50   263  11.1048
  50   264  10.9475
  50   265  9.31804
  50   266  10.1217
  50   267  9.22981
  50   268  9.9797
  50   269  7.18621
  50   270  7.51186
  50   271  8.28121
  50   272  8.74549
  50   273  7.08854
  50   274  6.64299
  50   275  5.39375
  50   276  3.95419
  50   277  1.97774
  50   278  4.22622
  50   279  5.39564
  50   280  6.6556
  50   281  5.89916
  50   282  6.07178
  50   283  5.27903
  50   284  4.61316
  50   285  5.07208
  50   286  6.94064
  50   287  8.38738
  50   288  10.9917
  50   289  10.0169
  50   290  9.58935
  50   291  9.18514
  50   292  10.5381
  50   293  9.68774
  50   294  9.59183
  50   295  9.89845
  50   296  11.9339
  50   297  11.1697
  50   298  8.73406
  50   299  6.89136
  50   300  6.7158
  50   301  7.7417
  50   302  8.68089
  50   303  7.79855
  50   304  6.85224
  50   305  7.22517
  50   306  9.94362
  50   307  11.8239
  50   308  10.4633
  50   309  9.6973
  50   310  11.8728
  50   311  16.1722
  50   312  15.8164
  50   313  13.4591
  50   314  12.1715
  50   315  10.4992
  50   316  10.0926
  50   317  11.0154
  50   318  12.2525
  50   319  12.3992
  50   320  12.8268
  50   321  12.1094
  50   322  12.0113
  50   323  12.6044
  50   324  10.7379
  50   325  10.5551
  50   326  8.66734
  50   327  9.94036
  50   328  9.93036
  50   329  13.4352
  50   330  13.6944
  50   331  12.8261
  50   332  12.2319
  50   333  11.0906
  50   334  12.2125
  50   335  10.9688
  50   336  10.0016
  50   337  8.43204
  50   338  7.44506
  50   339  8.67877
  50   340  9.48427
  50   341  9.924
  50   342  10.1843
  50   343  9.59795
  50   344  12.0378
  50   345  11.2017
  50   346  12.1591
  50   347  10.628
  50   348  11.7823
  50   349  11.3554
  50   350  11.5523
  50   351  10.6274
  50   352  8.68997
  50   353  8.09908
  50   354  9.14169
  50   355  11.6858
  50   356  10.939
  50   357  9.67296
  50   358  9.04147
  50   359  13.0696
  50   360  12.9525
  50   361  11.8609
  50   362  9.08087
  50   363  8.33874
  50   364  7.76433
  50   365  6.99361
  50   366  9.20049
  50   367  6.42889
  50   368  7.64501
  50   369  7.19807
  50   370  8.55336
  50   371  11.0076
  50   372  10.0042
  50   373  10.6801
  50   374  8.45578
  50   375  8.95204
  50   376  7.34628
  50   377  8.17434
  50   378  6.08124
  50   379  6.98037
  50   380  5.99101
  50   381  5.65861
  50   382  4.0518
  50   383  4.26265
  50   384  3.78774
  50   385  5.87779
  50   386  7.79461
  50   387  8.9702
  50   388  7.54985
  50   389  6.90852
  50   390  7.56859
  50   391  6.65478
  50   392  5.99051
  50   393  7.56457
  50   394  9.14016
  50   395  9.52995
  50   396  9.38455
  50   397  11.1367
  50   398  9.65345
  50   399  10.3336
  50   400  8.19561
  50   401  9.49911
  50   402  8.23799
  50   403  7.59021
  50   404  9.98343
  50   405  11.3074
  50   406  11.2015
  50   407  12.3987
  50   408  11.276
  50   409  14.7697
  50   410  13.6255
  50   411  15.4512
  50   412  12.4723
  50   413  12.7263
  50   414  11.8188
  50   415  14.0459
  50   416  11.0224
  50   417  10.4988
  50   418  10.1731
  50   419  11.235
  50   420  9.80361
  50   421  9.83262
  50   422  12.0681
  50   423  13.6236
  50   424  13.5337
  50   425  11.142
  50   426  10.4126
  50   427  10.3213
  50   428  10.1633
  50   429  10.5207
  50   430  10.0662
  50   431  9.93793
  50   432  9.53349
  50   433  10.3956
  50   434  11.2292
  50   435  11.8804
  50   436  12.6771
  50   437  10.2896
  50   438  10.2753
  50   439  7.15584
  50   440  7.83843
  50   441  4.40687
  50   442  2.57768
  50   443  1.49959
  50   444  3.85688
  50   445  0.16941
  50   446  8.71024
  50   447  2.4247
  50   448  2.81298
  50   449  -99999
  50   450  -99999
  50   451  -99999
  50   452  -99999
  50   453  -99999
  50   454  -99999
  50   455  -99999
  51    18  -99999
  51    19  -99999
  51    20  -99999
  51    21  -99999
  51    22  -99999
  51    23  -99999
  51    24  -99999
  51    25  -99999
  51    26  -99999
  51    27  -99999
  51    28  -99999
  51    29  -99999
  51    30  -99999
  51    31  -99999
  51    32  -99999
  51    33  -99999
  51    34  -99999
  51    35  -99999
  51    36  -99999
  51    37  -99999
  51    38  -99999
  51    39  -99999
  51    40  -99999
  51    41  -99999
  51    42  -99999
  51    43  -99999
  51    44  -99999
  51    45  -99999
  51    46  -99999
  51    47  0
  51    48  0
  51    49  0
  51    50  0
  51    51  0
  51    52  0
  51    53  0
  51    54  0
  51    55  0
  51    56  0
  51    57  0
  51    58  0
  51    59  0
  51    60  0
  51    61  0
  51    62  0
  51    63  0
  51    64  0
  51    65  15.8507
  51    66  16.1729
  51    67  11.0886
  51    68  2.47156
  51    69  2.12682
  51    70  8.09553
  51    71  7.43558
  51    72  7.05153
  51    73  5.64855
  51    74  7.96871
  51    75  5.90304
  51    76  4.58875
  51    77  2.16666
  51    78  0.806382
  51    79  0.659733
  51    80  1.68973
  51    81  2.66631
  51    82  3.02109
  51    83  6.3078
  51    84  6.27407
  51    85  6.18804
  51    86  4.06202
  51    87  4.93114
  51    88  4.68625
  51    89  5.38884
  51    90  4.2535
  51    91  2.84431
  51    92  2.46317
  51    93  2.23072
  51    94  4.29501
  51    95  4.83734
  51    96  3.8251
  51    97  2.24382
  51    98  2.85607
  51    99  4.60413
  51   100  4.39191
  51   101  3.91742
  51   102  3.5486
  51   103  5.97156
  51   104  6.89323
  51   105  7.32226
  51   106  8.14298
  51   107  6.38195
  51   108  6.55921
  51   109  6.76142
  51   110  5.73568
  51   111  4.50265
  51   112  5.26475
  51   113  5.5759
  51   114  8.20179
  51   115  7.81608
  51   116  9.05466
  51   117  7.98473
  51   118  8.42314
  51   119  7.92297
  51   120  6.55844
  51   121  7.47099
  51   122  7.59231
  51   123  9.13243
  51   124  9.66744
  51   125  7.40346
  51   126  9.09933
  51   127  9.24843
  51   128  9.37344
  51   129  7.93252
  51   130  8.72256
  51   131  10.6351
  51   132  14.1396
  51   133  14.2482
  51   134  14.1634
  51   135  11.0402
  51   136  11.2792
  51   137  11.4326
  51   138  12.7288
  51   139  12.1577
  51   140  12.3894
  51   141  11.3629
  51   142  14.0714
  51   143  11.5701
  51   144  12.7846
  51   145  10.4539
  51   146  10.8538
  51   147  8.8965
  51   148  10.8626
  51   149  11.5961
  51   150  15.2745
  51   151  9.21588
  51   152  7.8292
  51   153  8.61705
  51   154  8.65439
  51   155  9.72462
  51   156  8.54559
  51   157  9.39727
  51   158  9.06468
  51   159  10.6279
  51   160  8.56294
  51   161  8.87628
  51   162  11.7716
  51   163  11.4377
  51   164  9.0884
  51   165  7.81006
  51   166  7.80212
  51   167  7.88568
  51   168  5.97673
  51   169  8.21812
  51   170  10.408
  51   171  11.4
  51   172  8.82651
  51   173  8.26259
  51   174  7.54115
  51   175  6.04749
  51   176  4.89634
  51   177  8.19584
  51   178  7.34771
  51   179  11.1285
  51   180  10.6895
  51   181  11.3171
  51   182  11.2012
  51   183  9.88141
  51   184  9.6181
  51   185  8.77655
  51   186  7.62689
  51   187  7.50441
  51   188  8.08049
  51   189  10.4499
  51   190  10.139
  51   191  10.3406
  51   192  8.47566
  51   193  7.28877
  51   194  7.69155
  51   195  7.55771
  51   196  7.76714
  51   197  7.13927
  51   198  7.39571
  51   199  7.78934
  51   200  8.28387
  51   201  8.68028
  51   202  8.94605
  51   203  8.92341
  51   204  8.6409
  51   205  10.6876
  51   206  11.7818
  51   207  9.01112
  51   208  7.63759
  51   209  8.06749
  51   210  9.05329
  51   211  8.71867
  51   212  10.3108
  51   213  10.3911
  51   214  9.28697
  51   215  8.60375
  51   216  9.87619
  51   217  8.98777
  51   218  8.02167
  51   219  8.55579
  51   220  9.79338
  51   221  9.36043
  51   222  8.79736
  51   223  9.28411
  51   224  8.7972
  51   225  9.07375
  51   226  7.55144
  51   227  8.9938
  51   228  9.37501
  51   229  9.06432
  51   230  9.42774
  51   231  9.08496
  51   232  9.22112
  51   233  9.00186
  51   234  9.49943
  51   235  9.33261
  51   236  8.93146
  51   237  8.82532
  51   238  9.16491
  51   239  9.43806
  51   240  8.76135
  51   241  8.46995
  51   242  9.80732
  51   243  10.2198
  51   244  9.30417
  51   245  8.35371
  51   246  7.45786
  51   247  8.71414
  51   248  6.76226
  51   249  8.17118
  51   250  7.80373
  51   251  9.28133
  51   252  7.96041
  51   253  10.1363
  51   254  9.89378
  51   255  9.07711
  51   256  7.77365
  51   257  10.5867
  51   258  9.96735
  51   259  8.38751
  51   260  11.8287
  51   261  12.2312
  51   262  13.9427
  51   263  10.7217
  51   264  9.98363
  51   265  10.025
  51   266  9.92637
  51   267  9.2686
  51   268  10.5496
  51   269  9.80926
  51   270  8.62797
  51   271  5.98457
  51   272  5.40515
  51   273  5.03498
  51   274  4.83431
  51   275  4.0243
  51   276  4.05415
  51   277  3.78214
  51   278  6.28798
  51   279  5.65995
  51   280  6.14734
  51   281  6.13798
  51   282  7.19425
  51   283  6.17282
  51   284  4.05575
  51   285  5.32207
  51   286  7.34011
  51   287  9.43341
  51   288  11.8317
  51   289  10.959
  51   290  11.4163
  51   291  11.4082
  51   292  13.5072
  51   293  11.1715
  51   294  9.69904
  51   295  9.79559
  51   296  11.9045
  51   297  11.4613
  51   298  9.9033
  51   299  8.23609
  51   300  8.47624
  51   301  8.25929
  51   302  9.19574
  51   303  6.72515
  51   304  4.93777
  51   305  4.99115
  51   306  8.9509
  51   307  9.04673
  51   308  9.79806
  51   309  9.79459
  51   310  13.8675
  51   311  17.0238
  51   312  14.1764
  51   313  11.3121
  51   314  10.7683
  51   315  10.2763
  51   316  10.398
  51   317  12.0093
  51   318  13.3016
  51   319  12.5132
  51   320  12.5607
  51   321  12.1735
  51   322  13.0132
  51   323  13.9733
  51   324  12.3611
  51   325  12.0238
  51   326  9.67048
  51   327  10.4148
  51   328  10.4105
  51   329  12.038
  51   330  14.1595
  51   331  12.794
  51   332  11.7876
  51   333  10.7812
  51   334  11.9216
  51   335  12.2758
  51   336  10.5395
  51   337  8.59654
  51   338  7.25176
  51   339  8.56365
  51   340  10.3762
  51   341  10.6347
  51   342  11.1846
  51   343  9.87887
  51   344  12.2283
  51   345  10.9774
  51   346  11.2001
  51   347  9.81868
  51   348  10.5834
  51   349  10.8183
  51   350  11.5876
  51   351  11.341
  51   352  8.92863
  51   353  9.10016
  51   354  9.82154
  51   355  10.831
  51   356  8.60779
  51   357  7.20321
  51   358  6.80553
  51   359  12.1075
  51   360  12.3053
  51   361  10.5969
  51   362  5.92534
  51   363  6.97995
  51   364  5.98707
  51   365  6.50481
  51   366  6.51169
  51   367  5.52317
  51   368  5.32973
  51   369  6.762
  51   370  10.0616
  51   371  14.8438
  51   372  12.7639
  51   373  11.1905
  51   374  10.6374
  51   375  9.17042
  51   376  9.60087
  51   377  8.47459
  51   378  7.89351
  51   379  6.45411
  51   380  6.79093
  51   381  5.58368
  51   382  5.09419
  51   383  4.03978
  51   384  4.89114
  51   385  6.2727
  51   386  9.15417
  51   387  8.84365
  51   388  9.63597
  51   389  8.21254
  51   390  7.13834
  51   391  7.58383
  51   392  6.54328
  51   393  9.01152
  51   394  9.79799
  51   395  9.78767
  51   396  9.25508
  51   397  10.4631
  51   398  10.2313
  51   399  8.82575
  51   400  8.12726
  51   401  7.28633
  51   402  7.68345
  51   403  7.25392
  51   404  8.01093
  51   405  10.9772
  51   406  10.5122
  51   407  11.0561
  51   408  10.0478
  51   409  11.7385
  51   410  13.122
  51   411  14.9131
  51   412  13.1872
  51   413  12.6305
  51   414  11.4825
  51   415  10.752
  51   416  10.7722
  51   417  10.4394
  51   418  10.2339
  51   419  11.0604
  51   420  11.254
  51   421  11.7115
  51   422  12.1099
  51   423  12.6893
  51   424  13.7783
  51   425  13.502
  51   426  12.1178
  51   427  11.8867
  51   428  11.5577
  51   429  11.7866
  51   430  9.73717
  51   431  9.23218
  51   432  7.89474
  51   433  7.82835
  51   434  7.91772
  51   435  8.35715
  51   436  7.88506
  51   437  5.42682
  51   438  7.04296
  51   439  2.9319
  51   440  3.53537
  51   441  1.36373
  51   442  3.02985
  51   443  4.36604
  51   444  3.6137
  51   445  5.05753
  51   446  5.49467
  51   447  2.86427
  51   448  1.0127
  51   449  -99999
  51   450  -99999
  51   451  -99999
  51   452  -99999
  51   453  -99999
  51   454  -99999
  51   455  -99999
  52    18  -99999
  52    19  -99999
  52    20  -99999
  52    21  -99999
  52    22  -99999
  52    23  -99999
  52    24  -99999
  52    25  -99999
  52    26  -99999
  52    27  -99999
  52    28  -99999
  52    29  -99999
  52    30  -99999
  52    31  -99999
  52    32  -99999
  52    33  -99999
  52    34  -99999
  52    35  -99999
  52    36  -99999
  52    37  -99999
  52    38  -99999
  52    39  -99999
  52    40  -99999
  52    41  -99999
  52    42  -99999
  52    43  -99999
  52    44  -99999
  52    45  -99999
  52    46  -99999
  52    47  0
  52    48  0
  52    49  0
  52    50  0
  52    51  0
  52    52  0
  52    53  0
  52    54  0
  52    55  0
  52    56  0
  52    57  0
  52    58  0
  52    59  0
  52    60  0
  52    61  0
  52    62  0
  52    63  0
  52    64  0
  52    65  6.88449
  52    66  4.82874
  52    67  0.995929
  52    68  2.70968
  52    69  7.6063
  52    70  12.1034
  52    71  2.69401
  52    72  2.5042
  52    73  5.27622
  52    74  11.3516
  52    75  7.47193
  52    76  5.384
  52    77  0.719756
  52    78  0.438126
  52    79  2.82671
  52    80  0.289863
  52    81  2.82252
  52    82  3.24934
  52    83  4.03235
  52    84  6.72874
  52    85  7.563
  52    86  5.4869
  52    87  6.06799
  52    88  6.17694
  52    89  6.01102
  52    90  5.96376
  52    91  5.0411
  52    92  5.33858
  52    93  5.82107
  52    94  7.06438
  52    95  5.58606
  52    96  4.14787
  52    97  1.79608
  52    98  2.94774
  52    99  2.77922
  52   100  3.50457
  52   101  3.33269
  52   102  3.77751
  52   103  4.90355
  52   104  5.2958
  52   105  7.30854
  52   106  7.73968
  52   107  6.34952
  52   108  7.63492
  52   109  5.8015
  52   110  5.3473
  52   111  3.80274
  52   112  4.67063
  52   113  6.95006
  52   114  8.8403
  52   115  8.77901
  52   116  10.01
  52   117  8.18719
  52   118  9.1369
  52   119  8.45487
  52   120  8.60615
  52   121  7.48603
  52   122  8.1341
  52   123  10.273
  52   124  9.58436
  52   125  7.01459
  52   126  6.41288
  52   127  8.55232
  52   128  8.97859
  52   129  7.38683
  52   130  8.21163
  52   131  9.83984
  52   132  13.155
  52   133  13.0941
  52   134  13.8483
  52   135  9.75471
  52   136  14.214
  52   137  13.6579
  52   138  17.2158
  52   139  13.5401
  52   140  13.2274
  52   141  15.1355
  52   142  17.1438
  52   143  14.5317
  52   144  15.2401
  52   145  15.1023
  52   146  12.9263
  52   147  11.981
  52   148  11.9895
  52   149  13.3027
  52   150  14.993
  52   151  10.5523
  52   152  9.73013
  52   153  9.45497
  52   154  8.88946
  52   155  10.5843
  52   156  9.7027
  52   157  9.93562
  52   158  9.76203
  52   159  9.70146
  52   160  9.23663
  52   161  11.5878
  52   162  10.8147
  52   163  11.3515
  52   164  9.9736
  52   165  10.9147
  52   166  9.61852
  52   167  9.69592
  52   168  7.25822
  52   169  8.3097
  52   170  8.53107
  52   171  9.12915
  52   172  7.43636
  52   173  9.38499
  52   174  7.84021
  52   175  7.06704
  52   176  5.20454
  52   177  7.67582
  52   178  6.2151
  52   179  8.66323
  52   180  8.96745
  52   181  11.4555
  52   182  11.0359
  52   183  9.68369
  52   184  8.31726
  52   185  8.07319
  52   186  6.25562
  52   187  6.27044
  52   188  5.82117
  52   189  7.86694
  52   190  8.06257
  52   191  8.67508
  52   192  7.52701
  52   193  7.50501
  52   194  5.7659
  52   195  5.51629
  52   196  6.03006
  52   197  6.01662
  52   198  6.09636
  52   199  5.85107
  52   200  5.82284
  52   201  6.66551
  52   202  7.50501
  52   203  7.6097
  52   204  7.80545
  52   205  8.60258
  52   206  10.8303
  52   207  9.31557
  52   208  8.26015
  52   209  9.43683
  52   210  10.222
  52   211  9.51923
  52   212  9.44152
  52   213  11.0407
  52   214  9.25165
  52   215  9.41398
  52   216  10.1735
  52   217  9.77403
  52   218  7.99385
  52   219  7.74291
  52   220  8.17747
  52   221  7.95643
  52   222  8.68803
  52   223  10.6138
  52   224  10.3696
  52   225  11.3521
  52   226  10.7484
  52   227  10.4975
  52   228  10.3077
  52   229  9.90633
  52   230  9.66206
  52   231  9.13134
  52   232  8.92286
  52   233  8.80281
  52   234  10.5526
  52   235  10.4916
  52   236  10.0021
  52   237  8.11437
  52   238  8.9534
  52   239  6.82977
  52   240  6.62778
  52   241  6.71746
  52   242  9.08127
  52   243  9.66346
  52   244  8.15651
  52   245  6.55847
  52   246  7.747
  52   247  8.34463
  52   248  7.5795
  52   249  9.62808
  52   250  9.84081
  52   251  9.67829
  52   252  8.06245
  52   253  10.392
  52   254  10.5508
  52   255  10.2956
  52   256  7.82482
  52   257  8.65514
  52   258  7.81997
  52   259  7.44176
  52   260  9.05581
  52   261  10.3245
  52   262  11.428
  52   263  11.0127
  52   264  12.6563
  52   265  11.5785
  52   266  10.2614
  52   267  8.59974
  52   268  9.61273
  52   269  8.50144
  52   270  7.08657
  52   271  4.09246
  52   272  4.48566
  52   273  2.73864
  52   274  2.65976
  52   275  2.50408
  52   276  2.80717
  52   277  2.21146
  52   278  3.20468
  52   279  1.9207
  52   280  3.06767
  52   281  4.74982
  52   282  7.92309
  52   283  7.87801
  52   284  5.95091
  52   285  6.88521
  52   286  8.10157
  52   287  9.30832
  52   288  9.56985
  52   289  9.31676
  52   290  8.9271
  52   291  11.6515
  52   292  14.085
  52   293  12.7294
  52   294  10.8207
  52   295  9.48808
  52   296  9.53813
  52   297  10.1192
  52   298  10.306
  52   299  8.93447
  52   300  8.91965
  52   301  8.17125
  52   302  11.022
  52   303  8.84207
  52   304  7.03845
  52   305  5.75021
  52   306  9.11478
  52   307  8.97854
  52   308  9.43477
  52   309  11.309
  52   310  16.7306
  52   311  16.8688
  52   312  12.657
  52   313  10.0456
  52   314  9.80387
  52   315  10.1045
  52   316  10.3213
  52   317  10.7822
  52   318  13.8743
  52   319  13.9795
  52   320  14.0583
  52   321  12.902
  52   322  14.039
  52   323  14.8808
  52   324  14.5849
  52   325  12.3391
  52   326  11.6395
  52   327  12.2368
  52   328  13.5894
  52   329  13.2126
  52   330  14.0181
  52   331  13.7752
  52   332  16.6265
  52   333  14.255
  52   334  13.5964
  52   335  12.6534
  52   336  13.1411
  52   337  11.0423
  52   338  9.79806
  52   339  8.92505
  52   340  10.4061
  52   341  11.1678
  52   342  10.7861
  52   343  9.77294
  52   344  10.6528
  52   345  12.1785
  52   346  10.6606
  52   347  10.5821
  52   348  10.6306
  52   349  13.5568
  52   350  13.5772
  52   351  12.4135
  52   352  10.0691
  52   353  9.68082
  52   354  10.2229
  52   355  11.4671
  52   356  8.91454
  52   357  8.70504
  52   358  8.47658
  52   359  9.65531
  52   360  9.69109
  52   361  8.1923
  52   362  7.38312
  52   363  9.86442
  52   364  8.91319
  52   365  6.99339
  52   366  5.98071
  52   367  7.36382
  52   368  7.80202
  52   369  9.00819
  52   370  11.0255
  52   371  13.9885
  52   372  11.1932
  52   373  10.9729
  52   374  8.4993
  52   375  8.97495
  52   376  8.46139
  52   377  10.0854
  52   378  8.45843
  52   379  6.81331
  52   380  4.69865
  52   381  4.81225
  52   382  2.98817
  52   383  4.12665
  52   384  5.24898
  52   385  8.18127
  52   386  7.65001
  52   387  9.82911
  52   388  7.80376
  52   389  7.42261
  52   390  6.63609
  52   391  7.86786
  52   392  6.9247
  52   393  7.79268
  52   394  9.85074
  52   395  10.2763
  52   396  10.8606
  52   397  9.89507
  52   398  11.7683
  52   399  10.0651
  52   400  9.80937
  52   401  8.47575
  52   402  8.86309
  52   403  8.73955
  52   404  8.88509
  52   405  10.6859
  52   406  11.9973
  52   407  12.2278
  52   408  10.7948
  52   409  12.1807
  52   410  14.4147
  52   411  15.8054
  52   412  13.7991
  52   413  12.7766
  52   414  11.073
  52   415  10.3868
  52   416  11.6299
  52   417  10.9347
  52   418  12.1953
  52   419  11.4822
  52   420  12.4245
  52   421  12.4811
  52   422  12.7688
  52   423  13.1754
  52   424  14.023
  52   425  13.792
  52   426  11.5687
  52   427  10.7911
  52   428  9.68894
  52   429  9.30203
  52   430  7.9633
  52   431  8.31978
  52   432  7.44736
  52   433  7.94138
  52   434  8.301
  52   435  9.61756
  52   436  10.4925
  52   437  9.4706
  52   438  11.9674
  52   439  7.1964
  52   440  8.04159
  52   441  2.51682
  52   442  2.69951
  52   443  1.42733
  52   444  3.72737
  52   445  3.45699
  52   446  8.11817
  52   447  3.9673
  52   448  3.97955
  52   449  -99999
  52   450  -99999
  52   451  -99999
  52   452  -99999
  52   453  -99999
  52   454  -99999
  52   455  -99999
  53    18  -99999
  53    19  -99999
  53    20  -99999
  53    21  -99999
  53    22  -99999
  53    23  -99999
  53    24  -99999
  53    25  -99999
  53    26  -99999
  53    27  -99999
  53    28  -99999
  53    29  -99999
  53    30  -99999
  53    31  -99999
  53    32  -99999
  53    33  -99999
  53    34  -99999
  53    35  -99999
  53    36  -99999
  53    37  -99999
  53    38  -99999
  53    39  -99999
  53    40  -99999
  53    41  -99999
  53    42  -99999
  53    43  -99999
  53    44  -99999
  53    45  -99999
  53    46  -99999
  53    47  0
  53    48  0
  53    49  0
  53    50  0
  53    51  0
  53    52  0
  53    53  0
  53    54  0
  53    55  0
  53    56  0
  53    57  0
  53    58  0
  53    59  0
  53    60  0
  53    61  0
  53    62  0
  53    63  0
  53    64  0
  53    65  4.09423
  53    66  4.74175
  53    67  2.02057
  53    68  4.77421
  53    69  12.9745
  53    70  7.48706
  53    71  2.75724
  53    72  0.445576
  53    73  3.20996
  53    74  12.1747
  53    75  10.2658
  53    76  4.54373
  53    77  1.3796
  53    78  1.59733
  53    79  1.12107
  53    80  2.45221
  53    81  3.68235
  53    82  4.15502
  53    83  4.09522
  53    84  6.5547
  53    85  6.49347
  53    86  4.1035
  53    87  3.09793
  53    88  4.36499
  53    89  5.80526
  53    90  6.36695
  53    91  4.80704
  53    92  6.04113
  53    93  6.54286
  53    94  6.09808
  53    95  4.6753
  53    96  3.15747
  53    97  0.838742
  53    98  0.989448
  53    99  0.736396
  53   100  3.97771
  53   101  4.66117
  53   102  6.39429
  53   103  5.06867
  53   104  4.45279
  53   105  7.15565
  53   106  7.85513
  53   107  8.06249
  53   108  5.75206
  53   109  4.14981
  53   110  5.8343
  53   111  5.38734
  53   112  7.05535
  53   113  7.25764
  53   114  8.80055
  53   115  9.02112
  53   116  9.02817
  53   117  9.85555
  53   118  10.5279
  53   119  8.35227
  53   120  8.97829
  53   121  7.68087
  53   122  10.3045
  53   123  10.8462
  53   124  9.45395
  53   125  9.37729
  53   126  8.9873
  53   127  12.0686
  53   128  12.3334
  53   129  11.797
  53   130  11.1289
  53   131  13.8433
  53   132  15.1131
  53   133  17.0499
  53   134  13.0602
  53   135  10.1185
  53   136  13.54
  53   137  14.334
  53   138  14.2692
  53   139  12.19
  53   140  14.0157
  53   141  11.9529
  53   142  11.1747
  53   143  11.946
  53   144  12.9548
  53   145  12.0947
  53   146  10.4274
  53   147  8.67747
  53   148  7.81779
  53   149  9.26216
  53   150  9.19699
  53   151  8.30524
  53   152  7.7861
  53   153  9.04336
  53   154  8.95911
  53   155  10.4569
  53   156  6.12157
  53   157  7.47485
  53   158  7.29569
  53   159  8.04264
  53   160  8.84699
  53   161  7.86279
  53   162  6.50865
  53   163  7.50765
  53   164  7.90317
  53   165  10.9972
  53   166  9.64525
  53   167  9.11063
  53   168  7.15186
  53   169  7.85342
  53   170  6.59194
  53   171  6.72214
  53   172  6.68792
  53   173  9.41151
  53   174  8.7026
  53   175  7.47764
  53   176  6.07664
  53   177  7.96215
  53   178  6.27471
  53   179  7.29289
  53   180  7.73675
  53   181  9.74011
  53   182  9.13916
  53   183  8.62294
  53   184  7.74195
  53   185  9.64264
  53   186  8.079
  53   187  8.19635
  53   188  8.22453
  53   189  8.91542
  53   190  8.8013
  53   191  8.44939
  53   192  8.32686
  53   193  7.33222
  53   194  6.70293
  53   195  6.83935
  53   196  6.41533
  53   197  6.70808
  53   198  7.32426
  53   199  7.16262
  53   200  6.65997
  53   201  6.95765
  53   202  7.57677
  53   203  7.95408
  53   204  7.64113
  53   205  8.97806
  53   206  10.6598
  53   207  9.66742
  53   208  9.07793
  53   209  9.6062
  53   210  10.159
  53   211  12.0409
  53   212  9.10478
  53   213  11.3691
  53   214  9.99169
  53   215  8.74904
  53   216  10.0268
  53   217  10.652
  53   218  10.5935
  53   219  7.86102
  53   220  7.4197
  53   221  7.41608
  53   222  8.25082
  53   223  10.7304
  53   224  12.264
  53   225  11.3617
  53   226  10.3542
  53   227  10.2099
  53   228  10.3207
  53   229  9.56358
  53   230  8.22374
  53   231  8.38576
  53   232  6.64807
  53   233  8.43657
  53   234  9.24843
  53   235  11.9501
  53   236  10.9793
  53   237  9.33352
  53   238  9.85578
  53   239  7.79949
  53   240  6.59324
  53   241  7.60437
  53   242  9.60932
  53   243  9.85455
  53   244  8.4332
  53   245  7.96048
  53   246  8.82978
  53   247  9.45448
  53   248  9.6195
  53   249  9.27103
  53   250  8.66086
  53   251  8.45288
  53   252  7.09437
  53   253  10.3355
  53   254  8.61174
  53   255  9.04157
  53   256  6.74233
  53   257  6.90506
  53   258  5.94225
  53   259  6.6127
  53   260  6.52296
  53   261  9.02321
  53   262  11.4529
  53   263  13.3852
  53   264  14.4461
  53   265  12.7925
  53   266  8.79617
  53   267  5.9844
  53   268  5.26476
  53   269  4.0447
  53   270  3.68423
  53   271  3.18021
  53   272  4.36856
  53   273  2.28667
  53   274  1.65555
  53   275  2.69238
  53   276  3.69076
  53   277  3.10877
  53   278  1.81311
  53   279  0.622161
  53   280  2.82553
  53   281  4.45793
  53   282  6.97971
  53   283  7.52056
  53   284  7.00511
  53   285  7.47485
  53   286  8.08441
  53   287  8.32943
  53   288  7.85523
  53   289  8.46897
  53   290  8.25766
  53   291  11.1013
  53   292  13.1993
  53   293  12.199
  53   294  10.0447
  53   295  8.29137
  53   296  8.30805
  53   297  9.87576
  53   298  10.1991
  53   299  8.46612
  53   300  7.84916
  53   301  7.84103
  53   302  10.6619
  53   303  9.1278
  53   304  7.88071
  53   305  6.3793
  53   306  9.01476
  53   307  9.73029
  53   308  9.44011
  53   309  10.8911
  53   310  15.845
  53   311  16.5559
  53   312  13.3583
  53   313  11.0904
  53   314  11.0713
  53   315  10.4068
  53   316  9.31466
  53   317  8.54484
  53   318  12.0703
  53   319  14.7401
  53   320  16.1889
  53   321  13.8562
  53   322  13.0792
  53   323  12.4917
  53   324  13.1431
  53   325  11.2065
  53   326  11.2961
  53   327  11.7041
  53   328  13.0605
  53   329  12.1058
  53   330  11.9386
  53   331  11.8686
  53   332  13.9097
  53   333  11.7486
  53   334  13.4589
  53   335  11.5162
  53   336  14.9877
  53   337  11.9624
  53   338  10.7971
  53   339  8.29099
  53   340  10.2206
  53   341  10.73
  53   342  9.49107
  53   343  8.89081
  53   344  9.10518
  53   345  12.238
  53   346  10.4538
  53   347  10.4988
  53   348  10.2878
  53   349  13.429
  53   350  12.1933
  53   351  10.9768
  53   352  9.22389
  53   353  8.59079
  53   354  8.30471
  53   355  7.95445
  53   356  7.88597
  53   357  7.7472
  53   358  10.6141
  53   359  11.2852
  53   360  10.7474
  53   361  10.1071
  53   362  10.9752
  53   363  12.5882
  53   364  9.42173
  53   365  9.06781
  53   366  3.50132
  53   367  7.08282
  53   368  6.89778
  53   369  10.6032
  53   370  7.61782
  53   371  8.76871
  53   372  10.5713
  53   373  10.0282
  53   374  8.42171
  53   375  6.91197
  53   376  9.03084
  53   377  10.4743
  53   378  10.3517
  53   379  8.256
  53   380  6.016
  53   381  5.81753
  53   382  4.15034
  53   383  6.40284
  53   384  7.38623
  53   385  11.9355
  53   386  10.949
  53   387  12.9047
  53   388  10.7508
  53   389  8.37475
  53   390  8.97279
  53   391  7.66248
  53   392  7.93674
  53   393  7.32578
  53   394  8.13189
  53   395  9.06745
  53   396  10.8382
  53   397  10.8138
  53   398  11.8284
  53   399  10.2411
  53   400  10.0352
  53   401  9.74572
  53   402  8.54163
  53   403  9.79112
  53   404  8.28419
  53   405  9.62962
  53   406  11.3202
  53   407  12.3958
  53   408  10.7184
  53   409  11.482
  53   410  12.5586
  53   411  15.0395
  53   412  12.985
  53   413  11.2473
  53   414  10.8394
  53   415  11.7515
  53   416  13.1558
  53   417  11.758
  53   418  9.99147
  53   419  8.76072
  53   420  10.156
  53   421  11.2168
  53   422  12.3164
  53   423  13.3007
  53   424  14.3416
  53   425  13.5539
  53   426  10.4926
  53   427  11.3909
  53   428  10.4624
  53   429  10.2454
  53   430  7.41698
  53   431  7.98131
  53   432  7.6299
  53   433  7.11575
  53   434  6.4574
  53   435  6.23102
  53   436  7.22154
  53   437  5.76097
  53   438  6.84955
  53   439  3.78438
  53   440  4.29789
  53   441  2.71943
  53   442  5.10489
  53   443  3.45846
  53   444  4.05255
  53   445  3.8966
  53   446  3.32706
  53   447  1.87248
  53   448  4.13712
  53   449  -99999
  53   450  -99999
  53   451  -99999
  53   452  -99999
  53   453  -99999
  53   454  -99999
  53   455  -99999
  54    18  -99999
  54    19  -99999
  54    20  -99999
  54    21  -99999
  54    22  -99999
  54    23  -99999
  54    24  -99999
  54    25  -99999
  54    26  -99999
  54    27  -99999
  54    28  -99999
  54    29  -99999
  54    30  -99999
  54    31  -99999
  54    32  -99999
  54    33  -99999
  54    34  -99999
  54    35  -99999
  54    36  -99999
  54    37  -99999
  54    38  -99999
  54    39  -99999
  54    40  -99999
  54    41  -99999
  54    42  -99999
  54    43  -99999
  54    44  -99999
  54    45  -99999
  54    46  -99999
  54    47  0
  54    48  0
  54    49  0
  54    50  0
  54    51  0
  54    52  0
  54    53  0
  54    54  0
  54    55  0
  54    56  0
  54    57  0
  54    58  0
  54    59  0
  54    60  0
  54    61  0
  54    62  0
  54    63  0
  54    64  0
  54    65  10.3702
  54    66  9.6624
  54    67  1.16945
  54    68  1.59737
  54    69  2.09314
  54    70  3.7008
  54    71  1.45909
  54    72  1.8984
  54    73  0.605802
  54    74  6.07676
  54    75  9.52454
  54    76  6.12735
  54    77  6.79309
  54    78  6.22571
  54    79  6.88244
  54    80  4.36086
  54    81  2.22382
  54    82  2.53928
  54    83  5.34215
  54    84  8.47599
  54    85  7.08399
  54    86  6.38137
  54    87  4.61351
  54    88  6.64905
  54    89  6.46011
  54    90  8.5571
  54    91  8.23783
  54    92  8.04212
  54    93  6.27895
  54    94  4.2858
  54    95  6.85729
  54    96  5.76405
  54    97  4.92792
  54    98  1.91345
  54    99  1.66566
  54   100  3.91775
  54   101  4.90886
  54   102  4.30253
  54   103  3.25374
  54   104  4.86689
  54   105  6.51726
  54   106  6.37512
  54   107  6.14711
  54   108  4.50186
  54   109  6.49564
  54   110  6.26996
  54   111  5.94607
  54   112  6.43488
  54   113  7.13522
  54   114  10.196
  54   115  7.53825
  54   116  8.71037
  54   117  8.29484
  54   118  9.39105
  54   119  8.85494
  54   120  8.0597
  54   121  7.16295
  54   122  8.70273
  54   123  9.37668
  54   124  9.14349
  54   125  10.2509
  54   126  11.5913
  54   127  11.1402
  54   128  10.8498
  54   129  8.24076
  54   130  10.2131
  54   131  11.5632
  54   132  13.5693
  54   133  13.151
  54   134  12.3315
  54   135  12.8785
  54   136  13.5872
  54   137  12.7523
  54   138  10.6158
  54   139  13.1313
  54   140  13.9154
  54   141  12.4737
  54   142  12.5063
  54   143  12.0907
  54   144  11.6742
  54   145  14.3978
  54   146  13.0111
  54   147  12.1258
  54   148  11.3791
  54   149  11.2691
  54   150  11.5256
  54   151  11.0163
  54   152  10.8657
  54   153  13.0726
  54   154  11.5295
  54   155  12.5738
  54   156  11.2701
  54   157  10.4551
  54   158  11.2407
  54   159  13.0907
  54   160  11.3237
  54   161  8.35608
  54   162  7.25221
  54   163  9.43092
  54   164  13.0189
  54   165  13.3152
  54   166  12.1299
  54   167  11.1255
  54   168  9.08909
  54   169  8.5355
  54   170  6.906
  54   171  6.7913
  54   172  7.85433
  54   173  11.4338
  54   174  9.15174
  54   175  6.95015
  54   176  7.15323
  54   177  7.32154
  54   178  6.67203
  54   179  8.01001
  54   180  8.14974
  54   181  8.28036
  54   182  8.00086
  54   183  7.60938
  54   184  6.84566
  54   185  8.23146
  54   186  6.64968
  54   187  7.11245
  54   188  7.36408
  54   189  8.14088
  54   190  7.80954
  54   191  6.47227
  54   192  6.5834
  54   193  6.4386
  54   194  7.39569
  54   195  7.62275
  54   196  7.38788
  54   197  7.59908
  54   198  8.27428
  54   199  8.67162
  54   200  8.55971
  54   201  8.75821
  54   202  8.83708
  54   203  8.31976
  54   204  7.20368
  54   205  8.36846
  54   206  9.71052
  54   207  9.89895
  54   208  8.72611
  54   209  8.93894
  54   210  9.79935
  54   211  12.2812
  54   212  9.90472
  54   213  11.8038
  54   214  10.816
  54   215  11.0554
  54   216  10.5995
  54   217  11.8515
  54   218  12.1043
  54   219  9.25873
  54   220  8.4327
  54   221  7.51995
  54   222  8.76653
  54   223  11.7464
  54   224  14.3425
  54   225  12.6511
  54   226  11.3877
  54   227  11.444
  54   228  10.3586
  54   229  10.917
  54   230  8.35265
  54   231  9.1742
  54   232  6.83806
  54   233  8.13463
  54   234  7.96577
  54   235  10.2507
  54   236  9.55042
  54   237  10.9451
  54   238  9.27077
  54   239  9.06606
  54   240  8.64032
  54   241  8.34217
  54   242  10.6408
  54   243  9.43705
  54   244  10.0809
  54   245  9.14665
  54   246  9.92126
  54   247  8.52813
  54   248  7.79992
  54   249  8.50819
  54   250  7.5175
  54   251  8.07854
  54   252  6.1733
  54   253  8.49799
  54   254  5.87358
  54   255  6.85286
  54   256  6.87694
  54   257  7.52198
  54   258  6.66352
  54   259  8.11219
  54   260  8.35313
  54   261  9.85263
  54   262  12.4278
  54   263  11.8339
  54   264  11.6345
  54   265  10.0228
  54   266  9.11311
  54   267  7.3368
  54   268  6.67372
  54   269  4.03732
  54   270  4.82727
  54   271  4.97073
  54   272  5.24649
  54   273  2.82664
  54   274  2.85153
  54   275  4.10661
  54   276  5.13358
  54   277  4.66092
  54   278  2.13008
  54   279  3.04797
  54   280  4.96393
  54   281  6.96663
  54   282  7.43699
  54   283  9.19283
  54   284  8.97252
  54   285  9.10177
  54   286  7.23432
  54   287  8.34541
  54   288  8.61513
  54   289  9.52714
  54   290  8.96394
  54   291  9.99982
  54   292  10.8398
  54   293  10.2257
  54   294  10.6118
  54   295  10.142
  54   296  10.4385
  54   297  11.6592
  54   298  10.8035
  54   299  8.33841
  54   300  5.87504
  54   301  5.59288
  54   302  7.85774
  54   303  7.78882
  54   304  7.70987
  54   305  8.69927
  54   306  12.953
  54   307  14.4379
  54   308  12.0652
  54   309  11.8399
  54   310  13.4217
  54   311  18.0603
  54   312  16.4464
  54   313  13.8073
  54   314  14.0817
  54   315  12.9698
  54   316  11.6153
  54   317  10.1627
  54   318  11.9344
  54   319  14.5937
  54   320  18.1162
  54   321  14.9348
  54   322  12.6345
  54   323  11.6689
  54   324  12.5148
  54   325  10.8759
  54   326  10.5627
  54   327  11.1691
  54   328  14.1853
  54   329  15.9881
  54   330  15.577
  54   331  13.6889
  54   332  13.6207
  54   333  12.0287
  54   334  12.7
  54   335  11.1459
  54   336  13.0922
  54   337  10.7879
  54   338  9.78771
  54   339  9.56525
  54   340  11.4897
  54   341  12.3783
  54   342  11.8361
  54   343  11.2012
  54   344  9.30397
  54   345  11.8772
  54   346  12.0952
  54   347  11.3877
  54   348  11.066
  54   349  12.1239
  54   350  10.1979
  54   351  9.18215
  54   352  7.81223
  54   353  8.1819
  54   354  7.83791
  54   355  8.27662
  54   356  8.71938
  54   357  8.94328
  54   358  9.93544
  54   359  11.6099
  54   360  12.4412
  54   361  12.6105
  54   362  12.254
  54   363  10.8938
  54   364  8.22977
  54   365  7.42538
  54   366  4.79735
  54   367  9.34343
  54   368  8.77082
  54   369  10.3715
  54   370  7.69488
  54   371  8.78545
  54   372  9.12173
  54   373  10.484
  54   374  6.87767
  54   375  6.25208
  54   376  6.6165
  54   377  7.22842
  54   378  5.78227
  54   379  5.37851
  54   380  2.76576
  54   381  3.53437
  54   382  4.21944
  54   383  6.1412
  54   384  8.22099
  54   385  9.0838
  54   386  9.80517
  54   387  9.17909
  54   388  10.1604
  54   389  8.50358
  54   390  9.15963
  54   391  7.43354
  54   392  7.65716
  54   393  8.12959
  54   394  7.5864
  54   395  9.98079
  54   396  11.1488
  54   397  13.8913
  54   398  12.4421
  54   399  11.7582
  54   400  9.48909
  54   401  11.6316
  54   402  9.73256
  54   403  10.3038
  54   404  8.68167
  54   405  10.1683
  54   406  13.6824
  54   407  15.4454
  54   408  13.1742
  54   409  13.0949
  54   410  14.1493
  54   411  15.518
  54   412  13.2354
  54   413  11.0533
  54   414  13.2992
  54   415  14.5288
  54   416  13.8555
  54   417  11.1368
  54   418  10.2465
  54   419  10.6713
  54   420  11.8085
  54   421  11.7303
  54   422  13.216
  54   423  14.1682
  54   424  14.4383
  54   425  11.5217
  54   426  10.5546
  54   427  11.1655
  54   428  9.64295
  54   429  9.49739
  54   430  7.16773
  54   431  6.92192
  54   432  8.09779
  54   433  6.57887
  54   434  8.14161
  54   435  5.39544
  54   436  9.55743
  54   437  6.81973
  54   438  8.03391
  54   439  6.09977
  54   440  7.55755
  54   441  3.72683
  54   442  4.80887
  54   443  0.888882
  54   444  0.972979
  54   445  4.72471
  54   446  6.1669
  54   447  5.97856
  54   448  0.090574
  54   449  -99999
  54   450  -99999
  54   451  -99999
  54   452  -99999
  54   453  -99999
  54   454  -99999
  54   455  -99999
  55    18  -99999
  55    19  -99999
  55    20  -99999
  55    21  -99999
  55    22  -99999
  55    23  -99999
  55    24  -99999
  55    25  -99999
  55    26  -99999
  55    27  -99999
  55    28  -99999
  55    29  -99999
  55    30  -99999
  55    31  -99999
  55    32  -99999
  55    33  -99999
  55    34  -99999
  55    35  -99999
  55    36  -99999
  55    37  -99999
  55    38  -99999
  55    39  -99999
  55    40  -99999
  55    41  -99999
  55    42  -99999
  55    43  -99999
  55    44  -99999
  55    45  -99999
  55    46  -99999
  55    47  0
  55    48  0
  55    49  0
  55    50  0
  55    51  0
  55    52  0
  55    53  0
  55    54  0
  55    55  0
  55    56  0
  55    57  0
  55    58  0
  55    59  0
  55    60  0
  55    61  0
  55    62  0
  55    63  0
  55    64  0
  55    65  8.73987
  55    66  24.2801
  55    67  12.174
  55    68  3.75011
  55    69  11.3468
  55    70  1.17789
  55    71  7.00378
  55    72  7.26862
  55    73  8.66909
  55    74  5.39082
  55    75  5.71937
  55    76  5.14312
  55    77  5.3254
  55    78  5.27205
  55    79  4.49565
  55    80  1.99612
  55    81  3.08829
  55    82  2.33235
  55    83  6.39496
  55    84  8.29185
  55    85  5.6282
  55    86  4.34038
  55    87  3.53165
  55    88  5.49537
  55    89  3.83303
  55    90  6.80715
  55    91  7.79049
  55    92  7.79104
  55    93  4.52917
  55    94  3.2844
  55    95  8.68309
  55    96  8.05028
  55    97  8.21608
  55    98  4.39637
  55    99  1.829
  55   100  3.10556
  55   101  4.0159
  55   102  3.57429
  55   103  5.06563
  55   104  5.05531
  55   105  6.68109
  55   106  4.59241
  55   107  4.42551
  55   108  5.65735
  55   109  7.01641
  55   110  7.97966
  55   111  6.73152
  55   112  6.63371
  55   113  8.87585
  55   114  10.1905
  55   115  9.47601
  55   116  8.23061
  55   117  7.82788
  55   118  10.1774
  55   119  10.6223
  55   120  9.8854
  55   121  11.7139
  55   122  10.132
  55   123  11.7643
  55   124  8.65594
  55   125  11.656
  55   126  13.2959
  55   127  11.2947
  55   128  11.2781
  55   129  8.08612
  55   130  11.5923
  55   131  11.4506
  55   132  11.8537
  55   133  11.1066
  55   134  9.55697
  55   135  13.3388
  55   136  13.0901
  55   137  10.4162
  55   138  8.21145
  55   139  8.70392
  55   140  8.88556
  55   141  10.1038
  55   142  9.89238
  55   143  9.48701
  55   144  10.102
  55   145  10.5002
  55   146  10.5534
  55   147  12.3406
  55   148  10.8769
  55   149  10.3371
  55   150  7.10013
  55   151  6.85911
  55   152  7.40426
  55   153  9.19526
  55   154  9.31627
  55   155  11.7471
  55   156  10.8957
  55   157  9.26227
  55   158  10.2018
  55   159  10.6472
  55   160  8.30972
  55   161  6.9806
  55   162  8.32275
  55   163  9.69203
  55   164  11.4423
  55   165  11.2968
  55   166  11.6274
  55   167  11.2002
  55   168  11.3469
  55   169  9.1705
  55   170  8.38864
  55   171  8.09874
  55   172  11.1546
  55   173  11.3376
  55   174  8.82664
  55   175  6.75934
  55   176  6.71049
  55   177  7.03735
  55   178  6.58325
  55   179  9.30645
  55   180  10.2475
  55   181  9.15534
  55   182  9.00085
  55   183  7.6361
  55   184  6.53774
  55   185  6.36594
  55   186  5.61178
  55   187  7.08455
  55   188  7.95884
  55   189  8.70391
  55   190  8.26704
  55   191  8.90868
  55   192  6.99613
  55   193  7.21414
  55   194  7.85493
  55   195  8.43948
  55   196  7.67731
  55   197  9.37388
  55   198  8.8566
  55   199  9.23206
  55   200  8.91979
  55   201  8.99262
  55   202  9.13301
  55   203  8.43648
  55   204  6.76403
  55   205  7.76566
  55   206  8.60131
  55   207  8.85512
  55   208  7.88871
  55   209  9.28863
  55   210  8.93051
  55   211  11.6187
  55   212  12.137
  55   213  10.492
  55   214  9.31599
  55   215  8.95711
  55   216  9.46957
  55   217  11.3041
  55   218  12.4439
  55   219  11.6136
  55   220  9.61911
  55   221  8.26216
  55   222  9.68446
  55   223  10.3022
  55   224  13.1801
  55   225  14.0541
  55   226  11.4075
  55   227  10.4072
  55   228  9.54283
  55   229  9.93988
  55   230  9.74637
  55   231  10.1916
  55   232  10.0314
  55   233  8.80864
  55   234  7.8329
  55   235  8.25641
  55   236  10.4597
  55   237  11.7942
  55   238  10.081
  55   239  11.1863
  55   240  10.1734
  55   241  9.66566
  55   242  10.8722
  55   243  11.4477
  55   244  11.3111
  55   245  10.6967
  55   246  8.83061
  55   247  6.82852
  55   248  5.7041
  55   249  6.68512
  55   250  5.26745
  55   251  6.50083
  55   252  4.96047
  55   253  6.93453
  55   254  4.29004
  55   255  6.69436
  55   256  7.28119
  55   257  8.97711
  55   258  7.95222
  55   259  9.06187
  55   260  11.5634
  55   261  11.3463
  55   262  13.7785
  55   263  10.0111
  55   264  10.4614
  55   265  9.83087
  55   266  10.0178
  55   267  8.34848
  55   268  7.18253
  55   269  4.28709
  55   270  5.90669
  55   271  5.1057
  55   272  4.81243
  55   273  2.08704
  55   274  3.60107
  55   275  3.62497
  55   276  4.89814
  55   277  5.50385
  55   278  5.06059
  55   279  6.59076
  55   280  6.57408
  55   281  8.41877
  55   282  9.08888
  55   283  12.5118
  55   284  13.0529
  55   285  10.9426
  55   286  9.58636
  55   287  11.1398
  55   288  11.1933
  55   289  10.552
  55   290  10.926
  55   291  11.0955
  55   292  11.2236
  55   293  9.39843
  55   294  9.56268
  55   295  8.44294
  55   296  10.0837
  55   297  11.3283
  55   298  12.244
  55   299  9.90064
  55   300  7.87069
  55   301  7.06628
  55   302  7.81745
  55   303  7.14847
  55   304  7.90397
  55   305  8.94395
  55   306  12.1036
  55   307  13.9947
  55   308  11.2254
  55   309  12.2811
  55   310  15.3055
  55   311  20.8563
  55   312  18.7311
  55   313  15.8235
  55   314  15.0024
  55   315  12.7486
  55   316  11.1335
  55   317  9.91865
  55   318  11.513
  55   319  12.6724
  55   320  13.7575
  55   321  12.0298
  55   322  11.6591
  55   323  12.8039
  55   324  13.3
  55   325  11.5328
  55   326  10.3269
  55   327  10.738
  55   328  13.0307
  55   329  15.8111
  55   330  17.7625
  55   331  15.8264
  55   332  14.1782
  55   333  12.1383
  55   334  12.7055
  55   335  13.3159
  55   336  12.6725
  55   337  11.894
  55   338  9.00897
  55   339  7.55884
  55   340  8.09858
  55   341  8.65956
  55   342  9.94592
  55   343  9.43609
  55   344  10.2682
  55   345  11.0774
  55   346  10.7778
  55   347  10.1309
  55   348  9.61646
  55   349  10.8156
  55   350  10.2671
  55   351  10.1753
  55   352  8.98176
  55   353  10.5764
  55   354  10.409
  55   355  10.5751
  55   356  7.93753
  55   357  8.73053
  55   358  8.31586
  55   359  11.0387
  55   360  11.0784
  55   361  11.4406
  55   362  11.2761
  55   363  8.27063
  55   364  7.06314
  55   365  4.12102
  55   366  5.60416
  55   367  6.89368
  55   368  9.26379
  55   369  9.22741
  55   370  9.03113
  55   371  9.35641
  55   372  10.4367
  55   373  11.8872
  55   374  12.7392
  55   375  10.8262
  55   376  11.529
  55   377  8.29967
  55   378  8.88176
  55   379  6.12378
  55   380  5.86118
  55   381  5.67394
  55   382  6.4107
  55   383  11.0946
  55   384  11.3396
  55   385  10.1056
  55   386  8.47409
  55   387  10.639
  55   388  10.1284
  55   389  10.7289
  55   390  10.029
  55   391  9.30303
  55   392  9.98092
  55   393  9.63412
  55   394  8.80455
  55   395  10.6836
  55   396  11.7127
  55   397  14.1983
  55   398  11.9812
  55   399  12.1177
  55   400  10.0767
  55   401  11.5364
  55   402  9.4202
  55   403  10.1487
  55   404  9.48524
  55   405  10.4746
  55   406  11.0673
  55   407  14.2233
  55   408  12.6854
  55   409  14.2142
  55   410  14.3163
  55   411  15.059
  55   412  12.496
  55   413  11.3236
  55   414  14.6409
  55   415  15.5316
  55   416  13.0946
  55   417  9.90967
  55   418  10.639
  55   419  12.0233
  55   420  12.9062
  55   421  10.8228
  55   422  13.4188
  55   423  15.1191
  55   424  16.4749
  55   425  11.5002
  55   426  10.5607
  55   427  11.6038
  55   428  10.991
  55   429  11.0765
  55   430  9.5673
  55   431  9.20052
  55   432  8.89137
  55   433  5.4627
  55   434  5.59012
  55   435  2.59277
  55   436  4.62088
  55   437  1.99127
  55   438  1.8279
  55   439  1.31179
  55   440  0.0620166
  55   441  1.95032
  55   442  1.53138
  55   443  2.83317
  55   444  1.16299
  55   445  5.79243
  55   446  5.75894
  55   447  3.48625
  55   448  0.876911
  55   449  -99999
  55   450  -99999
  55   451  -99999
  55   452  -99999
  55   453  -99999
  55   454  -99999
  55   455  -99999
  56    18  -99999
  56    19  -99999
  56    20  -99999
  56    21  -99999
  56    22  -99999
  56    23  -99999
  56    24  -99999
  56    25  -99999
  56    26  -99999
  56    27  -99999
  56    28  -99999
  56    29  -99999
  56    30  -99999
  56    31  -99999
  56    32  -99999
  56    33  -99999
  56    34  -99999
  56    35  -99999
  56    36  -99999
  56    37  -99999
  56    38  -99999
  56    39  -99999
  56    40  -99999
  56    41  -99999
  56    42  -99999
  56    43  -99999
  56    44  -99999
  56    45  -99999
  56    46  -99999
  56    47  0
  56    48  0
  56    49  0
  56    50  0
  56    51  0
  56    52  0
  56    53  0
  56    54  0
  56    55  0
  56    56  0
  56    57  0
  56    58  0
  56    59  0
  56    60  0
  56    61  0
  56    62  0
  56    63  0
  56    64  0
  56    65  40.2869
  56    66  10.3066
  56    67  1.32216
  56    68  11.4496
  56    69  12.4739
  56    70  3.68645
  56    71  14.6966
  56    72  21.7463
  56    73  26.1552
  56    74  3.35128
  56    75  3.75404
  56    76  5.689
  56    77  10.3481
  56    78  5.45701
  56    79  4.12601
  56    80  2.53259
  56    81  6.71576
  56    82  7.12574
  56    83  12.4722
  56    84  11.7797
  56    85  9.62304
  56    86  7.6308
  56    87  7.92954
  56    88  7.21275
  56    89  4.24352
  56    90  9.31571
  56    91  10.4391
  56    92  9.38834
  56    93  5.83314
  56    94  5.1805
  56    95  4.94292
  56    96  1.51308
  56    97  2.29413
  56    98  2.82295
  56    99  1.78803
  56   100  0.408688
  56   101  1.99806
  56   102  4.90785
  56   103  5.1319
  56   104  6.7519
  56   105  6.88093
  56   106  4.79544
  56   107  5.5811
  56   108  5.39115
  56   109  8.17504
  56   110  6.76072
  56   111  5.29908
  56   112  7.78333
  56   113  8.91219
  56   114  11.6602
  56   115  10.7983
  56   116  7.88405
  56   117  8.15661
  56   118  8.15233
  56   119  10.5568
  56   120  11.8046
  56   121  12.0346
  56   122  9.56495
  56   123  11.4289
  56   124  7.86816
  56   125  9.73114
  56   126  9.85786
  56   127  10.1595
  56   128  10.183
  56   129  9.52435
  56   130  9.82967
  56   131  11.0601
  56   132  9.68699
  56   133  11.7889
  56   134  10.5455
  56   135  14.8986
  56   136  11.8456
  56   137  14.2721
  56   138  11.0542
  56   139  12.2811
  56   140  13.7902
  56   141  13.4364
  56   142  10.461
  56   143  9.39649
  56   144  8.80793
  56   145  9.30681
  56   146  11.5695
  56   147  13.2971
  56   148  13.3825
  56   149  12.8665
  56   150  7.32329
  56   151  7.81189
  56   152  6.51282
  56   153  8.82155
  56   154  9.28514
  56   155  9.44579
  56   156  8.95117
  56   157  9.48363
  56   158  9.99803
  56   159  11.1678
  56   160  8.19877
  56   161  8.42486
  56   162  8.23535
  56   163  9.10142
  56   164  9.68357
  56   165  10.859
  56   166  12.3326
  56   167  14.3369
  56   168  11.1668
  56   169  10.5212
  56   170  10.6337
  56   171  11.1504
  56   172  12.8844
  56   173  10.9729
  56   174  8.69949
  56   175  7.94779
  56   176  7.93907
  56   177  7.50727
  56   178  6.14345
  56   179  9.02764
  56   180  9.7717
  56   181  8.71619
  56   182  9.37334
  56   183  7.83963
  56   184  6.53278
  56   185  5.53324
  56   186  4.13157
  56   187  4.42953
  56   188  4.91644
  56   189  6.09944
  56   190  7.06374
  56   191  8.65063
  56   192  6.74582
  56   193  6.1801
  56   194  5.64562
  56   195  6.12805
  56   196  7.30995
  56   197  8.36835
  56   198  7.22444
  56   199  7.44211
  56   200  7.33732
  56   201  7.92148
  56   202  8.19324
  56   203  7.64281
  56   204  7.78395
  56   205  8.76382
  56   206  8.3324
  56   207  8.49015
  56   208  7.96627
  56   209  9.47197
  56   210  11.097
  56   211  11.0133
  56   212  11.8097
  56   213  11.8954
  56   214  9.63487
  56   215  10.067
  56   216  12.3889
  56   217  12.1187
  56   218  13.3679
  56   219  13.063
  56   220  13.0126
  56   221  9.872
  56   222  10.5292
  56   223  11.9183
  56   224  12.3997
  56   225  14.2613
  56   226  12.246
  56   227  10.8174
  56   228  12.0581
  56   229  11.0619
  56   230  11.2921
  56   231  10.4511
  56   232  10.1458
  56   233  9.32314
  56   234  8.50355
  56   235  8.18953
  56   236  9.78754
  56   237  10.4755
  56   238  9.62353
  56   239  8.77924
  56   240  8.43282
  56   241  7.84605
  56   242  9.95678
  56   243  9.29546
  56   244  9.13506
  56   245  8.80354
  56   246  6.03568
  56   247  5.64646
  56   248  7.55718
  56   249  8.38846
  56   250  6.10783
  56   251  6.81343
  56   252  6.85952
  56   253  9.10313
  56   254  6.17124
  56   255  6.94164
  56   256  7.37021
  56   257  9.80166
  56   258  9.96915
  56   259  10.1278
  56   260  12.8139
  56   261  10.5752
  56   262  9.55722
  56   263  9.22489
  56   264  10.1535
  56   265  8.94714
  56   266  8.81659
  56   267  9.0648
  56   268  8.06838
  56   269  6.18856
  56   270  6.32924
  56   271  6.5866
  56   272  6.70114
  56   273  4.02273
  56   274  5.03006
  56   275  1.39539
  56   276  1.85898
  56   277  2.84255
  56   278  4.96087
  56   279  6.41556
  56   280  6.44899
  56   281  8.22396
  56   282  10.8758
  56   283  14.378
  56   284  14.9464
  56   285  11.4384
  56   286  11.4491
  56   287  11.3911
  56   288  11.3278
  56   289  8.7365
  56   290  11.0288
  56   291  11.6087
  56   292  12.8675
  56   293  10.6353
  56   294  9.73485
  56   295  10.0567
  56   296  10.9885
  56   297  10.3987
  56   298  10.8389
  56   299  9.60369
  56   300  9.54221
  56   301  9.47984
  56   302  9.70296
  56   303  8.18517
  56   304  8.04991
  56   305  8.70864
[truncated: 2,360,040 more chars]
