# Supplementary material for: A novel selection method of seismic attributes based on gray relational degree and support vector machine
Source: PLoS One. 2018 Feb 2;13(2):e0192407. doi: 10.1371/journal.pone.0192407 (PMC5796712; doi:10.1371/journal.pone.0192407)
Supplement: S3 File — (TXT) [file pone.0192407.s003.txt]

  10    18  -99999
  10    19  -99999
  10    20  -99999
  10    21  -99999
  10    22  -99999
  10    23  -99999
  10    24  -99999
  10    25  -99999
  10    26  -99999
  10    27  -99999
  10    28  -99999
  10    29  -99999
  10    30  -99999
  10    31  -99999
  10    32  -99999
  10    33  -99999
  10    34  -99999
  10    35  -99999
  10    36  -99999
  10    37  -99999
  10    38  -99999
  10    39  -99999
  10    40  -99999
  10    41  -99999
  10    42  -99999
  10    43  -99999
  10    44  -99999
  10    45  -99999
  10    46  -99999
  10    47  -99999
  10    48  -99999
  10    49  -99999
  10    50  -99999
  10    51  -99999
  10    52  -99999
  10    53  -99999
  10    54  -99999
  10    55  -99999
  10    56  -99999
  10    57  -99999
  10    58  -99999
  10    59  -99999
  10    60  -99999
  10    61  -99999
  10    62  -99999
  10    63  -99999
  10    64  -99999
  10    65  -99999
  10    66  -99999
  10    67  -99999
  10    68  -99999
  10    69  -99999
  10    70  -99999
  10    71  -99999
  10    72  70.0222
  10    73  24.7579
  10    74  0
  10    75  0
  10    76  48.5276
  10    77  47.9666
  10    78  44.8027
  10    79  51.1609
  10    80  0
  10    81  61.2671
  10    82  52.9462
  10    83  0
  10    84  53.5899
  10    85  51.5787
  10    86  43.6485
  10    87  48.4831
  10    88  43.6634
  10    89  52.6381
  10    90  48.1973
  10    91  41.4114
  10    92  49.0333
  10    93  50.6861
  10    94  46.2313
  10    95  40.3485
  10    96  41.6696
  10    97  39.0164
  10    98  50.9239
  10    99  47.028
  10   100  47.5296
  10   101  40.7219
  10   102  39.7423
  10   103  44.9389
  10   104  53.9595
  10   105  44.2047
  10   106  0
  10   107  54.9734
  10   108  44.6062
  10   109  48.3611
  10   110  44.7561
  10   111  45.6839
  10   112  50.3557
  10   113  46.9836
  10   114  52.4823
  10   115  35.8079
  10   116  43.6506
  10   117  0
  10   118  45.0217
  10   119  44.5707
  10   120  0
  10   121  0
  10   122  45.0205
  10   123  47.2603
  10   124  40.8607
  10   125  0
  10   126  0
  10   127  0
  10   128  57.6528
  10   129  0
  10   130  40.1104
  10   131  34.4194
  10   132  17.3516
  10   133  0
  10   134  29.6555
  10   135  31.863
  10   136  46.3159
  10   137  43.6829
  10   138  42.5135
  10   139  52.5948
  10   140  0
  10   141  49.3423
  10   142  53.9772
  10   143  28.2535
  10   144  0
  10   145  32.8565
  10   146  47.6356
  10   147  37.7152
  10   148  35.3974
  10   149  46.8215
  10   150  43.2305
  10   151  50.6897
  10   152  50.3639
  10   153  49.3041
  10   154  29.4794
  10   155  45.3449
  10   156  46.7783
  10   157  53.6194
  10   158  36.1986
  10   159  37.8303
  10   160  38.6633
  10   161  27.3288
  10   162  35.956
  10   163  41.5159
  10   164  42.0303
  10   165  47.0524
  10   166  48.2713
  10   167  45.9559
  10   168  48.523
  10   169  53.6702
  10   170  44.4678
  10   171  49.3517
  10   172  48.4479
  10   173  40.6726
  10   174  45.4636
  10   175  45.022
  10   176  46.636
  10   177  44.7184
  10   178  47.3221
  10   179  43.8857
  10   180  59.8249
  10   181  21.3455
  10   182  29.376
  10   183  21.0511
  10   184  42.4783
  10   185  38.6261
  10   186  32.0414
  10   187  44.4422
  10   188  39.6984
  10   189  23.3912
  10   190  41.2089
  10   191  41.0853
  10   192  33.0623
  10   193  0
  10   194  41.0596
  10   195  48.9706
  10   196  49.8275
  10   197  40.7281
  10   198  33.9134
  10   199  34.5779
  10   200  44.8851
  10   201  36.2603
  10   202  38.5315
  10   203  40.0158
  10   204  46.1945
  10   205  47.722
  10   206  38.7421
  10   207  42.8515
  10   208  47.5802
  10   209  47.5114
  10   210  45.7399
  10   211  48.7088
  10   212  47.2248
  10   213  48.6617
  10   214  42.1186
  10   215  42.7767
  10   216  50.841
  10   217  46.3366
  10   218  44.7247
  10   219  49.6687
  10   220  52.8135
  10   221  46.6222
  10   222  43.2292
  10   223  56.5839
  10   224  46.2381
  10   225  58.8916
  10   226  45.5116
  10   227  35.3849
  10   228  51.5157
  10   229  44.4088
  10   230  47.3894
  10   231  45.1698
  10   232  41.731
  10   233  41.5655
  10   234  51.2023
  10   235  50.8119
  10   236  46.8839
  10   237  51.0509
  10   238  44.7882
  10   239  0
  10   240  44.1729
  10   241  46.635
  10   242  49.19
  10   243  49.9303
  10   244  48.9123
  10   245  48.5767
  10   246  49.908
  10   247  0
  10   248  51.8725
  10   249  51.9095
  10   250  50.1607
  10   251  0
  10   252  53.3698
  10   253  -99999
  10   254  -99999
  10   255  -99999
  10   256  -99999
  10   257  -99999
  10   258  -99999
  10   259  -99999
  10   260  -99999
  10   261  -99999
  10   262  -99999
  10   263  -99999
  10   264  -99999
  10   265  -99999
  10   266  -99999
  10   267  -99999
  10   268  -99999
  10   269  -99999
  10   270  -99999
  10   271  -99999
  10   272  -99999
  10   273  -99999
  10   274  -99999
  10   275  -99999
  10   276  -99999
  10   277  -99999
  10   278  -99999
  10   279  -99999
  10   280  -99999
  10   281  -99999
  10   282  -99999
  10   283  -99999
  10   284  -99999
  10   285  -99999
  10   286  -99999
  10   287  -99999
  10   288  -99999
  10   289  -99999
  10   290  -99999
  10   291  -99999
  10   292  -99999
  10   293  -99999
  10   294  -99999
  10   295  -99999
  10   296  -99999
  10   297  -99999
  10   298  -99999
  10   299  -99999
  10   300  -99999
  10   301  -99999
  10   302  -99999
  10   303  -99999
  10   304  -99999
  10   305  -99999
  10   306  -99999
  10   307  -99999
  10   308  -99999
  10   309  -99999
  10   310  -99999
  10   311  -99999
  10   312  -99999
  10   313  -99999
  10   314  48.5196
  10   315  46.6416
  10   316  51.5857
  10   317  43.1661
  10   318  49.3577
  10   319  50.552
  10   320  61.2771
  10   321  56.4492
  10   322  52.1295
  10   323  44.7156
  10   324  46.4157
  10   325  51.3605
  10   326  41.9334
  10   327  43.8164
  10   328  40.7597
  10   329  50.6446
  10   330  46.7932
  10   331  44.8203
  10   332  43.0235
  10   333  50.4348
  10   334  44.7464
  10   335  45.5962
  10   336  46.3463
  10   337  49.8597
  10   338  52.4443
  10   339  48.9603
  10   340  55.9256
  10   341  46.1858
  10   342  42.2817
  10   343  48.7548
  10   344  40.1413
  10   345  47.9212
  10   346  46.7047
  10   347  43.9882
  10   348  32.8932
  10   349  37.3367
  10   350  38.5148
  10   351  0
  10   352  36.2311
  10   353  0
  10   354  42.7325
  10   355  43.9313
  10   356  47.4407
  10   357  45.9662
  10   358  52.1944
  10   359  56.4423
  10   360  49.8753
  10   361  46.9391
  10   362  41.0339
  10   363  49.2376
  10   364  47.2338
  10   365  52.9689
  10   366  51.1436
  10   367  54.3671
  10   368  44.9201
  10   369  0
  10   370  50.0896
  10   371  188.425
  10   372  53.6074
  10   373  38.4555
  10   374  46.9682
  10   375  49.426
  10   376  45.6906
  10   377  54.434
  10   378  58.4899
  10   379  83.3352
  10   380  49.3955
  10   381  0
  10   382  49.6145
  10   383  47.0909
  10   384  0
  10   385  44.5445
  10   386  46.056
  10   387  46.3898
  10   388  41.0757
  10   389  46.754
  10   390  51.7677
  10   391  50.0714
  10   392  0
  10   393  51.6528
  10   394  50.413
  10   395  47.0091
  10   396  0
  10   397  52.1216
  10   398  57.3256
  10   399  0
  10   400  0
  10   401  49.9945
  10   402  51.2058
  10   403  51.8823
  10   404  51.7494
  10   405  0
  10   406  0
  10   407  37.3232
  10   408  50.7823
  10   409  49.2151
  10   410  59.421
  10   411  0
  10   412  -99999
  10   413  -99999
  10   414  -99999
  10   415  -99999
  10   416  -99999
  10   417  -99999
  10   418  -99999
  10   419  -99999
  10   420  -99999
  10   421  -99999
  10   422  -99999
  10   423  -99999
  10   424  -99999
  10   425  -99999
  10   426  -99999
  10   427  -99999
  10   428  -99999
  10   429  -99999
  10   430  -99999
  10   431  -99999
  10   432  -99999
  10   433  -99999
  10   434  -99999
  10   435  -99999
  10   436  -99999
  10   437  -99999
  10   438  -99999
  10   439  -99999
  10   440  -99999
  10   441  -99999
  10   442  -99999
  10   443  -99999
  10   444  -99999
  10   445  -99999
  10   446  -99999
  10   447  -99999
  10   448  -99999
  10   449  -99999
  10   450  -99999
  10   451  -99999
  10   452  -99999
  10   453  -99999
  10   454  -99999
  10   455  -99999
  11    18  -99999
  11    19  -99999
  11    20  -99999
  11    21  -99999
  11    22  -99999
  11    23  -99999
  11    24  -99999
  11    25  -99999
  11    26  -99999
  11    27  -99999
  11    28  -99999
  11    29  -99999
  11    30  -99999
  11    31  -99999
  11    32  -99999
  11    33  -99999
  11    34  -99999
  11    35  -99999
  11    36  -99999
  11    37  -99999
  11    38  -99999
  11    39  -99999
  11    40  -99999
  11    41  -99999
  11    42  -99999
  11    43  -99999
  11    44  -99999
  11    45  -99999
  11    46  -99999
  11    47  -99999
  11    48  -99999
  11    49  -99999
  11    50  -99999
  11    51  -99999
  11    52  0
  11    53  0
  11    54  0
  11    55  0
  11    56  0
  11    57  0
  11    58  0
  11    59  0
  11    60  0
  11    61  0
  11    62  0
  11    63  0
  11    64  0
  11    65  0
  11    66  48.2197
  11    67  51.2534
  11    68  0
  11    69  68.9916
  11    70  69.1741
  11    71  50.1504
  11    72  65.0004
  11    73  0
  11    74  60.5717
  11    75  35.8287
  11    76  57.0283
  11    77  47.9402
  11    78  35.8741
  11    79  55.3373
  11    80  51.7412
  11    81  56.5415
  11    82  50.3935
  11    83  43.2253
  11    84  51.9297
  11    85  49.8535
  11    86  44.1101
  11    87  52.0529
  11    88  42.0178
  11    89  49.6638
  11    90  51.3216
  11    91  48.6453
  11    92  52.2939
  11    93  51.2196
  11    94  42.3651
  11    95  48.0488
  11    96  44.2853
  11    97  47.2957
  11    98  56.0262
  11    99  51.0964
  11   100  45.0567
  11   101  46.8426
  11   102  45.7738
  11   103  55.5133
  11   104  54.321
  11   105  48.5467
  11   106  49.7105
  11   107  55.261
  11   108  51.9393
  11   109  50.9037
  11   110  48.8812
  11   111  47.2555
  11   112  48.5991
  11   113  48.168
  11   114  55.0967
  11   115  40.2295
  11   116  42.8926
  11   117  33.0618
  11   118  44.0929
  11   119  40.651
  11   120  37.3843
  11   121  43.8965
  11   122  44.0992
  11   123  39.6988
  11   124  37.2457
  11   125  29.9975
  11   126  24.1886
  11   127  46.8953
  11   128  21.9428
  11   129  33.7117
  11   130  47.3571
  11   131  36.2108
  11   132  47.9988
  11   133  39.0997
  11   134  47.4991
  11   135  50.6546
  11   136  53.4543
  11   137  53.9787
  11   138  49.1822
  11   139  50.7162
  11   140  51.5701
  11   141  45.996
  11   142  53.3783
  11   143  46.1939
  11   144  55.5654
  11   145  42.5285
  11   146  45.9127
  11   147  45.0061
  11   148  44.2067
  11   149  52.1347
  11   150  44.4187
  11   151  46.9882
  11   152  49.0629
  11   153  34.8093
  11   154  47.8368
  11   155  44.6567
  11   156  39.0817
  11   157  50.6887
  11   158  47.0836
  11   159  53.4899
  11   160  54.7996
  11   161  50.8835
  11   162  51.6467
  11   163  46.2923
  11   164  50.6191
  11   165  47.7442
  11   166  46.8419
  11   167  45.1842
  11   168  40.266
  11   169  46.9414
  11   170  39.8085
  11   171  46.2533
  11   172  46.9842
  11   173  49.737
  11   174  48.2078
  11   175  45.9803
  11   176  45.3285
  11   177  46.5081
  11   178  47.6697
  11   179  32.8477
  11   180  51.9166
  11   181  39.2906
  11   182  45.6988
  11   183  31.7939
  11   184  50.5164
  11   185  28.5278
  11   186  39.7127
  11   187  41.1288
  11   188  35.8821
  11   189  38.7708
  11   190  47.8692
  11   191  45.3295
  11   192  40.3968
  11   193  35.0962
  11   194  41.1381
  11   195  45.8944
  11   196  39.3075
  11   197  35.1262
  11   198  38.6935
  11   199  28.0273
  11   200  45.7051
  11   201  31.3628
  11   202  34.8586
  11   203  36.8916
  11   204  46.3259
  11   205  50.2298
  11   206  44.7288
  11   207  46.2149
  11   208  53.0392
  11   209  49.0369
  11   210  49.4173
  11   211  48.5446
  11   212  48.5983
  11   213  45.8891
  11   214  44.2084
  11   215  40.7825
  11   216  46.7636
  11   217  49.102
  11   218  49.4567
  11   219  52.5372
  11   220  54.0838
  11   221  46.4797
  11   222  42.9309
  11   223  55.1543
  11   224  48.0954
  11   225  52.0071
  11   226  44.7896
  11   227  35.0293
  11   228  45.7228
  11   229  43.7479
  11   230  45.4355
  11   231  44.2356
  11   232  40.7075
  11   233  41.0661
  11   234  47.9388
  11   235  52.9961
  11   236  47.2738
  11   237  50.9549
  11   238  44.5455
  11   239  45.0759
  11   240  48.5006
  11   241  51.0619
  11   242  55.0243
  11   243  49.7367
  11   244  50.8082
  11   245  47.9486
  11   246  50.0485
  11   247  53.5085
  11   248  52.3186
  11   249  52.7389
  11   250  51.9993
  11   251  49.0103
  11   252  52.999
  11   253  50.6645
  11   254  50.7963
  11   255  51.8673
  11   256  55.9189
  11   257  53.5106
  11   258  47.907
  11   259  62.1774
  11   260  46.6424
  11   261  56.9977
  11   262  56.1359
  11   263  58.3263
  11   264  55.8103
  11   265  52.3888
  11   266  54.8596
  11   267  59.8788
  11   268  63.4675
  11   269  67.0861
  11   270  50.3028
  11   271  57.492
  11   272  47.9844
  11   273  61.1725
  11   274  60.3081
  11   275  50.2217
  11   276  52.5148
  11   277  51.7104
  11   278  53.7797
  11   279  45.4627
  11   280  56.6052
  11   281  48.59
  11   282  60.6441
  11   283  52.2257
  11   284  42.19
  11   285  47.9399
  11   286  50.0955
  11   287  68.2944
  11   288  51.1707
  11   289  36.8972
  11   290  51.7433
  11   291  43.8787
  11   292  31.3367
  11   293  41.0423
  11   294  35.6682
  11   295  43.2293
  11   296  35.3004
  11   297  33.2714
  11   298  35.6163
  11   299  114.17
  11   300  16.186
  11   301  7.98069
  11   302  11.5921
  11   303  57.1992
  11   304  38.8245
  11   305  33.1524
  11   306  54.6103
  11   307  36.2849
  11   308  52.0943
  11   309  39.9403
  11   310  74.6059
  11   311  62.9646
  11   312  44.6738
  11   313  43.0635
  11   314  55.3776
  11   315  59.5954
  11   316  55.6712
  11   317  51.3611
  11   318  51.0476
  11   319  59.7055
  11   320  52.3654
  11   321  58.9704
  11   322  48.8347
  11   323  39.5507
  11   324  38.0181
  11   325  53.0712
  11   326  42.7473
  11   327  38.9519
  11   328  41.7402
  11   329  45.8687
  11   330  47.6609
  11   331  42.241
  11   332  45.3545
  11   333  50.0686
  11   334  47.9425
  11   335  42.168
  11   336  41.1
  11   337  43.3201
  11   338  43.3409
  11   339  39.4967
  11   340  51.4823
  11   341  40.9421
  11   342  34.5404
  11   343  34.0886
  11   344  34.5064
  11   345  43.1637
  11   346  48.3102
  11   347  41.5943
  11   348  47.409
  11   349  38.6991
  11   350  54.0755
  11   351  35.7614
  11   352  44.9427
  11   353  38.0767
  11   354  26.0782
  11   355  47.0293
  11   356  47.8164
  11   357  47.3
  11   358  49.6376
  11   359  54.9563
  11   360  48.8637
  11   361  42.5161
  11   362  46.2831
  11   363  43.434
  11   364  39.7265
  11   365  50.9949
  11   366  40.0452
  11   367  37.1707
  11   368  43.5501
  11   369  32.5238
  11   370  54.6763
  11   371  43.6027
  11   372  59.2693
  11   373  46.4744
  11   374  52.1305
  11   375  52.6502
  11   376  51.5975
  11   377  57.8189
  11   378  46.7579
  11   379  46.9592
  11   380  44.9984
  11   381  51.931
  11   382  44.9831
  11   383  48.7322
  11   384  45.0765
  11   385  47.5736
  11   386  46.1354
  11   387  50.3194
  11   388  46.0316
  11   389  49.8122
  11   390  51.3234
  11   391  49.1873
  11   392  45.5938
  11   393  54.115
  11   394  54.8165
  11   395  50.495
  11   396  51.4334
  11   397  51.9607
  11   398  56.8645
  11   399  54.5234
  11   400  53.411
  11   401  52.2525
  11   402  51.5952
  11   403  50.2597
  11   404  53.3859
  11   405  51.8285
  11   406  54.0669
  11   407  49.8826
  11   408  51.8238
  11   409  52.1243
  11   410  54.4569
  11   411  55.8306
  11   412  54.0686
  11   413  54.5956
  11   414  48.5652
  11   415  50.2421
  11   416  56.9642
  11   417  49.8525
  11   418  48.2764
  11   419  46.9111
  11   420  46.4899
  11   421  41.1571
  11   422  46.4669
  11   423  42.2737
  11   424  43.0707
  11   425  42.8282
  11   426  45.227
  11   427  50.2701
  11   428  42.3542
  11   429  49.6957
  11   430  51.9003
  11   431  49.328
  11   432  45.2481
  11   433  55.2182
  11   434  47.8477
  11   435  45.7176
  11   436  50.8543
  11   437  -99999
  11   438  -99999
  11   439  -99999
  11   440  -99999
  11   441  -99999
  11   442  -99999
  11   443  -99999
  11   444  -99999
  11   445  -99999
  11   446  -99999
  11   447  -99999
  11   448  -99999
  11   449  -99999
  11   450  -99999
  11   451  -99999
  11   452  -99999
  11   453  -99999
  11   454  -99999
  11   455  -99999
  12    18  -99999
  12    19  -99999
  12    20  -99999
  12    21  -99999
  12    22  -99999
  12    23  -99999
  12    24  -99999
  12    25  -99999
  12    26  -99999
  12    27  -99999
  12    28  -99999
  12    29  -99999
  12    30  -99999
  12    31  -99999
  12    32  -99999
  12    33  -99999
  12    34  -99999
  12    35  -99999
  12    36  -99999
  12    37  -99999
  12    38  -99999
  12    39  -99999
  12    40  -99999
  12    41  -99999
  12    42  -99999
  12    43  -99999
  12    44  -99999
  12    45  -99999
  12    46  -99999
  12    47  -99999
  12    48  -99999
  12    49  -99999
  12    50  -99999
  12    51  -99999
  12    52  0
  12    53  0
  12    54  0
  12    55  0
  12    56  0
  12    57  0
  12    58  0
  12    59  0
  12    60  0
  12    61  0
  12    62  0
  12    63  0
  12    64  0
  12    65  0
  12    66  60.0189
  12    67  39.6887
  12    68  0
  12    69  49.0217
  12    70  56.5531
  12    71  49.5381
  12    72  52.9908
  12    73  0
  12    74  65.7645
  12    75  48.5726
  12    76  61.0206
  12    77  49.8676
  12    78  39.312
  12    79  58.1567
  12    80  50.8504
  12    81  54.7495
  12    82  50.0492
  12    83  47.0658
  12    84  52.117
  12    85  54.1524
  12    86  47.4585
  12    87  47.4108
  12    88  44.0332
  12    89  44.9014
  12    90  49.89
  12    91  47.3219
  12    92  50.2638
  12    93  51.398
  12    94  40.7056
  12    95  49.5711
  12    96  45.7171
  12    97  45.8847
  12    98  54.1857
  12    99  49.0819
  12   100  33.7456
  12   101  44.2194
  12   102  47.3666
  12   103  52.1514
  12   104  51.4905
  12   105  51.7287
  12   106  49.1024
  12   107  54.035
  12   108  52.6396
  12   109  48.9623
  12   110  51.336
  12   111  46.2481
  12   112  46.8891
  12   113  38.2842
  12   114  48.2848
  12   115  41.7013
  12   116  41.8412
  12   117  40.0446
  12   118  44.0967
  12   119  0
  12   120  45.1434
  12   121  51.7458
  12   122  55.5802
  12   123  48.1024
  12   124  46.9857
  12   125  29.5552
  12   126  36.0265
  12   127  51.623
  12   128  43.7052
  12   129  31.7084
  12   130  43.6522
  12   131  33.5316
  12   132  30.3454
  12   133  30.8461
  12   134  42.261
  12   135  43.2097
  12   136  47.1356
  12   137  41.1248
  12   138  42.2675
  12   139  47.2825
  12   140  49.6991
  12   141  49.0042
  12   142  44.6907
  12   143  47.8872
  12   144  56.866
  12   145  37.8719
  12   146  46.346
  12   147  48.5358
  12   148  44.4867
  12   149  47.9157
  12   150  42.1366
  12   151  50.6959
  12   152  50.4633
  12   153  44.391
  12   154  44.9297
  12   155  50.2902
  12   156  40.1089
  12   157  35.8831
  12   158  33.3054
  12   159  44.0519
  12   160  48.1976
  12   161  43.793
  12   162  45.5485
  12   163  43.9576
  12   164  46.4332
  12   165  51.3451
  12   166  49.4309
  12   167  48.7805
  12   168  46.6666
  12   169  49.7823
  12   170  51.7129
  12   171  51.3678
  12   172  46.0272
  12   173  49.5555
  12   174  52.7066
  12   175  56.2831
  12   176  47.1497
  12   177  53.0404
  12   178  49.7866
  12   179  31.6983
  12   180  48.5587
  12   181  43.5911
  12   182  50.0038
  12   183  39.8941
  12   184  52.5581
  12   185  48.9222
  12   186  56.4163
  12   187  51.9755
  12   188  45.0849
  12   189  45.9097
  12   190  50.4902
  12   191  49.0198
  12   192  51.5624
  12   193  44.0384
  12   194  52.6348
  12   195  51.9385
  12   196  58.7776
  12   197  48.5597
  12   198  51.6048
  12   199  52.5096
  12   200  47.856
  12   201  42.6748
  12   202  47.3837
  12   203  41.8889
  12   204  48.3783
  12   205  51.5609
  12   206  48.0294
  12   207  45.4949
  12   208  48.0731
  12   209  46.1485
  12   210  49.8814
  12   211  48.3277
  12   212  50.033
  12   213  51.7949
  12   214  47.5616
  12   215  49.3025
  12   216  49.3577
  12   217  50.1297
  12   218  47.6485
  12   219  52.9763
  12   220  48.3603
  12   221  49.7476
  12   222  46.3497
  12   223  52.6475
  12   224  54.1801
  12   225  51.6734
  12   226  46.2959
  12   227  40.5185
  12   228  46.4729
  12   229  46.5804
  12   230  44.174
  12   231  53.0247
  12   232  42.3815
  12   233  41.9905
  12   234  51.5591
  12   235  47.5164
  12   236  45.4016
  12   237  52.517
  12   238  47.5064
  12   239  39.506
  12   240  48.5801
  12   241  45.7089
  12   242  51.394
  12   243  49.7367
  12   244  48.8247
  12   245  49.5277
  12   246  51.5374
  12   247  51.3999
  12   248  50.1656
  12   249  51.7063
  12   250  49.1849
  12   251  53.3162
  12   252  52.6115
  12   253  54.6547
  12   254  50.8716
  12   255  50.9391
  12   256  58.0833
  12   257  52.8125
  12   258  49.6725
  12   259  54.269
  12   260  49.1621
  12   261  56.7433
  12   262  59.7752
  12   263  56.3417
  12   264  58.7576
  12   265  59.591
  12   266  50.0287
  12   267  57.7621
  12   268  61.2543
  12   269  67.2248
  12   270  49.5066
  12   271  60.018
  12   272  55.2289
  12   273  57.8776
  12   274  66.4254
  12   275  60.7964
  12   276  54.0133
  12   277  50.1329
  12   278  67.7938
  12   279  47.2381
  12   280  53.8854
  12   281  49.2714
  12   282  57.9867
  12   283  55.6315
  12   284  54.006
  12   285  45.4415
  12   286  51.2165
  12   287  63.6885
  12   288  41.1237
  12   289  42.8894
  12   290  47.7267
  12   291  53.1246
  12   292  52.2603
  12   293  57.5806
  12   294  54.7093
  12   295  60.4784
  12   296  55.3367
  12   297  50.0529
  12   298  48.3078
  12   299  38.0741
  12   300  35.7015
  12   301  35.9056
  12   302  28.9254
  12   303  44.1964
  12   304  42.1711
  12   305  39.4811
  12   306  44.194
  12   307  39.0333
  12   308  44.3459
  12   309  39.0202
  12   310  47.0479
  12   311  47.4333
  12   312  42.0338
  12   313  40.6585
  12   314  49.399
  12   315  52.3276
  12   316  52.2144
  12   317  46.18
  12   318  53.1271
  12   319  51.7425
  12   320  58.5422
  12   321  63.0853
  12   322  49.3134
  12   323  45.2987
  12   324  43.1012
  12   325  61.5143
  12   326  41.3771
  12   327  37.8326
  12   328  43.3858
  12   329  48.6268
  12   330  43.7618
  12   331  41.8808
  12   332  48.9894
  12   333  49.1677
  12   334  48.1744
  12   335  50.7421
  12   336  49.6964
  12   337  45.4421
  12   338  42.6491
  12   339  47.4811
  12   340  49.3404
  12   341  46.952
  12   342  41.3703
  12   343  43.6159
  12   344  42.4087
  12   345  53.5604
  12   346  52.0677
  12   347  44.9723
  12   348  42.6034
  12   349  43.8995
  12   350  44.763
  12   351  23.051
  12   352  39.1904
  12   353  34.048
  12   354  35.9193
  12   355  43.6814
  12   356  45.8334
  12   357  48.8157
  12   358  39.3135
  12   359  55.1877
  12   360  50.2655
  12   361  45.5501
  12   362  49.0739
  12   363  43.5328
  12   364  47.0256
  12   365  57.5945
  12   366  36.5182
  12   367  51.4636
  12   368  47.919
  12   369  42.4201
  12   370  61.5035
  12   371  33.2335
  12   372  48.9211
  12   373  43.0812
  12   374  45.1454
  12   375  49.8943
  12   376  48.5742
  12   377  57.5458
  12   378  47.5872
  12   379  53.4883
  12   380  49.571
  12   381  52.5865
  12   382  46.3263
  12   383  47.8419
  12   384  46.1752
  12   385  47.6909
  12   386  45.2339
  12   387  49.3405
  12   388  48.4311
  12   389  49.4157
  12   390  46.8703
  12   391  47.2729
  12   392  47.2895
  12   393  52.7292
  12   394  50.7985
  12   395  46.6285
  12   396  49.8223
  12   397  53.1769
  12   398  55.6294
  12   399  55.9686
  12   400  54.9006
  12   401  47.9978
  12   402  51.9646
  12   403  47.3033
  12   404  56.2703
  12   405  48.3442
  12   406  52.8273
  12   407  54.0921
  12   408  48.6699
  12   409  47.0477
  12   410  48.7946
  12   411  59.1521
  12   412  56.0926
  12   413  49.3433
  12   414  49.3717
  12   415  51.2156
  12   416  54.8362
  12   417  46.5997
  12   418  47.1538
  12   419  45.368
  12   420  49.1047
  12   421  46.645
  12   422  0
  12   423  51.2603
  12   424  48.0185
  12   425  69.1329
  12   426  49.6878
  12   427  52.8165
  12   428  46.2347
  12   429  52.2443
  12   430  49.2515
  12   431  52.9352
  12   432  42.2528
  12   433  52.2453
  12   434  46.057
  12   435  46.9478
  12   436  46.6866
  12   437  47.673
  12   438  44.378
  12   439  29.8581
  12   440  43.3624
  12   441  -99999
  12   442  -99999
  12   443  -99999
  12   444  -99999
  12   445  -99999
  12   446  -99999
  12   447  -99999
  12   448  -99999
  12   449  -99999
  12   450  -99999
  12   451  -99999
  12   452  -99999
  12   453  -99999
  12   454  -99999
  12   455  -99999
  13    18  -99999
  13    19  -99999
  13    20  -99999
  13    21  -99999
  13    22  -99999
  13    23  -99999
  13    24  -99999
  13    25  -99999
  13    26  -99999
  13    27  -99999
  13    28  -99999
  13    29  -99999
  13    30  -99999
  13    31  -99999
  13    32  -99999
  13    33  -99999
  13    34  -99999
  13    35  -99999
  13    36  -99999
  13    37  -99999
  13    38  -99999
  13    39  -99999
  13    40  -99999
  13    41  -99999
  13    42  -99999
  13    43  -99999
  13    44  -99999
  13    45  -99999
  13    46  -99999
  13    47  -99999
  13    48  -99999
  13    49  -99999
  13    50  -99999
  13    51  -99999
  13    52  0
  13    53  0
  13    54  0
  13    55  0
  13    56  0
  13    57  0
  13    58  0
  13    59  0
  13    60  0
  13    61  0
  13    62  0
  13    63  0
  13    64  0
  13    65  0
  13    66  0
  13    67  50.6959
  13    68  59.8497
  13    69  54.4001
  13    70  56.9052
  13    71  0
  13    72  47.8653
  13    73  57.44
  13    74  65.3691
  13    75  50.0038
  13    76  63.3579
  13    77  52.6002
  13    78  52.2413
  13    79  58.983
  13    80  53.9088
  13    81  52.1111
  13    82  51.1408
  13    83  52.2581
  13    84  53.7664
  13    85  52.1613
  13    86  50.0351
  13    87  54.0804
  13    88  53.5612
  13    89  53.1881
  13    90  52.896
  13    91  49.4339
  13    92  53.9062
  13    93  55.3542
  13    94  46.8476
  13    95  49.5624
  13    96  48.7277
  13    97  50.0307
  13    98  52.7607
  13    99  50.0524
  13   100  45.02
  13   101  50.0562
  13   102  47.5786
  13   103  50.6302
  13   104  53.2194
  13   105  47.0719
  13   106  51.8653
  13   107  52.7728
  13   108  53.1502
  13   109  56.04
  13   110  54.1153
  13   111  51.7312
  13   112  49.0111
  13   113  42.5784
  13   114  51.5718
  13   115  49.871
  13   116  46.6949
  13   117  44.9162
  13   118  44.3525
  13   119  51.8254
  13   120  49.6009
  13   121  50.3146
  13   122  38.7149
  13   123  44.506
  13   124  47.5006
  13   125  27.3008
  13   126  25.0837
  13   127  43.0429
  13   128  25.2636
  13   129  32.6853
  13   130  45.5903
  13   131  43.9286
  13   132  41.2811
  13   133  50.8775
  13   134  45.1067
  13   135  46.7066
  13   136  51.9668
  13   137  44.8434
  13   138  48.7182
  13   139  57.747
  13   140  54.2209
  13   141  60.4038
  13   142  51.2885
  13   143  54.1775
  13   144  54.2564
  13   145  40.8645
  13   146  51.9265
  13   147  51.777
  13   148  47.0752
  13   149  48.7191
  13   150  46.4249
  13   151  49.3368
  13   152  45.8874
  13   153  45.0114
  13   154  47.4383
  13   155  53.0242
  13   156  48.5609
  13   157  42.104
  13   158  44.4845
  13   159  51.4703
  13   160  51.3752
  13   161  48.1009
  13   162  48.7446
  13   163  45.866
  13   164  45.79
  13   165  47.7312
  13   166  47.9445
  13   167  46.1834
  13   168  41.4836
  13   169  48.5329
  13   170  52.0859
  13   171  51.7509
  13   172  46.9832
  13   173  48.3779
  13   174  52.4313
  13   175  51.599
  13   176  49.4695
  13   177  50.835
  13   178  50.1623
  13   179  37.2746
  13   180  46.9056
  13   181  48.5862
  13   182  50.8879
  13   183  36.5901
  13   184  42.1981
  13   185  44.8144
  13   186  58.8174
  13   187  42.9773
  13   188  44.0346
  13   189  47.7244
  13   190  45.2133
  13   191  46.6067
  13   192  47.7835
  13   193  39.2305
  13   194  50.3262
  13   195  41.4441
  13   196  42.2917
  13   197  39.3731
  13   198  46.9995
  13   199  47.0248
  13   200  42.0526
  13   201  35.3162
  13   202  44.0994
  13   203  40.4735
  13   204  48.5
  13   205  49.823
  13   206  46.0095
  13   207  50.0384
  13   208  49.2451
  13   209  50.2572
  13   210  52.7311
  13   211  47.4541
  13   212  48.9775
  13   213  50.6502
  13   214  46.8245
  13   215  46.1832
  13   216  46.8437
  13   217  48.7826
  13   218  48.994
  13   219  51.5782
  13   220  45.9117
  13   221  47.9718
  13   222  50.7873
  13   223  51.78
  13   224  55.0945
  13   225  55.4156
  13   226  53.2695
  13   227  46.0803
  13   228  51.3319
  13   229  50.2307
  13   230  43.2813
  13   231  48.4164
  13   232  42.5669
  13   233  47.5725
  13   234  52.108
  13   235  46.2696
  13   236  46.8095
  13   237  52.9754
  13   238  48.1214
  13   239  44.2034
  13   240  50.2623
  13   241  53.1228
  13   242  56.9872
  13   243  48.454
  13   244  49.0746
  13   245  50.1815
  13   246  51.7685
  13   247  52.2587
  13   248  51.0355
  13   249  51.4795
  13   250  51.4058
  13   251  52.4223
  13   252  51.2787
  13   253  51.6661
  13   254  49.0706
  13   255  51.7797
  13   256  57.9655
  13   257  58.6622
  13   258  49.4468
  13   259  53.9319
  13   260  47.6304
  13   261  56.7899
  13   262  56.511
  13   263  53.7241
  13   264  60.0094
  13   265  65.0644
  13   266  55.275
  13   267  60.2242
  13   268  58.0103
  13   269  64.5225
  13   270  56.5063
  13   271  55.0753
  13   272  62.6754
  13   273  61.2615
  13   274  63.1373
  13   275  56.6784
  13   276  53.5237
  13   277  53.92
  13   278  64.1813
  13   279  52.2448
  13   280  52.6528
  13   281  50.7231
  13   282  60.6537
  13   283  61.758
  13   284  54.9658
  13   285  52.5745
  13   286  55.0079
  13   287  57.6437
  13   288  48.6615
  13   289  63.6287
  13   290  40.7636
  13   291  53.9499
  13   292  51.1654
  13   293  56.8061
  13   294  53.423
  13   295  44.294
  13   296  43.6348
  13   297  43.0258
  13   298  44.2558
  13   299  42.3615
  13   300  40.5266
  13   301  48.3656
  13   302  27.9081
  13   303  49.5716
  13   304  44.2942
  13   305  58.3715
  13   306  46.8109
  13   307  47.9793
  13   308  57.3807
  13   309  49.0415
  13   310  57.6823
  13   311  51.9045
  13   312  43.5976
  13   313  45.468
  13   314  54.4959
  13   315  51.3009
  13   316  57.3323
  13   317  49.2946
  13   318  53.2708
  13   319  46.9329
  13   320  52.211
  13   321  54.5676
  13   322  53.8266
  13   323  41.0726
  13   324  49.3739
  13   325  56.0559
  13   326  37.9926
  13   327  36.403
  13   328  45.3072
  13   329  45.9143
  13   330  46.7261
  13   331  42.9092
  13   332  47.2198
  13   333  42.9947
  13   334  44.8672
  13   335  44.0879
  13   336  48.3216
  13   337  43.1834
  13   338  39.3474
  13   339  46.7272
  13   340  45.9673
  13   341  45.5092
  13   342  40.5849
  13   343  39.1583
  13   344  34.7406
  13   345  44.5691
  13   346  47.7689
  13   347  35.3982
  13   348  42.3043
  13   349  41.1548
  13   350  46.0994
  13   351  14.7078
  13   352  37.3805
  13   353  40.1116
  13   354  40.4638
  13   355  43.1409
  13   356  45.3567
  13   357  50.1243
  13   358  47.2086
  13   359  47.2038
  13   360  51.0349
  13   361  35.32
  13   362  50.9362
  13   363  46.1448
  13   364  41.2198
  13   365  51.1197
  13   366  44.1081
  13   367  45.6313
  13   368  35.3839
  13   369  45.0957
  13   370  55.8887
  13   371  45.075
  13   372  47.3317
  13   373  43.4302
  13   374  47.2565
  13   375  52.4928
  13   376  52.9322
  13   377  57.7859
  13   378  51.4373
  13   379  54.4762
  13   380  53.6668
  13   381  54.4715
  13   382  50.0827
  13   383  47.4389
  13   384  50.2031
  13   385  46.5251
  13   386  48.5353
  13   387  49.8559
  13   388  51.4208
  13   389  52.1851
  13   390  47.2603
  13   391  50.3537
  13   392  47.7056
  13   393  51.8292
  13   394  50.0902
  13   395  49.3245
  13   396  52.7078
  13   397  52.6897
  13   398  52.6736
  13   399  53.3903
  13   400  52.5666
  13   401  49.495
  13   402  53.8642
  13   403  48.8996
  13   404  53.3162
  13   405  43.8157
  13   406  51.1773
  13   407  56.1704
  13   408  50.7498
  13   409  52.2165
  13   410  49.9213
  13   411  57.7522
  13   412  54.1852
  13   413  52.0906
  13   414  50.3847
  13   415  51.7848
  13   416  55.0167
  13   417  49.1191
  13   418  45.3625
  13   419  49.8129
  13   420  52.0529
  13   421  47.2967
  13   422  47.0309
  13   423  45.5331
  13   424  47.0623
  13   425  46.5355
  13   426  47.9973
  13   427  46.5232
  13   428  44.4646
  13   429  53.5672
  13   430  49.4544
  13   431  55.1297
  13   432  48.4031
  13   433  53.7129
  13   434  52.1849
  13   435  52.5798
  13   436  52.4143
  13   437  54.5162
  13   438  54.1582
  13   439  45.0995
  13   440  63.5381
  13   441  -99999
  13   442  -99999
  13   443  -99999
  13   444  -99999
  13   445  -99999
  13   446  -99999
  13   447  -99999
  13   448  -99999
  13   449  -99999
  13   450  -99999
  13   451  -99999
  13   452  -99999
  13   453  -99999
  13   454  -99999
  13   455  -99999
  14    18  -99999
  14    19  -99999
  14    20  -99999
  14    21  -99999
  14    22  -99999
  14    23  -99999
  14    24  -99999
  14    25  -99999
  14    26  -99999
  14    27  -99999
  14    28  -99999
  14    29  -99999
  14    30  -99999
  14    31  -99999
  14    32  -99999
  14    33  -99999
  14    34  -99999
  14    35  -99999
  14    36  -99999
  14    37  -99999
  14    38  -99999
  14    39  -99999
  14    40  -99999
  14    41  -99999
  14    42  -99999
  14    43  -99999
  14    44  -99999
  14    45  -99999
  14    46  -99999
  14    47  -99999
  14    48  -99999
  14    49  -99999
  14    50  -99999
  14    51  -99999
  14    52  0
  14    53  0
  14    54  0
  14    55  0
  14    56  0
  14    57  0
  14    58  0
  14    59  0
  14    60  0
  14    61  0
  14    62  0
  14    63  0
  14    64  0
  14    65  0
  14    66  0
  14    67  44.5925
  14    68  34.491
  14    69  53.4417
  14    70  47.8193
  14    71  0
  14    72  47.1217
  14    73  56.4667
  14    74  65.0712
  14    75  46.5027
  14    76  44.0439
  14    77  53.3895
  14    78  50.355
  14    79  54.378
  14    80  49.9365
  14    81  52.1867
  14    82  47.9344
  14    83  50.65
  14    84  53.2882
  14    85  50.9479
  14    86  48.9982
  14    87  50.4811
  14    88  56.1296
  14    89  51.5796
  14    90  49.5974
  14    91  46.4205
  14    92  50.1069
  14    93  52.1383
  14    94  45.872
  14    95  42.4986
  14    96  45.8553
  14    97  46.5516
  14    98  50.3404
  14    99  46.5565
  14   100  48.8206
  14   101  44.1508
  14   102  45.6161
  14   103  46.7209
  14   104  52.1142
  14   105  49.0081
  14   106  53.6152
  14   107  49.5782
  14   108  46.3578
  14   109  50.493
  14   110  54.4868
  14   111  50.3051
  14   112  46.9439
  14   113  41.481
  14   114  48.4818
  14   115  48.1441
  14   116  49.4972
  14   117  44.583
  14   118  47.5017
  14   119  51.1133
  14   120  50.3133
  14   121  51.0879
  14   122  44.9691
  14   123  49.3615
  14   124  50.5671
  14   125  42.3065
  14   126  37.5922
  14   127  41.6363
  14   128  31.4404
  14   129  30.8494
  14   130  53.97
  14   131  43.4917
  14   132  39.8044
  14   133  50.4972
  14   134  36.4916
  14   135  34.7795
  14   136  45.3004
  14   137  40.8563
  14   138  43.9505
  14   139  56.9456
  14   140  44.7507
  14   141  58.9182
  14   142  51.0117
  14   143  52.1976
  14   144  49.4224
  14   145  40.3438
  14   146  54.0275
  14   147  50.1283
  14   148  41.2966
  14   149  45.8306
  14   150  50.5035
  14   151  51.7703
  14   152  49.1393
  14   153  44.3269
  14   154  44.7615
  14   155  49.4246
  14   156  49.9527
  14   157  27.3162
  14   158  44.5219
  14   159  43.7989
  14   160  44.82
  14   161  42.5069
  14   162  45.5212
  14   163  49.2348
  14   164  47.4183
  14   165  48.8352
  14   166  51.2426
  14   167  52.3587
  14   168  49.0231
  14   169  50.4165
  14   170  51.3371
  14   171  53.1104
  14   172  47.3819
  14   173  46.5037
  14   174  54.3937
  14   175  49.0577
  14   176  49.4213
  14   177  50.2693
  14   178  49.4102
  14   179  46.0182
  14   180  49.0539
  14   181  51.9177
  14   182  43.5654
  14   183  40.4194
  14   184  51.9295
  14   185  49.9624
  14   186  53.5188
  14   187  52.7446
  14   188  56.3179
  14   189  50.1755
  14   190  53.6847
  14   191  52.9669
  14   192  54.3793
  14   193  44.7253
  14   194  53.51
  14   195  46.5795
  14   196  51.8661
  14   197  48.2492
  14   198  58.2894
  14   199  53.1321
  14   200  51.8235
  14   201  44.6706
  14   202  48.7094
  14   203  42.4067
  14   204  51.6618
  14   205  50.841
  14   206  48.8187
  14   207  48.6696
  14   208  48.1627
  14   209  49.0744
  14   210  49.0918
  14   211  44.8105
  14   212  50.6684
  14   213  52.337
  14   214  50.2657
  14   215  50.7426
  14   216  49.8027
  14   217  48.6949
  14   218  48.5054
  14   219  51.1877
  14   220  47.0255
  14   221  47.0782
  14   222  49.5552
  14   223  47.694
  14   224  53.5702
  14   225  53.4853
  14   226  50.1087
  14   227  42.6834
  14   228  55.1082
  14   229  50.1663
  14   230  50.4079
  14   231  44.5834
  14   232  45.0401
  14   233  47.7729
  14   234  50.4286
  14   235  46.0723
  14   236  45.7576
  14   237  54.0197
  14   238  48.9507
  14   239  45.9177
  14   240  49.8143
  14   241  52.1464
  14   242  54.8043
  14   243  49.3567
  14   244  46.2254
  14   245  51.9534
  14   246  54.2903
  14   247  50.6196
  14   248  48.9049
  14   249  51.252
  14   250  53.6907
  14   251  52.3599
  14   252  50.943
  14   253  50.2806
  14   254  49.5102
  14   255  54.0972
  14   256  55.7544
  14   257  51.8536
  14   258  52.8542
  14   259  52.9853
  14   260  48.3056
  14   261  56.0871
  14   262  57.0087
  14   263  55.3398
  14   264  58.6188
  14   265  61.1172
  14   266  55.9099
  14   267  61.6
  14   268  60.2949
  14   269  55.6764
  14   270  55.0266
  14   271  58.3534
  14   272  61.9446
  14   273  62.2455
  14   274  63.5293
  14   275  56.1243
  14   276  52.1736
  14   277  54.785
  14   278  58.6829
  14   279  49.6705
  14   280  51.0134
  14   281  53.2847
  14   282  58.156
  14   283  59.0919
  14   284  52.6864
  14   285  45.3134
  14   286  57.5254
  14   287  50.3931
  14   288  52.9088
  14   289  62.206
  14   290  43.542
  14   291  60.8922
  14   292  52.1186
  14   293  58.5331
  14   294  56.5809
  14   295  47.6921
  14   296  47.8571
  14   297  55.4412
  14   298  51.9411
  14   299  52.723
  14   300  43.3885
  14   301  48.7339
  14   302  48.7509
  14   303  46.2859
  14   304  39.102
  14   305  44.5478
  14   306  42.4334
  14   307  45.6496
  14   308  47.7232
  14   309  50.226
  14   310  62.8671
  14   311  52.6809
  14   312  43.4138
  14   313  48.2822
  14   314  49.6243
  14   315  42.4377
  14   316  54.3137
  14   317  47.7598
  14   318  50.6364
  14   319  46.3219
  14   320  50.5065
  14   321  51.3329
  14   322  48.9169
  14   323  48.8042
  14   324  50.6281
  14   325  50.1603
  14   326  44.8198
  14   327  38.0212
  14   328  43.971
  14   329  48.1406
  14   330  47.0319
  14   331  46.5467
  14   332  48.0222
  14   333  48.3395
  14   334  48.0688
  14   335  43.5915
  14   336  48.6196
  14   337  46.4854
  14   338  40.8579
  14   339  48.8255
  14   340  47.3491
  14   341  44.0383
  14   342  45.7738
  14   343  45.7945
  14   344  45.2261
  14   345  49.8028
  14   346  41.0638
  14   347  40.3183
  14   348  37.9152
  14   349  40.3412
  14   350  48.72
  14   351  41.4856
  14   352  43.4144
  14   353  50.2076
  14   354  46.5735
  14   355  41.7398
  14   356  44.6146
  14   357  48.7717
  14   358  47.048
  14   359  41.7763
  14   360  48.4196
  14   361  38.2994
  14   362  51.6009
  14   363  45.2454
  14   364  39.7132
  14   365  42.2996
  14   366  39.2383
  14   367  45.988
  14   368  39.2175
  14   369  41.8815
  14   370  50.8476
  14   371  40.7046
  14   372  50.6465
  14   373  41.8783
  14   374  49.391
  14   375  49.9426
  14   376  42.7518
  14   377  52.6045
  14   378  49.835
  14   379  53.1109
  14   380  47.7035
  14   381  48.7699
  14   382  53.6878
  14   383  44.3658
  14   384  46.55
  14   385  47.1392
  14   386  48.6078
  14   387  46.8408
  14   388  44.5198
  14   389  50.2819
  14   390  45.8016
  14   391  51.1032
  14   392  47.9562
  14   393  47.9561
  14   394  49.0004
  14   395  49.879
  14   396  51.6832
  14   397  55.7318
  14   398  54.9922
  14   399  53.7238
  14   400  53.1145
  14   401  54.24
  14   402  52.6349
  14   403  50.2475
  14   404  52.2141
  14   405  48.4333
  14   406  56.0893
  14   407  52.8686
  14   408  51.0377
  14   409  51.8578
  14   410  50.7654
  14   411  60.9303
  14   412  55.9081
  14   413  56.6045
  14   414  50.7761
  14   415  52.9461
  14   416  49.9757
  14   417  51.9366
  14   418  53.1151
  14   419  48.8412
  14   420  51.4583
  14   421  50.5455
  14   422  48.738
  14   423  46.4519
  14   424  50.4689
  14   425  47.7299
  14   426  50.3163
  14   427  49.633
  14   428  48.6991
  14   429  58.184
  14   430  51.1951
  14   431  54.4908
  14   432  48.1578
  14   433  54.1656
  14   434  53.8296
  14   435  50.3089
  14   436  54.6944
  14   437  56.9787
  14   438  49.2291
  14   439  38.8092
  14   440  69.7148
  14   441  30.1597
  14   442  20.2657
  14   443  36.1885
  14   444  42.8271
  14   445  51.5243
  14   446  -99999
  14   447  -99999
  14   448  -99999
  14   449  -99999
  14   450  -99999
  14   451  -99999
  14   452  -99999
  14   453  -99999
  14   454  -99999
  14   455  -99999
  15    18  -99999
  15    19  -99999
  15    20  -99999
  15    21  -99999
  15    22  -99999
  15    23  -99999
  15    24  -99999
  15    25  -99999
  15    26  -99999
  15    27  -99999
  15    28  -99999
  15    29  -99999
  15    30  -99999
  15    31  -99999
  15    32  -99999
  15    33  -99999
  15    34  -99999
  15    35  -99999
  15    36  -99999
  15    37  -99999
  15    38  -99999
  15    39  -99999
  15    40  -99999
  15    41  -99999
  15    42  -99999
  15    43  -99999
  15    44  -99999
  15    45  -99999
  15    46  -99999
  15    47  -99999
  15    48  -99999
  15    49  -99999
  15    50  -99999
  15    51  -99999
  15    52  0
  15    53  0
  15    54  0
  15    55  0
  15    56  0
  15    57  0
  15    58  0
  15    59  0
  15    60  0
  15    61  0
  15    62  0
  15    63  0
  15    64  0
  15    65  0
  15    66  0
  15    67  53.3658
  15    68  36.0578
  15    69  55.823
  15    70  33.0125
  15    71  53.8965
  15    72  46.1156
  15    73  51.5291
  15    74  58.6235
  15    75  48.8629
  15    76  50.618
  15    77  57.1012
  15    78  48.2591
  15    79  51.0166
  15    80  52.9609
  15    81  55.5804
  15    82  49.6905
  15    83  55.0866
  15    84  53.9517
  15    85  53.8893
  15    86  49.0719
  15    87  51.4213
  15    88  54.3943
  15    89  52.9976
  15    90  52.3607
  15    91  54.4763
  15    92  52.1018
  15    93  51.757
  15    94  46.8372
  15    95  43.7138
  15    96  47.9379
  15    97  49.8077
  15    98  51.7943
  15    99  44.6581
  15   100  52.6233
  15   101  46.3253
  15   102  49.9374
  15   103  51.6775
  15   104  50.0689
  15   105  51.541
  15   106  60.2186
  15   107  58.2856
  15   108  50.0789
  15   109  50.8852
  15   110  51.9324
  15   111  52.9441
  15   112  48.1277
  15   113  47.6123
  15   114  53.0536
  15   115  46.2778
  15   116  48.2584
  15   117  42.7697
  15   118  50.0045
  15   119  54.714
  15   120  54.8035
  15   121  46.3498
  15   122  39.1493
  15   123  49.963
  15   124  39.1333
  15   125  38.8314
  15   126  38.4914
  15   127  42.7816
  15   128  34.4361
  15   129  39.2615
  15   130  45.9534
  15   131  49.6367
  15   132  42.9334
  15   133  49.0109
  15   134  47.4078
  15   135  42.5978
  15   136  39.804
  15   137  49.7645
  15   138  52.9055
  15   139  54.8098
  15   140  51.1688
  15   141  53.3216
  15   142  57.6194
  15   143  46.5876
  15   144  49.2454
  15   145  52.9214
  15   146  56.1737
  15   147  54.4792
  15   148  44.8964
  15   149  46.4897
  15   150  52.407
  15   151  51.5329
  15   152  52.8298
  15   153  39.1451
  15   154  44.5979
  15   155  43.9383
  15   156  50.9312
  15   157  43.4522
  15   158  52.0132
  15   159  48.6942
  15   160  45.633
  15   161  43.9726
  15   162  44.5156
  15   163  50.3648
  15   164  47.3535
  15   165  51.2293
  15   166  55.4094
  15   167  53.2973
  15   168  49.3843
  15   169  52.5433
  15   170  51.9809
  15   171  53.8387
  15   172  50.7537
  15   173  47.5575
  15   174  51.8846
  15   175  45.2309
  15   176  48.1791
  15   177  47.1195
  15   178  50.5367
  15   179  47.0851
  15   180  44.927
  15   181  51.5662
  15   182  36.3625
  15   183  32.0852
  15   184  48.3693
  15   185  38.0336
  15   186  45.5077
  15   187  40.4549
  15   188  53.958
  15   189  46.5832
  15   190  53.0312
  15   191  53.3101
  15   192  53.8278
  15   193  46.4976
  15   194  53.5972
  15   195  41.9007
  15   196  47.7852
  15   197  46.7456
  15   198  54.7346
  15   199  46.6702
  15   200  50.8151
  15   201  44.8908
  15   202  47.9727
  15   203  42.5051
  15   204  50.1129
  15   205  48.5623
  15   206  47.9687
  15   207  49.2849
  15   208  48.6806
  15   209  48.5973
  15   210  47.8715
  15   211  42.5649
  15   212  49.9157
  15   213  49.4817
  15   214  46.7715
  15   215  47.4992
  15   216  44.7866
  15   217  46.447
  15   218  46.6358
  15   219  47.7389
  15   220  48.6958
  15   221  50.7888
  15   222  49.9392
  15   223  54.1271
  15   224  55.7387
  15   225  49.6
  15   226  51.4096
  15   227  45.5836
  15   228  52.518
  15   229  46.173
  15   230  51.6883
  15   231  41.8866
  15   232  44.4669
  15   233  49.6544
  15   234  49.5728
  15   235  49.6322
  15   236  49.8464
  15   237  51.1559
  15   238  48.4563
  15   239  45.767
  15   240  52.6042
  15   241  51.8103
  15   242  53.2204
  15   243  49.9312
  15   244  47.7988
  15   245  50.6482
  15   246  53.7385
  15   247  53.4356
  15   248  49.8557
  15   249  49.5152
  15   250  54.5776
  15   251  52.8324
  15   252  53.4552
  15   253  49.288
  15   254  51.2972
  15   255  53.0674
  15   256  55.3778
  15   257  44.0524
  15   258  54.7921
  15   259  53.9509
  15   260  50.8598
  15   261  58.6202
  15   262  58.2983
  15   263  56.7319
  15   264  56.1314
  15   265  55.6186
  15   266  58.0571
  15   267  60.6691
  15   268  65.4169
  15   269  51.8109
  15   270  51.7729
  15   271  56.087
  15   272  59.1437
  15   273  60.5616
  15   274  59.9453
  15   275  51.1852
  15   276  49.5287
  15   277  54.878
  15   278  56.2687
  15   279  50.5249
  15   280  55.1282
  15   281  55.598
  15   282  55.4074
  15   283  52.9519
  15   284  53.339
  15   285  44.9341
  15   286  57.2286
  15   287  55.8073
  15   288  55.8276
  15   289  59.7296
  15   290  40.3233
  15   291  60.5586
  15   292  50.9793
  15   293  52.272
  15   294  53.4331
  15   295  50.1198
  15   296  46.9998
  15   297  45.6068
  15   298  44.2086
  15   299  52.2303
  15   300  24.5153
  15   301  47.1316
  15   302  38.3543
  15   303  49.7701
  15   304  37.068
  15   305  49.7274
  15   306  42.1306
  15   307  39.6644
  15   308  38.2977
  15   309  44.5046
  15   310  63.3706
  15   311  50.221
  15   312  43.3758
  15   313  46.5678
  15   314  52.8236
  15   315  48.7009
  15   316  58.5416
  15   317  57.1776
  15   318  64.2014
  15   319  49.2565
  15   320  49.7619
  15   321  47.5728
  15   322  44.6974
  15   323  48.6918
  15   324  46.4469
  15   325  42.7905
  15   326  43.0306
  15   327  41.2768
  15   328  44.7395
  15   329  49.3876
  15   330  49.2238
  15   331  50.6016
  15   332  48.0111
  15   333  48.6003
  15   334  47.1492
  15   335  44.2803
  15   336  47.5131
  15   337  49.3334
  15   338  47.6831
  15   339  48.43
  15   340  48.1544
  15   341  45.6245
  15   342  46.6854
  15   343  47.8423
  15   344  39.7859
  15   345  45.9803
  15   346  34.7027
  15   347  39.381
  15   348  31.6918
  15   349  31.8531
  15   350  44.361
  15   351  24.5582
  15   352  37.1851
  15   353  46.8888
  15   354  44.4172
  15   355  41.8299
  15   356  43.8985
  15   357  48.4555
  15   358  49.6102
  15   359  50.6819
  15   360  48.5728
  15   361  47.6489
  15   362  51.0632
  15   363  47.0554
  15   364  33.9776
  15   365  44.6667
  15   366  47.2605
  15   367  43.5814
  15   368  37.771
  15   369  40.1256
  15   370  42.3338
  15   371  40.0135
  15   372  51.5518
  15   373  48.3668
  15   374  52.2846
  15   375  47.5555
  15   376  49.8145
  15   377  53.224
  15   378  52.4689
  15   379  51.4584
  15   380  47.228
  15   381  50.7246
  15   382  53.0685
  15   383  46.0064
  15   384  46.517
  15   385  48.9216
  15   386  50.1841
  15   387  47.1434
  15   388  44.2361
  15   389  48.9145
  15   390  50.0628
  15   391  50.8613
  15   392  49.7022
  15   393  46.2107
  15   394  48.0032
  15   395  49.2458
  15   396  52.2561
  15   397  52.4936
  15   398  52.2182
  15   399  49.5598
  15   400  47.7758
  15   401  54.0394
  15   402  51.4152
  15   403  47.0143
  15   404  50.9028
  15   405  45.8062
  15   406  50.8324
  15   407  45.1373
  15   408  52.0719
  15   409  49.5392
  15   410  53.0719
  15   411  54.5932
  15   412  52.635
  15   413  54.6721
  15   414  49.0204
  15   415  51.4689
  15   416  54.9741
  15   417  51.9806
  15   418  48.4087
  15   419  50.3506
  15   420  54.0439
  15   421  51.65
  15   422  48.3893
  15   423  45.096
  15   424  50.626
  15   425  47.1045
  15   426  48.3697
  15   427  49.6411
  15   428  51.4531
  15   429  51.9328
  15   430  50.0942
  15   431  53.7476
  15   432  50.7543
  15   433  52.6991
  15   434  52.4898
  15   435  43.6149
  15   436  52.4203
  15   437  51.5984
  15   438  45.9259
  15   439  48.8626
  15   440  59.0506
  15   441  22.4261
  15   442  44.4401
  15   443  50.1897
  15   444  35.279
  15   445  -99999
  15   446  -99999
  15   447  -99999
  15   448  -99999
  15   449  -99999
  15   450  -99999
  15   451  -99999
  15   452  -99999
  15   453  -99999
  15   454  -99999
  15   455  -99999
  16    18  -99999
  16    19  -99999
  16    20  -99999
  16    21  -99999
  16    22  -99999
  16    23  -99999
  16    24  -99999
  16    25  -99999
  16    26  -99999
  16    27  -99999
  16    28  -99999
  16    29  -99999
  16    30  -99999
  16    31  -99999
  16    32  -99999
  16    33  -99999
  16    34  -99999
  16    35  -99999
  16    36  -99999
  16    37  -99999
  16    38  -99999
  16    39  -99999
  16    40  -99999
  16    41  -99999
  16    42  -99999
  16    43  -99999
  16    44  -99999
  16    45  -99999
  16    46  -99999
  16    47  -99999
  16    48  -99999
  16    49  -99999
  16    50  -99999
  16    51  -99999
  16    52  0
  16    53  0
  16    54  0
  16    55  0
  16    56  0
  16    57  0
  16    58  0
  16    59  0
  16    60  0
  16    61  0
  16    62  0
  16    63  0
  16    64  0
  16    65  0
  16    66  51.584
  16    67  56.3707
  16    68  38.0732
  16    69  51.199
  16    70  36.6624
  16    71  51.0591
  16    72  52.8797
  16    73  49.8415
  16    74  56.5403
  16    75  46.3224
  16    76  43.3483
  16    77  52.1834
  16    78  47.6197
  16    79  47.9351
  16    80  51.3873
  16    81  54.9653
  16    82  48.0693
  16    83  59.2898
  16    84  54.2214
  16    85  54.1714
  16    86  43.5288
  16    87  51.8539
  16    88  52.2671
  16    89  51.2414
  16    90  48.9789
  16    91  53.9225
  16    92  45.5583
  16    93  45.0982
  16    94  47.2445
  16    95  48.0783
  16    96  48.1265
  16    97  45.7315
  16    98  45.5698
  16    99  42.6274
  16   100  53.0928
  16   101  45.5655
  16   102  48.7626
  16   103  53.4222
  16   104  49.1104
  16   105  50.5964
  16   106  54.7496
  16   107  56.4979
  16   108  50.0999
  16   109  47.0367
  16   110  49.657
  16   111  50.4795
  16   112  45.6468
  16   113  47.3282
  16   114  54.8497
  16   115  42.9421
  16   116  49.4309
  16   117  40.9694
  16   118  52.0174
  16   119  51.8149
  16   120  55.6572
  16   121  48.0328
  16   122  43.621
  16   123  51.3738
  16   124  41.7613
  16   125  43.2938
  16   126  47.0833
  16   127  45.8635
  16   128  47.765
  16   129  39.526
  16   130  40.5029
  16   131  43.3651
  16   132  41.7845
  16   133  40.5949
  16   134  45.6586
  16   135  41.1852
  16   136  34.5433
  16   137  49.7236
  16   138  43.7363
  16   139  45.6479
  16   140  47.2427
  16   141  27.4083
  16   142  50.8905
  16   143  46.2843
  16   144  46.5311
  16   145  39.7877
  16   146  55.5631
  16   147  53.6933
  16   148  38.3493
  16   149  49.7515
  16   150  47.5278
  16   151  47.6987
  16   152  46.7611
  16   153  39.131
  16   154  46.2738
  16   155  43.6604
  16   156  47.7311
  16   157  44.7116
  16   158  50.6103
  16   159  48.0718
  16   160  47.7513
  16   161  46.3026
  16   162  44.8177
  16   163  50.6288
  16   164  46.7658
  16   165  51.8095
  16   166  50.7196
  16   167  52.171
  16   168  48.9451
  16   169  51.2388
  16   170  49.3554
  16   171  53.5108
  16   172  52.7005
  16   173  51.3218
  16   174  52.6925
  16   175  49.6504
  16   176  52.7187
  16   177  50.303
  16   178  50.9831
  16   179  49.8499
  16   180  49.1522
  16   181  51.4572
  16   182  45.803
  16   183  49.9615
  16   184  54.9594
  16   185  47.7986
  16   186  52.8394
  16   187  51.5681
  16   188  52.8791
  16   189  48.8976
  16   190  57.8266
  16   191  55.734
  16   192  52.4647
  16   193  51.9356
  16   194  52.039
  16   195  54.2537
  16   196  53.1116
  16   197  48.7745
  16   198  51.7309
  16   199  46.6467
  16   200  49.9439
  16   201  48.817
  16   202  50.0191
  16   203  45.7557
  16   204  50.9762
  16   205  49.8016
  16   206  48.0357
  16   207  48.8824
  16   208  51.3068
  16   209  48.9158
  16   210  48.4439
  16   211  42.4081
  16   212  51.3413
  16   213  49.1024
  16   214  48.4513
  16   215  51.5852
  16   216  49.9681
  16   217  48.9673
  16   218  46.8983
  16   219  49.3031
  16   220  49.1821
  16   221  50.2622
  16   222  50.1321
  16   223  53.0836
  16   224  54.3623
  16   225  47.5043
  16   226  49.3316
  16   227  46.53
  16   228  49.0804
  16   229  46.7081
  16   230  50.3706
  16   231  47.0119
  16   232  46.7804
  16   233  46.9133
  16   234  47.6164
  16   235  51.6374
  16   236  51.1332
  16   237  50.8161
  16   238  50.2048
  16   239  50.0384
  16   240  53.6191
  16   241  52.207
  16   242  50.3594
  16   243  49.8346
  16   244  51.1051
  16   245  48.7776
  16   246  54.5681
  16   247  51.9325
  16   248  50.764
  16   249  51.3468
  16   250  52.1176
  16   251  52.0178
  16   252  53.3103
  16   253  49.4866
  16   254  52.2889
  16   255  54.1509
  16   256  54.6883
  16   257  46.1385
  16   258  56.2104
  16   259  54.1182
  16   260  49.9679
  16   261  54.5246
  16   262  57.7507
  16   263  57.9499
  16   264  56.0604
  16   265  56.1542
  16   266  54.2979
  16   267  58.2089
  16   268  60.0696
  16   269  49.9041
  16   270  50.7494
  16   271  56.4049
  16   272  61.0673
  16   273  58.1791
  16   274  53.5106
  16   275  52.9892
  16   276  53.7414
  16   277  52.292
  16   278  53.9683
  16   279  51.0098
  16   280  56.0037
  16   281  55.267
  16   282  54.3762
  16   283  49.1682
  16   284  56.2202
  16   285  48.9173
  16   286  54.033
  16   287  56.2154
  16   288  56.2838
  16   289  51.0031
  16   290  45.4681
  16   291  56.3818
  16   292  52.5235
  16   293  50.8185
  16   294  47.8603
  16   295  50.9996
  16   296  51.1166
  16   297  49.3644
  16   298  50.2295
  16   299  50.0746
  16   300  37.4063
  16   301  42.8796
  16   302  49.3142
  16   303  49.4015
  16   304  40.6351
  16   305  43.9439
  16   306  47.326
  16   307  50.8676
  16   308  43.5073
  16   309  49.17
  16   310  57.8877
  16   311  55.3023
  16   312  51.5407
  16   313  41.9964
  16   314  51.2162
  16   315  44.1429
  16   316  47.1267
  16   317  47.9182
  16   318  52.2928
  16   319  49.4533
  16   320  51.4463
  16   321  51.7051
  16   322  47.7142
  16   323  49.872
  16   324  46.8827
  16   325  46.4255
  16   326  45.2128
  16   327  47.2351
  16   328  45.6526
  16   329  47.4788
  16   330  45.7771
  16   331  49.2987
  16   332  43.341
  16   333  51.0734
  16   334  47.2775
  16   335  47.116
  16   336  44.3726
  16   337  46.2789
  16   338  45.4553
  16   339  47.9321
  16   340  50.7106
  16   341  46.5765
  16   342  46.6121
  16   343  46.7456
  16   344  44.4907
  16   345  52.1163
  16   346  41.53
  16   347  51.4351
  16   348  44.3047
  16   349  35.493
  16   350  49.9325
  16   351  43.3277
  16   352  41.7155
  16   353  50.5898
  16   354  35.9935
  16   355  39.6177
  16   356  42.4031
  16   357  48.5063
  16   358  44.9067
  16   359  46.0942
  16   360  46.1468
  16   361  44.6671
  16   362  46.4773
  16   363  45.2627
  16   364  38.7016
  16   365  51.3649
  16   366  43.3386
  16   367  47.7713
  16   368  20.6613
  16   369  40.9554
  16   370  47.4229
  16   371  37.4848
  16   372  51.5449
  16   373  48.0391
  16   374  51.004
  16   375  48.8251
  16   376  48.3918
  16   377  50.3799
  16   378  49.782
  16   379  49.5347
  16   380  48.0811
  16   381  47.8202
  16   382  51.5753
  16   383  44.3612
  16   384  45.8967
  16   385  48.3787
  16   386  48.4589
  16   387  47.9603
  16   388  47.3064
  16   389  48.0602
  16   390  50.8369
  16   391  49.5289
  16   392  47.4352
  16   393  48.4058
  16   394  49.5851
  16   395  47.7194
  16   396  51.1241
  16   397  53.6968
  16   398  52.3549
  16   399  51.1058
  16   400  51.2802
  16   401  53.5819
  16   402  50.376
  16   403  46.1446
  16   404  52.3521
  16   405  48.9838
  16   406  51.7794
  16   407  42.1322
  16   408  49.434
  16   409  49.912
  16   410  53.0853
  16   411  49.3278
  16   412  53.5215
  16   413  52.0969
  16   414  49.9281
  16   415  53.1131
  16   416  53.2679
  16   417  51.2941
  16   418  50.7588
  16   419  48.9213
  16   420  52.583
  16   421  49.7799
  16   422  45.989
  16   423  45.1907
  16   424  50.9101
  16   425  47.7245
  16   426  49.3086
  16   427  51.5373
  16   428  50.2311
  16   429  52.3301
  16   430  53.8949
  16   431  54.0194
  16   432  47.8964
  16   433  54.2722
  16   434  54.8308
  16   435  44.7794
  16   436  50.3938
  16   437  55.6664
  16   438  42.8231
  16   439  45.7383
  16   440  51.7771
  16   441  41.9138
  16   442  36.1067
  16   443  55.1516
  16   444  30.9268
  16   445  -99999
  16   446  -99999
  16   447  -99999
  16   448  -99999
  16   449  -99999
  16   450  -99999
  16   451  -99999
  16   452  -99999
  16   453  -99999
  16   454  -99999
  16   455  -99999
  17    18  -99999
  17    19  -99999
  17    20  -99999
  17    21  -99999
  17    22  -99999
  17    23  -99999
  17    24  -99999
  17    25  -99999
  17    26  -99999
  17    27  -99999
  17    28  -99999
  17    29  -99999
  17    30  -99999
  17    31  -99999
  17    32  -99999
  17    33  -99999
  17    34  -99999
  17    35  -99999
  17    36  -99999
  17    37  -99999
  17    38  -99999
  17    39  -99999
  17    40  -99999
  17    41  -99999
  17    42  -99999
  17    43  -99999
  17    44  -99999
  17    45  -99999
  17    46  -99999
  17    47  -99999
  17    48  -99999
  17    49  -99999
  17    50  -99999
  17    51  -99999
  17    52  0
  17    53  0
  17    54  0
  17    55  0
  17    56  0
  17    57  0
  17    58  0
  17    59  0
  17    60  0
  17    61  0
  17    62  0
  17    63  0
  17    64  0
  17    65  0
  17    66  48.958
  17    67  52.6674
  17    68  41.5279
  17    69  49.2765
  17    70  48.265
  17    71  52.3943
  17    72  56.6937
  17    73  56.4024
  17    74  58.2457
  17    75  58.1913
  17    76  46.3228
  17    77  54.5807
  17    78  54.3638
  17    79  49.138
  17    80  53.2294
  17    81  60.7588
  17    82  51.2287
  17    83  57.1221
  17    84  53.5616
  17    85  56.9766
  17    86  43.1377
  17    87  52.5691
  17    88  53.7769
  17    89  52.9321
  17    90  52.1882
  17    91  56.7556
  17    92  47.855
  17    93  47.1369
  17    94  51.0327
  17    95  49.5046
  17    96  47.4399
  17    97  45.4875
  17    98  47.9081
  17    99  42.1203
  17   100  54.2455
  17   101  47.8344
  17   102  51.1221
  17   103  54.4983
  17   104  50.4808
  17   105  55.0486
  17   106  51.3124
  17   107  56.0393
  17   108  55.9167
  17   109  50.6206
  17   110  53.4667
  17   111  53.7814
  17   112  50.0098
  17   113  49.1064
  17   114  54.9786
  17   115  44.3888
  17   116  49.3778
  17   117  40.8455
  17   118  46.1515
  17   119  51.3973
  17   120  55.7442
  17   121  46.5648
  17   122  44.2315
  17   123  46.4894
  17   124  40.1823
  17   125  34.8101
  17   126  40.8579
  17   127  42.6138
  17   128  44.9663
  17   129  41.6741
  17   130  40.0596
  17   131  45.6413
  17   132  41.2863
  17   133  48.4181
  17   134  46.4291
  17   135  48.5937
  17   136  48.1785
  17   137  56.0475
  17   138  48.6425
  17   139  48.8331
  17   140  53.3587
  17   141  40.0619
  17   142  53.1867
  17   143  48.0863
  17   144  47.8165
  17   145  40.0288
  17   146  56.9863
  17   147  53.5343
  17   148  43.8498
  17   149  50.5084
  17   150  48.0864
  17   151  48.5199
  17   152  47.3753
  17   153  47.3643
  17   154  49.3101
  17   155  51.475
  17   156  50.2071
  17   157  46.9212
  17   158  51.3234
  17   159  49.2089
  17   160  48.224
  17   161  51.0971
  17   162  50.7669
  17   163  52.4331
  17   164  51.2839
  17   165  51.2694
  17   166  50.7864
  17   167  53.7446
  17   168  50.5012
  17   169  54.0012
  17   170  48.0446
  17   171  53.9539
  17   172  52.5822
  17   173  51.1553
  17   174  50.373
  17   175  49.9544
  17   176  53.0877
  17   177  52.326
  17   178  50.4775
  17   179  48.4979
  17   180  46.6349
  17   181  49.1438
  17   182  48.1839
  17   183  49.3212
  17   184  51.1351
  17   185  51.1287
  17   186  52.7589
  17   187  56.8692
  17   188  46.553
  17   189  50.1518
  17   190  57.4439
  17   191  52.5274
  17   192  50.1466
  17   193  50.052
  17   194  54.0406
  17   195  53.2502
  17   196  53.0284
  17   197  49.6252
  17   198  51.0579
  17   199  45.6213
  17   200  47.5797
  17   201  49.3549
  17   202  49.5886
  17   203  46.5273
  17   204  50.5499
  17   205  46.6914
  17   206  49.9756
  17   207  48.958
  17   208  51.7071
  17   209  47.0743
  17   210  47.7429
  17   211  44.4443
  17   212  50.9971
  17   213  49.5621
  17   214  46.5662
  17   215  49.2711
  17   216  51.1348
  17   217  46.292
  17   218  43.3581
  17   219  49.3748
  17   220  47.4797
  17   221  48.3369
  17   222  49.7704
  17   223  52.3984
  17   224  50.9788
  17   225  47.6621
  17   226  48.3999
  17   227  50.6694
  17   228  48.4382
  17   229  49.1384
  17   230  48.6437
  17   231  46.9703
  17   232  47.3092
  17   233  44.6237
  17   234  48.2591
  17   235  49.6967
  17   236  50.236
  17   237  50.5287
  17   238  48.443
  17   239  51.9685
  17   240  51.051
  17   241  50.7579
  17   242  47.9343
  17   243  51.7002
  17   244  50.8109
  17   245  48.6528
  17   246  53.2662
  17   247  50.206
  17   248  51.4047
  17   249  51.1805
  17   250  49.3119
  17   251  52.1401
  17   252  54.4616
  17   253  49.5123
  17   254  50.5677
  17   255  50.426
  17   256  52.8953
  17   257  49.1431
  17   258  49.0532
  17   259  52.857
  17   260  44.475
  17   261  54.7268
  17   262  56.8861
  17   263  54.4467
  17   264  52.8695
  17   265  54.6665
  17   266  53.575
  17   267  58.404
  17   268  58.8972
  17   269  53.6608
  17   270  55.7323
  17   271  58.7048
  17   272  57.4808
  17   273  63.547
  17   274  54.0168
  17   275  52.7631
  17   276  55.2902
  17   277  57.0798
  17   278  52.5328
  17   279  53.624
  17   280  53.1878
  17   281  53.3348
  17   282  54.0447
  17   283  51.3403
  17   284  57.8575
  17   285  49.8764
  17   286  54.432
  17   287  60.0448
  17   288  57.4498
  17   289  51.0466
  17   290  54.0604
  17   291  55.309
  17   292  50.2078
  17   293  51.9643
  17   294  45.7819
  17   295  49.9741
  17   296  50.7277
  17   297  50.5934
  17   298  48.3462
  17   299  45.7364
  17   300  44.3094
  17   301  44.5157
  17   302  49.4643
  17   303  53.7259
  17   304  41.8623
  17   305  48.524
  17   306  48.8008
  17   307  53.5828
  17   308  49.7802
  17   309  52.3999
  17   310  53.8933
  17   311  52.6637
  17   312  57.897
  17   313  48.0912
  17   314  58.5197
  17   315  51.4148
  17   316  49.4137
  17   317  49.9703
  17   318  56.7167
  17   319  52.0755
  17   320  52.5815
  17   321  54.0044
  17   322  48.331
  17   323  46.5903
  17   324  45.0906
  17   325  47.3738
  17   326  42.8838
  17   327  50.4388
  17   328  43.482
  17   329  47.055
  17   330  44.0871
  17   331  46.9087
  17   332  37.6383
  17   333  51.6175
  17   334  43.8692
  17   335  47.1023
  17   336  44.3122
  17   337  47.8822
  17   338  45.4586
  17   339  50.7784
  17   340  49.0379
  17   341  48.1579
  17   342  43.685
  17   343  47.5831
  17   344  42.4043
  17   345  49.8801
  17   346  41.6399
  17   347  47.7412
  17   348  41.8363
  17   349  34.4419
  17   350  51.6385
  17   351  38.1951
  17   352  40.502
  17   353  46.0546
  17   354  34.7899
  17   355  44.5269
  17   356  44.6427
  17   357  49.4244
  17   358  45.375
  17   359  47.2459
  17   360  48.8787
  17   361  47.3198
  17   362  49.8229
  17   363  46.1265
  17   364  42.702
  17   365  49.7
  17   366  46.0856
  17   367  47.7614
  17   368  35.6092
  17   369  41.3129
  17   370  52.9094
  17   371  42.3474
  17   372  47.502
  17   373  46.6349
  17   374  51.0982
  17   375  48.1365
  17   376  50.3096
  17   377  54.3125
  17   378  53.1684
  17   379  51.8878
  17   380  50.2592
  17   381  51.034
  17   382  50.1366
  17   383  45.9747
  17   384  48.7725
  17   385  48.7085
  17   386  47.7209
  17   387  47.8982
  17   388  48.4077
  17   389  49.018
  17   390  51.511
  17   391  49.625
  17   392  47.2533
  17   393  46.111
  17   394  50.204
  17   395  48.5673
  17   396  48.9864
  17   397  52.7204
  17   398  51.978
  17   399  49.263
  17   400  47.9446
  17   401  48.0291
  17   402  50.2571
  17   403  47.0004
  17   404  49.7743
  17   405  44.0747
  17   406  49.2986
  17   407  46.8119
  17   408  51.6557
  17   409  49.5984
  17   410  50.9461
  17   411  45.0472
  17   412  54.4295
  17   413  52.66
  17   414  52.0049
  17   415  53.1029
  17   416  55.5321
  17   417  53.7765
  17   418  46.6538
  17   419  52.2325
  17   420  54.6771
  17   421  50.4194
  17   422  47.1541
  17   423  47.602
  17   424  51.2159
  17   425  47.563
  17   426  47.9621
  17   427  50.4176
  17   428  49.3094
  17   429  52.3207
  17   430  53.7996
  17   431  52.1658
  17   432  48.8246
  17   433  55.5586
  17   434  53.802
  17   435  46.1043
  17   436  47.4454
  17   437  56.2121
  17   438  45.3003
  17   439  38.334
  17   440  54.7436
  17   441  46.0775
  17   442  48.9393
  17   443  42.2181
  17   444  90.7348
  17   445  -99999
  17   446  -99999
  17   447  -99999
  17   448  -99999
  17   449  -99999
  17   450  -99999
  17   451  -99999
  17   452  -99999
  17   453  -99999
  17   454  -99999
  17   455  -99999
  18    18  -99999
  18    19  -99999
  18    20  -99999
  18    21  -99999
  18    22  -99999
  18    23  -99999
  18    24  -99999
  18    25  -99999
  18    26  -99999
  18    27  -99999
  18    28  -99999
  18    29  -99999
  18    30  -99999
  18    31  -99999
  18    32  -99999
  18    33  -99999
  18    34  -99999
  18    35  -99999
  18    36  -99999
  18    37  -99999
  18    38  -99999
  18    39  -99999
  18    40  -99999
  18    41  -99999
  18    42  0
  18    43  0
  18    44  0
  18    45  0
  18    46  0
  18    47  0
  18    48  0
  18    49  0
  18    50  0
  18    51  0
  18    52  0
  18    53  0
  18    54  0
  18    55  0
  18    56  0
  18    57  0
  18    58  0
  18    59  0
  18    60  0
  18    61  0
  18    62  0
  18    63  0
  18    64  0
  18    65  0
  18    66  53.6586
  18    67  54.6744
  18    68  40.3622
  18    69  49.5679
  18    70  46.2764
  18    71  52.6617
  18    72  58.3835
  18    73  49.4908
  18    74  56.1295
  18    75  49.7074
  18    76  43.0041
  18    77  54.1955
  18    78  49.2185
  18    79  46.776
  18    80  52.2934
  18    81  56.7765
  18    82  47.7642
  18    83  52.25
  18    84  52.5196
  18    85  54.5404
  18    86  44.228
  18    87  52.6719
  18    88  53.7765
  18    89  49.9536
  18    90  51.9002
  18    91  51.5784
  18    92  48.6626
  18    93  47.3943
  18    94  52.3082
  18    95  47.5514
  18    96  45.5422
  18    97  44.8527
  18    98  44.7376
  18    99  45.9298
  18   100  51.9959
  18   101  47.6368
  18   102  49.7054
  18   103  51.9567
  18   104  51.8018
  18   105  55.2559
  18   106  49.158
  18   107  51.2905
  18   108  51.1222
  18   109  48.3851
  18   110  51.5862
  18   111  50.1511
  18   112  45.7223
  18   113  48.6292
  18   114  52.4597
  18   115  47.946
  18   116  53.0146
  18   117  46.2898
  18   118  48.8604
  18   119  52.2322
  18   120  55.7779
  18   121  53.2257
  18   122  48.4804
  18   123  53.0979
  18   124  47.9667
  18   125  43.9127
  18   126  47.3303
  18   127  39.9556
  18   128  49.7729
  18   129  42.0641
  18   130  39.7033
  18   131  39.414
  18   132  39.5057
  18   133  45.6173
  18   134  45.116
  18   135  47.4519
  18   136  44.1587
  18   137  53.0165
  18   138  47.1003
  18   139  49.6376
  18   140  52.9295
  18   141  46.6788
  18   142  49.5456
  18   143  49.5057
  18   144  45.1552
  18   145  41.3689
  18   146  53.8221
  18   147  53.6457
  18   148  42.2831
  18   149  52.8182
  18   150  47.6471
  18   151  47.9202
  18   152  46.9734
  18   153  48.4187
  18   154  48.5522
  18   155  52.5589
  18   156  48.5363
  18   157  45.7762
  18   158  48.2266
  18   159  47.084
  18   160  44.6849
  18   161  44.8141
  18   162  46.1345
  18   163  48.4289
  18   164  46.1971
  18   165  43.203
  18   166  47.8246
  18   167  50.9248
  18   168  50.3374
  18   169  53.7972
  18   170  47.232
  18   171  52.4255
  18   172  52.5227
  18   173  53.6107
  18   174  51.494
  18   175  50.4604
  18   176  53.9742
  18   177  52.1336
  18   178  48.4758
  18   179  47.3883
  18   180  48.2127
  18   181  48.4957
  18   182  50.506
  18   183  47.4795
  18   184  45.598
  18   185  49.427
  18   186  55.9802
  18   187  52.9065
  18   188  47.7608
  18   189  52.0032
  18   190  55.0206
  18   191  51.664
  18   192  53.3001
  18   193  47.1004
  18   194  52.5454
  18   195  50.5147
  18   196  51.3673
  18   197  50.6875
  18   198  52.2169
  18   199  49.3439
  18   200  47.2573
  18   201  49.09
  18   202  48.8538
  18   203  46.808
  18   204  51.5897
  18   205  48.6802
  18   206  51.0523
  18   207  48.722
  18   208  51.1013
  18   209  47.2588
  18   210  47.6426
  18   211  47.8673
  18   212  49.5634
  18   213  48.7078
  18   214  46.6311
  18   215  48.5237
  18   216  51.4062
  18   217  47.1284
  18   218  43.7245
  18   219  51.9884
  18   220  47.7008
  18   221  49.0574
  18   222  51.7075
  18   223  51.0282
  18   224  46.0077
  18   225  48.7753
  18   226  51.0727
  18   227  51.846
  18   228  47.4433
  18   229  49.0283
  18   230  49.5442
  18   231  47.5814
  18   232  45.0315
  18   233  43.3016
  18   234  48.0991
  18   235  48.6479
  18   236  48.4634
  18   237  46.9109
  18   238  48.3141
  18   239  50.3524
  18   240  50.9257
  18   241  50.9663
  18   242  50.3655
  18   243  52.7669
  18   244  52.1315
  18   245  49.2503
  18   246  52.4274
  18   247  50.7655
  18   248  51.9586
  18   249  50.7913
  18   250  48.9641
  18   251  50.5989
  18   252  52.628
  18   253  50.3391
  18   254  49.8262
  18   255  49.9166
  18   256  49.513
  18   257  51.0989
  18   258  50.0263
  18   259  53.9238
  18   260  45.9732
  18   261  56.8091
  18   262  53.6688
  18   263  51.9674
  18   264  53.3684
  18   265  51.5608
  18   266  58.9872
  18   267  60.125
  18   268  59.2654
  18   269  55.7629
  18   270  56.2689
  18   271  57.594
  18   272  55.6559
  18   273  70.2523
  18   274  54.2526
  18   275  53.7982
  18   276  53.508
  18   277  57.1374
  18   278  51.1429
  18   279  52.3492
  18   280  50.9784
  18   281  52.2625
  18   282  55.6979
  18   283  52.5828
  18   284  53.7568
  18   285  47.0266
  18   286  52.6984
  18   287  57.6822
  18   288  48.0581
  18   289  43.8931
  18   290  48.1205
  18   291  52.5538
  18   292  48.1239
  18   293  48.9004
  18   294  45.9601
  18   295  48.465
  18   296  47.8433
  18   297  51.6127
  18   298  49.3516
  18   299  39.5552
  18   300  43.5691
  18   301  39.0157
  18   302  46.9062
  18   303  50.8034
  18   304  37.3306
  18   305  43.8468
  18   306  45.496
  18   307  48.1836
  18   308  52.1718
  18   309  50.3536
  18   310  55.6011
  18   311  52.9426
  18   312  58.0506
  18   313  50.2417
  18   314  58.2063
  18   315  51.826
  18   316  49.3968
  18   317  50.6568
  18   318  53.389
  18   319  51.6734
  18   320  49.796
  18   321  52.2082
  18   322  49.3796
  18   323  49.6686
  18   324  47.7866
  18   325  49.5983
  18   326  45.7911
  18   327  50.6184
  18   328  45.827
  18   329  52.6132
  18   330  48.6537
  18   331  49.953
  18   332  43.9914
  18   333  52.4316
  18   334  48.1216
  18   335  48.6397
  18   336  44.0722
  18   337  48.0524
  18   338  46.3935
  18   339  51.5078
  18   340  51.8195
  18   341  48.5631
  18   342  47.4429
  18   343  53.0885
  18   344  48.9898
  18   345  52.5235
  18   346  45.613
  18   347  46.986
  18   348  43.8733
  18   349  33.7483
  18   350  50.7873
  18   351  39.2208
  18   352  41.0559
  18   353  43.9254
  18   354  39.7217
  18   355  43.9329
  18   356  35.9821
  18   357  48.8817
  18   358  44.9498
  18   359  44.9628
  18   360  43.5137
  18   361  45.8353
  18   362  48.8874
  18   363  46.3783
  18   364  45.7503
  18   365  53.0455
  18   366  45.4061
  18   367  45.6959
  18   368  45.5029
  18   369  46.3973
  18   370  49.8255
  18   371  40.6653
  18   372  43.5729
  18   373  43.9858
  18   374  48.7815
  18   375  44.9732
  18   376  47.788
  18   377  54.9161
  18   378  48.4636
  18   379  48.0405
  18   380  44.6005
  18   381  49.1862
  18   382  47.5586
  18   383  46.3188
  18   384  48.2391
  18   385  49.071
  18   386  46.7898
  18   387  46.3412
  18   388  47.7983
  18   389  49.011
  18   390  48.991
  18   391  47.7191
  18   392  45.2679
  18   393  45.7985
  18   394  48.9803
  18   395  49.9746
  18   396  47.3863
  18   397  51.3393
  18   398  51.2298
  18   399  49.7948
  18   400  47.7233
  18   401  48.9905
  18   402  50.8288
  18   403  48.4449
  18   404  47.9602
  18   405  44.7641
  18   406  48.1022
  18   407  46.3841
  18   408  51.5937
  18   409  49.4405
  18   410  48.6216
  18   411  46.9088
  18   412  53.3377
  18   413  51.7419
  18   414  50.4712
  18   415  51.0144
  18   416  50.0136
  18   417  53.2065
  18   418  44.8705
  18   419  49.1904
  18   420  48.425
  18   421  49.5233
  18   422  45.9711
  18   423  48.213
  18   424  47.8951
  18   425  48.8712
  18   426  48.8171
  18   427  49.7518
  18   428  50.3729
  18   429  55.0176
  18   430  53.8052
  18   431  52.1736
  18   432  46.3471
  18   433  53.8298
  18   434  54.8686
  18   435  46.2297
  18   436  44.2469
  18   437  53.8965
  18   438  46.3638
  18   439  41.6658
  18   440  60.5045
  18   441  45.3178
  18   442  62.0431
  18   443  43.0889
  18   444  45.8211
  18   445  -99999
  18   446  -99999
  18   447  -99999
  18   448  -99999
  18   449  -99999
  18   450  -99999
  18   451  -99999
  18   452  -99999
  18   453  -99999
  18   454  -99999
  18   455  -99999
  19    18  -99999
  19    19  -99999
  19    20  -99999
  19    21  -99999
  19    22  -99999
  19    23  -99999
  19    24  -99999
  19    25  -99999
  19    26  -99999
  19    27  -99999
  19    28  -99999
  19    29  -99999
  19    30  -99999
  19    31  -99999
  19    32  -99999
  19    33  -99999
  19    34  -99999
  19    35  -99999
  19    36  -99999
  19    37  -99999
  19    38  -99999
  19    39  -99999
  19    40  -99999
  19    41  -99999
  19    42  -99999
  19    43  -99999
  19    44  0
  19    45  0
  19    46  0
  19    47  0
  19    48  0
  19    49  0
  19    50  0
  19    51  0
  19    52  0
  19    53  0
  19    54  0
  19    55  0
  19    56  0
  19    57  0
  19    58  0
  19    59  0
  19    60  0
  19    61  0
  19    62  0
  19    63  0
  19    64  0
  19    65  0
  19    66  61.8245
  19    67  54.6818
  19    68  50.6513
  19    69  52.8661
  19    70  46.5694
  19    71  52.396
  19    72  66.2897
  19    73  52.2124
  19    74  55.5577
  19    75  56.1938
  19    76  47.7479
  19    77  57.3913
  19    78  48.3252
  19    79  47.4377
  19    80  53.9271
  19    81  56.8923
  19    82  49.8305
  19    83  49.896
  19    84  53.1389
  19    85  54.1231
  19    86  49.2124
  19    87  55.3961
  19    88  52.3954
  19    89  50.7321
  19    90  52.6593
  19    91  51.9827
  19    92  49.817
  19    93  48.9294
  19    94  53.6568
  19    95  47.6436
  19    96  45.2362
  19    97  46.3682
  19    98  47.0765
  19    99  48.9862
  19   100  51.8653
  19   101  49.5993
  19   102  54.0007
  19   103  50.6763
  19   104  50.041
  19   105  52.5984
  19   106  54.6781
  19   107  53.5882
  19   108  50.0081
  19   109  49.0054
  19   110  53.8637
  19   111  49.4243
  19   112  44.7785
  19   113  46.3792
  19   114  48.6261
  19   115  47.8142
  19   116  52.1207
  19   117  46.2703
  19   118  49.1791
  19   119  49.6967
  19   120  46.3917
  19   121  50.7864
  19   122  45.2592
  19   123  48.6826
  19   124  45.3661
  19   125  40.2379
  19   126  39.1794
  19   127  34.2847
  19   128  41.224
  19   129  41.2546
  19   130  39.9534
  19   131  42.0217
  19   132  39.3208
  19   133  45.1116
  19   134  51.1943
  19   135  48.926
  19   136  49.918
  19   137  52.9374
  19   138  51.383
  19   139  56.191
  19   140  53.0113
  19   141  52.6012
  19   142  53.6339
  19   143  49.5107
  19   144  45.448
  19   145  46.6075
  19   146  51.5955
  19   147  53.0169
  19   148  46.8217
  19   149  53.6808
  19   150  49.5472
  19   151  50.0875
  19   152  48.9556
  19   153  49.8484
  19   154  47.2001
  19   155  48.7546
  19   156  47.9167
  19   157  48.4693
  19   158  51.0077
  19   159  53.9428
  19   160  51.1268
  19   161  50.5138
  19   162  52.6537
  19   163  55.9619
  19   164  51.1624
  19   165  46.5658
  19   166  51.3916
  19   167  54.1323
  19   168  51.423
  19   169  52.0506
  19   170  48.7308
  19   171  52.5172
  19   172  51.5524
  19   173  53.1696
  19   174  50.6566
  19   175  51.1649
  19   176  53.817
  19   177  52.0973
  19   178  51.1978
  19   179  48.9927
  19   180  49.4242
  19   181  51.1054
  19   182  51.7609
  19   183  46.4636
  19   184  43.0584
  19   185  49.1408
  19   186  57.0675
  19   187  49.0569
  19   188  48.8775
  19   189  51.8615
  19   190  54.9217
  19   191  55.0095
  19   192  60.2854
  19   193  49.1522
  19   194  53.7442
  19   195  49.8856
  19   196  53.1815
  19   197  47.9851
  19   198  50.5526
  19   199  48.6549
  19   200  48.4732
  19   201  50.8441
  19   202  49.1762
  19   203  45.8659
  19   204  51.5671
  19   205  48.3713
  19   206  50.6609
  19   207  47.5981
  19   208  49.1493
  19   209  46.0501
  19   210  44.7509
  19   211  46.7488
  19   212  45.624
  19   213  47.34
  19   214  46.0077
  19   215  47.4646
  19   216  50.1524
  19   217  49.0229
  19   218  45.4486
  19   219  51.9472
  19   220  48.0671
  19   221  49.1936
  19   222  49.6622
  19   223  50.4757
  19   224  46.5475
  19   225  48.8949
  19   226  45.7484
  19   227  50.9134
  19   228  47.9851
  19   229  47.9553
  19   230  51.3221
  19   231  47.9296
  19   232  43.1356
  19   233  46.1586
  19   234  46.0613
  19   235  48.2284
  19   236  50.4897
  19   237  52.5572
  19   238  47.1549
  19   239  47.5663
  19   240  52.065
  19   241  50.4061
  19   242  49.9091
  19   243  50.5102
  19   244  50.0668
  19   245  48.5102
  19   246  50.4687
  19   247  51.5004
  19   248  51.9104
  19   249  50.7417
  19   250  49.9133
  19   251  51.6544
  19   252  52.5234
  19   253  50.3703
  19   254  51.1926
  19   255  54.4419
  19   256  53.464
  19   257  53.3397
  19   258  50.1131
  19   259  53.1326
  19   260  50.9719
  19   261  55.167
  19   262  54.3691
  19   263  54.3242
  19   264  50.6578
  19   265  45.7999
  19   266  58.3128
  19   267  61.1165
  19   268  55.864
  19   269  49.8298
  19   270  53.2939
  19   271  55.893
  19   272  58.131
  19   273  62.7377
  19   274  51.8673
  19   275  56.5835
  19   276  50.8046
  19   277  54.7524
  19   278  50.0153
  19   279  49.0653
  19   280  51.0534
  19   281  52.1163
  19   282  55.3181
  19   283  52.383
  19   284  52.007
  19   285  48.6043
  19   286  54.4122
  19   287  56.6646
  19   288  47.4002
  19   289  43.2445
  19   290  53.9483
  19   291  54.8161
  19   292  49.9258
  19   293  48.1071
  19   294  50.4938
  19   295  49.7763
  19   296  49.2181
  19   297  51.856
  19   298  50.9572
  19   299  38.3589
  19   300  44.2751
  19   301  45.7053
  19   302  46.3291
  19   303  50.8825
  19   304  41.8948
  19   305  45.5052
  19   306  50.3749
  19   307  45.6333
  19   308  49.895
  19   309  47.3039
  19   310  57.1011
  19   311  51.6062
  19   312  51.0539
  19   313  44.7379
  19   314  56.6108
  19   315  50.8521
  19   316  53.1104
  19   317  48.3117
  19   318  51.9002
  19   319  48.5013
  19   320  47.2599
  19   321  51.2284
  19   322  51.6898
  19   323  48.2847
  19   324  44.8912
  19   325  48.7118
  19   326  42.5748
  19   327  46.2613
  19   328  41.468
  19   329  50.1646
  19   330  44.3566
  19   331  48.4623
  19   332  42.8787
  19   333  47.3934
  19   334  46.4169
  19   335  44.3184
  19   336  43.4835
  19   337  47.0288
  19   338  47.4158
  19   339  49.0875
  19   340  52.0663
  19   341  47.7841
  19   342  51.1285
  19   343  55.9694
  19   344  50.3926
  19   345  55.4388
  19   346  44.6811
  19   347  45.2946
  19   348  39.2397
  19   349  36.7384
  19   350  49.0796
  19   351  40.346
  19   352  41.8354
  19   353  42.5217
  19   354  44.7202
  19   355  47.3984
  19   356  39.5026
  19   357  50.9148
  19   358  48.0174
  19   359  47.8625
  19   360  40.7794
  19   361  46.9267
  19   362  45.6184
  19   363  50.8321
  19   364  41.9419
  19   365  51.1002
  19   366  45.1165
  19   367  43.9757
  19   368  48.5672
  19   369  46.3112
  19   370  46.1136
  19   371  37.3395
  19   372  45.7165
  19   373  49.1869
  19   374  50.7149
  19   375  46.0784
  19   376  53.0484
  19   377  55.5474
  19   378  53.5281
  19   379  52.201
  19   380  48.6276
  19   381  51.6246
  19   382  51.2772
  19   383  47.1242
  19   384  47.6165
  19   385  50.8717
  19   386  46.6323
  19   387  47.1583
  19   388  48.799
  19   389  49.0994
  19   390  48.9182
  19   391  48.0883
  19   392  48.4287
  19   393  45.2859
  19   394  50.2058
  19   395  49.93
  19   396  48.9433
  19   397  50.5805
  19   398  50.4626
  19   399  47.8806
  19   400  49.3071
  19   401  48.8779
  19   402  49.6484
  19   403  48.3502
  19   404  44.6226
  19   405  45.6602
  19   406  49.9868
  19   407  45.5476
  19   408  50.5374
  19   409  47.141
  19   410  46.372
  19   411  49.7383
  19   412  53.5753
  19   413  49.992
  19   414  52.5842
  19   415  52.1418
  19   416  51.6425
  19   417  51.819
  19   418  48.1236
  19   419  48.6159
  19   420  48.8971
  19   421  47.4646
  19   422  48.5697
  19   423  48.4844
  19   424  47.5918
  19   425  49.6492
  19   426  49.6871
  19   427  49.4742
  19   428  50.4942
  19   429  54.2123
  19   430  52.5498
  19   431  50.2538
  19   432  48.8874
  19   433  52.1535
  19   434  54.3281
  19   435  48.3056
  19   436  47.0242
  19   437  53.082
  19   438  49.6331
  19   439  48.8364
  19   440  56.1817
  19   441  46.3095
  19   442  78.331
  19   443  37.3082
  19   444  64.3349
  19   445  -99999
  19   446  -99999
  19   447  -99999
  19   448  -99999
  19   449  -99999
  19   450  -99999
  19   451  -99999
  19   452  -99999
  19   453  -99999
  19   454  -99999
  19   455  -99999
  20    18  -99999
  20    19  -99999
  20    20  -99999
  20    21  -99999
  20    22  -99999
  20    23  -99999
  20    24  -99999
  20    25  -99999
  20    26  -99999
  20    27  -99999
  20    28  -99999
  20    29  -99999
  20    30  -99999
  20    31  -99999
  20    32  -99999
  20    33  -99999
  20    34  -99999
  20    35  -99999
  20    36  -99999
  20    37  -99999
  20    38  -99999
  20    39  -99999
  20    40  -99999
  20    41  -99999
  20    42  -99999
  20    43  -99999
  20    44  0
  20    45  0
  20    46  0
  20    47  0
  20    48  0
  20    49  0
  20    50  0
  20    51  0
  20    52  0
  20    53  0
  20    54  0
  20    55  0
  20    56  0
  20    57  0
  20    58  0
  20    59  0
  20    60  0
  20    61  0
  20    62  0
  20    63  0
  20    64  0
  20    65  0
  20    66  55.9164
  20    67  52.4777
  20    68  55.6767
  20    69  54.0127
  20    70  44.408
  20    71  53.4734
  20    72  54.5548
  20    73  52.2699
  20    74  57.7435
  20    75  53.442
  20    76  49.1031
  20    77  52.0944
  20    78  46.4666
  20    79  48.282
  20    80  52.3159
  20    81  56.2943
  20    82  52.9737
  20    83  46.5643
  20    84  56.063
  20    85  54.2372
  20    86  48.6611
  20    87  54.141
  20    88  52.0907
  20    89  52.2922
  20    90  48.2418
  20    91  51.3679
  20    92  48.3935
  20    93  46.2218
  20    94  47.4567
  20    95  46.2092
  20    96  46.4239
  20    97  45.5274
  20    98  46.5446
  20    99  47.4712
  20   100  51.511
  20   101  45.9044
  20   102  55.6307
  20   103  50.0554
  20   104  49.6777
  20   105  51.265
  20   106  55.996
  20   107  53.137
  20   108  48.3188
  20   109  46.8141
  20   110  53.6323
  20   111  47.1897
  20   112  43.4671
  20   113  41.5559
  20   114  49.264
  20   115  51.963
  20   116  49.2502
  20   117  47.9025
  20   118  50.1096
  20   119  51.2307
  20   120  50.4348
  20   121  49.0654
  20   122  46.5881
  20   123  47.1795
  20   124  47.627
  20   125  42.1188
  20   126  42.4976
  20   127  44.3917
  20   128  43.674
  20   129  40.0005
  20   130  46.5793
  20   131  48.96
  20   132  47.1154
  20   133  41.4462
  20   134  49.0384
  20   135  43.293
  20   136  44.0094
  20   137  50.5678
  20   138  52.1409
  20   139  55.1952
  20   140  48.0111
  20   141  49.0648
  20   142  56.4046
  20   143  43.3311
  20   144  47.8744
  20   145  46.6776
  20   146  51.9693
  20   147  49.0903
  20   148  49.6596
  20   149  49.0332
  20   150  49.1282
  20   151  49.7958
  20   152  48.0678
  20   153  46.3048
  20   154  45.5212
  20   155  45.7939
  20   156  49.4153
  20   157  48.2805
  20   158  48.7828
  20   159  53.9388
  20   160  47.7854
  20   161  49.4613
  20   162  47.4293
  20   163  53.4633
  20   164  47.7747
  20   165  49.0862
  20   166  50.4906
  20   167  54.0198
  20   168  51.025
  20   169  54.6796
  20   170  50.0461
  20   171  53.6973
  20   172  51.948
  20   173  52.6448
  20   174  51.5183
  20   175  52.2704
  20   176  51.0799
  20   177  51.2486
  20   178  51.8258
  20   179  48.5362
  20   180  47.5112
  20   181  50.1423
  20   182  49.9194
  20   183  44.8389
  20   184  48.5745
  20   185  50.9861
  20   186  55.3762
  20   187  49.2243
  20   188  51.1995
  20   189  49.4235
  20   190  53.6055
  20   191  53.923
  20   192  57.4524
  20   193  51.0255
  20   194  55.6256
  20   195  51.0893
  20   196  54.1923
  20   197  49.8737
  20   198  52.8193
  20   199  47.9936
  20   200  51.4113
  20   201  52.0529
  20   202  49.2585
  20   203  46.8687
  20   204  50.3895
  20   205  49.9238
  20   206  51.0323
  20   207  49.5893
  20   208  47.8901
  20   209  46.2315
  20   210  46.7265
  20   211  48.9533
  20   212  47.3881
  20   213  48.2836
  20   214  49.7191
  20   215  48.6049
  20   216  49.4278
  20   217  49.0362
  20   218  46.4187
  20   219  47.6834
  20   220  47.1213
  20   221  49.9177
  20   222  45.1489
  20   223  49.0533
  20   224  51.7668
  20   225  48.2234
  20   226  43.8873
  20   227  50.2619
  20   228  49.109
  20   229  46.6709
  20   230  52.3396
  20   231  48.0729
  20   232  41.5861
  20   233  46.442
  20   234  45.5207
  20   235  47.156
  20   236  49.4488
  20   237  51.6992
  20   238  48.1597
  20   239  45.756
  20   240  53.3348
  20   241  49.9024
  20   242  50.8859
  20   243  49.7754
  20   244  51.1885
  20   245  49.1616
  20   246  50.0611
  20   247  52.6115
  20   248  51.832
  20   249  52.5855
  20   250  47.5908
  20   251  52.5424
  20   252  50.3617
  20   253  49.7259
  20   254  49.8346
  20   255  57.4722
  20   256  53.6371
  20   257  52.7165
  20   258  52.3515
  20   259  53.3953
  20   260  50.4002
  20   261  55.0385
  20   262  54.5896
  20   263  55.1137
  20   264  50.3786
  20   265  46.3481
  20   266  60.0255
  20   267  58.3646
  20   268  58.3665
  20   269  50.7873
  20   270  53.2372
  20   271  54.5246
  20   272  61.0046
  20   273  60.724
  20   274  52.0161
  20   275  55.066
  20   276  52.2813
  20   277  55.5967
  20   278  49.6422
  20   279  47.6763
  20   280  54.5378
  20   281  49.6831
  20   282  51.1629
  20   283  50.2811
  20   284  51.789
  20   285  52.1896
  20   286  53.0998
  20   287  56.427
  20   288  47.3447
  20   289  46.002
  20   290  48.4992
  20   291  52.412
  20   292  52.5773
  20   293  49.6705
  20   294  53.8528
  20   295  53.3979
  20   296  49.5995
  20   297  49.6829
  20   298  49.013
  20   299  43.5708
  20   300  50.5764
  20   301  44.7396
  20   302  41.2806
  20   303  48.7789
  20   304  46.7234
  20   305  47.3819
  20   306  50.0251
  20   307  45.8506
  20   308  46.9122
  20   309  44.6728
  20   310  53.2713
  20   311  49.5508
  20   312  48.465
  20   313  41.921
  20   314  55.9183
  20   315  51.0915
  20   316  53.614
  20   317  47.9387
  20   318  50.9573
  20   319  49.6914
  20   320  49.6272
  20   321  50.4833
  20   322  51.0564
  20   323  50.3082
  20   324  47.8408
  20   325  51.9539
  20   326  45.0709
  20   327  48.3196
  20   328  43.0485
  20   329  49.8739
  20   330  45.2362
  20   331  47.7827
  20   332  44.444
  20   333  45.7313
  20   334  44.4609
  20   335  46.3339
  20   336  45.473
  20   337  46.4855
  20   338  48.0136
  20   339  49.0605
  20   340  51.4889
  20   341  46.7729
  20   342  48.5543
  20   343  53.9233
  20   344  45.0524
  20   345  56.5269
  20   346  40.098
  20   347  44.8196
  20   348  37.739
  20   349  43.1869
  20   350  46.7525
  20   351  44.7348
  20   352  40.3255
  20   353  43.828
  20   354  45.1306
  20   355  46.5368
  20   356  38.1884
  20   357  48.9618
  20   358  46.0628
  20   359  47.4513
  20   360  43.6209
  20   361  44.9932
  20   362  43.4735
  20   363  46.4115
  20   364  40.203
  20   365  49.9002
  20   366  48.1261
  20   367  40.7377
  20   368  50.282
  20   369  46.9993
  20   370  47.1386
  20   371  39.3217
  20   372  46.3892
  20   373  50.0733
  20   374  52.5501
  20   375  44.8889
  20   376  51.6237
  20   377  53.9557
  20   378  54.5325
  20   379  50.6606
  20   380  49.2232
  20   381  48.4361
  20   382  51.1989
  20   383  49.8082
  20   384  47.7583
  20   385  51.2184
  20   386  43.6646
  20   387  48.4006
  20   388  48.3057
  20   389  47.8186
  20   390  47.8561
  20   391  48.5608
  20   392  47.8819
  20   393  44.2732
  20   394  49.9199
  20   395  47.5169
  20   396  49.4521
  20   397  48.3768
  20   398  51.5877
  20   399  47.1924
  20   400  48.1723
  20   401  48.1046
  20   402  46.6986
  20   403  46.7155
  20   404  46.8737
  20   405  45.5603
  20   406  48.2459
  20   407  46.031
  20   408  50.9999
  20   409  45.8563
  20   410  47.9193
  20   411  50.0222
  20   412  51.0794
  20   413  49.3422
  20   414  49.9769
  20   415  50.7553
  20   416  54.0453
  20   417  53.4268
  20   418  50.8525
  20   419  48.4784
  20   420  49.0977
  20   421  47.0408
  20   422  48.7558
  20   423  46.6906
  20   424  47.6419
  20   425  49.4148
  20   426  51.1691
  20   427  49.2147
  20   428  51.6522
  20   429  54.4758
  20   430  52.5469
  20   431  51.6819
  20   432  49.5782
  20   433  52.2887
  20   434  48.0496
  20   435  47.7358
  20   436  42.7768
  20   437  46.8409
  20   438  47.326
  20   439  41.7029
  20   440  49.8715
  20   441  40.7467
  20   442  65.0251
  20   443  16.4827
  20   444  53.6563
  20   445  -99999
  20   446  -99999
  20   447  -99999
  20   448  -99999
  20   449  -99999
  20   450  -99999
  20   451  -99999
  20   452  -99999
  20   453  -99999
  20   454  -99999
  20   455  -99999
  21    18  -99999
  21    19  -99999
  21    20  -99999
  21    21  -99999
  21    22  -99999
  21    23  -99999
  21    24  -99999
  21    25  -99999
  21    26  -99999
  21    27  -99999
  21    28  -99999
  21    29  -99999
  21    30  -99999
  21    31  -99999
  21    32  -99999
  21    33  -99999
  21    34  -99999
  21    35  -99999
  21    36  -99999
  21    37  -99999
  21    38  -99999
  21    39  -99999
  21    40  -99999
  21    41  -99999
  21    42  -99999
  21    43  -99999
  21    44  -99999
  21    45  0
  21    46  0
  21    47  0
  21    48  0
  21    49  0
  21    50  0
  21    51  0
  21    52  0
  21    53  0
  21    54  0
  21    55  0
  21    56  0
  21    57  0
  21    58  0
  21    59  0
  21    60  0
  21    61  0
  21    62  0
  21    63  0
  21    64  0
  21    65  0
  21    66  53.4932
  21    67  50.7966
  21    68  48.0163
  21    69  52.9724
  21    70  48.5031
  21    71  56.6883
  21    72  54.9663
  21    73  47.8364
  21    74  59.1379
  21    75  49.0141
  21    76  53.8149
  21    77  52.0943
  21    78  49.8837
  21    79  51.4425
  21    80  51.6693
  21    81  57.2695
  21    82  52.8094
  21    83  48.1803
  21    84  54.7977
  21    85  54.6196
  21    86  50.101
  21    87  50.2275
  21    88  51.3477
  21    89  52.0701
  21    90  47.9425
  21    91  50.9978
  21    92  48.2823
  21    93  48.7163
  21    94  47.5755
  21    95  48.4463
  21    96  48.7373
  21    97  46.3722
  21    98  45.1928
  21    99  47.0565
  21   100  49.3273
  21   101  45.0118
  21   102  51.4358
  21   103  48.4867
  21   104  50.3142
  21   105  52.8433
  21   106  56.2108
  21   107  54.1149
  21   108  52.4471
  21   109  47.9597
  21   110  55.5183
  21   111  52.5868
  21   112  46.9844
  21   113  41.7356
  21   114  50.196
  21   115  51.6053
  21   116  48.03
  21   117  50.9213
  21   118  48.2092
  21   119  52.2107
  21   120  51.3402
  21   121  53.1878
  21   122  48.1263
  21   123  47.5271
  21   124  43.4071
  21   125  41.6508
  21   126  40.3057
  21   127  44.8906
  21   128  40.5986
  21   129  42.3541
  21   130  45.1673
  21   131  46.8333
  21   132  43.3348
  21   133  42.7694
  21   134  48.2761
  21   135  43.819
  21   136  47.3825
  21   137  51.7411
  21   138  55.0743
  21   139  49.025
  21   140  49.4894
  21   141  50.644
  21   142  53.8855
  21   143  47.1685
  21   144  52.273
  21   145  51.7201
  21   146  53.855
  21   147  44.1737
  21   148  50.9509
  21   149  47.3912
  21   150  51.0443
  21   151  51.6659
  21   152  49.8113
  21   153  46.7172
  21   154  48.024
  21   155  47.4552
  21   156  51.8845
  21   157  48.5401
  21   158  48.9604
  21   159  54.613
  21   160  50.2177
  21   161  49.858
  21   162  47.4141
  21   163  51.6656
  21   164  46.3451
  21   165  49.4838
  21   166  49.0033
  21   167  52.3659
  21   168  48.4215
  21   169  52.0662
  21   170  50.3711
  21   171  53.223
  21   172  50.8471
  21   173  51.4777
  21   174  50.4835
  21   175  52.8189
  21   176  50.9322
  21   177  51.4727
  21   178  52.7924
  21   179  48.9126
  21   180  49.1342
  21   181  50.1074
  21   182  49.4992
  21   183  47.8285
  21   184  50.7179
  21   185  52.3537
  21   186  49.9562
  21   187  47.421
  21   188  53.7288
  21   189  49.9488
  21   190  52.1017
  21   191  54.9262
  21   192  56.6709
  21   193  53.4199
  21   194  55.1341
  21   195  48.6438
  21   196  54.1908
  21   197  49.9087
  21   198  49.9913
  21   199  46.9206
  21   200  53.3728
  21   201  50.5814
  21   202  49.5488
  21   203  46.6202
  21   204  49.1588
  21   205  49.8237
  21   206  49.9443
  21   207  50.4744
  21   208  47.8327
  21   209  46.1049
  21   210  48.7768
  21   211  46.3362
  21   212  46.3274
  21   213  46.8786
  21   214  48.9959
  21   215  45.6818
  21   216  46.9451
  21   217  48.2236
  21   218  48.0388
  21   219  48.3364
  21   220  48.1362
  21   221  48.9825
  21   222  43.8868
  21   223  49.9343
  21   224  51.7216
  21   225  48.7285
  21   226  46.0146
  21   227  48.7133
  21   228  48.853
  21   229  47.563
  21   230  48.793
  21   231  46.1027
  21   232  44.4335
  21   233  45.8429
  21   234  46.0753
  21   235  46.6306
  21   236  48.7951
  21   237  49.3541
  21   238  48.8021
  21   239  48.669
  21   240  51.1061
  21   241  49.5209
  21   242  50.0762
  21   243  47.9157
  21   244  51.2777
  21   245  48.4257
  21   246  50.7503
  21   247  52.7863
  21   248  52.9338
  21   249  51.1361
  21   250  47.8771
  21   251  53.5625
  21   252  50.6749
  21   253  49.2891
  21   254  48.3676
  21   255  54.7101
  21   256  53.4642
  21   257  53.2299
  21   258  50.0046
  21   259  55.2932
  21   260  51.7939
  21   261  55.963
  21   262  54.7328
  21   263  53.6603
  21   264  51.5012
  21   265  51.2847
  21   266  57.1721
  21   267  52.4523
  21   268  63.6222
  21   269  53.4519
  21   270  56.0861
  21   271  52.1894
  21   272  56.1158
  21   273  59.9324
  21   274  52.9462
  21   275  53.9101
  21   276  53.1319
  21   277  57.2868
  21   278  51.409
  21   279  49.3264
  21   280  58.9474
  21   281  50.5827
  21   282  52.4722
  21   283  50.2676
  21   284  53.846
  21   285  54.6758
  21   286  52.4947
  21   287  55.588
  21   288  49.2041
  21   289  51.2566
  21   290  48.622
  21   291  51.0919
  21   292  52.2298
  21   293  51.0287
  21   294  51.3825
  21   295  53.7987
  21   296  50.962
  21   297  51.6733
  21   298  49.232
  21   299  46.3073
  21   300  54.9134
  21   301  48.7008
  21   302  42.1005
  21   303  49.0198
  21   304  47.9862
  21   305  53.1371
  21   306  50.4385
  21   307  42.4113
  21   308  49.831
  21   309  50.3501
  21   310  53.3872
  21   311  50.8103
  21   312  50.4913
  21   313  41.9492
  21   314  54.6403
  21   315  47.7405
  21   316  51.3567
  21   317  47.5832
  21   318  51.3029
  21   319  50.6263
  21   320  51.1002
  21   321  48.4521
  21   322  50.7455
  21   323  50.1974
  21   324  49.4988
  21   325  52.8158
  21   326  43.8279
  21   327  45.6966
  21   328  41.4088
  21   329  45.7392
  21   330  45.771
  21   331  47.2785
  21   332  43.3757
  21   333  46.2501
  21   334  44.8066
  21   335  47.275
  21   336  46.9669
  21   337  46.2216
  21   338  47.8593
  21   339  50.2681
  21   340  52.3954
  21   341  48.3627
  21   342  50.0312
  21   343  52.3513
  21   344  45.6669
  21   345  54.8584
  21   346  39.1047
  21   347  44.4586
  21   348  46.3757
  21   349  48.9611
  21   350  46.3072
  21   351  42.4095
  21   352  34.1355
  21   353  41.4723
  21   354  40.2817
  21   355  46.3367
  21   356  41.647
  21   357  46.7658
  21   358  48.3848
  21   359  49.3501
  21   360  46.9785
  21   361  46.5188
  21   362  47.2107
  21   363  47.5804
  21   364  45.979
  21   365  49.3056
  21   366  49.7506
  21   367  40.4549
  21   368  46.2149
  21   369  42.1033
  21   370  48.9521
  21   371  42.6307
  21   372  47.3713
  21   373  47.3692
  21   374  53.6972
  21   375  48.5855
  21   376  52.339
  21   377  51.384
  21   378  54.3471
  21   379  51.1361
  21   380  49.5688
  21   381  51.5552
  21   382  52.9479
  21   383  49.9254
  21   384  48.7972
  21   385  49.2189
  21   386  46.1038
  21   387  51.4065
  21   388  50.4214
  21   389  50.2127
  21   390  48.3244
  21   391  49.5263
  21   392  46.5786
  21   393  44.4404
  21   394  48.5352
  21   395  47.0872
  21   396  48.671
  21   397  48.4308
  21   398  49.4294
  21   399  45.9909
  21   400  44.6518
  21   401  47.5755
  21   402  47.3171
  21   403  47.9986
  21   404  47.4049
  21   405  45.7925
  21   406  47.7304
  21   407  47.8175
  21   408  50.6586
  21   409  44.8052
  21   410  52.3987
  21   411  51.0237
  21   412  49.4994
  21   413  50.3831
  21   414  51.1295
  21   415  50.5323
  21   416  53.3677
  21   417  54.8162
  21   418  46.7082
  21   419  50.3523
  21   420  48.3206
  21   421  51.3271
  21   422  48.799
  21   423  44.6457
  21   424  49.0478
  21   425  47.9564
  21   426  49.1731
  21   427  49.7446
  21   428  49.6333
  21   429  52.6492
  21   430  52.4141
  21   431  51.4284
  21   432  48.7776
  21   433  53.0355
  21   434  46.6825
  21   435  47.6009
  21   436  43.3104
  21   437  48.7318
  21   438  49.587
  21   439  44.104
  21   440  38.722
  21   441  57.0162
  21   442  61.1155
  21   443  40.2884
  21   444  44.065
  21   445  -99999
  21   446  -99999
  21   447  -99999
  21   448  -99999
  21   449  -99999
  21   450  -99999
  21   451  -99999
  21   452  -99999
  21   453  -99999
  21   454  -99999
  21   455  -99999
  22    18  -99999
  22    19  -99999
  22    20  -99999
  22    21  -99999
  22    22  -99999
  22    23  -99999
  22    24  -99999
  22    25  -99999
  22    26  -99999
  22    27  -99999
  22    28  -99999
  22    29  -99999
  22    30  -99999
  22    31  -99999
  22    32  -99999
  22    33  -99999
  22    34  -99999
  22    35  -99999
  22    36  -99999
  22    37  -99999
  22    38  -99999
  22    39  -99999
  22    40  -99999
  22    41  -99999
  22    42  -99999
  22    43  -99999
  22    44  -99999
  22    45  0
  22    46  0
  22    47  0
  22    48  0
  22    49  0
  22    50  0
  22    51  0
  22    52  0
  22    53  0
  22    54  0
  22    55  0
  22    56  0
  22    57  0
  22    58  0
  22    59  0
  22    60  0
  22    61  0
  22    62  0
  22    63  0
  22    64  0
  22    65  0
  22    66  49.2701
  22    67  48.5166
  22    68  45.1785
  22    69  50.8799
  22    70  50.6478
  22    71  51.1665
  22    72  54.4606
  22    73  46.0958
  22    74  59.6924
  22    75  40.8141
  22    76  52.1189
  22    77  50.0698
  22    78  52.5733
  22    79  50.8775
  22    80  50.2325
  22    81  49.8376
  22    82  48.7887
  22    83  49.0849
  22    84  51.5943
  22    85  52.6204
  22    86  49.9582
  22    87  47.9678
  22    88  49.907
  22    89  49.3705
  22    90  47.1882
  22    91  49.4611
  22    92  46.8243
  22    93  47.9717
  22    94  46.1126
  22    95  49.7309
  22    96  47.3635
  22    97  46.6991
  22    98  45.6916
  22    99  52.5921
  22   100  51.0983
  22   101  46.6864
  22   102  51.8194
  22   103  50.9156
  22   104  52.6156
  22   105  51.2954
  22   106  52.6032
  22   107  50.7165
  22   108  52.9119
  22   109  47.6171
  22   110  52.6112
  22   111  50.5076
  22   112  48.2054
  22   113  44.5935
  22   114  52.2876
  22   115  50.257
  22   116  48.5764
  22   117  48.4504
  22   118  48.2326
  22   119  51.9651
  22   120  51.2866
  22   121  51.6583
  22   122  49.7562
  22   123  50.3992
  22   124  46.5432
  22   125  47.2285
  22   126  46.4275
  22   127  52.8548
  22   128  41.0591
  22   129  45.3955
  22   130  47.1817
  22   131  45.3236
  22   132  45.6175
  22   133  42.3947
  22   134  48.2684
  22   135  39.5136
  22   136  47.8855
  22   137  50.7171
  22   138  50.1338
  22   139  47.2642
  22   140  50.5076
  22   141  49.8511
  22   142  49.3884
  22   143  49.4192
  22   144  50.9149
  22   145  49.6571
  22   146  51.5991
  22   147  43.7595
  22   148  49.1292
  22   149  50.1525
  22   150  51.7066
  22   151  49.4764
  22   152  46.457
  22   153  41.1442
  22   154  48.2279
  22   155  49.1696
  22   156  45.4907
  22   157  49.3814
  22   158  42.6854
  22   159  49.4857
  22   160  46.5642
  22   161  45.0335
  22   162  44.5974
  22   163  48.0621
  22   164  43.8771
  22   165  48.5959
  22   166  46.9239
  22   167  51.9554
  22   168  46.2636
  22   169  49.4863
  22   170  49.9563
  22   171  51.2807
  22   172  48.774
  22   173  51.8323
  22   174  50.6761
  22   175  52.3964
  22   176  51.1501
  22   177  51.9846
  22   178  52.2798
  22   179  48.3932
  22   180  50.8761
  22   181  50.1225
  22   182  50.7708
  22   183  49.7886
  22   184  50.5297
  22   185  52.9477
  22   186  49.7033
  22   187  47.4403
  22   188  55.3822
  22   189  50.9297
  22   190  51.1012
  22   191  54.5463
  22   192  55.3649
  22   193  54.8246
  22   194  50.7137
  22   195  48.406
  22   196  52.982
  22   197  49.8397
  22   198  48.7974
  22   199  47.0608
  22   200  52.74
  22   201  50.673
  22   202  48.3226
  22   203  46.6874
  22   204  49.0699
  22   205  50.3132
  22   206  48.8886
  22   207  49.6399
  22   208  48.2265
  22   209  47.8646
  22   210  47.3292
  22   211  45.7546
  22   212  44.9541
  22   213  44.6528
  22   214  49.3298
  22   215  47.73
  22   216  46.67
  22   217  49.6856
  22   218  49.9563
  22   219  47.1623
  22   220  47.4247
  22   221  48.6987
  22   222  45.6677
  22   223  50.486
  22   224  53.0961
  22   225  50.455
  22   226  48.1144
  22   227  48.4696
  22   228  48.2034
  22   229  50.4955
  22   230  46.7263
  22   231  44.8937
  22   232  49.0396
  22   233  44.8969
  22   234  46.3796
  22   235  48.7934
  22   236  47.848
  22   237  49.1437
  22   238  49.8321
  22   239  51.4695
  22   240  50.927
  22   241  52.4715
  22   242  50.8726
  22   243  46.6699
  22   244  51.8695
  22   245  50.3547
  22   246  52.3244
  22   247  50.6919
  22   248  51.9869
  22   249  48.7464
  22   250  48.5322
  22   251  52.0483
  22   252  50.7973
  22   253  48.7818
  22   254  48.6173
  22   255  52.8814
  22   256  52.8142
  22   257  54.6629
  22   258  46.629
  22   259  52.5655
  22   260  52.9487
  22   261  54.6387
  22   262  58.0762
  22   263  54.2731
  22   264  55.5777
  22   265  54.5592
  22   266  54.657
  22   267  51.2005
  22   268  61.1928
  22   269  57.3167
  22   270  58.126
  22   271  51.7755
  22   272  55.1603
  22   273  58.7796
  22   274  55.0958
  22   275  59.1706
  22   276  55.3673
  22   277  55.8089
  22   278  53.4738
  22   279  51.2646
  22   280  56.2773
  22   281  53.1981
  22   282  53.115
  22   283  50.365
  22   284  50.3642
  22   285  53.9474
  22   286  51.3665
  22   287  53.4574
  22   288  52.1699
  22   289  49.6147
  22   290  45.9275
  22   291  47.0812
  22   292  46.5335
  22   293  50.8568
  22   294  48.7384
  22   295  51.9801
  22   296  52.0093
  22   297  51.2559
  22   298  48.1746
  22   299  47.3505
  22   300  48.2816
  22   301  45.976
  22   302  40.8289
  22   303  46.7259
  22   304  45.6279
  22   305  49.3439
  22   306  52.6651
  22   307  42.6193
  22   308  51.3726
  22   309  53.2632
  22   310  51.9563
  22   311  49.0417
  22   312  51.084
  22   313  47.4645
  22   314  54.1141
  22   315  49.8568
  22   316  49.6935
  22   317  49.4647
  22   318  50.2563
  22   319  50.6459
  22   320  51.5802
  22   321  48.1184
  22   322  51.6548
  22   323  51.5131
  22   324  50.1414
  22   325  51.5096
  22   326  47.0866
  22   327  46.6318
  22   328  45.0115
  22   329  47.2439
  22   330  48.7329
  22   331  47.8072
  22   332  45.7307
  22   333  47.03
  22   334  44.9948
  22   335  45.6995
  22   336  45.3384
  22   337  44.8841
  22   338  48.252
  22   339  50.3278
  22   340  50.0041
  22   341  48.7574
  22   342  49.6896
  22   343  52.1046
  22   344  49.3527
  22   345  54.9368
  22   346  37.9262
  22   347  43.8511
  22   348  52.7162
  22   349  48.5551
  22   350  43.3335
  22   351  47.4424
  22   352  38.3968
  22   353  46.583
  22   354  38.719
  22   355  46.0576
  22   356  42.6132
  22   357  43.8577
  22   358  45.8943
  22   359  42.9983
  22   360  42.6822
  22   361  43.6352
  22   362  45.7129
  22   363  41.822
  22   364  44.1558
  22   365  48.0991
  22   366  47.9064
  22   367  39.7823
  22   368  39.8824
  22   369  42.926
  22   370  51.1164
  22   371  43.3501
  22   372  47.7327
  22   373  42.6125
  22   374  53.6691
  22   375  48.4406
  22   376  50.2013
  22   377  49.3659
  22   378  54.1205
  22   379  50.6789
  22   380  49.8936
  22   381  50.6987
  22   382  50.2212
  22   383  48.1951
  22   384  47.3368
  22   385  44.8884
  22   386  45.0158
  22   387  47.7641
  22   388  46.825
  22   389  46.9865
  22   390  45.5759
  22   391  49.8063
  22   392  46.5112
  22   393  46.2577
  22   394  47.5298
  22   395  47.5935
  22   396  46.9301
  22   397  47.9289
  22   398  47.9161
  22   399  49.7153
  22   400  46.6281
  22   401  48.9405
  22   402  46.4444
  22   403  46.6635
  22   404  47.0707
  22   405  46.8644
  22   406  48.1553
  22   407  50.6488
  22   408  50.0093
  22   409  47.2523
  22   410  53.1309
  22   411  48.8289
  22   412  48.7518
  22   413  50.6161
  22   414  51.5458
  22   415  54.6547
  22   416  50.9152
  22   417  54.0633
  22   418  50.0465
  22   419  49.7754
  22   420  43.3052
  22   421  51.6266
  22   422  46.5365
  22   423  45.2781
  22   424  49.0761
  22   425  47.3681
  22   426  49.6965
  22   427  51.266
  22   428  51.0188
  22   429  52.0554
  22   430  54.7679
  22   431  52.0297
  22   432  47.9982
  22   433  52.5095
  22   434  51.1979
  22   435  47.4376
  22   436  46.3866
  22   437  49.3037
  22   438  50.0514
  22   439  44.4999
  22   440  41.3427
  22   441  58.8105
  22   442  74.2005
  22   443  42.2293
  22   444  40.5089
  22   445  -99999
  22   446  -99999
  22   447  -99999
  22   448  -99999
  22   449  -99999
  22   450  -99999
  22   451  -99999
  22   452  -99999
  22   453  -99999
  22   454  -99999
  22   455  -99999
  23    18  -99999
  23    19  -99999
  23    20  -99999
  23    21  -99999
  23    22  -99999
  23    23  -99999
  23    24  -99999
  23    25  -99999
  23    26  -99999
  23    27  -99999
  23    28  -99999
  23    29  -99999
  23    30  -99999
  23    31  -99999
  23    32  -99999
  23    33  -99999
  23    34  -99999
  23    35  -99999
  23    36  -99999
  23    37  -99999
  23    38  -99999
  23    39  -99999
  23    40  -99999
  23    41  -99999
  23    42  -99999
  23    43  -99999
  23    44  -99999
  23    45  0
  23    46  0
  23    47  0
  23    48  0
  23    49  0
  23    50  0
  23    51  0
  23    52  0
  23    53  0
  23    54  0
  23    55  0
  23    56  0
  23    57  0
  23    58  0
  23    59  0
  23    60  0
  23    61  0
  23    62  0
  23    63  0
  23    64  0
  23    65  0
  23    66  45.1281
  23    67  45.5435
  23    68  48.3698
  23    69  52.7332
  23    70  51.8639
  23    71  51.903
  23    72  53.279
  23    73  49.3785
  23    74  62.1576
  23    75  45.1154
  23    76  55.2533
  23    77  52.6987
  23    78  58.3269
  23    79  51.3393
  23    80  51.5995
  23    81  50.5221
  23    82  50.6857
  23    83  51.3401
  23    84  52.7484
  23    85  51.6713
  23    86  52.1869
  23    87  50.2952
  23    88  47.8609
  23    89  50.9562
  23    90  49.0238
  23    91  49.9032
  23    92  48.3871
  23    93  48.1032
  23    94  47.5167
  23    95  49.4232
  23    96  47.1802
  23    97  46.9887
  23    98  47.1195
  23    99  51.9488
  23   100  49.4082
  23   101  49.3668
  23   102  50.1091
  23   103  52.5658
  23   104  53.4887
  23   105  51.8204
  23   106  48.6388
  23   107  50.8
  23   108  55.7921
  23   109  52.675
  23   110  52.4723
  23   111  52.5864
  23   112  54.2532
  23   113  48.1617
  23   114  53.3922
  23   115  47.7783
  23   116  46.4211
  23   117  46.9258
  23   118  50.0148
  23   119  52.4952
  23   120  51.4988
  23   121  47.9294
  23   122  48.1836
  23   123  46.3915
  23   124  42.9714
  23   125  42.9073
  23   126  44.4558
  23   127  49.6126
  23   128  34.7469
  23   129  42.3807
  23   130  42.3664
  23   131  43.4006
  23   132  48.9038
  23   133  47.4223
  23   134  47.7187
  23   135  44.5425
  23   136  49.3276
  23   137  51.3537
  23   138  47.9937
  23   139  49.9632
  23   140  50.2605
  23   141  48.038
  23   142  51.7092
  23   143  52.1897
  23   144  53.3903
  23   145  48.505
  23   146  52.5603
  23   147  50.267
  23   148  48.1503
  23   149  51.5043
  23   150  52.0593
  23   151  51.4718
  23   152  48.346
  23   153  45.143
  23   154  49.2973
  23   155  51.759
  23   156  46.3216
  23   157  48.9666
  23   158  43.2558
  23   159  49.3607
  23   160  47.8148
  23   161  45.9941
  23   162  46.8717
  23   163  48.2757
  23   164  48.2638
  23   165  48.7348
  23   166  46.0858
  23   167  54.9017
  23   168  43.4043
  23   169  48.9856
  23   170  50.6639
  23   171  50.2197
  23   172  48.3607
  23   173  50.9248
  23   174  49.1547
  23   175  51.6476
  23   176  50.4526
  23   177  52.0974
  23   178  52.0725
  23   179  48.3387
  23   180  48.9619
  23   181  49.9765
  23   182  50.6754
  23   183  45.2246
  23   184  49.5549
  23   185  53.9167
  23   186  51.4956
  23   187  46.8499
  23   188  56.472
  23   189  51.9259
  23   190  53.114
  23   191  54.0879
  23   192  53.9498
  23   193  56.7141
  23   194  52.0652
  23   195  50.8756
  23   196  53.7442
  23   197  49.899
  23   198  49.5456
  23   199  45.0324
  23   200  53.4923
  23   201  49.8203
  23   202  48.8773
  23   203  46.1909
  23   204  48.5925
  23   205  49.5899
  23   206  48.3765
  23   207  47.0552
  23   208  47.239
  23   209  47.3503
  23   210  44.5284
  23   211  45.7935
  23   212  44.6393
  23   213  45.1086
  23   214  49.3223
  23   215  46.0454
  23   216  46.4121
  23   217  47.8676
  23   218  47.1293
  23   219  46.4946
  23   220  47.2174
  23   221  50.6863
  23   222  46.5062
  23   223  49.1745
  23   224  50.9
  23   225  48.0005
  23   226  42.9832
  23   227  49.2178
  23   228  48.0748
  23   229  49.3759
  23   230  48.7974
  23   231  44.1914
  23   232  47.7292
  23   233  45.3076
  23   234  48.7008
  23   235  50.1841
  23   236  50.5105
  23   237  49.7573
  23   238  48.9313
  23   239  50.8028
  23   240  48.0059
  23   241  51.1768
  23   242  49.6145
  23   243  47.9199
  23   244  47.2328
  23   245  49.4888
  23   246  52.9011
  23   247  50.63
  23   248  51.6388
  23   249  47.6055
  23   250  50.8005
  23   251  52.4723
  23   252  53.9117
  23   253  48.8591
  23   254  49.1752
  23   255  53.3058
  23   256  54.5446
  23   257  54.0409
  23   258  46.7269
  23   259  52.794
  23   260  52.0296
  23   261  54.2792
  23   262  55.9833
  23   263  53.7384
  23   264  55.3836
  23   265  53.9305
  23   266  51.3096
  23   267  54.3468
  23   268  56.638
  23   269  54.866
  23   270  54.6244
  23   271  48.3408
  23   272  53.0113
  23   273  58.0826
  23   274  54.0817
  23   275  58.0802
  23   276  56.7623
  23   277  56.4465
  23   278  49.4438
  23   279  52.6305
  23   280  55.1767
  23   281  58.6351
  23   282  52.1117
  23   283  51.7721
  23   284  47.1829
  23   285  54.7659
  23   286  52.4166
  23   287  53.2424
  23   288  52.6609
  23   289  50.9154
  23   290  45.4332
  23   291  53.1423
  23   292  46.2533
  23   293  53.3524
  23   294  44.4276
  23   295  50.9604
  23   296  49.9385
  23   297  49.082
  23   298  48.632
  23   299  47.443
  23   300  46.7449
  23   301  46.4463
  23   302  41.534
  23   303  47.9379
  23   304  43.8167
  23   305  47.0787
  23   306  51.0661
  23   307  44.4807
  23   308  49.6058
  23   309  50.4873
  23   310  51.3099
  23   311  48.488
  23   312  50.0123
  23   313  54.1144
  23   314  54.3971
  23   315  50.7625
  23   316  49.1895
  23   317  50.5843
  23   318  52.9705
  23   319  50.5105
  23   320  53.0358
  23   321  48.1762
  23   322  51.2028
  23   323  49.9613
  23   324  47.498
  23   325  49.6963
  23   326  42.6394
  23   327  45.8465
  23   328  42.6304
  23   329  43.9737
  23   330  47.0636
  23   331  46.7316
  23   332  43.618
  23   333  45.3041
  23   334  43.0302
  23   335  46.115
  23   336  43.1283
  23   337  47.1309
  23   338  48.8803
  23   339  50.1681
  23   340  49.5505
  23   341  50.3567
  23   342  50.3778
  23   343  52.9688
  23   344  49.9995
  23   345  54.654
  23   346  34.9324
  23   347  39.5654
  23   348  45.8264
  23   349  38.8356
  23   350  33.3655
  23   351  49.2578
  23   352  40.6354
  23   353  43.5026
  23   354  37.6948
  23   355  50.7958
  23   356  43.6644
  23   357  43.9208
  23   358  45.2952
  23   359  43.0853
  23   360  43.5222
  23   361  44.6414
  23   362  48.6136
  23   363  45.5315
  23   364  44.0286
  23   365  49.6265
  23   366  48.2279
  23   367  38.8511
  23   368  41.8934
  23   369  43.432
  23   370  47.4852
  23   371  44.8623
  23   372  46.592
  23   373  44.1651
  23   374  54.2236
  23   375  46.194
  23   376  51.2211
  23   377  50.7144
  23   378  53.2832
  23   379  48.2121
  23   380  50.9635
  23   381  49.1023
  23   382  52.1539
  23   383  51.8868
  23   384  49.0559
  23   385  48.2535
  23   386  48.4165
  23   387  48.7032
  23   388  46.2422
  23   389  47.4713
  23   390  47.4372
  23   391  50.8972
  23   392  47.937
  23   393  46.1679
  23   394  46.5757
  23   395  47.5775
  23   396  46.4715
  23   397  46.5978
  23   398  46.8251
  23   399  49.1066
  23   400  47.1158
  23   401  49.0713
  23   402  48.7421
  23   403  45.1748
  23   404  47.1851
  23   405  46.258
  23   406  48.9436
  23   407  50.3027
  23   408  48.7547
  23   409  48.5833
  23   410  52.337
  23   411  48.6097
  23   412  49.1484
  23   413  52.8535
  23   414  50.3044
  23   415  56.4289
  23   416  50.9856
  23   417  49.6914
  23   418  50.8836
  23   419  50.264
  23   420  45.4546
  23   421  52.7221
  23   422  47.0074
  23   423  46.7643
  23   424  48.3913
  23   425  47.9421
  23   426  50.4944
  23   427  49.28
  23   428  52.8458
  23   429  50.0592
  23   430  54.1784
  23   431  50.533
  23   432  50.6173
  23   433  49.927
  23   434  52.7996
  23   435  45.7146
  23   436  46.3152
  23   437  47.9573
  23   438  44.8649
  23   439  42.325
  23   440  43.3702
  23   441  52.116
  23   442  65.5694
  23   443  33.9205
  23   444  36.9995
  23   445  -99999
  23   446  -99999
  23   447  -99999
  23   448  -99999
  23   449  -99999
  23   450  -99999
  23   451  -99999
  23   452  -99999
  23   453  -99999
  23   454  -99999
  23   455  -99999
  24    18  -99999
  24    19  -99999
  24    20  -99999
  24    21  -99999
  24    22  -99999
  24    23  -99999
  24    24  -99999
  24    25  -99999
  24    26  -99999
  24    27  -99999
  24    28  -99999
  24    29  -99999
  24    30  -99999
  24    31  -99999
  24    32  -99999
  24    33  -99999
  24    34  -99999
  24    35  -99999
  24    36  -99999
  24    37  -99999
  24    38  -99999
  24    39  -99999
  24    40  -99999
  24    41  -99999
  24    42  -99999
  24    43  -99999
  24    44  -99999
  24    45  0
  24    46  0
  24    47  0
  24    48  0
  24    49  0
  24    50  0
  24    51  0
  24    52  0
  24    53  0
  24    54  0
  24    55  0
  24    56  0
  24    57  0
  24    58  0
  24    59  0
  24    60  0
  24    61  0
  24    62  0
  24    63  0
  24    64  0
  24    65  0
  24    66  48.9588
  24    67  48.8525
  24    68  51.7547
  24    69  54.5949
  24    70  43.86
  24    71  52.4601
  24    72  49.1897
  24    73  50.3746
  24    74  57.408
  24    75  45.3453
  24    76  51.5673
  24    77  51.1866
  24    78  54.7161
  24    79  49.8168
  24    80  51.5105
  24    81  51.6738
  24    82  50.1639
  24    83  51.1265
  24    84  54.14
  24    85  51.5199
  24    86  51.178
  24    87  51.8909
  24    88  47.8295
  24    89  51.5769
  24    90  45.3178
  24    91  49.9499
  24    92  48.9216
  24    93  45.1575
  24    94  45.5665
  24    95  45.5423
  24    96  45.6173
  24    97  46.3299
  24    98  46.9668
  24    99  49.8689
  24   100  45.5836
  24   101  47.1879
  24   102  46.7177
  24   103  50.5543
  24   104  50.0429
  24   105  48.7639
  24   106  47.4736
  24   107  51.9831
  24   108  54.3188
  24   109  50.4206
  24   110  49.6242
  24   111  51.1285
  24   112  51.1982
  24   113  46.8135
  24   114  51.031
  24   115  49.5269
  24   116  46.6676
  24   117  48.1976
  24   118  50.7715
  24   119  53.8912
  24   120  51.7226
  24   121  48.5447
  24   122  46.9255
  24   123  48.8221
  24   124  45.2509
  24   125  47.5274
  24   126  47.7951
  24   127  43.9186
  24   128  38.5691
  24   129  42.7916
  24   130  42.0914
  24   131  43.4653
  24   132  49.5439
  24   133  49.2109
  24   134  48.1456
  24   135  45.145
  24   136  47.7221
  24   137  50.114
  24   138  45.3266
  24   139  50.8147
  24   140  47.17
  24   141  45.2707
  24   142  50.2162
  24   143  49.9484
  24   144  48.8448
  24   145  47.1332
  24   146  51.9871
  24   147  52.664
  24   148  45.8323
  24   149  49.0048
  24   150  49.3617
  24   151  52.565
  24   152  46.1512
  24   153  45.9411
  24   154  46.4109
  24   155  49.7122
  24   156  46.053
  24   157  44.4518
  24   158  46.6868
  24   159  49.776
  24   160  43.8484
  24   161  43.4357
  24   162  46.3561
  24   163  46.0199
  24   164  48.4282
  24   165  48.2554
  24   166  45.671
  24   167  55.0515
  24   168  46.3084
  24   169  51.1173
  24   170  50.4308
  24   171  51.1166
  24   172  49.3432
  24   173  51.7216
  24   174  48.0909
  24   175  50.2035
  24   176  49.9686
  24   177  51.1271
  24   178  50.3262
  24   179  49.9229
  24   180  48.946
  24   181  48.5138
  24   182  50.9528
  24   183  43.3114
  24   184  50.3657
  24   185  50.3518
  24   186  51.4732
  24   187  46.1861
  24   188  55.0015
  24   189  52.3977
  24   190  51.5024
  24   191  50.1625
  24   192  53.9148
  24   193  54.6447
  24   194  53.7436
  24   195  53.6976
  24   196  54.8486
  24   197  50.462
  24   198  50.6023
  24   199  46.9779
  24   200  52.1169
  24   201  50.4591
  24   202  49.0036
  24   203  48.2903
  24   204  49.7312
  24   205  48.9472
  24   206  49.1329
  24   207  46.6326
  24   208  48.3785
  24   209  48.5656
  24   210  45.565
  24   211  47.5955
  24   212  44.6086
  24   213  45.1878
  24   214  49.1623
  24   215  45.9864
  24   216  47.0949
  24   217  48.1667
  24   218  45.904
  24   219  46.0472
  24   220  45.9456
  24   221  51.1303
  24   222  48.1046
  24   223  46.2279
  24   224  49.6267
  24   225  46.5682
  24   226  44.3575
  24   227  51.3297
  24   228  47.8886
  24   229  47.6329
  24   230  50.5388
  24   231  43.1588
  24   232  46.0848
  24   233  46.0869
  24   234  48.658
  24   235  47.9399
  24   236  50.5693
  24   237  48.5104
  24   238  48.7154
  24   239  50.6058
  24   240  48.4749
  24   241  50.0329
  24   242  52.0952
  24   243  51.4129
  24   244  49.1384
  24   245  50.6165
  24   246  53.7104
  24   247  51.7772
  24   248  50.6896
  24   249  49.8632
  24   250  49.9986
  24   251  51.0899
  24   252  52.8098
  24   253  50.067
  24   254  51.0259
  24   255  56.3471
  24   256  55.3176
  24   257  55.9074
  24   258  53.4007
  24   259  52.6689
  24   260  53.1639
  24   261  56.1045
  24   262  55.6342
  24   263  53.0315
  24   264  56.5096
  24   265  50.5715
  24   266  55.085
  24   267  58.1193
  24   268  59.308
  24   269  54.0663
  24   270  53.7627
  24   271  50.5487
  24   272  56.29
  24   273  59.6842
  24   274  51.093
  24   275  54.557
  24   276  51.8834
  24   277  58.1093
  24   278  48.6173
  24   279  52.3902
  24   280  56.8146
  24   281  60.2814
  24   282  49.0724
  24   283  50.5269
  24   284  46.9221
  24   285  53.3782
  24   286  52.5851
  24   287  54.8182
  24   288  50.1198
  24   289  48.4437
  24   290  49.9133
  24   291  55.6308
  24   292  48.1334
  24   293  52.719
  24   294  45.7137
  24   295  49.3668
  24   296  52.7731
  24   297  45.5574
  24   298  50.3838
  24   299  44.1756
  24   300  43.3293
  24   301  43.7836
  24   302  46.6934
  24   303  51.3543
  24   304  48.6833
  24   305  47.4123
  24   306  49.1942
  24   307  45.0607
  24   308  47.2383
  24   309  47.0723
  24   310  51.6286
  24   311  49.5741
  24   312  52.7091
  24   313  57.4593
  24   314  53.6354
  24   315  48.1039
  24   316  49.5314
  24   317  50.636
  24   318  51.4147
  24   319  48.8009
  24   320  52.4177
  24   321  49.6438
  24   322  49.3845
  24   323  51.4612
  24   324  49.5962
  24   325  51.2415
  24   326  45.1275
  24   327  49.0027
  24   328  44.6118
  24   329  47.7024
  24   330  45.4153
  24   331  48.2924
  24   332  44.3062
  24   333  44.0076
  24   334  40.2456
  24   335  47.922
  24   336  41.1343
  24   337  48.2659
  24   338  47.3453
  24   339  49.6458
  24   340  48.0298
  24   341  49.2789
  24   342  48.8208
  24   343  51.5885
  24   344  50.6382
  24   345  50.7078
  24   346  38.7313
  24   347  44.1375
  24   348  45.3694
  24   349  36.7246
  24   350  38.1001
  24   351  50.3381
  24   352  41.872
  24   353  41.6776
  24   354  41.8425
  24   355  46.8838
  24   356  41.2033
  24   357  47.5274
  24   358  44.1078
  24   359  43.2741
  24   360  44.8468
  24   361  44.5612
  24   362  46.4908
  24   363  46.856
  24   364  42.1562
  24   365  46.3253
  24   366  46.0939
  24   367  41.0649
  24   368  43.5974
  24   369  44.8642
  24   370  45.5565
  24   371  45.4384
  24   372  43.4264
  24   373  47.9182
  24   374  53.2063
  24   375  45.5075
  24   376  52.7323
  24   377  48.315
  24   378  53.2272
  24   379  47.1235
  24   380  51.3442
  24   381  48.5454
  24   382  54.3166
  24   383  50.796
  24   384  48.0647
  24   385  47.482
  24   386  48.4775
  24   387  47.2155
  24   388  44.7282
  24   389  45.2842
  24   390  46.944
  24   391  49.6116
  24   392  45.6752
  24   393  44.2962
  24   394  45.2813
  24   395  46.4995
  24   396  45.6086
  24   397  50.2453
  24   398  47.2259
  24   399  49.102
  24   400  45.5966
  24   401  46.3368
  24   402  49.0874
  24   403  45.418
  24   404  46.4241
  24   405  43.3344
  24   406  46.5366
  24   407  49.4475
  24   408  50.2057
  24   409  49.2518
  24   410  48.6269
  24   411  47.5653
  24   412  45.4113
  24   413  52.6826
  24   414  46.7692
  24   415  56.6356
  24   416  52.2436
  24   417  52.0402
  24   418  52.9886
  24   419  51.4153
  24   420  45.4497
  24   421  48.7472
  24   422  47.4685
  24   423  49.1471
  24   424  46.6898
  24   425  50.6484
  24   426  49.5438
  24   427  48.865
  24   428  52.3828
  24   429  50.6717
  24   430  51.9475
  24   431  48.9273
  24   432  50.6041
  24   433  45.9036
  24   434  49.2986
  24   435  44.9815
  24   436  42.2996
  24   437  45.3348
  24   438  44.5082
  24   439  39.4665
  24   440  45.6002
  24   441  43.4511
  24   442  89.0237
  24   443  30.8377
  24   444  39.1278
  24   445  -99999
  24   446  -99999
  24   447  -99999
  24   448  -99999
  24   449  -99999
  24   450  -99999
  24   451  -99999
  24   452  -99999
  24   453  -99999
  24   454  -99999
  24   455  -99999
  25    18  -99999
  25    19  -99999
  25    20  -99999
  25    21  -99999
  25    22  -99999
  25    23  -99999
  25    24  -99999
  25    25  -99999
  25    26  -99999
  25    27  -99999
  25    28  -99999
  25    29  -99999
  25    30  -99999
  25    31  -99999
  25    32  -99999
  25    33  -99999
  25    34  -99999
  25    35  -99999
  25    36  -99999
  25    37  -99999
  25    38  -99999
  25    39  -99999
  25    40  -99999
  25    41  -99999
  25    42  -99999
  25    43  -99999
  25    44  -99999
  25    45  0
  25    46  0
  25    47  0
  25    48  0
  25    49  0
  25    50  0
  25    51  0
  25    52  0
  25    53  0
  25    54  0
  25    55  0
  25    56  0
  25    57  0
  25    58  0
  25    59  0
  25    60  0
  25    61  0
  25    62  0
  25    63  0
  25    64  0
  25    65  0
  25    66  54.9268
  25    67  57.0201
  25    68  55.6968
  25    69  46.3434
  25    70  39.9056
  25    71  56.6069
  25    72  50.5813
  25    73  55.6148
  25    74  58.1853
  25    75  46.513
  25    76  52.9601
  25    77  51.3418
  25    78  55.629
  25    79  53.1374
  25    80  51.4367
  25    81  54.7727
  25    82  52.0612
  25    83  54.4717
  25    84  54.7506
  25    85  52.5849
  25    86  48.4219
  25    87  52.1329
  25    88  51.1639
  25    89  51.1677
  25    90  46.5959
  25    91  49.5956
  25    92  46.9383
  25    93  47.0414
  25    94  46.6521
  25    95  44.8732
  25    96  46.0549
  25    97  45.6735
  25    98  46.0641
  25    99  47.8908
  25   100  44.0662
  25   101  45.9627
  25   102  47.2255
  25   103  47.5118
  25   104  44.6569
  25   105  46.5482
  25   106  52.1006
  25   107  54.2915
  25   108  52.5709
  25   109  47.8128
  25   110  47.6632
  25   111  54.5882
  25   112  50.6417
  25   113  45.9822
  25   114  50.1272
  25   115  50.1716
  25   116  46.9972
  25   117  49.4995
  25   118  47.6724
  25   119  51.6101
  25   120  48.7642
  25   121  50.5638
  25   122  47.6536
  25   123  49.5983
  25   124  45.6691
  25   125  50.2515
  25   126  43.8223
  25   127  40.1716
  25   128  37.2762
  25   129  40.0963
  25   130  39.0437
  25   131  42.3448
  25   132  44.3179
  25   133  48.2073
  25   134  44.4296
  25   135  48.4432
  25   136  48.6478
  25   137  48.5155
  25   138  47.1346
  25   139  51.3039
  25   140  48.7651
  25   141  43.8119
  25   142  54.9536
  25   143  49.2924
  25   144  48.3353
  25   145  48.7124
  25   146  48.3719
  25   147  49.7572
  25   148  45.8429
  25   149  47.5707
  25   150  49.1173
  25   151  52.0827
  25   152  46.4893
  25   153  48.2727
  25   154  47.2136
  25   155  48.0595
  25   156  46.3754
  25   157  44.04
  25   158  46.8706
  25   159  48.95
  25   160  45.0534
  25   161  44.2446
  25   162  45.1879
  25   163  44.9521
  25   164  46.795
  25   165  44.9356
  25   166  42.3315
  25   167  51.4397
  25   168  46.8763
  25   169  50.507
  25   170  50.0234
  25   171  51.7085
  25   172  49.4046
  25   173  50.0815
  25   174  48.1294
  25   175  48.6742
  25   176  50.9558
  25   177  48.9733
  25   178  50.4473
  25   179  50.2822
  25   180  49.9257
  25   181  48.1595
  25   182  51.5848
  25   183  43.4187
  25   184  50.4177
  25   185  50.0245
  25   186  53.1066
  25   187  47.384
  25   188  55.719
  25   189  49.9932
  25   190  50.0381
  25   191  48.3501
  25   192  54.1885
  25   193  51.9916
  25   194  55.7169
  25   195  52.2894
  25   196  53.1183
  25   197  49.8352
  25   198  51.6344
  25   199  48.0233
  25   200  51.2284
  25   201  50.464
  25   202  48.6364
  25   203  48.1773
  25   204  50.495
  25   205  47.842
  25   206  46.9559
  25   207  45.4246
  25   208  46.7161
  25   209  46.2818
  25   210  45.1543
  25   211  46.6476
  25   212  45.3436
  25   213  42.9622
  25   214  49.3772
  25   215  45.8692
  25   216  45.6016
  25   217  47.5018
  25   218  46.4504
  25   219  47.4449
  25   220  47.9981
  25   221  50.6422
  25   222  48.8153
  25   223  45.6261
  25   224  49.9196
  25   225  44.9649
  25   226  45.3784
  25   227  50.686
  25   228  48.3605
  25   229  52.171
  25   230  51.1845
  25   231  44.4177
  25   232  46.9611
  25   233  48.0843
  25   234  48.1769
  25   235  47.3328
  25   236  50.9865
  25   237  48.0555
  25   238  48.9062
  25   239  51.5003
  25   240  49.8522
  25   241  49.513
  25   242  53.7312
  25   243  50.8656
  25   244  49.3722
  25   245  51.0382
  25   246  53.3604
  25   247  51.8739
  25   248  50.4756
  25   249  51.408
  25   250  49.391
  25   251  54.0227
  25   252  52.5905
  25   253  52.4297
  25   254  51.3593
  25   255  54.2365
  25   256  54.0326
  25   257  55.7791
  25   258  53.3549
  25   259  49.4646
  25   260  55.21
  25   261  55.2755
  25   262  58.1603
  25   263  53.5227
  25   264  60.5679
  25   265  51.0996
  25   266  60.5077
  25   267  57.7569
  25   268  60.5191
  25   269  54.2265
  25   270  55.6113
  25   271  52.0584
  25   272  57.4714
  25   273  59.4107
  25   274  51.393
  25   275  55.764
  25   276  51.5867
  25   277  57.962
  25   278  47.0419
  25   279  49.2486
  25   280  54.1091
  25   281  58.8721
  25   282  53.8221
  25   283  50.8349
  25   284  47.8147
  25   285  52.6664
  25   286  55.7346
  25   287  54.3026
  25   288  48.4252
  25   289  52.4315
  25   290  56.3179
  25   291  56.2363
  25   292  50.5027
  25   293  53.3967
  25   294  49.3391
  25   295  50.7466
  25   296  53.3509
  25   297  46.4961
  25   298  52.1049
  25   299  50.2308
  25   300  48.4779
  25   301  48.5292
  25   302  54.2424
  25   303  50.3085
  25   304  49.2654
  25   305  46.4499
  25   306  49.1701
  25   307  43.0683
  25   308  47.4899
  25   309  48.2445
  25   310  54.2044
  25   311  49.9575
  25   312  54.1101
  25   313  54.8918
  25   314  52.6143
  25   315  47.5584
  25   316  49.9095
  25   317  51.4795
  25   318  52.0531
  25   319  50.0808
  25   320  49.7018
  25   321  49.3499
  25   322  49.1232
  25   323  50.7147
  25   324  49.1437
  25   325  50.8144
  25   326  44.0475
  25   327  46.2579
  25   328  39.5135
  25   329  46.1628
  25   330  43.5266
  25   331  46.9043
  25   332  41.6524
  25   333  46.3784
  25   334  40.5959
  25   335  48.1859
  25   336  39.9567
  25   337  48.0078
  25   338  45.963
  25   339  49.0016
  25   340  48.4633
  25   341  49.2606
  25   342  51.2112
  25   343  49.7083
  25   344  52.4702
  25   345  49.8827
  25   346  50.0296
  25   347  51.0643
  25   348  47.1823
  25   349  41.4497
  25   350  38.0051
  25   351  47.4728
  25   352  42.0582
  25   353  38.1331
  25   354  44.1425
  25   355  45.3
  25   356  40.2274
  25   357  50.7083
  25   358  44.89
  25   359  47.5266
  25   360  45.4477
  25   361  45.4893
  25   362  46.2881
  25   363  50.1064
  25   364  44.0903
  25   365  46.3693
  25   366  45.4965
  25   367  44.8646
  25   368  45.2459
  25   369  46.5317
  25   370  46.738
  25   371  45.5636
  25   372  43.0118
  25   373  44.1183
  25   374  50.6897
  25   375  45.3006
  25   376  54.4097
  25   377  46.6956
  25   378  55.7206
  25   379  48.5979
  25   380  51.0841
  25   381  50.992
  25   382  54.7743
  25   383  54.9617
  25   384  50.9659
  25   385  49.5329
  25   386  50.7502
  25   387  50.1638
  25   388  46.3846
  25   389  46.2294
  25   390  47.8233
  25   391  45.9147
  25   392  45.4818
  25   393  44.3454
  25   394  46.8472
  25   395  44.7204
  25   396  46.5935
  25   397  50.8144
  25   398  46.1938
  25   399  46.9962
  25   400  44.6909
  25   401  45.8995
  25   402  46.2365
  25   403  46.804
  25   404  46.1405
  25   405  45.5014
  25   406  47.5515
  25   407  49.6497
  25   408  50.6737
  25   409  50.3948
  25   410  49.2346
  25   411  50.7592
  25   412  47.2126
  25   413  51.4328
  25   414  47.4852
  25   415  56.3342
  25   416  53.0543
  25   417  53.1416
  25   418  51.9968
  25   419  52.6451
  25   420  49.6544
  25   421  48.4916
  25   422  46.4949
  25   423  48.584
  25   424  46.5139
  25   425  48.5899
  25   426  46.88
  25   427  47.9133
  25   428  51.0657
  25   429  50.4436
  25   430  50.2879
  25   431  48.8622
  25   432  49.5888
  25   433  47.8181
  25   434  48.2438
  25   435  46.3655
  25   436  41.5755
  25   437  49.3518
  25   438  42.4115
  25   439  42.3304
  25   440  42.0938
  25   441  42.1842
  25   442  68.7621
  25   443  32.2555
  25   444  49.0284
  25   445  -99999
  25   446  -99999
  25   447  -99999
  25   448  -99999
  25   449  -99999
  25   450  -99999
  25   451  -99999
  25   452  -99999
  25   453  -99999
  25   454  -99999
  25   455  -99999
  26    18  -99999
  26    19  -99999
  26    20  -99999
  26    21  -99999
  26    22  -99999
  26    23  -99999
  26    24  -99999
  26    25  -99999
  26    26  -99999
  26    27  -99999
  26    28  -99999
  26    29  -99999
  26    30  -99999
  26    31  -99999
  26    32  -99999
  26    33  -99999
  26    34  -99999
  26    35  -99999
  26    36  -99999
  26    37  -99999
  26    38  -99999
  26    39  -99999
  26    40  -99999
  26    41  -99999
  26    42  -99999
  26    43  -99999
  26    44  -99999
  26    45  0
  26    46  0
  26    47  0
  26    48  0
  26    49  0
  26    50  0
  26    51  0
  26    52  0
  26    53  0
  26    54  0
  26    55  0
  26    56  0
  26    57  0
  26    58  0
  26    59  0
  26    60  0
  26    61  0
  26    62  0
  26    63  0
  26    64  0
  26    65  0
  26    66  55.1006
  26    67  59.7449
  26    68  44.9884
  26    69  51.0604
  26    70  35.7028
  26    71  55.7788
  26    72  49.4793
  26    73  55.4022
  26    74  59.3458
  26    75  43.5936
  26    76  56.0223
  26    77  48.9401
  26    78  53.2315
  26    79  52.1645
  26    80  49.7373
  26    81  56.2804
  26    82  50.0454
  26    83  51.457
  26    84  52.3872
  26    85  51.2226
  26    86  47.0929
  26    87  50.6054
  26    88  50.2645
  26    89  48.8019
  26    90  46.9866
  26    91  49.0843
  26    92  45.1548
  26    93  48.9172
  26    94  45.1779
  26    95  45.3411
  26    96  47.8921
  26    97  44.0316
  26    98  44.4276
  26    99  46.3342
  26   100  47.1497
  26   101  45.7139
  26   102  47.5378
  26   103  47.2379
  26   104  44.7734
  26   105  46.4962
  26   106  56.0664
  26   107  54.4125
  26   108  50.3811
  26   109  46.4167
  26   110  44.9551
  26   111  52.919
  26   112  48.9537
  26   113  48.2493
  26   114  50.6121
  26   115  49.4072
  26   116  48.1981
  26   117  50.487
  26   118  45.0353
  26   119  52.8475
  26   120  51.0535
  26   121  54.368
  26   122  51.534
  26   123  50.2621
  26   124  44.7458
  26   125  52.1047
  26   126  47.3876
  26   127  44.9918
  26   128  42.7126
  26   129  46.5226
  26   130  41.411
  26   131  43.5553
  26   132  43.2956
  26   133  44.4625
  26   134  43.9211
  26   135  48.0994
  26   136  49.2071
  26   137  45.1501
  26   138  47.0355
  26   139  49.6994
  26   140  43.5591
  26   141  41.7302
  26   142  56.7843
  26   143  40.8385
  26   144  45.0674
  26   145  45.7962
  26   146  46.0528
  26   147  49.3071
  26   148  47.3123
  26   149  46.4557
  26   150  47.2622
  26   151  49.5935
  26   152  45.7339
  26   153  45.5374
  26   154  45.7369
  26   155  45.9783
  26   156  44.4006
  26   157  46.7609
  26   158  47.2097
  26   159  44.8789
  26   160  43.0051
  26   161  44.4273
  26   162  44.6488
  26   163  45.0992
  26   164  45.7143
  26   165  46.1586
  26   166  43.4607
  26   167  50.1174
  26   168  46.548
  26   169  48.3279
  26   170  47.4414
  26   171  49.3963
  26   172  49.1383
  26   173  49.1722
  26   174  49.7835
  26   175  48.5701
  26   176  51.2198
  26   177  48.8201
  26   178  50.4641
  26   179  48.5316
  26   180  49.6497
  26   181  47.4186
  26   182  50.4253
  26   183  44.8062
  26   184  48.5898
  26   185  50.227
  26   186  53.3636
  26   187  46.0602
  26   188  54.4914
  26   189  49.9411
  26   190  51.1518
  26   191  47.8445
  26   192  54.5626
  26   193  51.3038
  26   194  53.4673
  26   195  51.6239
  26   196  50.3531
  26   197  49.5597
  26   198  51.7407
  26   199  51.0375
  26   200  51.4083
  26   201  50.1537
  26   202  47.2543
  26   203  48.3389
  26   204  49.5734
  26   205  46.8113
  26   206  48.0135
  26   207  46.8879
  26   208  47.5267
  26   209  45.3489
  26   210  46.513
  26   211  45.6161
  26   212  43.6849
  26   213  42.2088
  26   214  50.0779
  26   215  45.7506
  26   216  47.9241
  26   217  47.1951
  26   218  44.8347
  26   219  48.813
  26   220  46.5363
  26   221  48.0009
  26   222  46.949
  26   223  48.0954
  26   224  51.0375
  26   225  46.5115
  26   226  45.613
  26   227  49.1021
  26   228  47.5814
  26   229  52.4709
  26   230  49.4808
  26   231  45.6201
  26   232  46.0067
  26   233  47.0376
  26   234  46.0781
  26   235  46.9914
  26   236  49.6043
  26   237  48.2772
  26   238  50.5851
  26   239  51.0741
  26   240  51.7638
  26   241  49.978
  26   242  54.3385
  26   243  50.2482
  26   244  49.8406
  26   245  51.2677
  26   246  51.951
  26   247  51.5277
  26   248  50.301
  26   249  49.9432
  26   250  50.1866
  26   251  54.5177
  26   252  48.4484
  26   253  48.74
  26   254  53.1495
  26   255  49.5773
  26   256  49.3233
  26   257  54.7627
  26   258  50.9871
  26   259  51.9038
  26   260  55.2867
  26   261  51.7293
  26   262  58.0915
  26   263  56.6925
  26   264  62.0674
  26   265  53.6928
  26   266  60.5087
  26   267  53.1263
  26   268  56.437
  26   269  54.1415
  26   270  57.9606
  26   271  54.1441
  26   272  59.4137
  26   273  56.751
  26   274  52.4927
  26   275  57.8351
  26   276  55.6894
  26   277  56.8312
  26   278  45.1972
  26   279  49.4508
  26   280  55.4676
  26   281  56.6773
  26   282  52.941
  26   283  49.4291
  26   284  50.0047
  26   285  50.0395
  26   286  52.8841
  26   287  52.071
  26   288  44.7418
  26   289  51.3061
  26   290  57.3087
  26   291  55.921
  26   292  53.8382
  26   293  53.1616
  26   294  52.9428
  26   295  54.8742
  26   296  51.6622
  26   297  43.6396
  26   298  47.5027
  26   299  51.8176
  26   300  51.5336
  26   301  48.0992
  26   302  48.3263
  26   303  45.0649
  26   304  47.3048
  26   305  42.8054
  26   306  49.5698
  26   307  43.7772
  26   308  49.928
  26   309  47.2176
  26   310  51.4439
  26   311  52.0123
  26   312  53.9102
  26   313  50.1453
  26   314  51.7724
  26   315  51.1494
  26   316  48.7284
  26   317  49.4343
  26   318  52.0371
  26   319  52.3784
  26   320  46.0876
  26   321  46.957
  26   322  51.3578
  26   323  51.599
  26   324  47.7526
  26   325  48.9105
  26   326  44.6464
  26   327  45.9999
  26   328  42.6841
  26   329  47.6963
  26   330  44.6124
  26   331  47.811
  26   332  42.728
  26   333  48.6519
  26   334  41.4241
  26   335  47.1977
  26   336  40.724
  26   337  47.3443
  26   338  45.1865
  26   339  49.0915
  26   340  47.8772
  26   341  49.1446
  26   342  52.2407
  26   343  47.2124
  26   344  49.2171
  26   345  50.8071
  26   346  47.4765
  26   347  49.7327
  26   348  40.6075
  26   349  49.4598
  26   350  40.0099
  26   351  51.7281
  26   352  46.4159
  26   353  40.7603
  26   354  48.1124
  26   355  46.6101
  26   356  38.1095
  26   357  51.4398
  26   358  41.5209
  26   359  46.4126
  26   360  42.537
  26   361  44.123
  26   362  42.6839
  26   363  44.0788
  26   364  42.9674
  26   365  45.071
  26   366  45.8933
  26   367  43.6156
  26   368  46.0523
  26   369  45.1408
  26   370  43.3032
  26   371  43.4941
  26   372  43.9352
  26   373  43.4741
  26   374  48.3413
  26   375  46.6509
  26   376  54.2148
  26   377  46.5361
  26   378  57.5543
  26   379  52.719
  26   380  46.5794
  26   381  50.0722
  26   382  52.1923
  26   383  53.8122
  26   384  48.0469
  26   385  46.6369
  26   386  49.1728
  26   387  48.5784
  26   388  43.9384
  26   389  44.737
  26   390  46.847
  26   391  44.2386
  26   392  45.0592
  26   393  43.2507
  26   394  48.6142
  26   395  40.5763
  26   396  46.6163
  26   397  48.3183
  26   398  45.1426
  26   399  45.0762
  26   400  44.7206
  26   401  46.3214
  26   402  46.5134
  26   403  48.0404
  26   404  46.4024
  26   405  44.5765
  26   406  46.6952
  26   407  51.1198
  26   408  51.0812
  26   409  50.8523
  26   410  49.0575
  26   411  51.7193
  26   412  46.8874
  26   413  51.5064
  26   414  47.9935
  26   415  56.4058
  26   416  51.9555
  26   417  56.1122
  26   418  52.1053
  26   419  52.6362
  26   420  51.053
  26   421  51.2385
  26   422  45.4139
  26   423  46.5847
  26   424  45.7833
  26   425  48.2668
  26   426  47.1237
  26   427  48.6104
  26   428  51.1236
  26   429  49.6963
  26   430  48.4522
  26   431  50.8266
  26   432  47.9332
  26   433  47.9667
  26   434  45.8491
  26   435  47.1968
  26   436  43.6592
  26   437  48.6071
  26   438  42.9768
  26   439  41.2037
  26   440  46.7293
  26   441  40.9489
  26   442  11.9168
  26   443  31.7777
  26   444  95.4635
  26   445  -99999
  26   446  -99999
  26   447  -99999
  26   448  -99999
  26   449  -99999
  26   450  -99999
  26   451  -99999
  26   452  -99999
  26   453  -99999
  26   454  -99999
  26   455  -99999
  27    18  -99999
  27    19  -99999
  27    20  -99999
  27    21  -99999
  27    22  -99999
  27    23  -99999
  27    24  -99999
  27    25  -99999
  27    26  -99999
  27    27  -99999
  27    28  -99999
  27    29  -99999
  27    30  -99999
  27    31  -99999
  27    32  -99999
  27    33  -99999
  27    34  -99999
  27    35  -99999
  27    36  -99999
  27    37  -99999
  27    38  -99999
  27    39  -99999
  27    40  -99999
  27    41  -99999
  27    42  -99999
  27    43  -99999
  27    44  -99999
  27    45  0
  27    46  0
  27    47  0
  27    48  0
  27    49  0
  27    50  0
  27    51  0
  27    52  0
  27    53  0
  27    54  0
  27    55  0
  27    56  0
  27    57  0
  27    58  0
  27    59  0
  27    60  0
  27    61  0
  27    62  0
  27    63  0
  27    64  0
  27    65  0
  27    66  56.2215
  27    67  61.2304
  27    68  36.6182
  27    69  51.1721
  27    70  42.7096
  27    71  52.8339
  27    72  50.2687
  27    73  59.2168
  27    74  61.2415
  27    75  49.6134
  27    76  61.7943
  27    77  48.6459
  27    78  52.7102
  27    79  50.7223
  27    80  51.3696
  27    81  55.2185
  27    82  51.5905
  27    83  50.7383
  27    84  51.4499
  27    85  53.3532
  27    86  52.4246
  27    87  48.8632
  27    88  49.1611
  27    89  48.0502
  27    90  49.4468
  27    91  48.4855
  27    92  46.2567
  27    93  49.949
  27    94  45.744
  27    95  46.3024
  27    96  48.2563
  27    97  42.164
  27    98  45.3803
  27    99  46.5952
  27   100  49.5773
  27   101  44.707
  27   102  46.5087
  27   103  49.1124
  27   104  48.1235
  27   105  47.4014
  27   106  57.2849
  27   107  56.9279
  27   108  48.3059
  27   109  47.73
  27   110  47.9585
  27   111  52.4886
  27   112  48.1266
  27   113  50.9957
  27   114  51.3656
  27   115  48.6207
  27   116  45.6644
  27   117  45.2215
  27   118  40.6063
  27   119  50.9935
  27   120  51.2239
  27   121  54.8274
  27   122  47.5985
  27   123  43.5768
  27   124  40.5294
  27   125  48.2537
  27   126  41.8791
  27   127  42.5993
  27   128  42.2219
  27   129  44.0665
  27   130  42.0866
  27   131  41.2537
  27   132  41.7249
  27   133  42.9746
  27   134  43.6856
  27   135  42.7388
  27   136  53.3495
  27   137  51.1773
  27   138  49.633
  27   139  49.8739
  27   140  43.875
  27   141  47.2022
  27   142  56.5774
  27   143  40.7326
  27   144  47.2108
  27   145  46.7071
  27   146  49.3033
  27   147  44.4342
  27   148  51.2586
  27   149  47.9652
  27   150  49.8487
  27   151  50.8844
  27   152  51.9048
  27   153  47.9902
  27   154  48.5942
  27   155  48.4403
  27   156  45.1334
  27   157  49.3587
  27   158  47.9889
  27   159  45.9897
  27   160  46.3523
  27   161  46.1689
  27   162  47.3442
  27   163  45.6169
  27   164  44.3601
  27   165  47.5013
  27   166  46.7309
  27   167  49.9359
  27   168  47.6796
  27   169  47.0777
  27   170  48.9278
  27   171  50.2346
  27   172  48.9683
  27   173  48.5997
  27   174  49.2398
  27   175  47.4448
  27   176  50.6256
  27   177  49.3432
  27   178  49.347
  27   179  45.835
  27   180  49.6473
  27   181  45.9782
  27   182  48.6
  27   183  46.9371
  27   184  48.523
  27   185  50.2742
  27   186  50.3374
  27   187  46.4463
  27   188  50.4193
  27   189  53.5638
  27   190  53.1615
  27   191  47.7422
  27   192  55.6374
  27   193  51.4614
  27   194  51.829
  27   195  52.3187
  27   196  50.7401
  27   197  51.4389
  27   198  52.3394
  27   199  52.6643
  27   200  50.8091
  27   201  48.666
  27   202  47.2568
  27   203  47.8487
  27   204  51.6989
  27   205  47.9175
  27   206  49.8021
  27   207  47.0667
  27   208  46.9236
  27   209  42.5995
  27   210  45.959
  27   211  42.836
  27   212  42.7315
  27   213  44.7193
  27   214  47.8355
  27   215  46.9821
  27   216  46.0119
  27   217  45.4444
  27   218  41.8892
  27   219  48.2598
  27   220  47.1453
  27   221  46.3388
  27   222  43.1153
  27   223  49.5057
  27   224  47.5658
  27   225  46.8675
  27   226  43.6851
  27   227  48.6429
  27   228  47.2407
  27   229  52.393
  27   230  47.6066
  27   231  46.1498
  27   232  45.4601
  27   233  46.5235
  27   234  46.514
  27   235  46.6256
  27   236  49.4035
  27   237  47.1008
  27   238  50.4127
  27   239  49.6091
  27   240  52.8756
  27   241  46.1885
  27   242  51.8014
  27   243  48.6657
  27   244  47.9589
  27   245  49.6001
  27   246  50.871
  27   247  50.2344
  27   248  51.8948
  27   249  48.7432
  27   250  53.1896
  27   251  54.098
  27   252  48.1127
  27   253  48.0155
  27   254  54.2111
  27   255  49.1803
  27   256  46.0403
  27   257  53.5624
  27   258  53.3735
  27   259  51.567
  27   260  55.4883
  27   261  47.2334
  27   262  56.8033
  27   263  55.7448
  27   264  58.5462
  27   265  56.1288
  27   266  55.212
  27   267  54.1556
  27   268  53.4954
  27   269  53.8385
  27   270  56.3725
  27   271  50.4035
  27   272  53.3935
  27   273  57.651
  27   274  54.6015
  27   275  57.1899
  27   276  55.3686
  27   277  59.2643
  27   278  45.2253
  27   279  53.9476
  27   280  54.7715
  27   281  56.2112
  27   282  50.3843
  27   283  44.9037
  27   284  47.5
  27   285  50.2388
  27   286  51.2856
  27   287  50.5849
  27   288  42.1671
  27   289  47.8784
  27   290  55.6573
  27   291  56.8906
  27   292  51.5681
  27   293  49.1042
  27   294  50.7864
  27   295  54.3202
  27   296  48.202
  27   297  45.1587
  27   298  46.7318
  27   299  51.9954
  27   300  53.2769
  27   301  46.3859
  27   302  46.7186
  27   303  44.0811
  27   304  47.9391
  27   305  44.1635
  27   306  50.4414
  27   307  46.3061
  27   308  50.7784
  27   309  47.2772
  27   310  48.6522
  27   311  49.5902
  27   312  52.7755
  27   313  49.1281
  27   314  49.5255
  27   315  51.4549
  27   316  48.9671
  27   317  49.5604
  27   318  52.2703
  27   319  51.1023
  27   320  45.7147
  27   321  44.5322
  27   322  50.6472
  27   323  48.2304
  27   324  44.6384
  27   325  46.2612
  27   326  45.1774
  27   327  46.0294
  27   328  44.5331
  27   329  46.7036
  27   330  45.2143
  27   331  45.5543
  27   332  42.4533
  27   333  47.1362
  27   334  42.8629
  27   335  46.3892
  27   336  43.4708
  27   337  48.1355
  27   338  44.4872
  27   339  47.3311
  27   340  48.6108
  27   341  48.226
  27   342  54.729
  27   343  45.6049
  27   344  46.3734
  27   345  47.5904
  27   346  38.4303
  27   347  39.9779
  27   348  32.9501
  27   349  44.344
  27   350  34.2122
  27   351  52.2474
  27   352  45.9474
  27   353  40.988
  27   354  49.8955
  27   355  45.6626
  27   356  38.859
  27   357  50.2658
  27   358  42.5411
  27   359  47.0191
  27   360  44.1962
  27   361  45.6085
  27   362  45.724
  27   363  44.9699
  27   364  47.4446
  27   365  48.782
  27   366  47.7747
  27   367  43.8838
  27   368  47.8274
  27   369  44.5716
  27   370  43.4087
  27   371  43.959
  27   372  46.9724
  27   373  42.4699
  27   374  46.6118
  27   375  46.4299
  27   376  51.8683
  27   377  46.4935
  27   378  52.0175
  27   379  54.9091
  27   380  47.955
  27   381  50.6473
  27   382  51.6644
  27   383  52.458
  27   384  44.2008
  27   385  49.3248
  27   386  50.0872
  27   387  50.941
  27   388  44.6925
  27   389  44.3195
  27   390  47.7128
  27   391  44.5887
  27   392  47.6995
  27   393  43.6052
  27   394  48.7993
  27   395  39.7428
  27   396  47.1602
  27   397  46.5686
  27   398  43.7434
  27   399  44.0914
  27   400  42.4921
  27   401  46.7729
  27   402  48.319
  27   403  47.6226
  27   404  46.8312
  27   405  46.0011
  27   406  46.885
  27   407  52.2638
  27   408  50.6082
  27   409  49.2008
  27   410  49.4434
  27   411  50.476
  27   412  46.3994
  27   413  52.2934
  27   414  49.6785
  27   415  53.309
  27   416  50.1408
  27   417  57.6252
  27   418  52.283
  27   419  54.9735
  27   420  56.1192
  27   421  53.7976
  27   422  42.8083
  27   423  45.4008
  27   424  45.6913
  27   425  46.6507
  27   426  45.2518
  27   427  47.4692
  27   428  48.5191
  27   429  48.0725
  27   430  47.7342
  27   431  50.7325
  27   432  47.7934
  27   433  50.3688
  27   434  45.0714
  27   435  45.0713
  27   436  46.3164
  27   437  42.61
  27   438  47.9579
  27   439  32.1688
  27   440  47.2362
  27   441  10.7128
  27   442  78.2377
  27   443  22.0488
  27   444  5.66199
  27   445  -99999
  27   446  -99999
  27   447  -99999
  27   448  -99999
  27   449  -99999
  27   450  -99999
  27   451  -99999
  27   452  -99999
  27   453  -99999
  27   454  -99999
  27   455  -99999
  28    18  -99999
  28    19  -99999
  28    20  -99999
  28    21  -99999
  28    22  -99999
  28    23  -99999
  28    24  -99999
  28    25  -99999
  28    26  -99999
  28    27  -99999
  28    28  -99999
  28    29  -99999
  28    30  -99999
  28    31  -99999
  28    32  -99999
  28    33  -99999
  28    34  -99999
  28    35  -99999
  28    36  -99999
  28    37  -99999
  28    38  -99999
  28    39  -99999
  28    40  -99999
  28    41  -99999
  28    42  -99999
  28    43  -99999
  28    44  -99999
  28    45  0
  28    46  0
  28    47  0
  28    48  0
  28    49  0
  28    50  0
  28    51  0
  28    52  0
  28    53  0
  28    54  0
  28    55  0
  28    56  0
  28    57  0
  28    58  0
  28    59  0
  28    60  0
  28    61  0
  28    62  0
  28    63  0
  28    64  0
  28    65  0
  28    66  46.8488
  28    67  51.8836
  28    68  44.5804
  28    69  52.4448
  28    70  49.0631
  28    71  49.4997
  28    72  50.8625
  28    73  51.487
  28    74  56.9605
  28    75  50.2525
  28    76  57.6027
  28    77  47.1561
  28    78  53.7437
  28    79  49.8963
  28    80  52.9206
  28    81  52.5223
  28    82  53.4752
  28    83  50.0604
  28    84  49.7352
  28    85  50.8827
  28    86  52.5838
  28    87  46.378
  28    88  48.5281
  28    89  48.0636
  28    90  50.722
  28    91  48.3163
  28    92  48.0021
  28    93  48.7659
  28    94  43.6261
  28    95  48.5285
  28    96  47.1341
  28    97  44.0201
  28    98  46.4351
  28    99  46.8269
  28   100  48.5059
  28   101  42.9136
  28   102  45.4736
  28   103  46.4399
  28   104  47.5021
  28   105  45.2045
  28   106  54.3826
  28   107  54.3877
  28   108  47.1473
  28   109  47.9022
  28   110  48.4637
  28   111  47.5054
  28   112  47.0815
  28   113  47.4636
  28   114  50.9483
  28   115  47.543
  28   116  46.6945
  28   117  45.5633
  28   118  44.8997
  28   119  51.8929
  28   120  54.8538
  28   121  53.4053
  28   122  46.0752
  28   123  46.2834
  28   124  45.9127
  28   125  45.0693
  28   126  41.0308
  28   127  43.7133
  28   128  44.6657
  28   129  44.1828
  28   130  38.4955
  28   131  39.9402
  28   132  42.3639
  28   133  42.9733
  28   134  36.6267
  28   135  35.4469
  28   136  48.6009
  28   137  47.464
  28   138  47.9957
  28   139  47.8172
  28   140  46.1291
  28   141  46.319
  28   142  46.7776
  28   143  35.6494
  28   144  44.8222
  28   145  47.9342
  28   146  47.2522
  28   147  37.419
  28   148  48.3488
  28   149  46.7182
  28   150  49.4371
  28   151  50.3446
  28   152  49.987
  28   153  49.2591
  28   154  45.9718
  28   155  46.4392
  28   156  45.2901
  28   157  47.445
  28   158  48.0791
  28   159  45.0929
  28   160  43.9967
  28   161  45.1533
  28   162  49.1186
  28   163  47.4242
  28   164  46.3241
  28   165  50.0216
  28   166  47.9368
  28   167  50.5111
  28   168  49.6287
  28   169  47.0462
  28   170  47.4265
  28   171  48.6042
  28   172  49.2281
  28   173  48.9771
  28   174  49.1845
  28   175  47.3569
  28   176  52.3524
  28   177  48.3916
  28   178  49.9726
  28   179  46.2393
  28   180  49.1065
  28   181  47.2057
  28   182  49.2239
  28   183  46.276
  28   184  46.0301
  28   185  50.79
  28   186  50.4184
  28   187  49.7331
  28   188  49.8994
  28   189  53.4457
  28   190  53.0583
  28   191  44.9236
  28   192  50.3651
  28   193  51.7835
  28   194  51.6199
  28   195  53.9745
  28   196  50.7679
  28   197  50.6755
  28   198  52.4038
  28   199  52.3001
  28   200  51.6537
  28   201  49.2884
  28   202  47.1776
  28   203  47.4945
  28   204  50.9653
  28   205  46.9352
  28   206  50.2745
  28   207  48.6175
  28   208  45.8939
  28   209  43.6136
  28   210  46.3385
  28   211  43.5342
  28   212  41.528
  28   213  44.3502
  28   214  44.834
  28   215  47.9456
  28   216  46.0168
  28   217  44.4192
  28   218  47.3102
  28   219  48.2473
  28   220  46.4361
  28   221  46.2663
  28   222  40.5111
  28   223  48.6744
  28   224  45.9724
  28   225  46.2737
  28   226  42.1882
  28   227  50.0068
  28   228  46.8859
  28   229  53.8377
  28   230  48.3596
  28   231  45.1341
  28   232  45.1603
  28   233  43.8227
  28   234  44.5707
  28   235  44.016
  28   236  47.9023
  28   237  43.8706
  28   238  47.5219
  28   239  47.1832
  28   240  54.7822
  28   241  48.5103
  28   242  53.3936
  28   243  51.6567
  28   244  50.5344
  28   245  48.0121
  28   246  51.4835
  28   247  50.6454
  28   248  55.0501
  28   249  47.6111
  28   250  53.3161
  28   251  51.1989
  28   252  52.1435
  28   253  54.2592
  28   254  49.8082
  28   255  50.1175
  28   256  50.7368
  28   257  57.3918
  28   258  62.5392
  28   259  53.2842
  28   260  57.0874
  28   261  48.1582
  28   262  58.2746
  28   263  54.6502
  28   264  53.5542
  28   265  53.3817
  28   266  51.3234
  28   267  57.9933
  28   268  58.0279
  28   269  56.5862
  28   270  56.3497
  28   271  52.4376
  28   272  51.5875
  28   273  58.2818
  28   274  53.0443
  28   275  55.9381
  28   276  54.8474
  28   277  58.2075
  28   278  48.6507
  28   279  53.6455
  28   280  53.691
  28   281  56.883
  28   282  49.3799
  28   283  44.8031
  28   284  48.1273
  28   285  52.236
  28   286  50.9619
  28   287  49.4314
  28   288  42.3209
  28   289  46.0868
  28   290  55.5542
  28   291  54.3742
  28   292  46.3163
  28   293  43.7393
  28   294  44.9037
  28   295  53.2517
  28   296  48.989
  28   297  45.2295
  28   298  44.3461
  28   299  49.8411
  28   300  52.8829
  28   301  46.0349
  28   302  49.2081
  28   303  48.186
  28   304  48.9644
  28   305  42.6602
  28   306  47.9421
  28   307  47.8577
  28   308  49.5633
  28   309  44.701
  28   310  49.3819
  28   311  50.6637
  28   312  52.6835
  28   313  47.7835
  28   314  50.0921
  28   315  51.7327
  28   316  49.3504
  28   317  51.3459
  28   318  53.2375
  28   319  49.9941
  28   320  47.0545
  28   321  45.1672
  28   322  50.4401
  28   323  48.9565
  28   324  45.1337
  28   325  47.0983
  28   326  47.9097
  28   327  46.9072
  28   328  46.3537
  28   329  47.0297
  28   330  46.2069
  28   331  45.3535
  28   332  43.4771
  28   333  48.5818
  28   334  45.2825
  28   335  46.9395
  28   336  45.7402
  28   337  49.9336
  28   338  44.86
  28   339  46.6555
  28   340  49.9352
  28   341  49.5977
  28   342  51.5601
  28   343  44.9545
  28   344  47.2601
  28   345  47.5403
  28   346  41.3773
  28   347  44.1632
  28   348  40.9209
  28   349  44.6247
  28   350  42.2463
  28   351  56.1405
  28   352  48.1625
  28   353  44.2837
  28   354  52.1651
  28   355  46.6695
  28   356  43.1521
  28   357  48.2842
  28   358  44.1935
  28   359  44.4452
  28   360  47.0193
  28   361  44.5447
  28   362  46.8391
  28   363  43.464
  28   364  49.9226
  28   365  46.296
  28   366  45.0244
  28   367  42.3304
  28   368  45.285
  28   369  43.8852
  28   370  40.1322
  28   371  44.717
  28   372  47.4221
  28   373  42.8866
  28   374  49.1971
  28   375  48.5345
  28   376  52.2221
  28   377  49.593
  28   378  52.3346
  28   379  51.4628
  28   380  47.9699
  28   381  53.9992
  28   382  51.1533
  28   383  54.1987
  28   384  46.9866
  28   385  52.3133
  28   386  48.8575
  28   387  48.8926
  28   388  45.5003
  28   389  43.3093
  28   390  46.1457
  28   391  43.7873
  28   392  49.5379
  28   393  44.2483
  28   394  40.317
  28   395  37.6535
  28   396  47.3532
  28   397  45.7508
  28   398  47.7476
  28   399  45.897
  28   400  41.7628
  28   401  46.7042
  28   402  46.4973
  28   403  44.9272
  28   404  44.5307
  28   405  45.6702
  28   406  48.1721
  28   407  51.6299
  28   408  49.4608
  28   409  51.2107
  28   410  51.8025
  28   411  49.1492
  28   412  46.0942
  28   413  51.628
  28   414  49.7092
  28   415  54.4329
  28   416  53.1275
  28   417  58.1793
  28   418  55.242
  28   419  54.3981
  28   420  54.2666
  28   421  48.5432
  28   422  46.0432
  28   423  46.8722
  28   424  45.3934
  28   425  47.2391
  28   426  45.7433
  28   427  48.6983
  28   428  49.0248
  28   429  46.6896
  28   430  50.2193
  28   431  48.5221
  28   432  46.7483
  28   433  50.5314
  28   434  47.1524
  28   435  44.4379
  28   436  44.2666
  28   437  41.978
  28   438  52.2277
  28   439  32.2787
  28   440  46.234
  28   441  46.8039
  28   442  67.5192
  28   443  36.2931
  28   444  71.4856
  28   445  -99999
  28   446  -99999
  28   447  -99999
  28   448  -99999
  28   449  -99999
  28   450  -99999
  28   451  -99999
  28   452  -99999
  28   453  -99999
  28   454  -99999
  28   455  -99999
  29    18  -99999
  29    19  -99999
  29    20  -99999
  29    21  -99999
  29    22  -99999
  29    23  -99999
  29    24  -99999
  29    25  -99999
  29    26  -99999
  29    27  -99999
  29    28  -99999
  29    29  -99999
  29    30  -99999
  29    31  -99999
  29    32  -99999
  29    33  -99999
  29    34  -99999
  29    35  -99999
  29    36  -99999
  29    37  -99999
  29    38  -99999
  29    39  -99999
  29    40  -99999
  29    41  -99999
  29    42  -99999
  29    43  -99999
  29    44  -99999
  29    45  0
  29    46  0
  29    47  0
  29    48  0
  29    49  0
  29    50  0
  29    51  0
  29    52  0
  29    53  0
  29    54  0
  29    55  0
  29    56  0
  29    57  0
  29    58  0
  29    59  0
  29    60  0
  29    61  0
  29    62  0
  29    63  0
  29    64  0
  29    65  0
  29    66  47.897
  29    67  50.8148
  29    68  59.2798
  29    69  52.9389
  29    70  57.5084
  29    71  49.0857
  29    72  51.8313
  29    73  48.8542
  29    74  58.8165
  29    75  50.413
  29    76  56.1567
  29    77  50.4784
  29    78  54.8578
  29    79  50.8905
  29    80  51.6623
  29    81  53.5937
  29    82  52.729
  29    83  52.181
  29    84  51.1236
  29    85  51.3842
  29    86  51.7958
  29    87  47.1421
  29    88  51.2101
  29    89  48.0294
  29    90  51.2024
  29    91  48.0749
  29    92  48.0655
  29    93  47.3552
  29    94  44.1144
  29    95  50.2978
  29    96  47.1069
  29    97  45.4934
  29    98  46.9684
  29    99  45.6292
  29   100  46.5888
  29   101  42.5709
  29   102  47.2725
  29   103  44.1134
  29   104  46.5965
  29   105  46.1621
  29   106  52.5303
  29   107  50.69
  29   108  48.584
  29   109  47.1207
  29   110  48.6949
  29   111  45.9923
  29   112  46.5121
  29   113  48.0075
  29   114  46.3466
  29   115  44.0426
  29   116  45.203
  29   117  46.717
  29   118  47.1775
  29   119  47.2114
  29   120  49.6243
  29   121  47.4246
  29   122  44.2336
  29   123  46.1383
  29   124  48.2061
  29   125  41.608
  29   126  38.0616
  29   127  43.0809
  29   128  39.4717
  29   129  39.7124
  29   130  37.0944
  29   131  42.6761
  29   132  44.3975
  29   133  47.2856
  29   134  39.6695
  29   135  40.4795
  29   136  44.5033
  29   137  47.3604
  29   138  45.2157
  29   139  50.1108
  29   140  51.575
  29   141  47.7437
  29   142  49.1679
  29   143  39.7602
  29   144  42.9468
  29   145  44.3949
  29   146  47.0937
  29   147  34.8453
  29   148  44.2612
  29   149  48.7559
  29   150  50.4518
  29   151  50.4271
  29   152  49.034
  29   153  51.3988
  29   154  46.5288
  29   155  46.1624
  29   156  44.7025
  29   157  47.5825
  29   158  48.0943
  29   159  47.0134
  29   160  44.0193
  29   161  45.0863
  29   162  48.7519
  29   163  46.9163
  29   164  47.1377
  29   165  46.835
  29   166  46.0754
  29   167  48.9794
  29   168  48.9387
  29   169  48.3362
  29   170  46.9602
  29   171  47.7763
  29   172  46.7283
  29   173  48.378
  29   174  48.0471
  29   175  45.2552
  29   176  49.0241
  29   177  47.3564
  29   178  49.9662
  29   179  47.4393
  29   180  47.0321
  29   181  47.8757
  29   182  49.1668
  29   183  45.6296
  29   184  46.277
  29   185  49.8527
  29   186  50.2712
  29   187  48.4509
  29   188  50.4113
  29   189  52.0811
  29   190  50.7552
  29   191  45.6981
  29   192  49.732
  29   193  49.3739
  29   194  49.9088
  29   195  52.6449
  29   196  50.0257
  29   197  50.0691
  29   198  50.8361
  29   199  50.9613
  29   200  51.2639
  29   201  49.4525
  29   202  47.1846
  29   203  47.7961
  29   204  49.5302
  29   205  45.607
  29   206  49.5015
  29   207  47.6901
  29   208  43.677
  29   209  42.1875
  29   210  44.1377
  29   211  43.7306
  29   212  41.8181
  29   213  41.4835
  29   214  45.051
  29   215  47.2215
  29   216  48.3282
  29   217  46.336
  29   218  48.7115
  29   219  48.8248
  29   220  46.9804
  29   221  46.6396
  29   222  42.2789
  29   223  47.2825
  29   224  45.3307
  29   225  42.6894
  29   226  40.8603
  29   227  49.6807
  29   228  47.8643
  29   229  52.1832
  29   230  51.3502
  29   231  45.9645
  29   232  44.8582
  29   233  45.5805
  29   234  44.6197
  29   235  45.5904
  29   236  48.7773
  29   237  45.9913
  29   238  48.802
  29   239  49.1309
  29   240  54.0598
  29   241  46.6747
  29   242  53.5966
  29   243  50.7912
  29   244  54.0099
  29   245  50.8261
  29   246  48.9935
  29   247  49.2549
  29   248  55.4798
  29   249  52.1443
  29   250  61.0838
  29   251  51.3974
  29   252  55.7101
  29   253  55.581
  29   254  51.0497
  29   255  51.5308
  29   256  54.6068
  29   257  54.6676
  29   258  56.6405
  29   259  52.2903
  29   260  58.5548
  29   261  51.5644
  29   262  57.5689
  29   263  52.7471
  29   264  50.2682
  29   265  57.8531
  29   266  51.3402
  29   267  59.8376
  29   268  57.1558
  29   269  59.2641
  29   270  60.6458
  29   271  50.8793
  29   272  52.54
  29   273  57.4882
  29   274  52.5178
  29   275  55.7122
  29   276  57.6547
  29   277  58.5825
  29   278  49.0537
  29   279  50.2113
  29   280  52.0478
  29   281  58.6887
  29   282  50.0869
  29   283  44.7474
  29   284  46.9696
  29   285  53.5677
  29   286  50.5601
  29   287  46.7182
  29   288  43.2221
  29   289  50.2704
  29   290  54.7756
  29   291  53.3061
  29   292  48.8111
  29   293  44.5118
  29   294  42.7695
  29   295  51.8936
  29   296  51.377
  29   297  44.7855
  29   298  44.6907
  29   299  50.488
  29   300  52.0807
  29   301  49.9247
  29   302  50.8023
  29   303  49.9697
  29   304  49.3184
  29   305  46.1509
  29   306  44.0842
  29   307  45.7393
  29   308  47.2877
  29   309  40.8057
  29   310  49.1355
  29   311  50.8485
  29   312  52.8339
  29   313  46.8503
  29   314  51.9324
  29   315  52.2788
  29   316  53.5728
  29   317  51.9365
  29   318  50.7975
  29   319  45.2004
  29   320  45.9228
  29   321  45.192
  29   322  48.2
  29   323  47.0687
  29   324  44.5884
  29   325  44.4046
  29   326  46.2124
  29   327  45.4018
  29   328  45.3494
  29   329  46.2966
  29   330  46.0309
  29   331  46.5913
  29   332  45.0822
  29   333  49.1905
  29   334  45.6062
  29   335  46.159
  29   336  44.6184
  29   337  49.0223
  29   338  43.4925
  29   339  47.0647
  29   340  50.0548
  29   341  49.1472
  29   342  49.821
  29   343  46.6928
  29   344  50.863
  29   345  52.1719
  29   346  38.5152
  29   347  48.1562
  29   348  43.3267
  29   349  42.2638
  29   350  42.6242
  29   351  55.038
  29   352  50.6541
  29   353  44.3686
  29   354  51.8439
  29   355  49.2044
  29   356  46.7646
  29   357  49.8185
  29   358  44.6692
  29   359  44.1751
  29   360  49.2489
  29   361  44.0636
  29   362  48.2539
  29   363  43.9572
  29   364  52.394
  29   365  45.148
  29   366  43.3767
  29   367  44.0256
  29   368  47.0806
  29   369  46.8095
  29   370  42.3841
  29   371  45.1218
  29   372  47.6404
  29   373  40.841
  29   374  45.8505
  29   375  44.3658
  29   376  50.4189
  29   377  51.5284
  29   378  53.0276
  29   379  46.881
  29   380  49.7663
  29   381  56.2411
  29   382  57.5808
  29   383  54.3262
  29   384  46.9759
  29   385  57.3864
  29   386  49.6978
  29   387  49.3273
  29   388  46.9137
  29   389  48.0952
  29   390  46.4666
  29   391  44.2209
  29   392  50.9975
  29   393  50.6696
  29   394  35.8287
  29   395  37.4811
  29   396  47.302
  29   397  46.7882
  29   398  48.2313
  29   399  44.218
  29   400  43.0863
  29   401  48.2613
  29   402  46.0308
  29   403  45.6195
  29   404  46.5425
  29   405  46.2397
  29   406  49.7465
  29   407  51.2247
  29   408  50.1399
  29   409  53.3517
  29   410  55.5668
  29   411  51.4388
  29   412  48.8774
  29   413  51.1852
  29   414  51.0125
  29   415  54.1646
  29   416  55.5409
  29   417  56.3757
  29   418  55.5166
  29   419  58.4514
  29   420  54.5457
  29   421  47.5083
  29   422  49.4292
  29   423  42.4049
  29   424  45.7068
  29   425  46.6086
  29   426  47.0389
  29   427  48.0512
  29   428  48.1669
  29   429  47.6829
  29   430  50.9403
  29   431  48.7554
  29   432  47.2736
  29   433  49.6609
  29   434  47.0873
  29   435  45.5674
  29   436  41.4908
  29   437  42.9398
  29   438  49.6283
  29   439  38.387
  29   440  46.6232
  29   441  129.695
  29   442  51.3928
  29   443  32.5473
  29   444  41.3929
  29   445  -99999
  29   446  -99999
  29   447  -99999
  29   448  -99999
  29   449  -99999
  29   450  -99999
  29   451  -99999
  29   452  -99999
  29   453  -99999
  29   454  -99999
  29   455  -99999
  30    18  -99999
  30    19  -99999
  30    20  -99999
  30    21  -99999
  30    22  -99999
  30    23  -99999
  30    24  -99999
  30    25  -99999
  30    26  -99999
  30    27  -99999
  30    28  -99999
  30    29  -99999
  30    30  -99999
  30    31  -99999
  30    32  -99999
  30    33  -99999
  30    34  -99999
  30    35  -99999
  30    36  -99999
  30    37  -99999
  30    38  -99999
  30    39  -99999
  30    40  -99999
  30    41  -99999
  30    42  -99999
  30    43  -99999
  30    44  -99999
  30    45  0
  30    46  0
  30    47  0
  30    48  0
  30    49  0
  30    50  0
  30    51  0
  30    52  0
  30    53  0
  30    54  0
  30    55  0
  30    56  0
  30    57  0
  30    58  0
  30    59  0
  30    60  0
  30    61  0
  30    62  0
  30    63  0
  30    64  0
  30    65  0
  30    66  47.3667
  30    67  45.1791
  30    68  49.3667
  30    69  53.8812
  30    70  53.9923
  30    71  50.6158
  30    72  50.3081
  30    73  48.7446
  30    74  55.9498
  30    75  46.767
  30    76  53.102
  30    77  53.9528
  30    78  52.3855
  30    79  50.4033
  30    80  50.9856
  30    81  52.5906
  30    82  52.4799
  30    83  52.5385
  30    84  51.4956
  30    85  51.4679
  30    86  52.2177
  30    87  50.2965
  30    88  51.3962
  30    89  48.7156
  30    90  49.7241
  30    91  48.2427
  30    92  48.068
  30    93  45.4191
  30    94  46.0228
  30    95  50.7393
  30    96  48.1411
  30    97  45.0646
  30    98  48.2052
  30    99  46.7961
  30   100  46.901
  30   101  45.7183
  30   102  49.5475
  30   103  44.8626
  30   104  44.267
  30   105  47.7616
  30   106  50.0157
  30   107  48.9672
  30   108  48.6038
  30   109  47.799
  30   110  46.9136
  30   111  44.0176
  30   112  46.7288
  30   113  46.7085
  30   114  44.1684
  30   115  42.5944
  30   116  46.5671
  30   117  47.484
  30   118  49.562
  30   119  47.6363
  30   120  47.4651
  30   121  47.5296
  30   122  48.7706
  30   123  46.7668
  30   124  49.3395
  30   125  43.7462
  30   126  41.442
  30   127  45.7711
  30   128  36.6137
  30   129  35.9285
  30   130  29.4101
  30   131  44.4416
  30   132  42.2443
  30   133  47.9892
  30   134  37.5601
  30   135  34.8284
  30   136  43.3553
  30   137  44.8005
  30   138  38.3572
  30   139  50.2337
  30   140  51.6979
  30   141  42.3705
  30   142  49.7917
  30   143  39.9952
  30   144  42.2715
  30   145  39.1516
  30   146  39.2224
  30   147  30.8704
  30   148  39.7732
  30   149  49.2277
  30   150  45.5788
  30   151  47.6673
  30   152  41.2595
  30   153  44.8159
  30   154  45.0672
  30   155  47.9899
  30   156  45.598
  30   157  45.6516
  30   158  49.3952
  30   159  47.83
  30   160  42.0763
  30   161  43.6611
  30   162  45.4694
  30   163  47.6349
  30   164  45.2117
  30   165  46.8706
  30   166  46.6038
  30   167  48.3159
  30   168  47.745
  30   169  47.9587
  30   170  46.8885
  30   171  48.7741
  30   172  47.8526
  30   173  48.3881
  30   174  47.503
  30   175  47.0834
  30   176  49.6726
  30   177  49.2664
  30   178  49.9638
  30   179  48.572
  30   180  47.4148
  30   181  46.7324
  30   182  49.4787
  30   183  45.0973
  30   184  49.2296
  30   185  50.5798
  30   186  51.644
  30   187  49.9386
  30   188  51.5965
  30   189  52.7015
  30   190  49.5634
  30   191  49.8067
  30   192  52.1661
  30   193  47.7735
  30   194  47.1013
  30   195  51.8144
  30   196  50.8154
  30   197  50.6305
  30   198  48.649
  30   199  49.407
  30   200  51.3365
  30   201  52.4672
  30   202  48.5077
  30   203  50.1631
  30   204  45.5632
  30   205  45.8328
  30   206  47.1805
  30   207  47.4259
  30   208  44.4933
  30   209  45.3085
  30   210  43.7077
  30   211  44.5427
  30   212  40.746
  30   213  41.6402
  30   214  47.7138
  30   215  47.4753
  30   216  51.7764
  30   217  50.0526
  30   218  46.7052
  30   219  47.6055
  30   220  46.9813
  30   221  46.8705
  30   222  44.6697
  30   223  46.2122
  30   224  45.9367
  30   225  44.0703
  30   226  42.8349
  30   227  49.6513
  30   228  47.2653
  30   229  49.9188
  30   230  53.4231
  30   231  44.2714
  30   232  44.1084
  30   233  46.7767
  30   234  44.3779
  30   235  44.5273
  30   236  49.1101
  30   237  46.5299
  30   238  51.3711
  30   239  51.2494
  30   240  51.9728
  30   241  43.593
  30   242  50.4866
  30   243  51.4335
  30   244  54.6945
  30   245  55.1727
  30   246  48.2508
  30   247  51.6669
  30   248  53.9618
  30   249  61.9002
  30   250  75.0769
  30   251  49.0582
  30   252  49.4626
  30   253  52.757
  30   254  52.9396
  30   255  52.5358
  30   256  54.0209
  30   257  50.5128
  30   258  54.0609
  30   259  56.2636
  30   260  55.2898
  30   261  55.5618
  30   262  54.8932
  30   263  53.4751
  30   264  52.9911
  30   265  57.8117
  30   266  54.0673
  30   267  58.6431
  30   268  53.1749
  30   269  61.9406
  30   270  58.2001
  30   271  47.7143
  30   272  54.7348
  30   273  57.0061
  30   274  52.8957
  30   275  58.3074
  30   276  56.0737
  30   277  56.4498
  30   278  48.6184
  30   279  50.5068
  30   280  55.4486
  30   281  58.6775
  30   282  49.9175
  30   283  43.8909
  30   284  45.9823
  30   285  56.3423
  30   286  50.758
  30   287  44.7923
  30   288  41.5325
  30   289  51.2305
  30   290  54.7331
  30   291  47.5201
  30   292  51.6812
  30   293  46.7035
  30   294  41.0902
  30   295  47.9262
  30   296  48.0808
  30   297  44.0843
  30   298  48.1502
  30   299  49.2686
  30   300  50.7099
  30   301  48.9561
  30   302  48.974
  30   303  49.2778
  30   304  47.6202
  30   305  48.924
  30   306  44.0139
  30   307  44.1671
  30   308  48.3828
  30   309  40.784
  30   310  46.8067
  30   311  51.1434
  30   312  52.6307
  30   313  45.5637
  30   314  52.8376
  30   315  51.395
  30   316  53.7813
  30   317  47.0389
  30   318  48.456
  30   319  45.4655
  30   320  46.8
  30   321  44.4479
  30   322  46.0641
  30   323  46.3711
  30   324  47.5376
  30   325  47.0648
  30   326  45.4901
  30   327  46.1672
  30   328  46.64
  30   329  49.5858
  30   330  46.7538
  30   331  47.1488
  30   332  45.3907
  30   333  48.7126
  30   334  44.331
  30   335  45.3831
  30   336  47.9761
  30   337  50.2153
  30   338  47.1208
  30   339  46.3061
  30   340  49.0369
  30   341  46.6845
  30   342  46.3948
  30   343  47.7858
  30   344  48.0049
  30   345  45.3441
  30   346  27.7466
  30   347  46.3101
  30   348  44.7139
  30   349  45.1521
  30   350  42.8692
  30   351  52.773
  30   352  49.9089
  30   353  48.7747
  30   354  55.8277
  30   355  48.9433
  30   356  44.9889
  30   357  49.1558
  30   358  43.161
  30   359  41.0999
  30   360  47.7243
  30   361  45.1919
  30   362  48.6783
  30   363  39.0507
  30   364  49.6218
  30   365  45.3026
  30   366  43.632
  30   367  43.7239
  30   368  47.6478
  30   369  45.0335
  30   370  40.1373
  30   371  43.3099
  30   372  47.1788
  30   373  41.6995
  30   374  45.5614
  30   375  49.8334
  30   376  49.9813
  30   377  48.1326
  30   378  52.0312
  30   379  46.9481
  30   380  47.3114
  30   381  52.3659
  30   382  61.6386
  30   383  48.5365
  30   384  38.6226
  30   385  55.0078
  30   386  46.5654
  30   387  46.0017
  30   388  47.063
  30   389  49.6644
  30   390  46.1818
  30   391  43.8536
  30   392  49.0557
  30   393  53.1285
  30   394  40.3979
  30   395  40.0741
  30   396  44.1141
  30   397  44.8257
  30   398  47.7068
  30   399  41.9529
  30   400  41.6477
  30   401  45.8704
  30   402  46.0385
  30   403  47.9769
  30   404  45.7644
  30   405  44.9401
  30   406  49.5429
  30   407  52.1912
  30   408  51.3005
  30   409  54.5572
  30   410  57.2544
  30   411  51.5583
  30   412  48.9555
  30   413  51.6233
  30   414  51.8161
  30   415  54.8861
  30   416  54.7743
  30   417  56.9978
  30   418  55.6346
  30   419  64.9894
  30   420  52.736
  30   421  51.2475
  30   422  54.5907
  30   423  42.5079
  30   424  46.499
  30   425  45.5159
  30   426  48.4275
  30   427  48.603
  30   428  48.7395
  30   429  49.4846
  30   430  50.5378
  30   431  50.4801
  30   432  48.1823
  30   433  48.2481
  30   434  47.5665
  30   435  46.1055
  30   436  45.6488
  30   437  46.1163
  30   438  48.5297
  30   439  99.7608
  30   440  79.7192
  30   441  32.2902
  30   442  48.8068
  30   443  57.1734
  30   444  46.0934
  30   445  -99999
  30   446  -99999
  30   447  -99999
  30   448  -99999
  30   449  -99999
  30   450  -99999
  30   451  -99999
  30   452  -99999
  30   453  -99999
  30   454  -99999
  30   455  -99999
  31    18  -99999
  31    19  -99999
  31    20  -99999
  31    21  -99999
  31    22  -99999
  31    23  -99999
  31    24  -99999
  31    25  -99999
  31    26  -99999
  31    27  -99999
  31    28  -99999
  31    29  -99999
  31    30  -99999
  31    31  -99999
  31    32  -99999
  31    33  -99999
  31    34  -99999
  31    35  -99999
  31    36  -99999
  31    37  -99999
  31    38  -99999
  31    39  -99999
  31    40  -99999
  31    41  -99999
  31    42  -99999
  31    43  -99999
  31    44  -99999
  31    45  -99999
  31    46  -99999
  31    47  0
  31    48  0
  31    49  0
  31    50  0
  31    51  0
  31    52  0
  31    53  0
  31    54  0
  31    55  0
  31    56  0
  31    57  0
  31    58  0
  31    59  0
  31    60  0
  31    61  0
  31    62  0
  31    63  0
  31    64  0
  31    65  0
  31    66  56.1255
  31    67  47.1376
  31    68  49.1452
  31    69  55.2519
  31    70  51.3545
  31    71  49.9172
  31    72  52.0516
  31    73  54.7303
  31    74  53.8555
  31    75  47.7604
  31    76  50.1376
  31    77  56.1055
  31    78  52.1114
  31    79  51.0719
  31    80  53.3345
  31    81  51.8063
  31    82  54.9857
  31    83  52.5243
  31    84  52.7401
  31    85  53.3388
  31    86  51.641
  31    87  51.5063
  31    88  48.2733
  31    89  48.5996
  31    90  47.485
  31    91  47.7197
  31    92  48.6842
  31    93  43.1288
  31    94  47.7001
  31    95  48.9049
  31    96  47.7199
  31    97  43.2699
  31    98  47.0521
  31    99  48.4922
  31   100  47.1292
  31   101  45.3738
  31   102  47.7445
  31   103  46.4245
  31   104  45.2772
  31   105  48.5409
  31   106  47.6878
  31   107  49.4776
  31   108  47.6857
  31   109  46.3206
  31   110  46.5464
  31   111  41.5152
  31   112  45.1969
  31   113  44.4008
  31   114  43.7208
  31   115  44.2972
  31   116  44.3837
  31   117  45.2189
  31   118  44.5644
  31   119  43.3083
  31   120  34.5405
  31   121  39.7201
  31   122  44.5639
  31   123  40.8877
  31   124  45.8331
  31   125  42.6438
  31   126  40.8995
  31   127  45.0808
  31   128  32.9865
  31   129  36.0803
  31   130  34.3038
  31   131  45.5355
  31   132  41.8964
  31   133  46.2738
  31   134  45.1363
  31   135  36.9805
  31   136  48.9093
  31   137  43.0714
  31   138  38.6535
  31   139  53.4352
  31   140  47.4092
  31   141  42.4578
  31   142  48.741
  31   143  45.2475
  31   144  44.8549
  31   145  40.6495
  31   146  35.956
  31   147  38.6402
  31   148  42.9462
  31   149  54.6793
  31   150  44.3769
  31   151  47.3038
  31   152  40.5526
  31   153  43.4479
  31   154  43.9856
  31   155  41.397
  31   156  47.9295
  31   157  46.8693
  31   158  52.6082
  31   159  49.751
  31   160  42.6461
  31   161  43.2991
  31   162  44.3929
  31   163  48.2602
  31   164  43.9831
  31   165  47.2683
  31   166  44.8289
  31   167  48.7417
  31   168  46.5319
  31   169  48.8375
  31   170  47.634
  31   171  48.3997
  31   172  48.4278
  31   173  48.359
  31   174  46.2561
  31   175  47.1697
  31   176  48.3578
  31   177  50.5227
  31   178  46.6032
  31   179  47.8427
  31   180  48.3021
  31   181  46.4345
  31   182  47.1007
  31   183  40.3541
  31   184  52.2665
  31   185  49.0716
  31   186  49.0171
  31   187  49.4069
  31   188  51.7469
  31   189  52.2857
  31   190  48.4379
  31   191  52.9089
  31   192  52.5136
  31   193  49.478
  31   194  47.746
  31   195  52.3101
  31   196  52.6343
  31   197  51.9515
  31   198  47.1317
  31   199  48.9491
  31   200  50.9459
  31   201  52.6788
  31   202  49.0126
  31   203  52.698
  31   204  45.9627
  31   205  48.7881
  31   206  46.1037
  31   207  45.3487
  31   208  42.6943
  31   209  43.8732
  31   210  42.1061
  31   211  44.0666
  31   212  42.6569
  31   213  46.48
  31   214  49.765
  31   215  49.8366
  31   216  52.0442
  31   217  50.5811
  31   218  46.0771
  31   219  46.3497
  31   220  45.0737
  31   221  45.3617
  31   222  43.914
  31   223  43.8654
  31   224  45.938
  31   225  45.7364
  31   226  45.4489
  31   227  46.6408
  31   228  44.6606
  31   229  49.009
  31   230  54.0692
  31   231  42.1546
  31   232  47.3105
  31   233  47.6296
  31   234  46.5115
  31   235  46.2524
  31   236  50.0591
  31   237  47.2585
  31   238  48.6048
  31   239  52.8384
  31   240  49.9081
  31   241  44.6495
  31   242  50.8358
  31   243  48.4453
  31   244  52.5998
  31   245  60.2625
  31   246  59.1079
  31   247  55.9171
  31   248  56.0628
  31   249  67.8257
  31   250  66.1213
  31   251  55.9252
  31   252  43.5334
  31   253  52.2303
  31   254  55.205
  31   255  56.8152
  31   256  52.7197
  31   257  49.8991
  31   258  53.3316
  31   259  60.304
  31   260  55.0482
  31   261  53.953
  31   262  54.0703
  31   263  56.5006
  31   264  56.5615
  31   265  55.5662
  31   266  58.5812
  31   267  51.3439
  31   268  53.9088
  31   269  74.4829
  31   270  50.7007
  31   271  48.2116
  31   272  53.7344
  31   273  59.8868
  31   274  54.8445
  31   275  57.8512
  31   276  53.0202
  31   277  54.1944
  31   278  49.7775
  31   279  49.8863
  31   280  59.4677
  31   281  58.4746
  31   282  49.3729
  31   283  44.4982
  31   284  41.6243
  31   285  56.7026
  31   286  51.5474
  31   287  44.0846
  31   288  35.7015
  31   289  49.509
  31   290  53.113
  31   291  50.1539
  31   292  55.4354
  31   293  43.613
  31   294  39.3964
  31   295  49.5088
  31   296  44.2835
  31   297  43.9526
  31   298  47.9307
  31   299  49.3465
  31   300  49.7351
  31   301  48.2514
  31   302  47.764
  31   303  47.2139
  31   304  44.7126
  31   305  47.5184
  31   306  44.8643
  31   307  42.8727
  31   308  48.6657
  31   309  44.1862
  31   310  46.8847
  31   311  48.4423
  31   312  50.377
  31   313  44.5509
  31   314  50.3036
  31   315  50.6173
  31   316  51.6627
  31   317  47.6733
  31   318  46.6357
  31   319  42.7451
  31   320  44.6048
  31   321  43.0847
  31   322  46.5917
  31   323  46.4603
  31   324  47.6716
  31   325  47.1851
  31   326  45.3471
  31   327  45.9044
  31   328  46.3791
  31   329  48.7189
  31   330  47.09
  31   331  45.4945
  31   332  45.8568
  31   333  48.9253
  31   334  46.6041
  31   335  46.5829
  31   336  48.3704
  31   337  49.0337
  31   338  48.314
  31   339  46.686
  31   340  49.6222
  31   341  44.7079
  31   342  48.8695
  31   343  49.9799
  31   344  47.515
  31   345  42.2113
  31   346  33.1964
  31   347  33.638
  31   348  41.8844
  31   349  41.9518
  31   350  43.0086
  31   351  48.3636
  31   352  46.155
  31   353  51.2798
  31   354  52.461
  31   355  47.4508
  31   356  46.0827
  31   357  49.26
  31   358  48.3018
  31   359  43.8828
  31   360  48.0877
  31   361  46.0466
  31   362  52.1718
  31   363  42.911
  31   364  51.1906
  31   365  46.8462
  31   366  46.1605
  31   367  44.1119
  31   368  49.2422
  31   369  43.2268
  31   370  41.7895
  31   371  46.5667
  31   372  45.6436
  31   373  40.765
  31   374  43.7078
  31   375  48.6557
  31   376  48.5595
  31   377  52.1216
  31   378  49.3478
  31   379  50.269
  31   380  49.9362
  31   381  47.1572
  31   382  60.5849
  31   383  49.8919
  31   384  47.0073
  31   385  53.2738
  31   386  48.5486
  31   387  48.8284
  31   388  51.55
  31   389  51.0877
  31   390  47.5989
  31   391  46.4325
  31   392  52.9885
  31   393  54.2513
  31   394  42.2873
  31   395  43.7442
  31   396  45.4108
  31   397  47.735
  31   398  50.7273
  31   399  43.2873
  31   400  39.8046
  31   401  45.5637
  31   402  47.6319
  31   403  51.0395
  31   404  43.7353
  31   405  44.9585
  31   406  52.0964
  31   407  54.7787
  31   408  51.48
  31   409  53.0221
  31   410  56.0421
  31   411  48.931
  31   412  49.9878
  31   413  53.351
  31   414  53.0898
  31   415  54.6703
  31   416  52.3321
  31   417  60.8926
  31   418  52.5349
  31   419  66.9391
  31   420  55.6375
  31   421  54.2844
  31   422  56.8585
  31   423  43.2026
  31   424  49.6237
  31   425  46.6592
  31   426  47.6223
  31   427  49.8764
  31   428  47.7681
  31   429  50.2586
  31   430  52.4243
  31   431  48.6151
  31   432  46.7427
  31   433  50.7722
  31   434  47.0184
  31   435  44.106
  31   436  46.0624
  31   437  45.2396
  31   438  39.9689
  31   439  47.5411
  31   440  106.088
  31   441  59.6875
  31   442  46.6753
  31   443  48.3387
  31   444  51.7354
  31   445  -99999
  31   446  -99999
  31   447  -99999
  31   448  -99999
  31   449  -99999
  31   450  -99999
  31   451  -99999
  31   452  -99999
  31   453  -99999
  31   454  -99999
  31   455  -99999
  32    18  -99999
  32    19  -99999
  32    20  -99999
  32    21  -99999
  32    22  -99999
  32    23  -99999
  32    24  -99999
  32    25  -99999
  32    26  -99999
  32    27  -99999
  32    28  -99999
  32    29  -99999
  32    30  -99999
  32    31  -99999
  32    32  -99999
  32    33  -99999
  32    34  -99999
  32    35  -99999
  32    36  -99999
  32    37  -99999
  32    38  -99999
  32    39  -99999
  32    40  -99999
  32    41  -99999
  32    42  -99999
  32    43  -99999
  32    44  -99999
  32    45  -99999
  32    46  -99999
  32    47  0
  32    48  0
  32    49  0
  32    50  0
  32    51  0
  32    52  0
  32    53  0
  32    54  0
  32    55  0
  32    56  0
  32    57  0
  32    58  0
  32    59  0
  32    60  0
  32    61  0
  32    62  0
  32    63  0
  32    64  0
  32    65  0
  32    66  57.1011
  32    67  53.4301
  32    68  46.2807
  32    69  49.2887
  32    70  49.624
  32    71  47.4528
  32    72  51.6544
  32    73  49.7094
  32    74  50.2299
  32    75  49.8245
  32    76  45.9615
  32    77  54.8052
  32    78  53.3973
  32    79  49.9156
  32    80  54.6456
  32    81  50.8246
  32    82  56.2508
  32    83  49.6959
  32    84  53.2806
  32    85  54.0672
  32    86  49.8559
  32    87  50.209
  32    88  47.1482
  32    89  51.9501
  32    90  47.9388
  32    91  48.2209
  32    92  51.3791
  32    93  42.938
  32    94  50.7045
  32    95  47.9123
  32    96  49.0068
  32    97  44.5082
  32    98  46.0273
  32    99  49.3193
  32   100  44.9306
  32   101  45.6965
  32   102  46.9974
  32   103  46.8884
  32   104  45.6227
  32   105  48.0528
  32   106  48.1036
  32   107  49.9652
  32   108  46.8405
  32   109  45.6612
  32   110  47.9942
  32   111  43.6025
  32   112  47.7142
  32   113  43.9752
  32   114  46.6636
  32   115  46.6258
  32   116  43.7225
  32   117  44.4018
  32   118  46.1491
  32   119  47.32
  32   120  38.6885
  32   121  43.3609
  32   122  48.3803
  32   123  42.3454
  32   124  44.7922
  32   125  41.4561
  32   126  39.3627
  32   127  40.8898
  32   128  33.7574
  32   129  39.9367
  32   130  40.4648
  32   131  38.5626
  32   132  38.7327
  32   133  40.6648
  32   134  41.4085
  32   135  35.3744
  32   136  38.9311
  32   137  36.2491
  32   138  38.3369
  32   139  50.5654
  32   140  40.0024
  32   141  35.4579
  32   142  41.4104
  32   143  39.6889
  32   144  44.5247
  32   145  39.1622
  32   146  36.163
  32   147  40.8949
  32   148  38.6808
  32   149  40.0964
  32   150  43.9754
  32   151  41.1842
  32   152  38.8218
  32   153  41.4347
  32   154  44.9415
  32   155  39.5247
  32   156  44.7041
  32   157  43.0298
  32   158  48.7621
  32   159  49.4438
  32   160  42.0331
  32   161  42.47
  32   162  45.9664
  32   163  48.6461
  32   164  45.4209
  32   165  46.5421
  32   166  42.8419
  32   167  47.5889
  32   168  46.6395
  32   169  47.4426
  32   170  46.0144
  32   171  47.9248
  32   172  48.1113
  32   173  48.1686
  32   174  46.3637
  32   175  47.4786
  32   176  49.0141
  32   177  50.0471
  32   178  43.6565
  32   179  48.3653
  32   180  48.2681
  32   181  47.3155
  32   182  46.8668
  32   183  36.9568
  32   184  51.8059
  32   185  49.8052
  32   186  47.7177
  32   187  47.8558
  32   188  49.8862
  32   189  51.4317
  32   190  48.9742
  32   191  51.7043
  32   192  50.1883
  32   193  50.7917
  32   194  49.8729
  32   195  52.6568
  32   196  52.1785
  32   197  51.9015
  32   198  47.8065
  32   199  49.8933
  32   200  52.7121
  32   201  53.7804
  32   202  48.865
  32   203  53.6208
  32   204  46.9707
  32   205  48.1339
  32   206  45.0597
  32   207  46.8823
  32   208  44.0343
  32   209  47.4673
  32   210  46.523
  32   211  45.1468
  32   212  48.8003
  32   213  46.691
  32   214  50.215
  32   215  50.6197
  32   216  54.3469
  32   217  49.556
  32   218  46.3493
  32   219  47.3631
  32   220  45.8519
  32   221  43.2455
  32   222  44.5326
  32   223  44.6808
  32   224  49.3572
  32   225  45.455
  32   226  39.3553
  32   227  46.7472
  32   228  45.8004
  32   229  49.3719
  32   230  53.098
  32   231  43.1064
  32   232  47.7956
  32   233  45.1576
  32   234  44.6576
  32   235  47.7172
  32   236  48.7953
  32   237  47.9791
  32   238  47.1938
  32   239  56.7326
  32   240  53.0166
  32   241  53.6767
  32   242  56.3143
  32   243  49.0928
  32   244  55.5539
  32   245  77.1021
  32   246  68.7788
  32   247  59.8266
  32   248  54.3289
  32   249  60.7878
  32   250  66.1037
  32   251  58.3653
  32   252  43.6553
  32   253  52.3807
  32   254  57.9253
  32   255  51.9256
  32   256  54.2684
  32   257  52.4727
  32   258  51.9213
  32   259  55.6538
  32   260  62.0645
  32   261  51.1617
  32   262  57.9925
  32   263  56.0634
  32   264  58.1902
  32   265  50.6786
  32   266  62.5938
  32   267  50.8027
  32   268  54.5475
  32   269  60.9031
  32   270  50.6936
  32   271  55.606
  32   272  54.2053
  32   273  53.5444
  32   274  55.6233
  32   275  53.7984
  32   276  48.8201
  32   277  51.3259
  32   278  49.0652
  32   279  50.1917
  32   280  64.6366
  32   281  57.0917
  32   282  52.5998
  32   283  46.5749
  32   284  37.7933
  32   285  56.0095
  32   286  50.0362
  32   287  41.8843
  32   288  36.945
  32   289  48.4617
  32   290  50.7871
  32   291  54.0353
  32   292  53.8884
  32   293  41.3136
  32   294  42.5643
  32   295  53.1486
  32   296  43.4501
  32   297  41.8375
  32   298  43.0927
  32   299  49.5429
  32   300  49.8147
  32   301  49.3424
  32   302  46.2519
  32   303  47.5737
  32   304  44.7094
  32   305  48.6645
  32   306  43.6062
  32   307  41.3124
  32   308  48.0871
  32   309  43.1768
  32   310  47.7208
  32   311  48.3297
  32   312  53.261
  32   313  47.3065
  32   314  47.9517
  32   315  49.2057
  32   316  49.8564
  32   317  50.342
  32   318  48.8511
  32   319  45.4565
  32   320  41.809
  32   321  42.0328
  32   322  47.9709
  32   323  45.5096
  32   324  47.3921
  32   325  46.393
  32   326  48.2719
  32   327  47.3514
  32   328  47.6839
  32   329  48.3617
  32   330  48.4129
  32   331  47.777
  32   332  49.7212
  32   333  51.618
  32   334  50.1752
  32   335  48.9658
  32   336  49.2286
  32   337  47.9693
  32   338  49.3417
  32   339  45.8377
  32   340  49.5552
  32   341  44.2005
  32   342  52.3956
  32   343  54.2644
  32   344  44.1926
  32   345  50.0543
  32   346  35.9478
  32   347  39.9636
  32   348  43.0351
  32   349  32.2241
  32   350  54.484
  32   351  48.2712
  32   352  46.9038
  32   353  52.5676
  32   354  51.4975
  32   355  47.6139
  32   356  46.0849
  32   357  50.1621
  32   358  49.956
  32   359  47.2391
  32   360  48.2678
  32   361  45.989
  32   362  51.2983
  32   363  42.3895
  32   364  49.9873
  32   365  43.2379
  32   366  45.699
  32   367  45.1994
  32   368  48.1884
  32   369  43.0367
  32   370  42.072
  32   371  46.202
  32   372  44.2924
  32   373  44.7778
  32   374  47.9063
  32   375  52.1671
  32   376  52.0762
  32   377  54.8472
  32   378  56.0616
  32   379  50.3684
  32   380  51.6796
  32   381  49.9044
  32   382  68.1187
  32   383  67.2058
  32   384  53.8797
  32   385  52.9689
  32   386  43.9378
  32   387  50.5895
  32   388  52.336
  32   389  50.4185
  32   390  45.5375
  32   391  48.2172
  32   392  52.8479
  32   393  53.6129
  32   394  43.3941
  32   395  41.2531
  32   396  44.6397
  32   397  49.4987
  32   398  55.5071
  32   399  44.3758
  32   400  40.7436
  32   401  43.9138
  32   402  44.2939
  32   403  50.8921
  32   404  41.3529
  32   405  47.0887
  32   406  52.348
  32   407  53.8911
  32   408  51.8656
  32   409  54.5667
  32   410  54.8581
  32   411  51.155
  32   412  53.5689
  32   413  53.7582
  32   414  51.4041
  32   415  55.8848
  32   416  53.9126
  32   417  62.2491
  32   418  53.6287
  32   419  63.4868
  32   420  52.4044
  32   421  51.8155
  32   422  57.819
  32   423  46.9658
  32   424  52.0633
  32   425  47.2529
  32   426  48.2887
  32   427  51.197
  32   428  49.6651
  32   429  51.1911
  32   430  51.0885
  32   431  47.8984
  32   432  48.5668
  32   433  50.04
  32   434  47.5606
  32   435  47.3137
  32   436  48.3481
  32   437  53.1547
  32   438  41.6879
  32   439  41.0078
  32   440  68.4591
  32   441  55.1509
  32   442  49.0772
  32   443  60.9025
  32   444  53.729
  32   445  -99999
  32   446  -99999
  32   447  -99999
  32   448  -99999
  32   449  -99999
  32   450  -99999
  32   451  -99999
  32   452  -99999
  32   453  -99999
  32   454  -99999
  32   455  -99999
  33    18  -99999
  33    19  -99999
  33    20  -99999
  33    21  -99999
  33    22  -99999
  33    23  -99999
  33    24  -99999
  33    25  -99999
  33    26  -99999
  33    27  -99999
  33    28  -99999
  33    29  -99999
  33    30  -99999
  33    31  -99999
  33    32  -99999
  33    33  -99999
  33    34  -99999
  33    35  -99999
  33    36  -99999
  33    37  -99999
  33    38  -99999
  33    39  -99999
  33    40  -99999
  33    41  -99999
  33    42  -99999
  33    43  -99999
  33    44  -99999
  33    45  -99999
  33    46  -99999
  33    47  0
  33    48  0
  33    49  0
  33    50  0
  33    51  0
  33    52  0
  33    53  0
  33    54  0
  33    55  0
  33    56  0
  33    57  0
  33    58  0
  33    59  0
  33    60  0
  33    61  0
  33    62  0
  33    63  0
  33    64  0
  33    65  0
  33    66  66.3633
  33    67  57.0243
  33    68  45.6351
  33    69  51.3265
  33    70  51.146
  33    71  49.8698
  33    72  52.7272
  33    73  48.8205
  33    74  50.6093
  33    75  53.8646
  33    76  46.6042
  33    77  54.5194
  33    78  55.6699
  33    79  50.5929
  33    80  53.9744
  33    81  53.9289
  33    82  54.3248
  33    83  49.1864
  33    84  53.5604
  33    85  54.0356
  33    86  51.8951
  33    87  50.1228
  33    88  47.7687
  33    89  51.7405
  33    90  48.5275
  33    91  49.7079
  33    92  51.7581
  33    93  46.2886
  33    94  52.7295
  33    95  47.487
  33    96  47.726
  33    97  43.0943
  33    98  44.5046
  33    99  49.303
  33   100  44.8827
  33   101  45.6815
  33   102  46.2615
  33   103  46.2985
  33   104  45.6378
  33   105  46.1441
  33   106  48.5321
  33   107  48.1252
  33   108  46.9583
  33   109  46.1481
  33   110  47.562
  33   111  44.8489
  33   112  48.543
  33   113  41.68
  33   114  42.6036
  33   115  44.9124
  33   116  43.8838
  33   117  43.2017
  33   118  45.0843
  33   119  43.4071
  33   120  41.9734
  33   121  45.2664
  33   122  45.4207
  33   123  40.8006
  33   124  40.8724
  33   125  42.0102
  33   126  36.0104
  33   127  36.6923
  33   128  36.8504
  33   129  45.6309
  33   130  36.4092
  33   131  34.1943
  33   132  37.887
  33   133  38.222
  33   134  43.8429
  33   135  35.4025
  33   136  36.6767
  33   137  38.6411
  33   138  42.8842
  33   139  49.3176
  33   140  44.1031
  33   141  37.4099
  33   142  43.7009
  33   143  40.1073
  33   144  44.7936
  33   145  39.6819
  33   146  33.0996
  33   147  42.3185
  33   148  39.7049
  33   149  40.4699
  33   150  46.321
  33   151  42.9885
  33   152  43.3231
  33   153  40.6587
  33   154  45.8332
  33   155  36.589
  33   156  40.3582
  33   157  38.8456
  33   158  43.5463
  33   159  41.5559
  33   160  40.0738
  33   161  44.0341
  33   162  45.8506
  33   163  44.7266
  33   164  44.6843
  33   165  45.3601
  33   166  41.9003
  33   167  44.7295
  33   168  43.658
  33   169  46.0004
  33   170  45.0672
  33   171  46.6444
  33   172  45.3699
  33   173  47.0196
  33   174  46.7899
  33   175  46.7374
  33   176  50.1122
  33   177  47.5723
  33   178  44.0144
  33   179  47.2388
  33   180  49.1099
  33   181  46.026
  33   182  47.9179
  33   183  38.3537
  33   184  47.8627
  33   185  49.8391
  33   186  48.9977
  33   187  46.9297
  33   188  46.5303
  33   189  46.8739
  33   190  49.2743
  33   191  50.5147
  33   192  48.7161
  33   193  49.7673
  33   194  50.1801
  33   195  49.528
  33   196  49.517
  33   197  49.5443
  33   198  46.2718
  33   199  47.6668
  33   200  53.5381
  33   201  51.6773
  33   202  48.359
  33   203  52.8916
  33   204  48.6982
  33   205  48.3789
  33   206  45.6766
  33   207  49.4628
  33   208  43.3739
  33   209  50.9489
  33   210  43.4321
  33   211  45.9112
  33   212  51.573
  33   213  47.8195
  33   214  47.8983
  33   215  52.8393
  33   216  54.8032
  33   217  48.9054
  33   218  46.0577
  33   219  48.8951
  33   220  48.0351
  33   221  42.4426
  33   222  48.646
  33   223  50.3032
  33   224  48.9707
  33   225  44.0059
  33   226  30.2009
  33   227  45.5144
  33   228  48.2903
  33   229  51.5587
  33   230  51.8176
  33   231  47.5715
  33   232  48.24
  33   233  47.4653
  33   234  45.7785
  33   235  49.685
  33   236  50.2431
  33   237  47.1254
  33   238  46.369
  33   239  54.4909
  33   240  55.2753
  33   241  56.8556
  33   242  54.6934
  33   243  50.3871
  33   244  54.6814
  33   245  68.0468
  33   246  73.223
  33   247  55.9502
  33   248  55.187
  33   249  63.0412
  33   250  62.8666
  33   251  61.5574
  33   252  44.9194
  33   253  54.8127
  33   254  56.5176
  33   255  54.3868
  33   256  61.5331
  33   257  49.9402
  33   258  57.8253
  33   259  56.3659
  33   260  65.7798
  33   261  51.2814
  33   262  61.0481
  33   263  59.5629
  33   264  60.6215
  33   265  52.9875
  33   266  61.669
  33   267  52.2289
  33   268  63.4485
  33   269  54.8379
  33   270  57.1658
  33   271  58.8107
  33   272  54.9533
  33   273  51.346
  33   274  58.8066
  33   275  53.149
  33   276  56.9215
  33   277  54.0099
  33   278  46.7452
  33   279  46.2053
  33   280  62.3939
  33   281  56.4732
  33   282  49.4222
  33   283  45.8625
  33   284  38.0121
  33   285  55.2655
  33   286  49.2805
  33   287  41.5921
  33   288  42.2273
  33   289  47.1622
  33   290  51.8785
  33   291  56.1378
  33   292  50.6778
  33   293  41.9224
  33   294  45.8273
  33   295  49.6276
  33   296  46.4556
  33   297  44.5215
  33   298  45.3573
  33   299  51.0461
  33   300  50.018
  33   301  49.0731
  33   302  45.1716
  33   303  47.244
  33   304  45.2111
  33   305  49.2349
  33   306  45.8055
  33   307  45.2763
  33   308  47.3019
  33   309  42.6022
  33   310  48.1573
  33   311  49.0597
  33   312  50.5551
  33   313  48.7822
  33   314  45.1931
  33   315  46.4787
  33   316  50.1568
  33   317  51.6007
  33   318  50.8106
  33   319  46.3937
  33   320  41.2938
  33   321  45.0276
  33   322  49.1024
  33   323  43.6357
  33   324  46.3859
  33   325  45.7935
  33   326  46.8668
  33   327  45.1524
  33   328  46.7122
  33   329  47.7033
  33   330  47.662
  33   331  47.3579
  33   332  49.0491
  33   333  51.3008
  33   334  48.0646
  33   335  47.9954
  33   336  46.0584
  33   337  48.9398
  33   338  50.6918
  33   339  45.5097
  33   340  48.6391
  33   341  42.693
  33   342  50.3816
  33   343  54.5059
  33   344  45.8688
  33   345  55.5034
  33   346  39.0062
  33   347  42.898
  33   348  42.1556
  33   349  38.4417
  33   350  59.2536
  33   351  46.5189
  33   352  46.7176
  33   353  52.9757
  33   354  54.5434
  33   355  46.65
  33   356  47.6658
  33   357  50.9402
  33   358  49.7027
  33   359  47.2602
  33   360  48.1634
  33   361  45.5356
  33   362  50.4097
  33   363  41.6507
  33   364  48.4405
  33   365  47.3605
  33   366  47.2078
  33   367  44.843
  33   368  46.3098
  33   369  47.4103
  33   370  42.9701
  33   371  45.4273
  33   372  44.5915
  33   373  46.2765
  33   374  47.7914
  33   375  51.8277
  33   376  50.5219
  33   377  54.0563
  33   378  52.0563
  33   379  51.2604
  33   380  52.9124
  33   381  53.7082
  33   382  57.5077
  33   383  106.009
  33   384  66.5154
  33   385  56.5744
  33   386  46.086
  33   387  54.3676
  33   388  53.1306
  33   389  49.3997
  33   390  44.6656
  33   391  48.297
  33   392  56.5214
  33   393  54.2169
  33   394  45.8496
  33   395  42.2827
  33   396  43.8826
  33   397  50.2666
  33   398  56.9552
  33   399  42.9651
  33   400  46.307
  33   401  43.7832
  33   402  49.0827
  33   403  53.2429
  33   404  42.6201
  33   405  49.075
  33   406  51.1792
  33   407  53.5038
  33   408  50.5457
  33   409  56.687
  33   410  56.8544
  33   411  55.1577
  33   412  55.1727
  33   413  54.859
  33   414  53.4195
  33   415  57.2202
  33   416  51.227
  33   417  60.7507
  33   418  57.5126
  33   419  64.7258
  33   420  54.3861
  33   421  54.729
  33   422  55.193
  33   423  45.5756
  33   424  51.2028
  33   425  49.341
  33   426  49.6821
  33   427  49.1102
  33   428  48.142
  33   429  51.6826
  33   430  49.891
  33   431  48.5826
  33   432  48.7285
  33   433  50.7514
  33   434  47.9945
  33   435  46.5494
  33   436  43.6148
  33   437  48.0465
  33   438  29.341
  33   439  46.3586
  33   440  64.5447
  33   441  84.5879
  33   442  49.7639
  33   443  58.6522
  33   444  33.6786
  33   445  -99999
  33   446  -99999
  33   447  -99999
  33   448  -99999
  33   449  -99999
  33   450  -99999
  33   451  -99999
  33   452  -99999
  33   453  -99999
  33   454  -99999
  33   455  -99999
  34    18  -99999
  34    19  -99999
  34    20  -99999
  34    21  -99999
  34    22  -99999
  34    23  -99999
  34    24  -99999
  34    25  -99999
  34    26  -99999
  34    27  -99999
  34    28  -99999
  34    29  -99999
  34    30  -99999
  34    31  -99999
  34    32  -99999
  34    33  -99999
  34    34  -99999
  34    35  -99999
  34    36  -99999
  34    37  -99999
  34    38  -99999
  34    39  -99999
  34    40  -99999
  34    41  -99999
  34    42  -99999
  34    43  -99999
  34    44  -99999
  34    45  -99999
  34    46  -99999
  34    47  0
  34    48  0
  34    49  0
  34    50  0
  34    51  0
  34    52  0
  34    53  0
  34    54  0
  34    55  0
  34    56  0
  34    57  0
  34    58  0
  34    59  0
  34    60  0
  34    61  0
  34    62  0
  34    63  0
  34    64  0
  34    65  0
  34    66  56.7507
  34    67  58.4701
  34    68  44.95
  34    69  56.9719
  34    70  48.8723
  34    71  50.5112
  34    72  53.3035
  34    73  48.3655
  34    74  51.9195
  34    75  51.0556
  34    76  48.819
  34    77  51.4355
  34    78  54.2471
  34    79  52.6985
  34    80  51.7686
  34    81  53.6241
  34    82  53.6574
  34    83  48.3355
  34    84  51.2685
  34    85  51.9303
  34    86  51.9753
  34    87  49.9465
  34    88  50.7228
  34    89  49.9967
  34    90  49.2498
  34    91  51.6804
  34    92  49.0805
  34    93  47.8378
  34    94  51.0125
  34    95  50.1089
  34    96  48.3148
  34    97  42.2101
  34    98  44.0094
  34    99  49.7765
  34   100  49.7137
  34   101  47.8264
  34   102  45.2968
  34   103  45.8269
  34   104  44.3269
  34   105  47.9878
  34   106  48.2959
  34   107  48.491
  34   108  45.6312
  34   109  47.918
  34   110  46.3015
  34   111  45.0276
  34   112  46.6181
  34   113  42.1389
  34   114  39.975
  34   115  45.6453
  34   116  46.2042
  34   117  45.3435
  34   118  48.6546
  34   119  46.1528
  34   120  45.4094
  34   121  49.2624
  34   122  44.4911
  34   123  44.1671
  34   124  41.4735
  34   125  44.8466
  34   126  38.6094
  34   127  36.3147
  34   128  35.3332
  34   129  42.9586
  34   130  25.1977
  34   131  32.5453
  34   132  31.5665
  34   133  29.9382
  34   134  40.0082
  34   135  30.0876
  34   136  39.4583
  34   137  40.9
  34   138  41.0397
  34   139  41.2535
  34   140  41.6637
  34   141  35.0804
  34   142  37.9646
  34   143  34.8667
  34   144  42.8209
  34   145  37.3008
  34   146  35.2678
  34   147  31.1839
  34   148  34.4553
  34   149  43.5026
  34   150  40.173
  34   151  42.4456
  34   152  29.2682
  34   153  39.2922
  34   154  44.7605
  34   155  34.6978
  34   156  36.9007
  34   157  38.6323
  34   158  42.6598
  34   159  34.8231
  34   160  35.6258
  34   161  44.9246
  34   162  42.6595
  34   163  43.4533
  34   164  43.3909
  34   165  45.3855
  34   166  43.778
  34   167  45.569
  34   168  45.2183
  34   169  47.4286
  34   170  46.3979
  34   171  46.3312
  34   172  44.7953
  34   173  47.1857
  34   174  45.6944
  34   175  46.304
  34   176  50.7583
  34   177  48.2153
  34   178  47.1826
  34   179  45.0457
  34   180  48.1823
  34   181  47.5763
  34   182  50.9195
  34   183  47.0744
  34   184  49.2033
  34   185  49.8684
  34   186  48.8578
  34   187  49.1041
  34   188  48.6441
  34   189  45.421
  34   190  49.1937
  34   191  49.7054
  34   192  49.9391
  34   193  50.1012
  34   194  51.1898
  34   195  48.9476
  34   196  49.6956
  34   197  51.4271
  34   198  50.1061
  34   199  48.9804
  34   200  52.8967
  34   201  50.0795
  34   202  47.0439
  34   203  52.0749
  34   204  48.7818
  34   205  46.6153
  34   206  48.1455
  34   207  55.2004
  34   208  47.8291
  34   209  54.4025
  34   210  46.0713
  34   211  50.5989
  34   212  50.8456
  34   213  53.3233
  34   214  53.9504
  34   215  54.3324
  34   216  54.6122
  34   217  49.3832
  34   218  47.614
  34   219  50.2447
  34   220  49.5056
  34   221  45.5957
  34   222  46.4017
  34   223  53.0486
  34   224  49.1526
  34   225  47.6587
  34   226  40.3826
  34   227  45.3836
  34   228  51.2807
  34   229  51.5788
  34   230  54.9633
  34   231  52.7254
  34   232  43.1212
  34   233  45.9129
  34   234  45.7303
  34   235  50.3981
  34   236  50.9532
  34   237  41.4482
  34   238  49.1319
  34   239  55.7817
  34   240  54.2884
  34   241  54.7447
  34   242  55.0325
  34   243  55.2131
  34   244  57.4085
  34   245  63.3794
  34   246  76.173
  34   247  65.7328
  34   248  57.0527
  34   249  60.7768
  34   250  57.7746
  34   251  62.9846
  34   252  49.9376
  34   253  57.1035
  34   254  51.1983
  34   255  56.4748
  34   256  58.9063
  34   257  49.0082
  34   258  61.0626
  34   259  61.2364
  34   260  59.8463
  34   261  61.989
  34   262  55.9105
  34   263  62.0854
  34   264  61.9981
  34   265  54.3297
  34   266  54.8086
  34   267  58.2947
  34   268  64.9475
  34   269  54.7392
  34   270  60.2461
  34   271  59.9217
  34   272  57.7239
  34   273  49.7344
  34   274  59.7544
  34   275  53.6679
  34   276  58.3411
  34   277  56.7183
  34   278  51.7951
  34   279  50.4324
  34   280  58.7258
  34   281  58.2773
  34   282  44.977
  34   283  44.9855
  34   284  51.7117
  34   285  54.8953
  34   286  49.1332
  34   287  45.7214
  34   288  47.1533
  34   289  45.8226
  34   290  45.8452
  34   291  52.6552
  34   292  54.3268
  34   293  47.2296
  34   294  43.8024
  34   295  41.9766
  34   296  47.2918
  34   297  46.7919
  34   298  45.5867
  34   299  49.2707
  34   300  50.5675
  34   301  45.2201
  34   302  48.9293
  34   303  42.6187
  34   304  47.8233
  34   305  49.2529
  34   306  50.1782
  34   307  48.2539
  34   308  46.7753
  34   309  41.2632
  34   310  48.1774
  34   311  48.4496
  34   312  49.4008
  34   313  47.8051
  34   314  48.2779
  34   315  47.4372
  34   316  51.347
  34   317  49.5019
  34   318  47.2948
  34   319  45.7476
  34   320  46.4075
  34   321  45.3338
  34   322  49.542
  34   323  43.9127
  34   324  44.4394
  34   325  46.6968
  34   326  47.1501
  34   327  45.2427
  34   328  46.593
  34   329  49.0035
  34   330  48.891
  34   331  47.4527
  34   332  45.9985
  34   333  51.3091
  34   334  47.126
  34   335  51.8354
  34   336  47.6483
  34   337  50.9589
  34   338  52.6805
  34   339  48.1236
  34   340  49.7332
  34   341  48.4238
  34   342  50.5844
  34   343  55.6019
  34   344  49.7707
  34   345  55.5785
  34   346  45.9335
  34   347  26.5454
  34   348  34.6886
  34   349  41.9675
  34   350  55.5033
  34   351  44.722
  34   352  50.2904
  34   353  55.6117
  34   354  56.6659
  34   355  43.579
  34   356  51.273
  34   357  51.1967
  34   358  48.741
  34   359  45.9058
  34   360  49.8036
  34   361  46.705
  34   362  48.5812
  34   363  39.0786
  34   364  44.4808
  34   365  46.1978
  34   366  44.7917
  34   367  44.1698
  34   368  43.0265
  34   369  46.2719
  34   370  44.1389
  34   371  45.0348
  34   372  44.7288
  34   373  44.8012
  34   374  47.9059
  34   375  49.8566
  34   376  49.9069
  34   377  52.3612
  34   378  49.4049
  34   379  47.8313
  34   380  50.9714
  34   381  51.4005
  34   382  56.6805
  34   383  147.02
  34   384  68.4518
  34   385  60.9067
  34   386  42.2409
  34   387  51.2034
  34   388  56.0969
  34   389  50.0858
  34   390  45.3586
  34   391  43.8022
  34   392  55.094
  34   393  49.8764
  34   394  50.7621
  34   395  41.9571
  34   396  46.5973
  34   397  48.6205
  34   398  55.9576
  34   399  43.1661
  34   400  48.5591
  34   401  45.3431
  34   402  52.8961
  34   403  51.7541
  34   404  44.6144
  34   405  51.7571
  34   406  49.719
  34   407  56.434
  34   408  50.0527
  34   409  57.5317
  34   410  57.4432
  34   411  58.6317
  34   412  53.3961
  34   413  54.9732
  34   414  53.4591
  34   415  58.6868
  34   416  51.6507
  34   417  60.8807
  34   418  59.7364
  34   419  64.3925
  34   420  58.7376
  34   421  56.1491
  34   422  51.9647
  34   423  50.9621
  34   424  52.2342
  34   425  48.7202
  34   426  52.0559
  34   427  51.0315
  34   428  49.2481
  34   429  51.8056
  34   430  46.6585
  34   431  52.4837
  34   432  49.0735
  34   433  50.3704
  34   434  47.869
  34   435  47.942
  34   436  44.0757
  34   437  46.94
  34   438  27.1158
  34   439  37.1381
  34   440  84.054
  34   441  89.8436
  34   442  80.1373
  34   443  48.2085
  34   444  1.32554
  34   445  -99999
  34   446  -99999
  34   447  -99999
  34   448  -99999
  34   449  -99999
  34   450  -99999
  34   451  -99999
  34   452  -99999
  34   453  -99999
  34   454  -99999
  34   455  -99999
  35    18  -99999
  35    19  -99999
  35    20  -99999
  35    21  -99999
  35    22  -99999
  35    23  -99999
  35    24  -99999
  35    25  -99999
  35    26  -99999
  35    27  -99999
  35    28  -99999
  35    29  -99999
  35    30  -99999
  35    31  -99999
  35    32  -99999
  35    33  -99999
  35    34  -99999
  35    35  -99999
  35    36  -99999
  35    37  -99999
  35    38  -99999
  35    39  -99999
  35    40  -99999
  35    41  -99999
  35    42  -99999
  35    43  -99999
  35    44  -99999
  35    45  -99999
  35    46  -99999
  35    47  0
  35    48  0
  35    49  0
  35    50  0
  35    51  0
  35    52  0
  35    53  0
  35    54  0
  35    55  0
  35    56  0
  35    57  0
  35    58  0
  35    59  0
  35    60  0
  35    61  0
  35    62  0
  35    63  0
  35    64  0
  35    65  0
  35    66  48.9473
  35    67  60.4113
  35    68  44.3991
  35    69  59.1278
  35    70  48.3683
  35    71  47.1888
  35    72  51.3497
  35    73  46.067
  35    74  53.9
  35    75  46.5402
  35    76  52.6731
  35    77  47.0999
  35    78  51.8667
  35    79  53.9806
  35    80  50.1551
  35    81  52.7505
  35    82  54.4768
  35    83  46.9939
  35    84  50.6528
  35    85  52.5049
  35    86  50.8392
  35    87  48.6973
  35    88  50.6892
  35    89  47.5909
  35    90  48.5592
  35    91  50.1263
  35    92  45.688
  35    93  48.8518
  35    94  46.8404
  35    95  49.9562
  35    96  48.1446
  35    97  42.7974
  35    98  44.3774
  35    99  49.7462
  35   100  48.2512
  35   101  46.9235
  35   102  44.9633
  35   103  46.1096
  35   104  44.988
  35   105  49.4327
  35   106  48.3498
  35   107  47.5394
  35   108  45.5677
  35   109  49.7748
  35   110  46.7915
  35   111  46.7768
  35   112  43.9293
  35   113  44.3222
  35   114  43.5328
  35   115  44.9398
  35   116  45.0734
  35   117  44.7529
  35   118  42.0116
  35   119  46.8389
  35   120  43.5225
  35   121  45.3221
  35   122  39.8402
  35   123  42.0067
  35   124  43.2859
  35   125  44.8224
  35   126  41.4846
  35   127  35.7385
  35   128  36.6753
  35   129  39.1212
  35   130  33.9627
  35   131  39.9084
  35   132  41.8843
  35   133  36.2274
  35   134  44.0731
  35   135  37.3239
  35   136  38.4234
  35   137  40.4584
  35   138  41.6804
  35   139  39.1064
  35   140  39.7655
  35   141  39.2347
  35   142  35.6736
  35   143  37.1134
  35   144  45.6232
  35   145  39.7366
  35   146  40.7204
  35   147  22.6923
  35   148  30.0569
  35   149  45.4247
  35   150  40.8147
  35   151  46.1883
  35   152  26.8114
  35   153  42.1687
  35   154  45.1318
  35   155  39.2895
  35   156  40.2874
  35   157  44.7052
  35   158  42.9965
  35   159  33.5986
  35   160  30.8144
  35   161  47.3309
  35   162  41.6924
  35   163  43.8758
  35   164  44.069
  35   165  45.7915
  35   166  41.5716
  35   167  46.9296
  35   168  45.4097
  35   169  49.0327
  35   170  50.4906
  35   171  44.4003
  35   172  46.35
  35   173  46.9921
  35   174  46.6744
  35   175  46.1521
  35   176  48.3672
  35   177  50.4262
  35   178  47.4533
  35   179  43.113
  35   180  44.8179
  35   181  47.976
  35   182  47.8613
  35   183  47.7527
  35   184  47.9594
  35   185  47.782
  35   186  46.5277
  35   187  49.9322
  35   188  49.7624
  35   189  46.3534
  35   190  49.1895
  35   191  49.0274
  35   192  48.4449
  35   193  48.6141
  35   194  49.1716
  35   195  48.2003
  35   196  52.2293
  35   197  51.7894
  35   198  51.7924
  35   199  51.7647
  35   200  50.1804
  35   201  49.7244
  35   202  47.6632
  35   203  47.1286
  35   204  46.742
  35   205  45.2624
  35   206  49.531
  35   207  54.4539
  35   208  47.3516
  35   209  44.8947
  35   210  46.3841
  35   211  48.777
  35   212  50.8545
  35   213  54.818
  35   214  57.5158
  35   215  57.8552
  35   216  53.2717
  35   217  49.8627
  35   218  48.3747
  35   219  49.0599
  35   220  48.2191
  35   221  48.0433
  35   222  44.9529
  35   223  49.4898
  35   224  48.18
  35   225  52.4067
  35   226  46.5642
  35   227  42.7653
  35   228  49.5326
  35   229  53.731
  35   230  59.081
  35   231  54.0741
  35   232  45.3285
  35   233  49.188
  35   234  52.2136
  35   235  49.7073
  35   236  52.5524
  35   237  41.5796
  35   238  53.179
  35   239  55.1496
  35   240  57.8875
  35   241  58.0303
  35   242  54.7781
  35   243  53.8573
  35   244  57.025
  35   245  63.4175
  35   246  64.8414
  35   247  63.5681
  35   248  55.7061
  35   249  61.0457
  35   250  53.6584
  35   251  59.0681
  35   252  51.1129
  35   253  54.3236
  35   254  49.8576
  35   255  57.3924
  35   256  52.6011
  35   257  49.7748
  35   258  65.8659
  35   259  59.7108
  35   260  58.2719
  35   261  65.1389
  35   262  57.3459
  35   263  60.1215
  35   264  61.2412
  35   265  54.276
  35   266  52.4507
  35   267  60.6895
  35   268  68.2211
  35   269  54.6333
  35   270  59.4673
  35   271  55.6401
  35   272  56.5681
  35   273  52.4204
  35   274  54.7915
  35   275  53.6868
  35   276  56.4616
  35   277  62.347
  35   278  54.2199
  35   279  52.9225
  35   280  56.2449
  35   281  57.2959
  35   282  47.4107
  35   283  44.2349
  35   284  56.3415
  35   285  52.1518
  35   286  51.0209
  35   287  49.2381
  35   288  50.3877
  35   289  45.0132
  35   290  43.694
  35   291  52.6669
  35   292  58.0986
  35   293  43.6391
  35   294  43.9332
  35   295  37.2008
  35   296  49.158
  35   297  49.3718
  35   298  41.8438
  35   299  46.1121
  35   300  52.4912
  35   301  46.9098
  35   302  50.5434
  35   303  43.3061
  35   304  49.0067
  35   305  49.2083
  35   306  51.2894
  35   307  44.2383
  35   308  45.2454
  35   309  42.7333
  35   310  46.9321
  35   311  50.5248
  35   312  51.6791
  35   313  46.7689
  35   314  49.9829
  35   315  45.4132
  35   316  54.1881
  35   317  44.2976
  35   318  45.7844
  35   319  43.6594
  35   320  48.9223
  35   321  44.9808
  35   322  48.6333
  35   323  43.4854
  35   324  44.6896
  35   325  46.8531
  35   326  46.2341
  35   327  43.5503
  35   328  46.701
  35   329  50.1955
  35   330  49.2213
  35   331  47.9007
  35   332  46.874
  35   333  52.1662
  35   334  48.5996
  35   335  50.6748
  35   336  46.7518
  35   337  51.367
  35   338  50.0651
  35   339  49.9323
  35   340  51.7456
  35   341  51.3339
  35   342  48.2385
  35   343  52.8981
  35   344  53.3053
  35   345  56.9127
  35   346  52.9231
  35   347  46.2492
  35   348  41.8024
  35   349  57.9765
  35   350  40.2577
  35   351  36.4023
  35   352  44.8536
  35   353  53.75
  35   354  54.2893
  35   355  44.1027
  35   356  50.9591
  35   357  51.2173
  35   358  48.8432
  35   359  47.706
  35   360  52.1778
  35   361  48.4938
  35   362  47.9917
  35   363  47.2996
  35   364  48.9315
  35   365  48.8701
  35   366  47.0388
  35   367  49.5466
  35   368  47.0491
  35   369  46.9895
  35   370  44.9916
  35   371  45.6592
  35   372  44.7495
  35   373  43.2835
  35   374  47.4155
  35   375  47.0739
  35   376  50.506
  35   377  48.4227
  35   378  49.4929
  35   379  49.7167
  35   380  52.9498
  35   381  50.6853
  35   382  53.9522
  35   383  69.7703
  35   384  60.0462
  35   385  64.7303
  35   386  51.3874
  35   387  55.7382
  35   388  58.4688
  35   389  53.2634
  35   390  50.2806
  35   391  45.2356
  35   392  52.0091
  35   393  49.3843
  35   394  53.1949
  35   395  46.226
  35   396  50.3942
  35   397  50.1403
  35   398  52.7792
  35   399  48.9863
  35   400  48.0933
  35   401  53.2984
  35   402  52.5133
  35   403  47.4797
  35   404  44.4262
  35   405  55.4233
  35   406  51.8765
  35   407  56.9545
  35   408  50.7027
  35   409  56.5675
  35   410  55.9517
  35   411  55.7531
  35   412  51.8819
  35   413  54.3328
  35   414  55.2062
  35   415  60.3101
  35   416  51.8879
  35   417  62.4235
  35   418  63.1154
  35   419  63.3476
  35   420  63.6053
  35   421  56.1362
  35   422  51.4453
  35   423  52.5498
  35   424  51.1411
  35   425  51.0036
  35   426  54.2787
  35   427  52.0819
  35   428  49.7244
  35   429  51.2982
  35   430  48.6208
  35   431  52.6452
  35   432  50.1942
  35   433  51.0892
  35   434  49.1326
  35   435  49.1421
  35   436  36.6989
  35   437  48.5209
  35   438  22.5638
  35   439  39.7622
  35   440  40.9526
  35   441  61.3946
  35   442  14.1398
  35   443  61.41
  35   444  23.7067
  35   445  -99999
  35   446  -99999
  35   447  -99999
  35   448  -99999
  35   449  -99999
  35   450  -99999
  35   451  -99999
  35   452  -99999
  35   453  -99999
  35   454  -99999
  35   455  -99999
  36    18  -99999
  36    19  -99999
  36    20  -99999
  36    21  -99999
  36    22  -99999
  36    23  -99999
  36    24  -99999
  36    25  -99999
  36    26  -99999
  36    27  -99999
  36    28  -99999
  36    29  -99999
  36    30  -99999
  36    31  -99999
  36    32  -99999
  36    33  -99999
  36    34  -99999
  36    35  -99999
  36    36  -99999
  36    37  -99999
  36    38  -99999
  36    39  -99999
  36    40  -99999
  36    41  -99999
  36    42  -99999
  36    43  -99999
  36    44  -99999
  36    45  -99999
  36    46  -99999
  36    47  0
  36    48  0
  36    49  0
  36    50  0
  36    51  0
  36    52  0
  36    53  0
  36    54  0
  36    55  0
  36    56  0
  36    57  0
  36    58  0
  36    59  0
  36    60  0
  36    61  0
  36    62  0
  36    63  0
  36    64  0
  36    65  0
  36    66  32.4679
  36    67  58.5728
  36    68  42.9429
  36    69  52.3932
  36    70  42.0129
  36    71  47.0484
  36    72  50.5881
  36    73  42.2154
  36    74  53.0052
  36    75  48.2018
  36    76  53.3315
  36    77  48.058
  36    78  49.3188
  36    79  51.8327
  36    80  48.1829
  36    81  50.007
  36    82  54.295
  36    83  46.9167
  36    84  50.891
  36    85  50.5399
  36    86  49.5831
  36    87  49.5643
  36    88  50.5633
  36    89  48.1634
  36    90  49.7966
  36    91  50.2267
  36    92  47.7361
  36    93  48.0077
  36    94  46.6211
  36    95  51.6405
  36    96  49.5982
  36    97  44.9149
  36    98  44.3895
  36    99  50.7212
  36   100  46.7359
  36   101  47.0069
  36   102  45.9297
  36   103  47.4194
  36   104  48.3178
  36   105  49.7039
  36   106  49.1884
  36   107  48.1851
  36   108  44.8277
  36   109  49.1707
  36   110  45.8194
  36   111  47.987
  36   112  43.8671
  36   113  46.9137
  36   114  45.1236
  36   115  46.3156
  36   116  46.1932
  36   117  46.9825
  36   118  39.558
  36   119  48.3779
  36   120  45.0903
  36   121  47.2782
  36   122  42.9295
  36   123  43.1965
  36   124  44.6859
  36   125  42.9423
  36   126  42.4571
  36   127  35.7386
  36   128  37.3279
  36   129  36.4224
  36   130  38.0196
  36   131  39.2422
  36   132  39.9557
  36   133  37.9721
  36   134  40.7384
  36   135  36.9577
  36   136  34.6363
  36   137  37.026
  36   138  39.1189
  36   139  34.9752
  36   140  31.1268
  36   141  39.0413
  36   142  27.1075
  36   143  36.6454
  36   144  42.3557
  36   145  42.7915
  36   146  34.039
  36   147  25.3688
  36   148  22.9545
  36   149  39.8339
  36   150  42.2836
  36   151  40.1009
  36   152  34.7186
  36   153  42.2681
  36   154  41.6305
  36   155  38.4304
  36   156  41.5258
  36   157  45.2252
  36   158  41.1024
  36   159  35.3821
  36   160  30.1817
  36   161  47.0611
  36   162  43.3235
  36   163  43.3885
  36   164  46.7206
  36   165  46.2722
  36   166  41.4398
  36   167  48.3
  36   168  45.1648
  36   169  48.2541
  36   170  53.4721
  36   171  44.7886
  36   172  47.2428
  36   173  48.5964
  36   174  47.1335
  36   175  47.0272
  36   176  44.284
  36   177  54.8938
  36   178  49.5025
  36   179  45.5608
  36   180  44.8037
  36   181  49.7306
  36   182  44.3881
  36   183  50.7355
  36   184  47.2208
  36   185  48.5556
  36   186  46.8011
  36   187  49.8733
  36   188  48.5545
  36   189  49.7948
  36   190  46.8058
  36   191  48.7528
  36   192  45.7525
  36   193  48.4358
  36   194  46.6345
  36   195  48.1389
  36   196  52.6027
  36   197  54.1435
  36   198  50.9491
  36   199  52.5333
  36   200  47.4173
  36   201  49.2573
  36   202  48.0904
  36   203  45.9736
  36   204  46.6917
  36   205  46.8745
  36   206  49.2971
  36   207  51.1186
  36   208  44.9911
  36   209  43.1382
  36   210  49.4474
  36   211  51.2065
  36   212  54.4191
  36   213  53.4075
  36   214  55.8438
  36   215  59.1021
  36   216  54.6229
  36   217  53.307
  36   218  51.5377
  36   219  47.3907
  36   220  49.3574
  36   221  48.273
  36   222  47.8238
  36   223  45.0268
  36   224  50.5914
  36   225  63.3741
  36   226  49.7692
  36   227  46.4983
  36   228  45.0757
  36   229  52.5523
  36   230  58.2543
  36   231  52.8076
  36   232  47.9745
  36   233  51.865
  36   234  49.2608
  36   235  48.151
  36   236  51.8267
  36   237  45.9008
  36   238  56.9772
  36   239  59.1833
  36   240  61.7613
  36   241  63.3581
  36   242  56.0722
  36   243  57.4446
  36   244  59.4933
  36   245  68.0279
  36   246  53.9772
  36   247  55.4541
  36   248  51.6467
  36   249  60.7925
  36   250  51.1746
  36   251  56.8118
  36   252  52.022
  36   253  52.8444
  36   254  53.5549
  36   255  51.3504
  36   256  50.8668
  36   257  50.4928
  36   258  55.765
  36   259  54.4929
  36   260  57.8253
  36   261  63.3528
  36   262  59.0638
  36   263  59.3857
  36   264  59.4948
  36   265  57.2302
  36   266  56.593
  36   267  57.3587
  36   268  66.9083
  36   269  50.0229
  36   270  59.9856
  36   271  63.9853
  36   272  53.097
  36   273  51.6071
  36   274  50.8328
  36   275  49.7537
  36   276  52.9547
  36   277  64.3695
  36   278  53.3485
  36   279  50.8959
  36   280  53.7114
  36   281  55.452
  36   282  50.0795
  36   283  47.3302
  36   284  53.6043
  36   285  52.3518
  36   286  50.883
  36   287  49.0215
  36   288  48.5648
  36   289  44.5068
  36   290  48.2848
  36   291  53.05
  36   292  56.7437
  36   293  41.76
  36   294  54.7328
  36   295  45.0889
  36   296  50.5754
  36   297  48.7628
  36   298  42.4599
  36   299  44.7677
  36   300  50.7978
  36   301  47.9446
  36   302  49.4945
  36   303  42.8251
  36   304  48.5102
  36   305  48.2801
  36   306  51.2039
  36   307  42.616
  36   308  44.8348
  36   309  44.067
  36   310  48.9997
  36   311  51.6659
  36   312  50.8522
  36   313  50.6216
  36   314  50.0626
  36   315  42.6422
  36   316  50.5742
  36   317  44.3256
  36   318  47.38
  36   319  46.9576
  36   320  50.2889
  36   321  47.2841
  36   322  48.2095
  36   323  43.2295
  36   324  46.0142
  36   325  49.2007
  36   326  47.5077
  36   327  45.685
  36   328  48.505
  36   329  51.4141
  36   330  46.798
  36   331  49.2452
  36   332  48.768
  36   333  54.3362
  36   334  54.1323
  36   335  55.1218
  36   336  50.477
  36   337  54.0648
  36   338  50.214
  36   339  52.4858
  36   340  54.8426
  36   341  53.0981
  36   342  52.1847
  36   343  50.8089
  36   344  51.223
  36   345  53.9183
  36   346  52.4713
  36   347  44.9367
  36   348  47.6338
  36   349  55.5811
  36   350  38.2242
  36   351  38.7328
  36   352  48.5989
  36   353  53.7458
  36   354  51.7608
  36   355  48.5998
  36   356  55.5273
  36   357  51.9478
  36   358  49.5532
  36   359  48.4415
  36   360  55.5632
  36   361  50.0091
  36   362  45.061
  36   363  48.5429
  36   364  54.0078
  36   365  48.745
  36   366  50.1808
  36   367  53.3718
  36   368  49.2006
  36   369  46.2229
  36   370  47.0187
  36   371  47.5781
  36   372  47.5381
  36   373  43.7002
  36   374  47.3522
  36   375  46.1333
  36   376  53.2165
  36   377  45.7841
  36   378  56.5987
  36   379  53.0666
  36   380  49.4951
  36   381  51.5786
  36   382  48.8754
  36   383  60.6617
  36   384  45.8651
  36   385  61.7017
  36   386  55.3228
  36   387  52.6562
  36   388  57.3969
  36   389  50.3869
  36   390  49.979
  36   391  47.069
  36   392  50.698
  36   393  51.8441
  36   394  49.2892
  36   395  43.9617
  36   396  46.5176
  36   397  47.5834
  36   398  50.1527
  36   399  50.1536
  36   400  47.1906
  36   401  56.9669
  36   402  49.864
  36   403  44.9369
  36   404  45.9776
  36   405  55.1824
  36   406  51.1051
  36   407  49.5363
  36   408  51.9314
  36   409  54.7435
  36   410  54.4516
  36   411  55.5403
  36   412  52.7613
  36   413  54.6675
  36   414  54.9531
  36   415  61.5142
  36   416  56.6578
  36   417  64.759
  36   418  63.151
  36   419  60.9113
  36   420  60.8014
  36   421  49.8322
  36   422  54.2998
  36   423  55.8188
  36   424  52.7631
  36   425  52.4765
  36   426  55.1926
  36   427  52.4633
  36   428  51.8351
  36   429  52.0128
  36   430  51.0424
  36   431  49.7853
  36   432  50.7454
  36   433  50.7286
  36   434  46.9036
  36   435  49.2705
  36   436  41.8024
  36   437  51.9755
  36   438  35.034
  36   439  49.4178
  36   440  39.7824
  36   441  50.5789
  36   442  63.9976
  36   443  62.5182
  36   444  62.8918
  36   445  -99999
  36   446  -99999
  36   447  -99999
  36   448  -99999
  36   449  -99999
  36   450  -99999
  36   451  -99999
  36   452  -99999
  36   453  -99999
  36   454  -99999
  36   455  -99999
  37    18  -99999
  37    19  -99999
  37    20  -99999
  37    21  -99999
  37    22  -99999
  37    23  -99999
  37    24  -99999
  37    25  -99999
  37    26  -99999
  37    27  -99999
  37    28  -99999
  37    29  -99999
  37    30  -99999
  37    31  -99999
  37    32  -99999
  37    33  -99999
  37    34  -99999
  37    35  -99999
  37    36  -99999
  37    37  -99999
  37    38  -99999
  37    39  -99999
  37    40  -99999
  37    41  -99999
  37    42  -99999
  37    43  -99999
  37    44  -99999
  37    45  -99999
  37    46  -99999
  37    47  0
  37    48  0
  37    49  0
  37    50  0
  37    51  0
  37    52  0
  37    53  0
  37    54  0
  37    55  0
  37    56  0
  37    57  0
  37    58  0
  37    59  0
  37    60  0
  37    61  0
  37    62  0
  37    63  0
  37    64  0
  37    65  0
  37    66  37.6896
  37    67  54.7273
  37    68  45.7326
  37    69  51.8434
  37    70  46.3164
  37    71  49.0106
  37    72  51.7407
  37    73  0
  37    74  53.8126
  37    75  49.2494
  37    76  51.7912
  37    77  49.7054
  37    78  49.3604
  37    79  50.5545
  37    80  47.7694
  37    81  49.9833
  37    82  53.0955
  37    83  47.4879
  37    84  51.5034
  37    85  50.3692
  37    86  49.6646
  37    87  50.5481
  37    88  50.4527
  37    89  47.5533
  37    90  49.4907
  37    91  49.7629
  37    92  47.1448
  37    93  46.3909
  37    94  47.4679
  37    95  52.1194
  37    96  47.5391
  37    97  42.5408
  37    98  41.5278
  37    99  49.5199
  37   100  46.5944
  37   101  43.9389
  37   102  44.2987
  37   103  48.294
  37   104  49.0596
  37   105  46.5179
  37   106  49.4762
  37   107  47.3786
  37   108  44.2867
  37   109  48.7464
  37   110  44.3414
  37   111  47.042
  37   112  44.7168
  37   113  46.392
  37   114  40.1775
  37   115  45.2226
  37   116  44.5883
  37   117  46.7455
  37   118  38.3939
  37   119  45.0487
  37   120  45.0754
  37   121  46.193
  37   122  41.2041
  37   123  40.7863
  37   124  42.6415
  37   125  41.9605
  37   126  42.0337
  37   127  36.944
  37   128  39.2639
  37   129  41.6111
  37   130  40.2034
  37   131  39.1629
  37   132  41.6628
  37   133  42.406
  37   134  43.0671
  37   135  37.9503
  37   136  39.1561
  37   137  42.5567
  37   138  42.4117
  37   139  37.6857
  37   140  37.8525
  37   141  42.9872
  37   142  34.8863
  37   143  40.0889
  37   144  43.7896
  37   145  45.1942
  37   146  35.4436
  37   147  34.1813
  37   148  30.668
  37   149  40.2655
  37   150  45.8886
  37   151  32.3059
  37   152  45.9535
  37   153  38.2556
  37   154  35.9056
  37   155  37.3256
  37   156  33.5737
  37   157  42.2897
  37   158  32.9048
  37   159  37.9512
  37   160  29.1257
  37   161  45.5028
  37   162  42.3198
  37   163  41.6382
  37   164  46.098
  37   165  44.3975
  37   166  42.3272
  37   167  43.6535
  37   168  43.7685
  37   169  46.0438
  37   170  49.3708
  37   171  45.6741
  37   172  48.1526
  37   173  46.0921
  37   174  49.0597
  37   175  49.0374
  37   176  45.35
  37   177  50.6745
  37   178  48.9858
  37   179  49.2792
  37   180  44.42
  37   181  49.5942
  37   182  45.2863
  37   183  48.44
  37   184  42.7317
  37   185  48.6253
  37   186  49.2982
  37   187  48.1387
  37   188  44.098
  37   189  50.646
  37   190  46.5056
  37   191  48.0725
  37   192  46.973
  37   193  49.8585
  37   194  48.789
  37   195  48.424
  37   196  51.1856
  37   197  52.9661
  37   198  48.16
  37   199  49.7746
  37   200  45.1048
  37   201  49.7906
  37   202  50.3184
  37   203  48.1799
  37   204  46.7925
  37   205  49.3988
  37   206  49.4907
  37   207  47.1931
  37   208  45.2505
  37   209  49.0464
  37   210  52.1481
  37   211  51.7814
  37   212  53.8158
  37   213  53.13
  37   214  53.4889
  37   215  57.366
  37   216  55.5225
  37   217  54.2464
  37   218  48.8912
  37   219  47.5485
  37   220  51.065
  37   221  49.1708
  37   222  51.1425
  37   223  46.2693
  37   224  51.4979
  37   225  53.2898
  37   226  53.5642
  37   227  49.4871
  37   228  45.5637
  37   229  52.4785
  37   230  55.19
  37   231  50.5534
  37   232  53.1938
  37   233  51.6993
  37   234  52.39
  37   235  50.589
  37   236  52.7437
  37   237  50.4308
  37   238  55.4961
  37   239  63.8632
  37   240  60.1393
  37   241  57.8309
  37   242  53.9572
  37   243  61.0806
  37   244  56.4529
  37   245  63.1215
  37   246  49.6694
  37   247  56.977
  37   248  51.9701
  37   249  57.6516
  37   250  53.8457
  37   251  58.233
  37   252  54.3286
  37   253  53.432
  37   254  61.2466
  37   255  55.1017
  37   256  50.7261
  37   257  51.061
  37   258  52.968
  37   259  55.1867
  37   260  56.9361
  37   261  63.3373
  37   262  58.7365
  37   263  61.6501
  37   264  63.9465
  37   265  64.086
  37   266  64.1441
  37   267  53.5371
  37   268  64.7127
  37   269  56.0622
  37   270  57.3338
  37   271  59.0791
  37   272  53.1318
  37   273  54.1829
  37   274  53.7142
  37   275  52.6931
  37   276  55.2105
  37   277  56.2264
  37   278  52.1036
  37   279  51.0501
  37   280  57.0381
  37   281  57.6083
  37   282  49.8148
  37   283  46.9115
  37   284  53.3713
  37   285  54.7638
  37   286  53.361
  37   287  45.9028
  37   288  46.9155
  37   289  50.6265
  37   290  53.7697
  37   291  58.5976
  37   292  58.3226
  37   293  52.3234
  37   294  52.5366
  37   295  44.844
  37   296  50.0387
  37   297  48.7453
  37   298  44.8174
  37   299  47.6795
  37   300  50.8756
  37   301  50.6266
  37   302  50.9208
  37   303  41.4503
  37   304  47.2313
  37   305  48.7799
  37   306  50.3117
  37   307  39.6142
  37   308  44.4856
  37   309  46.171
  37   310  50.2849
  37   311  51.8411
  37   312  49.7125
  37   313  52.0509
  37   314  49.3878
  37   315  44.2344
  37   316  49.2753
  37   317  46.2716
  37   318  49.8106
  37   319  48.3111
  37   320  51.433
  37   321  49.307
  37   322  47.5227
  37   323  44.545
  37   324  47.4789
  37   325  49.7569
  37   326  45.4972
  37   327  45.1609
  37   328  47.4322
  37   329  50.565
  37   330  47.6353
  37   331  49.2753
  37   332  48.4699
  37   333  52.2055
  37   334  54.6997
  37   335  51.5338
  37   336  51.8049
  37   337  52.1433
  37   338  47.7152
  37   339  50.1675
  37   340  50.7887
  37   341  50.5329
  37   342  51.6849
  37   343  50.9809
  37   344  50.6815
  37   345  51.0641
  37   346  49.1404
  37   347  47.2359
  37   348  51.1201
  37   349  46.6863
  37   350  41.0577
  37   351  44.6526
  37   352  55.4324
  37   353  53.0711
  37   354  47.3656
  37   355  45.6812
  37   356  59.4233
  37   357  54.0828
  37   358  55.3895
  37   359  52.0459
  37   360  58.6391
  37   361  51.216
  37   362  43.3016
  37   363  54.1485
  37   364  53.6953
  37   365  50.9318
  37   366  51.8442
  37   367  53.0165
  37   368  48.3012
  37   369  44.2469
  37   370  44.9803
  37   371  47.4083
  37   372  46.2948
  37   373  44.413
  37   374  47.8039
  37   375  45.0334
  37   376  50.2728
  37   377  44.3613
  37   378  57.6233
  37   379  52.4287
  37   380  49.3857
  37   381  52.1006
  37   382  43.9427
  37   383  61.5274
  37   384  52.0243
  37   385  55.5034
  37   386  52.0183
  37   387  47.5174
  37   388  57.6585
  37   389  51.8105
  37   390  46.0841
  37   391  46.3509
  37   392  49.1115
  37   393  51.7308
  37   394  50.9535
  37   395  46.375
  37   396  44.0566
  37   397  47.9752
  37   398  49.2325
  37   399  51.0135
  37   400  49.9221
  37   401  57.8041
  37   402  48.7085
  37   403  46.9406
  37   404  51.314
  37   405  52.8847
  37   406  47.0241
  37   407  51.1703
  37   408  53.8122
  37   409  53.7172
  37   410  53.0216
  37   411  59.9358
  37   412  55.493
  37   413  55.6477
  37   414  55.5054
  37   415  60.6197
  37   416  54.7021
  37   417  62.3171
  37   418  62.1952
  37   419  61.1565
  37   420  57.6646
  37   421  52.6652
  37   422  59.2036
  37   423  57.4572
  37   424  52.2699
  37   425  54.8902
  37   426  53.8877
  37   427  50.973
  37   428  50.9164
  37   429  53.1297
  37   430  52.407
  37   431  50.4609
  37   432  50.0074
  37   433  51.6484
  37   434  45.6365
  37   435  45.7268
  37   436  42.1383
  37   437  50.1017
  37   438  32.9325
  37   439  45.3886
  37   440  42.753
  37   441  41.9422
  37   442  54.4006
  37   443  55.4489
  37   444  54.8367
  37   445  -99999
  37   446  -99999
  37   447  -99999
  37   448  -99999
  37   449  -99999
  37   450  -99999
  37   451  -99999
  37   452  -99999
  37   453  -99999
  37   454  -99999
  37   455  -99999
  38    18  -99999
  38    19  -99999
  38    20  -99999
  38    21  -99999
  38    22  -99999
  38    23  -99999
  38    24  -99999
  38    25  -99999
  38    26  -99999
  38    27  -99999
  38    28  -99999
  38    29  -99999
  38    30  -99999
  38    31  -99999
  38    32  -99999
  38    33  -99999
  38    34  -99999
  38    35  -99999
  38    36  -99999
  38    37  -99999
  38    38  -99999
  38    39  -99999
  38    40  -99999
  38    41  -99999
  38    42  -99999
  38    43  -99999
  38    44  -99999
  38    45  -99999
  38    46  -99999
  38    47  0
  38    48  0
  38    49  0
  38    50  0
  38    51  0
  38    52  0
  38    53  0
  38    54  0
  38    55  0
  38    56  0
  38    57  0
  38    58  0
  38    59  0
  38    60  0
  38    61  0
  38    62  0
  38    63  0
  38    64  0
  38    65  0
  38    66  40.0609
  38    67  52.0009
  38    68  39.8582
  38    69  52.8823
  38    70  51.8648
  38    71  49.5132
  38    72  53.9118
  38    73  0
  38    74  52.4248
  38    75  50.4529
  38    76  50.4944
  38    77  50.7457
  38    78  49.9364
  38    79  50.9052
  38    80  49.0443
  38    81  49.4918
  38    82  52.5396
  38    83  48.098
  38    84  50.482
  38    85  49.0025
  38    86  51.6552
  38    87  50.227
  38    88  50.2846
  38    89  48.1954
  38    90  50.9886
  38    91  50.5178
  38    92  47.4118
  38    93  48.4535
  38    94  48.9058
  38    95  51.2234
  38    96  47.6943
  38    97  42.5472
  38    98  44.5235
  38    99  49.003
  38   100  49.4234
  38   101  44.7881
  38   102  44.6973
  38   103  50.083
  38   104  46.7284
  38   105  43.3833
  38   106  48.2739
  38   107  46.9404
  38   108  45.0254
  38   109  48.3714
  38   110  46.385
  38   111  46.0712
  38   112  45.744
  38   113  46.0493
  38   114  43.6611
  38   115  47.7918
  38   116  46.1353
  38   117  46.1524
  38   118  42.8324
  38   119  45.544
  38   120  45.9899
  38   121  50.4424
  38   122  41.1737
  38   123  43.1238
  38   124  41.8337
  38   125  43.4177
  38   126  38.3997
  38   127  34.785
  38   128  35.1586
  38   129  39.2138
  38   130  35.6371
  38   131  38.5753
  38   132  35.5188
  38   133  36.505
  38   134  39.3301
  38   135  34.3134
  38   136  40.0436
  38   137  40.738
  38   138  38.495
  38   139  36.4036
  38   140  36.0407
  38   141  41.9368
  38   142  33.5719
  38   143  28.5833
  38   144  38.9592
  38   145  38.9801
  38   146  34.2449
  38   147  30.823
  38   148  24.7335
  38   149  37.1726
  38   150  39.6853
  38   151  26.5078
  38   152  43.4362
  38   153  27.3083
  38   154  34.9421
  38   155  41.8768
  38   156  31.2077
  38   157  42.6387
  38   158  30.8084
  38   159  39.9674
  38   160  31.5838
  38   161  39.715
  38   162  42.9186
  38   163  41.6164
  38   164  44.236
  38   165  45.4494
  38   166  48.5899
  38   167  48.4053
  38   168  44.0832
  38   169  48.5046
  38   170  51.6335
  38   171  52.3559
  38   172  50.0933
  38   173  48.329
  38   174  47.0178
  38   175  51.5844
  38   176  49.3309
  38   177  50.5324
  38   178  48.7939
  38   179  53.7881
  38   180  47.2133
  38   181  51.8533
  38   182  52.8517
  38   183  55.3555
  38   184  40.154
  38   185  50.153
  38   186  52.1865
  38   187  47.1829
  38   188  46.0276
  38   189  52.6508
  38   190  48.3042
  38   191  46.8586
  38   192  46.7703
  38   193  50.6289
  38   194  54.3393
  38   195  51.9891
  38   196  53.3106
  38   197  54.5571
  38   198  48.3509
  38   199  52.2729
  38   200  48.3741
  38   201  50.385
  38   202  51.7951
  38   203  51.5169
  38   204  49.4488
  38   205  50.7115
  38   206  52.4808
  38   207  50.3766
  38   208  48.394
  38   209  52.8773
  38   210  53.0273
  38   211  48.5959
  38   212  50.8677
  38   213  55.2875
  38   214  57.5663
  38   215  57.2869
  38   216  55.5979
  38   217  57.3823
  38   218  47.2959
  38   219  48.4316
  38   220  50.6577
  38   221  49.9503
  38   222  49.6426
  38   223  50.6998
  38   224  49.2906
  38   225  45.2946
  38   226  51.8929
  38   227  49.569
  38   228  47.3138
  38   229  53.2509
  38   230  52.1692
  38   231  49.2096
  38   232  53.6923
  38   233  50.6616
  38   234  48.7054
  38   235  53.3454
  38   236  52.6833
  38   237  50.3669
  38   238  59.3344
  38   239  62.6963
  38   240  58.3479
  38   241  54.1337
  38   242  52.2991
  38   243  60.2939
  38   244  55.276
  38   245  63.7033
  38   246  52.0986
  38   247  55.9644
  38   248  55.0445
  38   249  55.0692
  38   250  55.7614
  38   251  58.6714
  38   252  53.2062
  38   253  53.4696
  38   254  62.0027
  38   255  57.0314
  38   256  51.027
  38   257  55.438
  38   258  52.7124
  38   259  61.8274
  38   260  56.0502
  38   261  61.2006
  38   262  61.018
  38   263  62.6397
  38   264  60.9423
  38   265  63.3893
  38   266  64.3787
  38   267  53.0858
  38   268  63.2914
  38   269  57.7836
  38   270  55.1403
  38   271  56.2863
  38   272  58.352
  38   273  58.9235
  38   274  55.882
  38   275  54.7473
  38   276  59.7286
  38   277  51.1572
  38   278  54.3101
  38   279  54.7063
  38   280  57.0057
  38   281  59.5542
  38   282  50.6872
  38   283  48.8586
  38   284  53.0848
  38   285  58.1171
  38   286  55.6098
  38   287  51.0593
  38   288  47.0559
  38   289  58.5565
  38   290  47.4496
  38   291  60.8323
  38   292  59.224
  38   293  58.0419
  38   294  50.3277
  38   295  47.3943
  38   296  48.2495
  38   297  50.1241
  38   298  44.3462
  38   299  46.5458
  38   300  52.6524
  38   301  51.5002
  38   302  49.35
  38   303  39.6428
  38   304  48.7695
  38   305  52.9725
  38   306  49.0324
  38   307  39.6278
  38   308  45.8212
  38   309  48.3694
  38   310  50.2403
  38   311  48.3738
  38   312  50.1423
  38   313  52.1151
  38   314  49.355
  38   315  49.1337
  38   316  50.8125
  38   317  47.0926
  38   318  50.2309
  38   319  49.115
  38   320  52.0492
  38   321  49.2518
  38   322  49.9606
  38   323  48.7278
  38   324  51.5167
  38   325  51.0993
  38   326  46.8785
  38   327  48.2366
  38   328  48.8868
  38   329  51.4598
  38   330  51.3138
  38   331  51.8771
  38   332  49.8411
  38   333  52.1056
  38   334  56.3545
  38   335  51.3835
  38   336  53.3207
  38   337  51.199
  38   338  49.5131
  38   339  52.303
  38   340  49.7369
  38   341  49.121
  38   342  48.3468
  38   343  53.2276
  38   344  51.5618
  38   345  50.5529
  38   346  49.3357
  38   347  50.1725
  38   348  50.0147
  38   349  48.6321
  38   350  41.7421
  38   351  43.0251
  38   352  55.6673
  38   353  50.6274
  38   354  46.5055
  38   355  48.4423
  38   356  53.7334
  38   357  55.4148
  38   358  57.8759
  38   359  53.9759
  38   360  56.2256
  38   361  55.3867
  38   362  44.4348
  38   363  55.7009
  38   364  51.6214
  38   365  50.0872
  38   366  50.2297
  38   367  50.778
  38   368  49.7448
  38   369  44.325
  38   370  44.4966
  38   371  50.4818
  38   372  45.5783
  38   373  47.2687
  38   374  48.6146
  38   375  47.0683
  38   376  47.9138
  38   377  46.3877
  38   378  50.3702
  38   379  47.8501
  38   380  46.7714
  38   381  52.0969
  38   382  39.7063
  38   383  56.6467
  38   384  47.2495
  38   385  52.2422
  38   386  47.7153
  38   387  44.8825
  38   388  54.7493
  38   389  51.5513
  38   390  43.9562
  38   391  42.7175
  38   392  48.1431
  38   393  46.2025
  38   394  47.6439
  38   395  44.9953
  38   396  40.7974
  38   397  46.3804
  38   398  49.856
  38   399  49.8385
  38   400  48.0051
  38   401  51.1214
  38   402  47.0269
  38   403  51.6898
  38   404  54.7601
  38   405  51.1238
  38   406  43.8614
  38   407  52.9444
  38   408  52.1948
  38   409  54.4233
  38   410  49.6711
  38   411  60.8715
  38   412  55.2557
  38   413  55.5201
  38   414  57.4336
  38   415  59.6037
  38   416  55.5873
  38   417  60.818
  38   418  61.6334
  38   419  58.9987
  38   420  54.6113
  38   421  55.8693
  38   422  57.9821
  38   423  56.4979
  38   424  52.8442
  38   425  55.4251
  38   426  54.4868
  38   427  53.7456
  38   428  51.2439
  38   429  53.8258
  38   430  52.0681
  38   431  53.0817
  38   432  48.5106
  38   433  53.1853
  38   434  45.9572
  38   435  48.4505
  38   436  43.9189
  38   437  50.7117
  38   438  38.5875
  38   439  44.8669
  38   440  45.5038
  38   441  35.2325
  38   442  53.5855
  38   443  51.5196
  38   444  55.0642
  38   445  -99999
  38   446  -99999
  38   447  -99999
  38   448  -99999
  38   449  -99999
  38   450  -99999
  38   451  -99999
  38   452  -99999
  38   453  -99999
  38   454  -99999
  38   455  -99999
  39    18  -99999
  39    19  -99999
  39    20  -99999
  39    21  -99999
  39    22  -99999
  39    23  -99999
  39    24  -99999
  39    25  -99999
  39    26  -99999
  39    27  -99999
  39    28  -99999
  39    29  -99999
  39    30  -99999
  39    31  -99999
  39    32  -99999
  39    33  -99999
  39    34  -99999
  39    35  -99999
  39    36  -99999
  39    37  -99999
  39    38  -99999
  39    39  -99999
  39    40  -99999
  39    41  -99999
  39    42  -99999
  39    43  -99999
  39    44  -99999
  39    45  -99999
  39    46  -99999
  39    47  0
  39    48  0
  39    49  0
  39    50  0
  39    51  0
  39    52  0
  39    53  0
  39    54  0
  39    55  0
  39    56  0
  39    57  0
  39    58  0
  39    59  0
  39    60  0
  39    61  0
  39    62  0
  39    63  0
  39    64  0
  39    65  0
  39    66  46.9498
  39    67  52.1053
  39    68  39.7169
  39    69  53.2176
  39    70  61.1982
  39    71  51.6628
  39    72  50.022
  39    73  52.4579
  39    74  49.7111
  39    75  48.7507
  39    76  49.7985
  39    77  50.97
  39    78  49.9759
  39    79  51.722
  39    80  51.7867
  39    81  51.3783
  39    82  55.0072
  39    83  48.7985
  39    84  49.3365
  39    85  49.5276
  39    86  52.9776
  39    87  49.7756
  39    88  50.8131
  39    89  49.0398
  39    90  51.6498
  39    91  48.9023
  39    92  45.7195
  39    93  49.6331
  39    94  48.2647
  39    95  48.5952
  39    96  47.6798
  39    97  43.9786
  39    98  45.9534
  39    99  49.5986
  39   100  48.9397
  39   101  43.8612
  39   102  43.1461
  39   103  49.9285
  39   104  43.8029
  39   105  42.3607
  39   106  46.9647
  39   107  48.0988
  39   108  46.4987
  39   109  48.2786
  39   110  45.8062
  39   111  45.1484
  39   112  45.7848
  39   113  46.1114
  39   114  46.2692
  39   115  48.0859
  39   116  42.3758
  39   117  44.0165
  39   118  41.077
  39   119  45.3929
  39   120  43.0926
  39   121  48.4512
  39   122  41.8342
  39   123  40.2509
  39   124  41.6309
  39   125  43.0346
  39   126  37.0246
  39   127  39.4654
  39   128  39.6005
  39   129  42.54
  39   130  38.58
  39   131  42.7794
  39   132  37.1028
  39   133  39.3249
  39   134  42.4132
  39   135  39.0909
  39   136  39.6976
  39   137  44.3108
  39   138  38.846
  39   139  41.6575
  39   140  37.1319
  39   141  42.4897
  39   142  38.4591
  39   143  35.6692
  39   144  42.327
  39   145  35.3181
  39   146  35.6141
  39   147  34.6438
  39   148  39.7545
  39   149  39.1811
  39   150  38.083
  39   151  39.4315
  39   152  40.2516
  39   153  30.2691
  39   154  35.2777
  39   155  48.2626
  39   156  38.6293
  39   157  44.0846
  39   158  40.0039
  39   159  44.695
  39   160  43.6946
  39   161  39.7542
  39   162  44.1702
  39   163  41.1972
  39   164  44.2773
  39   165  47.7921
  39   166  50.2069
  39   167  55.3231
  39   168  50.6871
  39   169  47.525
  39   170  57.3691
  39   171  55.3768
  39   172  52.3936
  39   173  53.7219
  39   174  48.4407
  39   175  50.6279
  39   176  51.5361
  39   177  51.1947
  39   178  47.3074
  39   179  50.7303
  39   180  49.1304
  39   181  51.4512
  39   182  56.2782
  39   183  53.5269
  39   184  42.5963
  39   185  49.1077
  39   186  52.0543
  39   187  46.8439
  39   188  50.2993
  39   189  52.345
  39   190  49.6888
  39   191  46.4567
  39   192  48.9959
  39   193  51.527
  39   194  57.2951
  39   195  54.5768
  39   196  54.2255
  39   197  53.7035
  39   198  50.1733
  39   199  54.5318
  39   200  51.1154
  39   201  52.0796
  39   202  51.4673
  39   203  53.46
  39   204  51.8851
  39   205  50.6435
  39   206  52.3785
  39   207  51.4784
  39   208  47.6638
  39   209  51.6329
  39   210  50.3189
  39   211  45.8786
  39   212  48.9939
  39   213  55.038
  39   214  55.2184
  39   215  56.8511
  39   216  52.8372
  39   217  54.8557
  39   218  46.7834
  39   219  48.3853
  39   220  50.7933
  39   221  48.4097
  39   222  46.0949
  39   223  52.6813
  39   224  49.2441
  39   225  44.9504
  39   226  47.1861
  39   227  50.6433
  39   228  47.7855
  39   229  54.9952
  39   230  53.4455
  39   231  51.6348
  39   232  53.6429
  39   233  49.227
  39   234  47.9569
  39   235  57.3452
  39   236  55.78
  39   237  45.8879
  39   238  61.5945
  39   239  55.0147
  39   240  59.2116
  39   241  50.7817
  39   242  51.7098
  39   243  54.8196
  39   244  53.3978
  39   245  60.3557
  39   246  56.4102
  39   247  56.7731
  39   248  52.3405
  39   249  55.175
  39   250  53.5462
  39   251  54.2847
  39   252  49.6004
  39   253  53.852
  39   254  57.0794
  39   255  54.3184
  39   256  51.5272
  39   257  53.2363
  39   258  56.6651
  39   259  61.792
  39   260  54.5062
  39   261  59.0161
  39   262  58.6693
  39   263  59.1486
  39   264  58.1019
  39   265  59.8137
  39   266  56.5007
  39   267  51.9204
  39   268  62.9129
  39   269  55.4334
  39   270  53.2048
  39   271  53.0633
  39   272  59.9144
  39   273  57.299
  39   274  51.7798
  39   275  53.3473
  39   276  56.7808
  39   277  48.3369
  39   278  55.175
  39   279  58.4009
  39   280  59.5047
  39   281  58.3696
  39   282  53.2524
  39   283  49.7
  39   284  52.9123
  39   285  58.9968
  39   286  56.4528
  39   287  57.3572
  39   288  51.0512
  39   289  59.5294
  39   290  48.3773
  39   291  65.175
  39   292  61.0975
  39   293  61.9613
  39   294  48.7259
  39   295  52.5476
  39   296  49.9276
  39   297  49.1494
  39   298  44.5298
  39   299  48.0235
  39   300  53.7702
  39   301  53.5371
  39   302  47.5408
  39   303  41.6673
  39   304  51.1493
  39   305  54.6352
  39   306  50.052
  39   307  39.7292
  39   308  47.6552
  39   309  49.7421
  39   310  50.9622
  39   311  45.15
  39   312  52.4685
  39   313  53.4152
  39   314  50.5537
  39   315  51.2898
  39   316  53.9687
  39   317  51.4213
  39   318  51.6393
  39   319  49.4093
  39   320  52.9953
  39   321  50.0026
  39   322  52.4782
  39   323  50.7415
  39   324  51.8302
  39   325  50.6076
  39   326  48.1567
  39   327  46.9798
  39   328  51.3338
  39   329  52.9587
  39   330  54.6787
  39   331  53.3948
  39   332  50.9227
  39   333  50.3051
  39   334  55.8165
  39   335  50.838
  39   336  52.9619
  39   337  50.988
  39   338  51.8189
  39   339  52.2444
  39   340  47.8578
  39   341  47.7097
  39   342  48.9476
  39   343  52.5762
  39   344  48.1759
  39   345  50.2995
  39   346  48.2175
  39   347  48.6865
  39   348  47.5806
  39   349  48.8914
  39   350  43.221
  39   351  51.4259
  39   352  51.3181
  39   353  50.1814
  39   354  39.9191
  39   355  50.2608
  39   356  49.7989
  39   357  47.5512
  39   358  55.0574
  39   359  52.3881
  39   360  53.2854
  39   361  53.8056
  39   362  44.9711
  39   363  51.948
  39   364  51.8848
  39   365  49.8941
  39   366  47.8961
  39   367  50.7957
  39   368  50.9214
  39   369  45.8438
  39   370  46.0286
  39   371  50.5121
  39   372  43.2694
  39   373  44.1048
  39   374  48.1084
  39   375  47.1317
  39   376  45.9129
  39   377  46.9542
  39   378  45.7016
  39   379  45.6663
  39   380  45.9119
  39   381  51.3183
  39   382  43.1953
  39   383  50.7903
  39   384  48.6345
  39   385  49.2449
  39   386  45.9794
  39   387  51.9541
  39   388  55.9429
  39   389  51.396
  39   390  45.8175
  39   391  44.7801
  39   392  46.6784
  39   393  44.6115
  39   394  47.0119
  39   395  46.9242
  39   396  43.5802
  39   397  48.0592
  39   398  50.5001
  39   399  49.7133
  39   400  48.2014
  39   401  50.9606
  39   402  43.3743
  39   403  49.5318
  39   404  50.0909
  39   405  50.7021
  39   406  47.9698
  39   407  55.4915
  39   408  49.4634
  39   409  53.8895
  39   410  49.6744
  39   411  55.7932
  39   412  49.7555
  39   413  56.7403
  39   414  55.566
  39   415  58.7225
  39   416  57.6085
  39   417  61.4568
  39   418  61.0125
  39   419  58.5947
  39   420  56.0702
  39   421  53.1224
  39   422  58.6452
  39   423  52.4746
  39   424  52.1409
  39   425  54.0684
  39   426  55.5668
  39   427  54.0441
  39   428  51.6732
  39   429  54.5376
  39   430  53.4959
  39   431  52.8286
  39   432  47.9595
  39   433  53.0686
  39   434  47.253
  39   435  47.326
  39   436  44.5402
  39   437  46.4932
  39   438  39.6445
  39   439  39.7954
  39   440  48.2826
  39   441  35.9586
  39   442  55.8357
  39   443  63.6593
  39   444  61.5642
  39   445  -99999
  39   446  -99999
  39   447  -99999
  39   448  -99999
  39   449  -99999
  39   450  -99999
  39   451  -99999
  39   452  -99999
  39   453  -99999
  39   454  -99999
  39   455  -99999
  40    18  -99999
  40    19  -99999
  40    20  -99999
  40    21  -99999
  40    22  -99999
  40    23  -99999
  40    24  -99999
  40    25  -99999
  40    26  -99999
  40    27  -99999
  40    28  -99999
  40    29  -99999
  40    30  -99999
  40    31  -99999
  40    32  -99999
  40    33  -99999
  40    34  -99999
  40    35  -99999
  40    36  -99999
  40    37  -99999
  40    38  -99999
  40    39  -99999
  40    40  -99999
  40    41  -99999
  40    42  -99999
  40    43  -99999
  40    44  -99999
  40    45  -99999
  40    46  -99999
  40    47  0
  40    48  0
  40    49  0
  40    50  0
  40    51  0
  40    52  0
  40    53  0
  40    54  0
  40    55  0
  40    56  0
  40    57  0
  40    58  0
  40    59  0
  40    60  0
  40    61  0
  40    62  0
  40    63  0
  40    64  0
  40    65  0
  40    66  45.6402
  40    67  54.6726
  40    68  40.3708
  40    69  50.2785
  40    70  53.6101
  40    71  49.7874
  40    72  44.5612
  40    73  50.3192
  40    74  50.0586
  40    75  48.733
  40    76  49.4959
  40    77  51.1675
  40    78  50.9201
  40    79  52.1756
  40    80  51.5522
  40    81  49.2046
  40    82  53.8114
  40    83  50.2383
  40    84  48.3757
  40    85  51.0916
  40    86  52.0701
  40    87  50.2218
  40    88  50.9178
  40    89  48.7846
  40    90  50.6182
  40    91  48.1867
  40    92  47.1456
  40    93  49.9322
  40    94  50.498
  40    95  47.4333
  40    96  49.1728
  40    97  47.7692
  40    98  48.8718
  40    99  50.2651
  40   100  49.5009
  40   101  46.9155
  40   102  43.397
  40   103  53.3552
  40   104  45.6435
  40   105  45.2678
  40   106  45.4756
  40   107  51.0037
  40   108  48.8438
  40   109  48.4045
  40   110  44.6301
  40   111  45.4298
  40   112  46.9539
  40   113  46.5278
  40   114  47.5746
  40   115  48.4128
  40   116  42.3253
  40   117  47.2721
  40   118  44.1015
  40   119  44.9376
  40   120  44.1145
  40   121  49.2176
  40   122  44.1103
  40   123  41.4564
  40   124  43.31
  40   125  42.2252
  40   126  33.3715
  40   127  41.4792
  40   128  38.5764
  40   129  39.82
  40   130  38.8666
  40   131  40.2686
  40   132  38.6909
  40   133  36.6054
  40   134  42.2437
  40   135  37.14
  40   136  35.7377
  40   137  42.9926
  40   138  38.7889
  40   139  39.3311
  40   140  34.4825
  40   141  36.8308
  40   142  35.0424
  40   143  34.0028
  40   144  32.1218
  40   145  36.1425
  40   146  29.6372
  40   147  37.0452
  40   148  41.075
  40   149  34.8871
  40   150  33.3495
  40   151  42.611
  40   152  42.1165
  40   153  35.2056
  40   154  29.5028
  40   155  40.7284
  40   156  37.2407
  40   157  42.9335
  40   158  43.8534
  40   159  45.1838
  40   160  50.1436
  40   161  39.6781
  40   162  43.3829
  40   163  44.486
  40   164  49.1132
  40   165  47.5599
  40   166  51.7982
  40   167  53.6281
  40   168  52.1213
  40   169  50.6121
  40   170  57.3193
  40   171  53.107
  40   172  49.4235
  40   173  53.609
  40   174  51.4428
  40   175  51.3495
  40   176  50.5112
  40   177  54.8065
  40   178  50.3922
  40   179  52.6625
  40   180  51.0115
  40   181  50.5017
  40   182  54.354
  40   183  51.612
  40   184  47.2289
  40   185  50.3543
  40   186  52.8212
  40   187  48.1594
  40   188  52.3351
  40   189  53.8401
  40   190  52.7116
  40   191  46.7415
  40   192  49.6185
  40   193  53.5873
  40   194  53.5016
  40   195  53.9142
  40   196  55.1706
  40   197  52.0005
  40   198  49.5182
  40   199  56.2255
  40   200  53.2681
  40   201  52.1047
  40   202  49.4318
  40   203  51.3838
  40   204  51.3848
  40   205  50.8018
  40   206  53.3426
  40   207  52.0582
  40   208  46.0142
  40   209  50.0284
  40   210  49.2923
  40   211  49.3844
  40   212  50.1375
  40   213  56.3821
  40   214  53.5821
  40   215  54.5577
  40   216  49.881
  40   217  51.6979
  40   218  51.3791
  40   219  49.6435
  40   220  49.8186
  40   221  44.3271
  40   222  45.0909
  40   223  52.2332
  40   224  50.1067
  40   225  47.0585
  40   226  48.6612
  40   227  48.6254
  40   228  43.6859
  40   229  55.1291
  40   230  55.3891
  40   231  51.9724
  40   232  52.8421
  40   233  48.3634
  40   234  46.151
  40   235  56.2708
  40   236  55.6503
  40   237  45.0314
  40   238  56.0876
  40   239  54.4498
  40   240  59.0677
  40   241  51.8449
  40   242  54.644
  40   243  54.578
  40   244  51.9828
  40   245  58.3948
  40   246  54.1862
  40   247  55.629
  40   248  44.3652
  40   249  55.2416
  40   250  50.0135
  40   251  48.133
  40   252  48.4186
  40   253  54.368
  40   254  49.0085
  40   255  51.0822
  40   256  49.9739
  40   257  52.0824
  40   258  55.929
  40   259  57.5051
  40   260  55.558
  40   261  56.9866
  40   262  55.8177
  40   263  59.4805
  40   264  56.8617
  40   265  57.1551
  40   266  52.0999
  40   267  52.2625
  40   268  59.5905
  40   269  51.7665
  40   270  51.5635
  40   271  51.374
  40   272  59.274
  40   273  58.3131
  40   274  47.7778
  40   275  47.9262
  40   276  57.7718
  40   277  47.5084
  40   278  53.2864
  40   279  54.3294
  40   280  61.8708
  40   281  53.1474
  40   282  55.359
  40   283  54.0707
  40   284  52.9284
  40   285  56.5531
  40   286  56.2861
  40   287  55.296
  40   288  54.6684
  40   289  51.665
  40   290  52.9933
  40   291  66.9155
  40   292  60.6789
  40   293  64.4136
  40   294  55.0004
  40   295  55.405
  40   296  46.6424
  40   297  41.1921
  40   298  42.9428
  40   299  49.6882
  40   300  52.5884
  40   301  54.9291
  40   302  47.7648
  40   303  41.255
  40   304  50.7763
  40   305  54.3643
  40   306  50.8803
  40   307  39.5388
  40   308  47.1625
  40   309  48.0216
  40   310  51.8711
  40   311  45.6253
  40   312  52.3962
  40   313  55.2571
  40   314  48.8345
  40   315  49.2115
  40   316  54.0405
  40   317  53.8082
  40   318  52.3436
  40   319  52.9289
  40   320  55.8238
  40   321  53.3342
  40   322  51.7096
  40   323  53.7031
  40   324  51.2417
  40   325  51.0121
  40   326  48.4811
  40   327  46.6456
  40   328  51.8386
  40   329  52.8525
  40   330  53.683
  40   331  53.5841
  40   332  53.1971
  40   333  51.9622
  40   334  55.5024
  40   335  50.3356
  40   336  53.0719
  40   337  51.2613
  40   338  51.8333
  40   339  52.4375
  40   340  49.1408
  40   341  48.5962
  40   342  51.154
  40   343  52.2504
  40   344  48.2726
  40   345  50.6431
  40   346  50.9488
  40   347  47.5234
  40   348  47.1948
  40   349  47.8954
  40   350  41.6907
  40   351  51.242
  40   352  43.6794
  40   353  48.5843
  40   354  45.5915
  40   355  54.964
  40   356  52.8302
  40   357  47.5465
  40   358  56.2523
  40   359  53.1171
  40   360  54.6739
  40   361  52.1212
  40   362  49.373
  40   363  50.761
  40   364  53.7788
  40   365  52.2992
  40   366  48.6593
  40   367  51.5793
  40   368  51.6662
  40   369  47.3583
  40   370  49.8391
  40   371  50.6213
  40   372  44.4534
  40   373  43.1373
  40   374  46.7145
  40   375  48.1838
  40   376  46.264
  40   377  51.817
  40   378  47.7068
  40   379  46.3234
  40   380  46.1548
  40   381  50.6005
  40   382  44.6942
  40   383  46.62
  40   384  47.4481
  40   385  43.6767
  40   386  44.5993
  40   387  53.2345
  40   388  55.3167
  40   389  47.1007
  40   390  43.8936
  40   391  46.7482
  40   392  46.9357
  40   393  44.756
  40   394  44.3147
  40   395  44.2419
  40   396  42.794
  40   397  48.4044
  40   398  45.3016
  40   399  45.758
  40   400  45.0089
  40   401  50.5185
  40   402  42.7315
  40   403  48.1496
  40   404  38.6803
  40   405  50.0607
  40   406  44.9934
  40   407  52.3235
  40   408  49.4892
  40   409  53.165
  40   410  52.0785
  40   411  53.032
  40   412  52.5472
  40   413  56.7029
  40   414  52.4149
  40   415  56.0587
  40   416  62.6699
  40   417  59.959
  40   418  58.3325
  40   419  59.0774
  40   420  56.257
  40   421  50.7275
  40   422  56.4999
  40   423  50.5109
  40   424  52.3517
  40   425  53.1053
  40   426  53.4937
  40   427  53.6721
  40   428  51.7887
  40   429  55.0382
  40   430  51.6821
  40   431  51.2697
  40   432  47.8499
  40   433  53.1661
  40   434  46.754
  40   435  47.5713
  40   436  47.6706
  40   437  46.9472
  40   438  47.2105
  40   439  43.2527
  40   440  49.3796
  40   441  37.8533
  40   442  55.606
  40   443  63.7843
  40   444  57.6047
  40   445  -99999
  40   446  -99999
  40   447  -99999
  40   448  -99999
  40   449  -99999
  40   450  -99999
  40   451  -99999
  40   452  -99999
  40   453  -99999
  40   454  -99999
  40   455  -99999
  41    18  -99999
  41    19  -99999
  41    20  -99999
  41    21  -99999
  41    22  -99999
  41    23  -99999
  41    24  -99999
  41    25  -99999
  41    26  -99999
  41    27  -99999
  41    28  -99999
  41    29  -99999
  41    30  -99999
  41    31  -99999
  41    32  -99999
  41    33  -99999
  41    34  -99999
  41    35  -99999
  41    36  -99999
  41    37  -99999
  41    38  -99999
  41    39  -99999
  41    40  -99999
  41    41  -99999
  41    42  -99999
  41    43  -99999
  41    44  -99999
  41    45  -99999
  41    46  -99999
  41    47  0
  41    48  0
  41    49  0
  41    50  0
  41    51  0
  41    52  0
  41    53  0
  41    54  0
  41    55  0
  41    56  0
  41    57  0
  41    58  0
  41    59  0
  41    60  0
  41    61  0
  41    62  0
  41    63  0
  41    64  0
  41    65  0
  41    66  42.1991
  41    67  58.4093
  41    68  44.3476
  41    69  51.7418
  41    70  51.4196
  41    71  50.9297
  41    72  44.169
  41    73  46.7765
  41    74  49.6449
  41    75  50.8929
  41    76  53.3632
  41    77  52.5321
  41    78  53.7344
  41    79  52.7548
  41    80  52.5763
  41    81  48.5404
  41    82  52.734
  41    83  52.1771
  41    84  49.5729
  41    85  51.4308
  41    86  53.5272
  41    87  52.3636
  41    88  51.1903
  41    89  47.1289
  41    90  51.0054
  41    91  47.3523
  41    92  47.9595
  41    93  46.6604
  41    94  49.616
  41    95  47.3927
  41    96  45.775
  41    97  46.1179
  41    98  47.9089
  41    99  47.4987
  41   100  46.7796
  41   101  45.9458
  41   102  40.4642
  41   103  48.9552
  41   104  46.5551
  41   105  46.3818
  41   106  44.701
  41   107  48.1931
  41   108  47.2723
  41   109  45.1579
  41   110  44.6843
  41   111  45.0573
  41   112  45.2865
  41   113  45.6464
  41   114  45.2281
  41   115  46.213
  41   116  41.18
  41   117  43.1764
  41   118  43.081
  41   119  44.1214
  41   120  43.1735
  41   121  43.8023
  41   122  41.4086
  41   123  44.0606
  41   124  41.4722
  41   125  40.9984
  41   126  36.6531
  41   127  43.0243
  41   128  42.154
  41   129  43.8331
  41   130  41.2868
  41   131  42.3515
  41   132  43.2936
  41   133  40.0566
  41   134  44.2514
  41   135  40.5985
  41   136  39.5388
  41   137  44.83
  41   138  41.7279
  41   139  45.2893
  41   140  42.4652
  41   141  33.8693
  41   142  38.4054
  41   143  32.7005
  41   144  36.0319
  41   145  38.6685
  41   146  26.9781
  41   147  30.8472
  41   148  45.7704
  41   149  42.5742
  41   150  36.3785
  41   151  47.3978
  41   152  50.6386
  41   153  38.7875
  41   154  31.1925
  41   155  35.1071
  41   156  36.9446
  41   157  42.7022
  41   158  44.2718
  41   159  47.4376
  41   160  50.0822
  41   161  43.3623
  41   162  45.9883
  41   163  45.4218
  41   164  48.4957
  41   165  42.1821
  41   166  51.1705
  41   167  50.6935
  41   168  51.2819
  41   169  53.2136
  41   170  55.0685
  41   171  50.5264
  41   172  47.664
  41   173  49.2998
  41   174  51.7851
  41   175  52.4998
  41   176  50.4514
  41   177  52.7852
  41   178  52.2531
  41   179  51.3027
  41   180  49.5883
  41   181  49.655
  41   182  54.8976
  41   183  49.155
  41   184  47.9897
  41   185  51.1904
  41   186  51.578
  41   187  47.5284
  41   188  50.3451
  41   189  52.7331
  41   190  51.9894
  41   191  46.3401
  41   192  50.2596
  41   193  53.4021
  41   194  50.0049
  41   195  51.4921
  41   196  52.0183
  41   197  48.6027
  41   198  46.7829
  41   199  52.7401
  41   200  52.7548
  41   201  49.56
  41   202  49.0074
  41   203  51.0966
  41   204  49.9449
  41   205  47.1627
  41   206  51.5562
  41   207  50.6908
  41   208  44.9687
  41   209  49.6021
  41   210  49.6814
  41   211  52.8389
  41   212  50.1724
  41   213  54.4464
  41   214  52.3453
  41   215  53.3416
  41   216  48.0401
  41   217  48.0721
  41   218  51.6391
  41   219  49.6311
  41   220  49.6569
  41   221  43.0813
  41   222  46.214
  41   223  51.1431
  41   224  51.555
  41   225  49.3569
  41   226  49.4293
  41   227  45.4468
  41   228  44.1452
  41   229  56.3439
  41   230  56.1955
  41   231  50.7634
  41   232  53.2092
  41   233  49.4346
  41   234  50.3595
  41   235  50.54
  41   236  53.8673
  41   237  46.6274
  41   238  51.856
  41   239  54.8921
  41   240  57.2856
  41   241  53.053
  41   242  54.8072
  41   243  50.9836
  41   244  52.203
  41   245  58.1655
  41   246  54.6484
  41   247  53.0707
  41   248  44.2815
  41   249  54.0231
  41   250  48.1876
  41   251  46.541
  41   252  48.5753
  41   253  56.796
  41   254  47.4868
  41   255  53.5889
  41   256  50.4032
  41   257  50.1891
  41   258  56.4727
  41   259  51.7087
  41   260  56.1586
  41   261  56.0177
  41   262  57.4425
  41   263  59.52
  41   264  55.1047
  41   265  58.7943
  41   266  52.4552
  41   267  53.4343
  41   268  59.4737
  41   269  52.1205
  41   270  51.6061
  41   271  49.2829
  41   272  53.7568
  41   273  57.7361
  41   274  48.727
  41   275  48.1557
  41   276  61.6498
  41   277  52.1716
  41   278  52.9315
  41   279  53.5456
  41   280  59.62
  41   281  53.324
  41   282  52.5938
  41   283  54.9611
  41   284  55.3939
  41   285  58.7646
  41   286  58.8169
  41   287  55.7414
  41   288  53.6825
  41   289  52.5652
  41   290  52.7923
  41   291  60.5854
  41   292  56.4514
  41   293  64.4929
  41   294  53.771
  41   295  53.1717
  41   296  47.9433
  41   297  44.2493
  41   298  45.7378
  41   299  49.8242
  41   300  52.3856
  41   301  53.9449
  41   302  46.7452
  41   303  40.5944
  41   304  50.4278
  41   305  53.6704
  41   306  50.2615
  41   307  41.0885
  41   308  44.8194
  41   309  46.4301
  41   310  53.7102
  41   311  49.4663
  41   312  52.7805
  41   313  52.8284
  41   314  48.4699
  41   315  47.538
  41   316  54.9808
  41   317  54.7474
  41   318  52.5891
  41   319  53.817
  41   320  55.2879
  41   321  52.5017
  41   322  49.921
  41   323  53.1902
  41   324  52.7791
  41   325  54.1153
  41   326  48.8423
  41   327  49.2223
  41   328  51.8389
  41   329  53.0803
  41   330  52.9505
  41   331  51.4453
  41   332  50.7306
  41   333  51.7383
  41   334  50.6231
  41   335  49.341
  41   336  50.9319
  41   337  48.6051
  41   338  49.8767
  41   339  51.1303
  41   340  50.3414
  41   341  47.7686
  41   342  53.0658
  41   343  50.0568
  41   344  48.8172
  41   345  48.7297
  41   346  51.131
  41   347  48.1164
  41   348  49.8221
  41   349  47.6392
  41   350  43.1243
  41   351  50.1629
  41   352  43.9467
  41   353  43.5975
  41   354  48.1436
  41   355  56.6129
  41   356  48.9226
  41   357  48.682
  41   358  54.5943
  41   359  55.6214
  41   360  55.5702
  41   361  49.0822
  41   362  52.862
  41   363  49.8977
  41   364  52.6937
  41   365  50.9872
  41   366  44.6117
  41   367  51.3891
  41   368  49.7262
  41   369  45.2596
  41   370  50.1822
  41   371  47.4775
  41   372  44.6404
  41   373  43.6178
  41   374  44.8798
  41   375  46.1755
  41   376  45.8707
  41   377  50.0594
  41   378  46.0188
  41   379  45.398
  41   380  46.4305
  41   381  50.6092
  41   382  47.7225
  41   383  47.8208
  41   384  47.0308
  41   385  42.528
  41   386  50.587
  41   387  50.3429
  41   388  54.9477
  41   389  44.6268
  41   390  45.1757
  41   391  50.7866
  41   392  48.3841
  41   393  48.2513
  41   394  46.8144
  41   395  43.9967
  41   396  42.5178
  41   397  50.8427
  41   398  43.1824
  41   399  44.8097
  41   400  44.043
  41   401  49.553
  41   402  43.348
  41   403  48.7456
  41   404  40.3686
  41   405  50.79
  41   406  43.2631
  41   407  49.2526
  41   408  45.543
  41   409  52.278
  41   410  51.0862
  41   411  55.7563
  41   412  56.0369
  41   413  54.6178
  41   414  53.2496
  41   415  57.6858
  41   416  58.1921
  41   417  55.3123
  41   418  55.8923
  41   419  58.8572
  41   420  54.0916
  41   421  52.1814
  41   422  54.5013
  41   423  51.4248
  41   424  54.5618
  41   425  50.578
  41   426  52.6991
  41   427  51.8164
  41   428  53.0914
  41   429  53.5163
  41   430  52.0198
  41   431  52.7359
  41   432  49.5034
  41   433  54.3921
  41   434  47.0253
  41   435  48.7151
  41   436  46.2319
  41   437  44.7715
  41   438  48.3661
  41   439  36.4431
  41   440  44.4348
  41   441  35.446
  41   442  49.0641
  41   443  31.7263
  41   444  50.368
  41   445  -99999
  41   446  -99999
  41   447  -99999
  41   448  -99999
  41   449  -99999
  41   450  -99999
  41   451  -99999
  41   452  -99999
  41   453  -99999
  41   454  -99999
  41   455  -99999
  42    18  -99999
  42    19  -99999
  42    20  -99999
  42    21  -99999
  42    22  -99999
  42    23  -99999
  42    24  -99999
  42    25  -99999
  42    26  -99999
  42    27  -99999
  42    28  -99999
  42    29  -99999
  42    30  -99999
  42    31  -99999
  42    32  -99999
  42    33  -99999
  42    34  -99999
  42    35  -99999
  42    36  -99999
  42    37  -99999
  42    38  -99999
  42    39  -99999
  42    40  -99999
  42    41  -99999
  42    42  -99999
  42    43  -99999
  42    44  -99999
  42    45  -99999
  42    46  -99999
  42    47  0
  42    48  0
  42    49  0
  42    50  0
  42    51  0
  42    52  0
  42    53  0
  42    54  0
  42    55  0
  42    56  0
  42    57  0
  42    58  0
  42    59  0
  42    60  0
  42    61  0
  42    62  0
  42    63  0
  42    64  0
  42    65  0
  42    66  33.4281
  42    67  59.0364
  42    68  46.3863
  42    69  50.3516
  42    70  48.0861
  42    71  48.9966
  42    72  48.7367
  42    73  44.4558
  42    74  52.5572
  42    75  49.687
  42    76  51.6381
  42    77  50.9397
  42    78  56.0457
  42    79  53.3965
  42    80  50.8425
  42    81  48.5196
  42    82  52.4999
  42    83  48.6985
  42    84  50.3308
  42    85  51.2947
  42    86  52.7465
  42    87  51.911
  42    88  51.217
  42    89  46.4049
  42    90  51.2117
  42    91  47.517
  42    92  49.0643
  42    93  47.5324
  42    94  50.1552
  42    95  47.4413
  42    96  45.3422
  42    97  45.5615
  42    98  50.1138
  42    99  48.9988
  42   100  45.2978
  42   101  47.4305
  42   102  42.6433
  42   103  44.4897
  42   104  50.5437
  42   105  49.9818
  42   106  47.3398
  42   107  46.1103
  42   108  45.8015
  42   109  45.2388
  42   110  45.9278
  42   111  47.6401
  42   112  47.3356
  42   113  47.1823
  42   114  45.3612
  42   115  46.708
  42   116  46.6049
  42   117  44.1071
  42   118  46.428
  42   119  47.9264
  42   120  47.8353
  42   121  41.5001
  42   122  44.3363
  42   123  48.109
  42   124  40.8988
  42   125  43.509
  42   126  41.5034
  42   127  38.3855
  42   128  40.7115
  42   129  44.0756
  42   130  40.9537
  42   131  42.7581
  42   132  40.8954
  42   133  41.4076
  42   134  37.761
  42   135  37.489
  42   136  34.8354
  42   137  42.7817
  42   138  34.4986
  42   139  44.6265
  42   140  36.3406
  42   141  35.4875
  42   142  33.1123
  42   143  27.4175
  42   144  39.2366
  42   145  31.6532
  42   146  23.2265
  42   147  18.2122
  42   148  39.4171
  42   149  41.1328
  42   150  33.8181
  42   151  46.6464
  42   152  46.8361
  42   153  40.7053
  42   154  39.6213
  42   155  41.1421
  42   156  40.1141
  42   157  44.8182
  42   158  42.054
  42   159  46.2668
  42   160  46.9696
  42   161  48.4877
  42   162  49.1418
  42   163  49.7584
  42   164  46.7933
  42   165  40.409
  42   166  51.349
  42   167  51.5958
  42   168  53.5235
  42   169  54.7375
  42   170  56.1729
  42   171  52.9049
  42   172  49.9314
  42   173  49.5421
  42   174  51.5198
  42   175  50.9041
  42   176  49.7926
  42   177  51.5859
  42   178  54.5
  42   179  49.5105
  42   180  51.8063
  42   181  51.1905
  42   182  54.9553
  42   183  49.5771
  42   184  48.8382
  42   185  52.0537
  42   186  52.7415
  42   187  47.7634
  42   188  52.0091
  42   189  53.4629
  42   190  51.9769
  42   191  45.7397
  42   192  49.4523
  42   193  52.0055
  42   194  49.6234
  42   195  49.6972
  42   196  50.9501
  42   197  50.2685
  42   198  48.8516
  42   199  52.528
  42   200  52.5139
  42   201  49.8921
  42   202  50.2803
  42   203  51.4526
  42   204  50.9576
  42   205  46.688
  42   206  52.1147
  42   207  53.1693
  42   208  48.2513
  42   209  50.254
  42   210  50.2899
  42   211  54.1997
  42   212  49.9098
  42   213  52.4319
  42   214  52.5252
  42   215  52.9611
  42   216  48.4543
  42   217  49.1229
  42   218  51.0808
  42   219  49.87
  42   220  49.2309
  42   221  47.0722
  42   222  46.8374
  42   223  50.5427
  42   224  48.9614
  42   225  49.5404
  42   226  50.598
  42   227  45.6408
  42   228  46.4039
  42   229  57.9061
  42   230  51.7299
  42   231  48.0858
  42   232  51.5502
  42   233  48.5425
  42   234  53.5872
  42   235  47.6763
  42   236  51.0583
  42   237  46.431
  42   238  53.851
  42   239  56
  42   240  57.5663
  42   241  52.8065
  42   242  53.3229
  42   243  53.612
  42   244  57.6289
  42   245  55.4079
  42   246  51.5495
  42   247  53.1719
  42   248  48.8824
  42   249  52.6572
  42   250  48.2154
  42   251  50.3576
  42   252  47.8426
  42   253  56.6713
  42   254  49.4943
  42   255  53.5285
  42   256  51.79
  42   257  49.0234
  42   258  55.1724
  42   259  52.925
  42   260  58.9651
  42   261  58.8056
  42   262  57.7479
  42   263  60.1021
  42   264  50.8772
  42   265  54.6402
  42   266  53.9754
  42   267  55.793
  42   268  58.2287
  42   269  55.626
  42   270  52.2413
  42   271  48.0922
  42   272  53.9992
  42   273  60.7982
  42   274  48.092
  42   275  50.6387
  42   276  59.9239
  42   277  57.3397
  42   278  51.0484
  42   279  56.1188
  42   280  56.5444
  42   281  55.1335
  42   282  49.8881
  42   283  53.5399
  42   284  57.3294
  42   285  58.2164
  42   286  59.5092
  42   287  54.7071
  42   288  51.9708
  42   289  51.5287
  42   290  51.422
  42   291  50.9254
  42   292  54.4232
  42   293  64.7663
  42   294  51.0989
  42   295  49.4033
  42   296  49.0292
  42   297  47.9294
  42   298  48.2534
  42   299  49.6099
  42   300  52.5855
  42   301  49.0988
  42   302  43.8112
  42   303  42.5134
  42   304  53.2998
  42   305  55.1005
  42   306  54.1243
  42   307  47.873
  42   308  47.6645
  42   309  48.0379
  42   310  53.9575
  42   311  52.0124
  42   312  52.3178
  42   313  50.812
  42   314  50.6801
  42   315  48.8847
  42   316  54.466
  42   317  55.2733
  42   318  53.5379
  42   319  53.6373
  42   320  53.7685
  42   321  52.6192
  42   322  51.3322
  42   323  53.6332
  42   324  55.4433
  42   325  55.7109
  42   326  52.678
  42   327  52.5188
  42   328  53.3485
  42   329  53.18
  42   330  52.1418
  42   331  51.3733
  42   332  49.197
  42   333  51.2815
  42   334  50.3124
  42   335  51.3491
  42   336  51.9296
  42   337  48.8671
  42   338  52.1523
  42   339  51.187
  42   340  52.1829
  42   341  50.2515
  42   342  51.7331
  42   343  48.4143
  42   344  48.1912
  42   345  47.0611
  42   346  51.1093
  42   347  50.8226
  42   348  51.5613
  42   349  48.863
  42   350  46.6232
  42   351  49.0067
  42   352  46.9607
  42   353  43.3762
  42   354  44.0522
  42   355  49.4782
  42   356  43.0722
  42   357  49.7181
  42   358  53.9706
  42   359  56.6475
  42   360  53.2984
  42   361  50.4541
  42   362  54.4098
  42   363  50.9767
  42   364  51.746
  42   365  49.7235
  42   366  45.2436
  42   367  52.9483
  42   368  50.6927
  42   369  45.3391
  42   370  50.9209
  42   371  47.5236
  42   372  46.7819
  42   373  46.3106
  42   374  46.3617
  42   375  45.7873
  42   376  47.1354
  42   377  49.5187
  42   378  45.633
  42   379  47.1824
  42   380  44.2771
  42   381  48.4496
  42   382  48.5297
  42   383  46.9603
  42   384  45.7555
  42   385  44.8961
  42   386  49.7266
  42   387  44.7494
  42   388  51.1758
  42   389  41.3067
  42   390  46.8131
  42   391  49.2854
  42   392  49.8373
  42   393  46.9158
  42   394  46.343
  42   395  43.1585
  42   396  40.4926
  42   397  47.364
  42   398  44.1732
  42   399  45.1668
  42   400  44.2752
  42   401  45.4198
  42   402  44.3067
  42   403  49.1871
  42   404  42.793
  42   405  50.6772
  42   406  44.4344
  42   407  53.066
  42   408  49.0944
  42   409  50.8303
  42   410  46.5571
  42   411  53.2698
  42   412  52.0469
  42   413  52.0812
  42   414  53.1973
  42   415  59.3873
  42   416  51.0313
  42   417  58.943
  42   418  54.2335
  42   419  56.0552
  42   420  53.4998
  42   421  50.3265
  42   422  50.5066
  42   423  51.6172
  42   424  56.031
  42   425  51.3457
  42   426  53.36
  42   427  51.4212
  42   428  52.6877
  42   429  52.9142
  42   430  51.2999
  42   431  52.8943
  42   432  48.7073
  42   433  52.3335
  42   434  44.605
  42   435  50.7842
  42   436  43.5659
  42   437  46.0889
  42   438  52.0239
  42   439  34.2598
  42   440  49.181
  42   441  37.6277
  42   442  46.4848
  42   443  18.5388
  42   444  46.6576
  42   445  -99999
  42   446  -99999
  42   447  -99999
  42   448  -99999
  42   449  -99999
  42   450  -99999
  42   451  -99999
  42   452  -99999
  42   453  -99999
  42   454  -99999
  42   455  -99999
  43    18  -99999
  43    19  -99999
  43    20  -99999
  43    21  -99999
  43    22  -99999
  43    23  -99999
  43    24  -99999
  43    25  -99999
  43    26  -99999
  43    27  -99999
  43    28  -99999
  43    29  -99999
  43    30  -99999
  43    31  -99999
  43    32  -99999
  43    33  -99999
  43    34  -99999
  43    35  -99999
  43    36  -99999
  43    37  -99999
  43    38  -99999
  43    39  -99999
  43    40  -99999
  43    41  -99999
  43    42  -99999
  43    43  -99999
  43    44  -99999
  43    45  -99999
  43    46  -99999
  43    47  0
  43    48  0
  43    49  0
  43    50  0
  43    51  0
  43    52  0
  43    53  0
  43    54  0
  43    55  0
  43    56  0
  43    57  0
  43    58  0
  43    59  0
  43    60  0
  43    61  0
  43    62  0
  43    63  0
  43    64  0
  43    65  0
  43    66  23.9062
  43    67  49.0037
  43    68  48.9072
  43    69  53.3423
  43    70  37.4386
  43    71  47.8246
  43    72  51.8211
  43    73  45.1938
  43    74  53.2489
  43    75  49.0171
  43    76  49.112
  43    77  49.3355
  43    78  56.4216
  43    79  50.8414
  43    80  48.4513
  43    81  51.1491
  43    82  53.6692
  43    83  47.7875
  43    84  53.1898
  43    85  50.1925
  43    86  53.0498
  43    87  51.0936
  43    88  50.4106
  43    89  45.5303
  43    90  50.6364
  43    91  48.3543
  43    92  47.3165
  43    93  49.1628
  43    94  48.9213
  43    95  46.403
  43    96  43.447
  43    97  42.0242
  43    98  49.7502
  43    99  48.4724
  43   100  42.82
  43   101  45.4333
  43   102  43.8764
  43   103  42.2212
  43   104  51.4352
  43   105  48.5907
  43   106  51.0167
  43   107  46.5851
  43   108  42.1184
  43   109  45.6149
  43   110  48.6873
  43   111  49.5236
  43   112  48.1908
  43   113  45.9825
  43   114  45.31
  43   115  45.4287
  43   116  47.9699
  43   117  41.7338
  43   118  46.5679
  43   119  48.625
  43   120  44.1749
  43   121  41.6464
  43   122  41.9394
  43   123  47.4616
  43   124  40.6134
  43   125  45.5658
  43   126  43.2563
  43   127  41.2082
  43   128  39.5241
  43   129  43.4038
  43   130  43.9704
  43   131  47.3134
  43   132  42.1753
  43   133  42.9202
  43   134  38.9325
  43   135  39.0226
  43   136  38.5403
  43   137  46.7584
  43   138  39.5409
  43   139  46.301
  43   140  39.0873
  43   141  40.1014
  43   142  38.1167
  43   143  40.1331
  43   144  45.3005
  43   145  40.4882
  43   146  37.9568
  43   147  35.2207
  43   148  47.0666
  43   149  47.8747
  43   150  36.7464
  43   151  47.8068
  43   152  49.138
  43   153  44.6572
  43   154  46.4285
  43   155  48.3066
  43   156  50.8509
  43   157  50.0016
  43   158  43.5859
  43   159  46.3583
  43   160  47.9435
  43   161  47.9599
  43   162  51.421
  43   163  52.2362
  43   164  49.6463
  43   165  41.6488
  43   166  52.3
  43   167  52.1392
  43   168  54.3968
  43   169  50.6873
  43   170  54.9931
  43   171  53.0291
  43   172  51.0527
  43   173  49.6859
  43   174  50.6675
  43   175  49.3467
  43   176  48.9152
  43   177  50.7653
  43   178  52.7147
  43   179  48.1734
  43   180  53.4631
  43   181  53.1314
  43   182  52.3201
  43   183  48.207
  43   184  49.5077
  43   185  50.8808
  43   186  52.8298
  43   187  47.5784
  43   188  50.8551
  43   189  52.8431
  43   190  51.1949
  43   191  44.3172
  43   192  50.2657
  43   193  53.4815
  43   194  50.9685
  43   195  48.1403
  43   196  50.3221
  43   197  51.2082
  43   198  49.1261
  43   199  51.2738
  43   200  52.7807
  43   201  50.8285
  43   202  50.5313
  43   203  51.6542
  43   204  51.6609
  43   205  46.1941
  43   206  53.7195
  43   207  55.1815
  43   208  50.36
  43   209  48.8226
  43   210  48.1241
  43   211  51.9343
  43   212  47.4079
  43   213  51.414
  43   214  52.7236
  43   215  52.1855
  43   216  51.0782
  43   217  49.8438
  43   218  48.4244
  43   219  49.2157
  43   220  48.2362
  43   221  49.7554
  43   222  44.2001
  43   223  50.5462
  43   224  45.5552
  43   225  46.8437
  43   226  52.6172
  43   227  45.7424
  43   228  47.9768
  43   229  55.1559
  43   230  48.212
  43   231  49.7887
  43   232  48.3789
  43   233  47.0879
  43   234  53.0471
  43   235  49.5068
  43   236  52.1727
  43   237  46.6721
  43   238  53.3581
  43   239  51.3876
  43   240  55.8706
  43   241  50.6769
  43   242  54.2279
  43   243  53.1996
  43   244  56.0893
  43   245  54.2342
  43   246  50.6721
  43   247  51.222
  43   248  49.5893
  43   249  49.4273
  43   250  46.835
  43   251  52.9517
  43   252  48.7006
  43   253  55.6163
  43   254  52.8983
  43   255  52.04
  43   256  50.6112
  43   257  48.5745
  43   258  54.4463
  43   259  52.7346
  43   260  59.3975
  43   261  58.1064
  43   262  56.008
  43   263  56.4825
  43   264  51.7019
  43   265  48.1776
  43   266  53.6174
  43   267  52.1963
  43   268  54.4179
  43   269  56.139
  43   270  47.8818
  43   271  45.8699
  43   272  55.8874
  43   273  59.4346
  43   274  49.9232
  43   275  51.3973
  43   276  53.213
  43   277  57.2721
  43   278  48.4311
  43   279  55.6293
  43   280  53.0068
  43   281  52.8831
  43   282  47.2264
  43   283  52.6118
  43   284  54.3823
  43   285  52.9898
  43   286  53.3085
  43   287  54.4745
  43   288  53.3752
  43   289  50.3333
  43   290  51.7944
  43   291  49.4062
  43   292  53.0158
  43   293  57.1971
  43   294  46.8536
  43   295  49.7851
  43   296  53.1882
  43   297  51.9301
  43   298  47.6385
  43   299  49.2733
  43   300  50.6548
  43   301  51.1336
  43   302  41.7389
  43   303  45.7911
  43   304  51.7634
  43   305  53.7283
  43   306  53.3223
  43   307  51.008
  43   308  49.7976
  43   309  52.5891
  43   310  55.182
  43   311  55.3304
  43   312  51.2182
  43   313  49.0172
  43   314  51.6625
  43   315  50.1791
  43   316  52.9723
  43   317  56.2605
  43   318  52.784
  43   319  53.5224
  43   320  52.6895
  43   321  53.6975
  43   322  52.3287
  43   323  50.571
  43   324  54.2878
  43   325  53.9265
  43   326  52.2087
  43   327  51.271
  43   328  53.6558
  43   329  52.5449
  43   330  51.0857
  43   331  50.7377
  43   332  48.774
  43   333  50.1029
  43   334  52.1646
  43   335  51.9492
  43   336  52.5618
  43   337  47.6985
  43   338  51.4203
  43   339  50.851
  43   340  50.0041
  43   341  52.8028
  43   342  48.3921
  43   343  48.4908
  43   344  47.4304
  43   345  48.8547
  43   346  48.1196
  43   347  49.0645
  43   348  48.2892
  43   349  49.1457
  43   350  47.6432
  43   351  47.0526
  43   352  47.2388
  43   353  45.6521
  43   354  46.4301
  43   355  40.2907
  43   356  40.3686
  43   357  42.5239
  43   358  49.0968
  43   359  50.032
  43   360  45.2582
  43   361  49.017
  43   362  52.0312
  43   363  46.7568
  43   364  51.2977
  43   365  47.7468
  43   366  47.3184
  43   367  53.3551
  43   368  48.9587
  43   369  45.7305
  43   370  49.187
  43   371  48.5515
  43   372  45.4234
  43   373  46.2604
  43   374  46.6455
  43   375  45.1668
  43   376  47.2345
  43   377  49.3184
  43   378  47.7004
  43   379  49.8006
  43   380  46.9462
  43   381  48.1491
  43   382  48.0291
  43   383  47.7801
  43   384  48.525
  43   385  48.9208
  43   386  50.2357
  43   387  47.0142
  43   388  52.7867
  43   389  44.7617
  43   390  50.9812
  43   391  47.6823
  43   392  51.9684
  43   393  47.9226
  43   394  47.2174
  43   395  45.1014
  43   396  44.4392
  43   397  47.1607
  43   398  45.258
  43   399  47.1382
  43   400  44.1129
  43   401  45.2622
  43   402  46.0221
  43   403  47.6371
  43   404  42.5224
  43   405  49.8428
  43   406  46.1262
  43   407  53.4965
  43   408  50.8775
  43   409  48.6207
  43   410  44.299
  43   411  47.3088
  43   412  46.6614
  43   413  52.6492
  43   414  54.2539
  43   415  57.8742
  43   416  47.6171
  43   417  61.3732
  43   418  55.5553
  43   419  54.8386
  43   420  52.5914
  43   421  50.1455
  43   422  52.3572
  43   423  49.2702
  43   424  53.0819
  43   425  51.3442
  43   426  56.1738
  43   427  50.9402
  43   428  51.7782
  43   429  53.5366
  43   430  52.452
  43   431  52.8811
  43   432  49.4465
  43   433  51.0219
  43   434  48.1962
  43   435  50.9058
  43   436  42.7649
  43   437  45.1042
  43   438  50.8305
  43   439  27.2806
  43   440  48.3515
  43   441  32.0862
  43   442  43.9398
  43   443  27.7948
  43   444  44.6625
  43   445  -99999
  43   446  -99999
  43   447  -99999
  43   448  -99999
  43   449  -99999
  43   450  -99999
  43   451  -99999
  43   452  -99999
  43   453  -99999
  43   454  -99999
  43   455  -99999
  44    18  -99999
  44    19  -99999
  44    20  -99999
  44    21  -99999
  44    22  -99999
  44    23  -99999
  44    24  -99999
  44    25  -99999
  44    26  -99999
  44    27  -99999
  44    28  -99999
  44    29  -99999
  44    30  -99999
  44    31  -99999
  44    32  -99999
  44    33  -99999
  44    34  -99999
  44    35  -99999
  44    36  -99999
  44    37  -99999
  44    38  -99999
  44    39  -99999
  44    40  -99999
  44    41  -99999
  44    42  -99999
  44    43  -99999
  44    44  -99999
  44    45  -99999
  44    46  -99999
  44    47  0
  44    48  0
  44    49  0
  44    50  0
  44    51  0
  44    52  0
  44    53  0
  44    54  0
  44    55  0
  44    56  0
  44    57  0
  44    58  0
  44    59  0
  44    60  0
  44    61  0
  44    62  0
  44    63  0
  44    64  0
  44    65  0
  44    66  17.9683
  44    67  46.0791
  44    68  48.3414
  44    69  58.3684
  44    70  25.2973
  44    71  50.6627
  44    72  52.8799
  44    73  47.2229
  44    74  52.3663
  44    75  47.4416
  44    76  49.1753
  44    77  50.7887
  44    78  54.3788
  44    79  50.25
  44    80  49.2931
  44    81  51.109
  44    82  53.3111
  44    83  48.4003
  44    84  55.244
  44    85  51.208
  44    86  55.424
  44    87  53.0941
  44    88  50.9981
  44    89  47.9377
  44    90  52.5672
  44    91  49.3459
  44    92  48.5223
  44    93  52.1881
  44    94  50.956
  44    95  47.8681
  44    96  45.4201
  44    97  43.1781
  44    98  52.1624
  44    99  50.4794
  44   100  43.9603
  44   101  47.9543
  44   102  46.8688
  44   103  49.2866
  44   104  54.4244
  44   105  46.7437
  44   106  50.4165
  44   107  47.9741
  44   108  44.3475
  44   109  46.6468
  44   110  50.3977
  44   111  49.415
  44   112  46.715
  44   113  46.8351
  44   114  49.3503
  44   115  49.2491
  44   116  51.1515
  44   117  43.4372
  44   118  45.6198
  44   119  50.4603
  44   120  44.8248
  44   121  46.1618
  44   122  46.3836
  44   123  48.5804
  44   124  41.319
  44   125  43.6798
  44   126  43.8945
  44   127  45.5442
  44   128  42.2138
  44   129  40.0967
  44   130  45.11
  44   131  43.2226
  44   132  44.9337
  44   133  39.4842
  44   134  38.7832
  44   135  36.7765
  44   136  40.0103
  44   137  46.2094
  44   138  37.7901
  44   139  42.9127
  44   140  38.9047
  44   141  42.6066
  44   142  41.6709
  44   143  38.1624
  44   144  47.0885
  44   145  38.7236
  44   146  39.9226
  44   147  46.244
  44   148  42.5122
  44   149  39.6265
  44   150  36.0185
  44   151  34.222
  44   152  44.8067
  44   153  34.5316
  44   154  40.5985
  44   155  46.2088
  44   156  47.5218
  44   157  45.4432
  44   158  46.8986
  44   159  45.8875
  44   160  47.4163
  44   161  48.4273
  44   162  54.2068
  44   163  54.8451
  44   164  51.1368
  44   165  40.9624
  44   166  53.5256
  44   167  51.6699
  44   168  53.5985
  44   169  48.4903
  44   170  53.827
  44   171  47.4034
  44   172  49.983
  44   173  49.9329
  44   174  52.3423
  44   175  49.8823
  44   176  49.8363
  44   177  52.1608
  44   178  49.8398
  44   179  46.375
  44   180  51.1375
  44   181  53.1852
  44   182  48.836
  44   183  46.5349
  44   184  51.0682
  44   185  50.1379
  44   186  50.8377
  44   187  48.3984
  44   188  50.055
  44   189  50.8753
  44   190  51.2495
  44   191  45.1426
  44   192  49.8509
  44   193  54.5558
  44   194  51.0449
  44   195  49.2697
  44   196  50.3195
  44   197  49.545
  44   198  48.7072
  44   199  50.4282
  44   200  53.2204
  44   201  50.636
  44   202  50.7031
  44   203  50.995
  44   204  50.8728
  44   205  46.2741
  44   206  53.9085
  44   207  52.1014
  44   208  48.4279
  44   209  46.2489
  44   210  46.8063
  44   211  48.7986
  44   212  47.582
  44   213  51.2914
  44   214  51.1822
  44   215  52.1422
  44   216  51.8016
  44   217  50.6985
  44   218  45.9001
  44   219  49.2062
  44   220  49.526
  44   221  49.421
  44   222  42.7479
  44   223  48.7
  44   224  47.6307
  44   225  48.3158
  44   226  55.0147
  44   227  47.0542
  44   228  48.7215
  44   229  52.4097
  44   230  51.896
  44   231  51.6819
  44   232  46.3084
  44   233  49.734
  44   234  51.9958
  44   235  50.1187
  44   236  51.8951
  44   237  48.9161
  44   238  54.9738
  44   239  50.1689
  44   240  52.9138
  44   241  52.9876
  44   242  54.1089
  44   243  51.5599
  44   244  50.5829
  44   245  56.0554
  44   246  50.8285
  44   247  50.7206
  44   248  48.2579
  44   249  46.7607
  44   250  43.6603
  44   251  48.8312
  44   252  47.7659
  44   253  50.9761
  44   254  52.3503
  44   255  45.6431
  44   256  47.792
  44   257  48.5528
  44   258  57.6412
  44   259  54.1637
  44   260  57.3171
  44   261  49.944
  44   262  54.6969
  44   263  55.4708
  44   264  52.5978
  44   265  47.0162
  44   266  56.2129
  44   267  50.9977
  44   268  52.8225
  44   269  48.6276
  44   270  49.6083
  44   271  50.1782
  44   272  55.509
  44   273  56.9269
  44   274  47.7865
  44   275  51.9708
  44   276  49.6512
  44   277  56.8532
  44   278  46.7334
  44   279  55.8377
  44   280  53.2677
  44   281  50.1738
  44   282  47.7074
  44   283  52.6762
  44   284  50.269
  44   285  49.3989
  44   286  48.4515
  44   287  52.8738
  44   288  52.5972
  44   289  48.2919
  44   290  51.8039
  44   291  48.9705
  44   292  51.1778
  44   293  49.7865
  44   294  47.1594
  44   295  49.1119
  44   296  52.8853
  44   297  52.8964
  44   298  47.1395
  44   299  46.1293
  44   300  44.6282
  44   301  53.3514
  44   302  43.1548
  44   303  46.7763
  44   304  49.2245
  44   305  48.2711
  44   306  48.35
  44   307  43.6137
  44   308  47.3911
  44   309  52.8893
  44   310  55.317
  44   311  54.9313
  44   312  49.1178
  44   313  49.6717
  44   314  50.7087
  44   315  51.7191
  44   316  52.3726
  44   317  53.8143
  44   318  51.4539
  44   319  52.6188
  44   320  52.4942
  44   321  52.7021
  44   322  54.4698
  44   323  51.1175
  44   324  54.2333
  44   325  51.1172
  44   326  50.7051
  44   327  48.6673
  44   328  52.8509
  44   329  51.2906
  44   330  50.6305
  44   331  50.3469
  44   332  49.803
  44   333  49.2358
  44   334  52.1474
  44   335  49.9266
  44   336  52.2318
  44   337  49.9438
  44   338  51.8953
  44   339  51.0673
  44   340  51.0881
  44   341  53.5789
  44   342  47.0452
  44   343  50.4905
  44   344  50.0384
  44   345  54.186
  44   346  47.5694
  44   347  51.8363
  44   348  48.5216
  44   349  50.0964
  44   350  46.8083
  44   351  45.5814
  44   352  47.0532
  44   353  43.0235
  44   354  46.4376
  44   355  40.9709
  44   356  43.0344
  44   357  42.6161
  44   358  53.139
  44   359  51.1717
  44   360  47.6769
  44   361  48.6956
  44   362  52.1722
  44   363  46.0731
  44   364  51.6047
  44   365  47.9135
  44   366  50.0825
  44   367  52.4632
  44   368  48.3599
  44   369  47.8678
  44   370  49.8247
  44   371  50.968
  44   372  46.2848
  44   373  46.466
  44   374  49.849
  44   375  45.4941
  44   376  46.7578
  44   377  49.8204
  44   378  51.6769
  44   379  48.7354
  44   380  48.1482
  44   381  47.7915
  44   382  44.89
  44   383  48.1589
  44   384  48.7979
  44   385  48.8507
  44   386  49.8013
  44   387  45.4707
  44   388  51.7606
  44   389  47.3164
  44   390  51.6089
  44   391  49.1252
  44   392  51.4687
  44   393  50.0293
  44   394  47.2786
  44   395  44.7815
  44   396  45.1132
  44   397  47.377
  44   398  45.6018
  44   399  47.1733
  44   400  41.4366
  44   401  46.1052
  44   402  46.3431
  44   403  46.9938
  44   404  43.046
  44   405  49.4088
  44   406  46.8459
  44   407  51.1636
  44   408  51.779
  44   409  50.5957
  44   410  46.8689
  44   411  42.6681
  44   412  47.0694
  44   413  48.5817
  44   414  51.5675
  44   415  54.9594
  44   416  49.1788
  44   417  59.0694
  44   418  61.4431
  44   419  55.5424
  44   420  53.7054
  44   421  50.618
  44   422  55.2112
  44   423  47.6489
  44   424  49.466
  44   425  51.1922
  44   426  56.3256
  44   427  51.2053
  44   428  49.4683
  44   429  52.638
  44   430  50.7095
  44   431  51.2769
  44   432  47.5393
  44   433  49.9594
  44   434  47.338
  44   435  49.3502
  44   436  43.6443
  44   437  45.2626
  44   438  51.1283
  44   439  36.1152
  44   440  50.0035
  44   441  30.8813
  44   442  49.6536
  44   443  25.8383
  44   444  48.5739
  44   445  24.0966
  44   446  -99999
  44   447  -99999
  44   448  -99999
  44   449  -99999
  44   450  -99999
  44   451  -99999
  44   452  -99999
  44   453  -99999
  44   454  -99999
  44   455  -99999
  45    18  -99999
  45    19  -99999
  45    20  -99999
  45    21  -99999
  45    22  -99999
  45    23  -99999
  45    24  -99999
  45    25  -99999
  45    26  -99999
  45    27  -99999
  45    28  -99999
  45    29  -99999
  45    30  -99999
  45    31  -99999
  45    32  -99999
  45    33  -99999
  45    34  -99999
  45    35  -99999
  45    36  -99999
  45    37  -99999
  45    38  -99999
  45    39  -99999
  45    40  -99999
  45    41  -99999
  45    42  -99999
  45    43  -99999
  45    44  -99999
  45    45  -99999
  45    46  -99999
  45    47  0
  45    48  0
  45    49  0
  45    50  0
  45    51  0
  45    52  0
  45    53  0
  45    54  0
  45    55  0
  45    56  0
  45    57  0
  45    58  0
  45    59  0
  45    60  0
  45    61  0
  45    62  0
  45    63  0
  45    64  0
  45    65  0
  45    66  41.6471
  45    67  49.0988
  45    68  0
  45    69  58.1866
  45    70  31.8068
  45    71  52.3627
  45    72  47.9866
  45    73  47.5339
  45    74  50.9127
  45    75  48.9726
  45    76  54.2855
  45    77  50.9644
  45    78  54.6796
  45    79  51.0391
  45    80  50.5682
  45    81  49.2795
  45    82  52.6461
  45    83  48.0185
  45    84  54.0689
  45    85  51.3809
  45    86  55.3614
  45    87  55.1808
  45    88  50.5508
  45    89  49.8503
  45    90  51.9023
  45    91  47.2191
  45    92  49.8341
  45    93  50.7831
  45    94  50.5498
  45    95  47.3494
  45    96  44.5531
  45    97  42.7425
  45    98  49.7485
  45    99  48.6887
  45   100  42.8382
  45   101  45.6548
  45   102  45.5224
  45   103  47.107
  45   104  50.4269
  45   105  43.1265
  45   106  47.1887
  45   107  50.934
  45   108  47.7336
  45   109  43.7851
  45   110  48.9535
  45   111  47.0996
  45   112  42.407
  45   113  45.313
  45   114  48.2
  45   115  49.1711
  45   116  47.6416
  45   117  43.01
  45   118  44.854
  45   119  49.0845
  45   120  44.1095
  45   121  45.5663
  45   122  48.241
  45   123  47.8515
  45   124  43.3987
  45   125  43.4661
  45   126  43.7753
  45   127  44.841
  45   128  46.6244
  45   129  42.3982
  45   130  45.0123
  45   131  41.4955
  45   132  47.3425
  45   133  41.1821
  45   134  45.0859
  45   135  43.1354
  45   136  43.0477
  45   137  49.1806
  45   138  42.2605
  45   139  46.6591
  45   140  47.1216
  45   141  44.5393
  45   142  47.7999
  45   143  37.4026
  45   144  51.0262
  45   145  42.6346
  45   146  54.6673
  45   147  51.0793
  45   148  46.7258
  45   149  48.8781
  45   150  42.6393
  45   151  39.3983
  45   152  47.6812
  45   153  35.2385
  45   154  35.2513
  45   155  40.7889
  45   156  47.4378
  45   157  37.8454
  45   158  45.6967
  45   159  45.9667
  45   160  44.0165
  45   161  44.6722
  45   162  51.2564
  45   163  49.1679
  45   164  51.6923
  45   165  38.9436
  45   166  51.2077
  45   167  51.147
  45   168  52.0455
  45   169  46.3642
  45   170  49.058
  45   171  42.0472
  45   172  48.659
  45   173  48.1143
  45   174  50.9817
  45   175  49.4942
  45   176  47.8596
  45   177  50.3531
  45   178  46.6476
  45   179  43.6507
  45   180  47.9823
  45   181  52.4399
  45   182  47.5971
  45   183  47.0123
  45   184  50.9582
  45   185  47.4531
  45   186  49.5431
  45   187  49.2106
  45   188  50.1884
  45   189  48.513
  45   190  51.0129
  45   191  45.2354
  45   192  47.078
  45   193  52.5828
  45   194  49.8827
  45   195  49.3856
  45   196  50.922
  45   197  47.1705
  45   198  47.5083
  45   199  48.9349
  45   200  52.2365
  45   201  49.6276
  45   202  50.825
  45   203  48.1454
  45   204  47.2589
  45   205  46.1472
  45   206  52.0022
  45   207  49.744
  45   208  45.7114
  45   209  45.7558
  45   210  47.3969
  45   211  49.3223
  45   212  49.1182
  45   213  51.5464
  45   214  51.4017
  45   215  53.2345
  45   216  51.5182
  45   217  50.8815
  45   218  46.2302
  45   219  49.8466
  45   220  51.0051
  45   221  46.4534
  45   222  42.1259
  45   223  46.7899
  45   224  49.8964
  45   225  47.3689
  45   226  49.3825
  45   227  49.5173
  45   228  53.6427
  45   229  53.6628
  45   230  54.7706
  45   231  50.4388
  45   232  49.1636
  45   233  52.085
  45   234  52.3558
  45   235  48.7672
  45   236  48.7964
  45   237  50.2823
  45   238  53.7053
  45   239  49.7787
  45   240  48.8007
  45   241  51.1474
  45   242  53.5834
  45   243  50.0554
  45   244  48.9866
  45   245  55.8546
  45   246  51.1911
  45   247  51.7019
  45   248  47.5542
  45   249  48.1699
  45   250  44.806
  45   251  47.1117
  45   252  48.9715
  45   253  49.1447
  45   254  52.0449
  45   255  46.2128
  45   256  49.4636
  45   257  47.2764
  45   258  57.2049
  45   259  55.7258
  45   260  52.3144
  45   261  45.3754
  45   262  52.473
  45   263  55.416
  45   264  51.8091
  45   265  50.6346
  45   266  58.4964
  45   267  54.7765
  45   268  53.949
  45   269  48.4331
  45   270  49.5209
  45   271  51.0168
  45   272  53.5029
  45   273  53.8442
  45   274  48.1792
  45   275  52.1439
  45   276  49.9007
  45   277  58.1107
  45   278  47.1191
  45   279  57.5284
  45   280  51.2042
  45   281  49.6588
  45   282  49.1816
  45   283  53.3338
  45   284  52.5936
  45   285  48.9016
  45   286  48.6002
  45   287  52.6924
  45   288  52.6578
  45   289  50.6056
  45   290  51.1583
  45   291  47.5723
  45   292  50.742
  45   293  52.4691
  45   294  53.1244
  45   295  48.8519
  45   296  49.1979
  45   297  52.0603
  45   298  48.8334
  45   299  43.9878
  45   300  43.6481
  45   301  52.1254
  45   302  47.8101
  45   303  50.6098
  45   304  47.8077
  45   305  45.9489
  45   306  48.2013
  45   307  40.3069
  45   308  45.2374
  45   309  51.2759
  45   310  54.156
  45   311  51.2182
  45   312  47.4043
  45   313  48.41
  45   314  50.5604
  45   315  51.8111
  45   316  52.2783
  45   317  51.5455
  45   318  51.3547
  45   319  51.5514
  45   320  53.3192
  45   321  51.8949
  45   322  52.767
  45   323  51.323
  45   324  51.6805
  45   325  51.9141
  45   326  49.2299
  45   327  48.4819
  45   328  52.2603
  45   329  51.3889
  45   330  51.5879
  45   331  49.4443
  45   332  49.4308
  45   333  49.2822
  45   334  49.6342
  45   335  46.9834
  45   336  49.0374
  45   337  51.2024
  45   338  49.6099
  45   339  47.4383
  45   340  49.0673
  45   341  52.1734
  45   342  46.1946
  45   343  49.4437
  45   344  50.9214
  45   345  52.726
  45   346  46.9134
  45   347  54.1736
  45   348  49.8084
  45   349  49.469
  45   350  47.002
  45   351  45.6519
  45   352  49.6782
  45   353  47.4302
  45   354  45.6176
  45   355  41.749
  45   356  42.0322
  45   357  41.7997
  45   358  50.1798
  45   359  47.6066
  45   360  50.063
  45   361  49.556
  45   362  47.4125
  45   363  44.1621
  45   364  48.4805
  45   365  45.807
  45   366  47.0866
  45   367  49.5897
  45   368  47.6415
  45   369  45.0107
  45   370  48.714
  45   371  49.3362
  45   372  46.2595
  45   373  45.1391
  45   374  50.0334
  45   375  44.6783
  45   376  49.0607
  45   377  47.7781
  45   378  49.4935
  45   379  46.6588
  45   380  49.1659
  45   381  49.2948
  45   382  46.639
  45   383  51.0584
  45   384  49.324
  45   385  49.8475
  45   386  50.0962
  45   387  45.7617
  45   388  49.44
  45   389  51.8626
  45   390  50.9982
  45   391  51.5235
  45   392  50.4487
  45   393  50.0137
  45   394  50.8602
  45   395  48.8042
  45   396  46.2986
  45   397  49.1128
  45   398  46.7525
  45   399  47.8442
  45   400  40.6967
  45   401  47.9315
  45   402  46.0611
  45   403  47.5105
  45   404  44.1084
  45   405  49.622
  45   406  48.2025
  45   407  49.2601
  45   408  46.2845
  45   409  51.6688
  45   410  53.776
  45   411  52.2808
  45   412  51.2459
  45   413  48.2905
  45   414  48.4997
  45   415  52.2617
  45   416  51.2642
  45   417  54.6497
  45   418  60.7939
  45   419  55.45
  45   420  54.07
  45   421  48.7149
  45   422  56.0513
  45   423  49.3863
  45   424  50.2506
  45   425  51.9892
  45   426  53.9959
  45   427  51.6019
  45   428  49.976
  45   429  52.7984
  45   430  50.5439
  45   431  52.9203
  45   432  49.6252
  45   433  49.7607
  45   434  49.6871
  45   435  48.311
  45   436  42.7976
  45   437  43.6337
  45   438  48.7607
  45   439  33.6144
  45   440  45.2046
  45   441  20.4949
  45   442  49.8275
  45   443  25.2089
  45   444  47.4101
  45   445  33.8
  45   446  -99999
  45   447  -99999
  45   448  -99999
  45   449  -99999
  45   450  -99999
  45   451  -99999
  45   452  -99999
  45   453  -99999
  45   454  -99999
  45   455  -99999
  46    18  -99999
  46    19  -99999
  46    20  -99999
  46    21  -99999
  46    22  -99999
  46    23  -99999
  46    24  -99999
  46    25  -99999
  46    26  -99999
  46    27  -99999
  46    28  -99999
  46    29  -99999
  46    30  -99999
  46    31  -99999
  46    32  -99999
  46    33  -99999
  46    34  -99999
  46    35  -99999
  46    36  -99999
  46    37  -99999
  46    38  -99999
  46    39  -99999
  46    40  -99999
  46    41  -99999
  46    42  -99999
  46    43  -99999
  46    44  -99999
  46    45  -99999
  46    46  -99999
  46    47  0
  46    48  0
  46    49  0
  46    50  0
  46    51  0
  46    52  0
  46    53  0
  46    54  0
  46    55  0
  46    56  0
  46    57  0
  46    58  0
  46    59  0
  46    60  0
  46    61  0
  46    62  0
  46    63  0
  46    64  0
  46    65  0
  46    66  48.185
  46    67  50.1108
  46    68  0
  46    69  54.6287
  46    70  43.9364
  46    71  50.0687
  46    72  41.3668
  46    73  45.3331
  46    74  49.5215
  46    75  54.2068
  46    76  53.9219
  46    77  50.525
  46    78  57.7227
  46    79  49.129
  46    80  48.2153
  46    81  47.056
  46    82  53.0973
  46    83  50.8799
  46    84  51.472
  46    85  49.2853
  46    86  53.0869
  46    87  54.0383
  46    88  50.5143
  46    89  51.6453
  46    90  49.9849
  46    91  50.2678
  46    92  52.6214
  46    93  49.5219
  46    94  49.8604
  46    95  47.1656
  46    96  47.6879
  46    97  46.7089
  46    98  49.0159
  46    99  47.8925
  46   100  44.9969
  46   101  44.6005
  46   102  48.1706
  46   103  46.732
  46   104  49.1417
  46   105  45.1496
  46   106  47.5633
  46   107  51.8552
  46   108  48.1516
  46   109  43.75
  46   110  49.1724
  46   111  49.0682
  46   112  42.098
  46   113  45.9173
  46   114  48.6594
  46   115  48.5579
  46   116  49.9931
  46   117  45.5518
  46   118  47.3995
  46   119  45.9407
  46   120  48.7766
  46   121  48.3715
  46   122  49.1262
  46   123  48.6226
  46   124  48.0743
  46   125  47.1405
  46   126  50.3939
  46   127  46.1767
  46   128  50.2832
  46   129  42.6163
  46   130  42.7694
  46   131  41.1591
  46   132  49.7077
  46   133  43.7224
  46   134  38.5285
  46   135  39.6982
  46   136  40.6766
  46   137  44.6474
  46   138  39.7744
  46   139  44.0705
  46   140  46.7761
  46   141  33.6352
  46   142  40.0341
  46   143  30.7523
  46   144  47.6593
  46   145  36.0337
  46   146  39.662
  46   147  47.0733
  46   148  40.1964
  46   149  43.2092
  46   150  42.8612
  46   151  37.5425
  46   152  41.5012
  46   153  37.6402
  46   154  36.8382
  46   155  37.7298
  46   156  41.6747
  46   157  38.2785
  46   158  44.0153
  46   159  40.5352
  46   160  40.5386
  46   161  44.1768
  46   162  50.2972
  46   163  48.5007
  46   164  49.9647
  46   165  42.3676
  46   166  45.3533
  46   167  47.5844
  46   168  50.8352
  46   169  50.5655
  46   170  46.8557
  46   171  44.2789
  46   172  49.6436
  46   173  50.0044
  46   174  50.5315
  46   175  47.4141
  46   176  47.3836
  46   177  48.6105
  46   178  46.412
  46   179  46.8002
  46   180  47.7594
  46   181  52.0931
  46   182  48.1903
  46   183  50.0963
  46   184  48.9447
  46   185  47.4443
  46   186  49.703
  46   187  50.93
  46   188  49.6757
  46   189  49.9963
  46   190  50.7506
  46   191  45.4873
  46   192  46.8665
  46   193  50.3892
  46   194  48.0584
  46   195  49.4062
  46   196  51.1329
  46   197  48.1224
  46   198  48.3223
  46   199  48.8853
  46   200  51.9778
  46   201  51.6033
  46   202  51.3774
  46   203  48.954
  46   204  48.0517
  46   205  49.3484
  46   206  51.0876
  46   207  49.9997
  46   208  46.5187
  46   209  47.6842
  46   210  50.2641
  46   211  48.9656
  46   212  49.5554
  46   213  54.0946
  46   214  51.7343
  46   215  53.1303
  46   216  52.5397
  46   217  51.5665
  46   218  48.4587
  46   219  48.8935
  46   220  49.7528
  46   221  46.383
  46   222  44.3469
  46   223  48.6846
  46   224  52.0991
  46   225  48.3251
  46   226  49.3995
  46   227  49.8295
  46   228  56.5644
  46   229  53.3339
  46   230  54.3162
  46   231  47.8645
  46   232  48.4538
  46   233  48.528
  46   234  51.8156
  46   235  47.2583
  46   236  47.5919
  46   237  50.7619
  46   238  53.3469
  46   239  52.5641
  46   240  52.8818
  46   241  52.0953
  46   242  55.9507
  46   243  52.0748
  46   244  50.3622
  46   245  55.6283
  46   246  53.5154
  46   247  53.1722
  46   248  50.1165
  46   249  50.4771
  46   250  44.2361
  46   251  48.8513
  46   252  49.8691
  46   253  52.4109
  46   254  49.6232
  46   255  48.4857
  46   256  53.4771
  46   257  47.4006
  46   258  53.5055
  46   259  54.8379
  46   260  52.4421
  46   261  51.3872
  46   262  53.1441
  46   263  59.5778
  46   264  50.485
  46   265  52.4324
  46   266  56.1898
  46   267  56.9495
  46   268  51.5233
  46   269  51.8511
  46   270  50.2153
  46   271  51.4847
  46   272  54.1503
  46   273  52.994
  46   274  47.648
  46   275  49.9711
  46   276  51.4306
  46   277  59.6376
  46   278  47.4684
  46   279  55.719
  46   280  48.1945
  46   281  49.4343
  46   282  46.4757
  46   283  55.2734
  46   284  57.2845
  46   285  51.8893
  46   286  50.3331
  46   287  51.8056
  46   288  53.3657
  46   289  52.619
  46   290  50.4092
  46   291  46.4015
  46   292  50.9278
  46   293  55.3411
  46   294  57.2141
  46   295  52.6819
  46   296  46.5217
  46   297  47.4324
  46   298  47.2748
  46   299  45.5673
  46   300  47.7836
  46   301  50.0041
  46   302  48.194
  46   303  49.2347
  46   304  50.2614
  46   305  47.9929
  46   306  51.3133
  46   307  42.9956
  46   308  46.5579
  46   309  49.6314
  46   310  51.7161
  46   311  48.9809
  46   312  45.8377
  46   313  47.8995
  46   314  51.5898
  46   315  52.0054
  46   316  50.3711
  46   317  51.3693
  46   318  53.3976
  46   319  49.8418
  46   320  52.5341
  46   321  50.9968
  46   322  50.8664
  46   323  52.2682
  46   324  52.4676
  46   325  51.4806
  46   326  50.7297
  46   327  51.6113
  46   328  53.2479
  46   329  51.3093
  46   330  52.7612
  46   331  50.6881
  46   332  48.8303
  46   333  48.6934
  46   334  51.1099
  46   335  48.4852
  46   336  48.7787
  46   337  52.0607
  46   338  48.8024
  46   339  50.5208
  46   340  49.7665
  46   341  53.154
  46   342  49.8383
  46   343  50.7141
  46   344  51.7618
  46   345  51.5412
  46   346  48.0438
  46   347  54.6609
  46   348  50.3332
  46   349  52.1142
  46   350  49.4388
  46   351  47.1768
  46   352  54.035
  46   353  49.5483
  46   354  41.4886
  46   355  43.1984
  46   356  40.0929
  46   357  47.0405
  46   358  48.1493
  46   359  46.6277
  46   360  47.4032
  46   361  48.2661
  46   362  43.2139
  46   363  48.813
  46   364  50.5852
  46   365  48.3698
  46   366  48.4696
  46   367  48.7781
  46   368  46.4714
  46   369  47.6349
  46   370  51.1818
  46   371  48.1098
  46   372  46.5414
  46   373  49.4262
  46   374  50.1563
  46   375  47.8988
  46   376  50.1702
  46   377  48.1051
  46   378  49.2709
  46   379  47.4002
  46   380  47.7648
  46   381  47.1516
  46   382  47.4799
  46   383  49.1588
  46   384  47.2276
  46   385  47.7959
  46   386  46.6551
  46   387  47.8796
  46   388  49.9994
  46   389  48.3141
  46   390  47.8655
  46   391  49.5807
  46   392  48.1969
  46   393  48.9337
  46   394  49.9994
  46   395  49.3536
  46   396  44.7494
  46   397  48.7345
  46   398  48.4359
  46   399  47.4123
  46   400  41.4129
  46   401  51.2929
  46   402  46.0368
  46   403  47.1897
  46   404  46.8874
  46   405  50.2096
  46   406  47.5081
  46   407  48.6197
  46   408  49.7447
  46   409  55.8386
  46   410  53.2461
  46   411  49.5771
  46   412  48.6825
  46   413  53.0907
  46   414  48.9877
  46   415  51.2841
  46   416  52.5501
  46   417  53.6691
  46   418  55.3416
  46   419  53.1153
  46   420  52.399
  46   421  47.7024
  46   422  53.8592
  46   423  49.5553
  46   424  50.4396
  46   425  51.6382
  46   426  50.9589
  46   427  52.7349
  46   428  49.2819
  46   429  52.7045
  46   430  49.6623
  46   431  52.2667
  46   432  48.5689
  46   433  48.5394
  46   434  49.212
  46   435  47.5409
  46   436  44.3726
  46   437  45.2418
  46   438  49.1984
  46   439  38.3201
  46   440  48.1398
  46   441  29.5649
  46   442  50.6875
  46   443  26.0693
  46   444  48.2575
  46   445  34.66
  46   446  41.3828
  46   447  43.4303
  46   448  6.79227
  46   449  51.1315
  46   450  -99999
  46   451  -99999
  46   452  -99999
  46   453  -99999
  46   454  -99999
  46   455  -99999
  47    18  -99999
  47    19  -99999
  47    20  -99999
  47    21  -99999
  47    22  -99999
  47    23  -99999
  47    24  -99999
  47    25  -99999
  47    26  -99999
  47    27  -99999
  47    28  -99999
  47    29  -99999
  47    30  -99999
  47    31  -99999
  47    32  -99999
  47    33  -99999
  47    34  -99999
  47    35  -99999
  47    36  -99999
  47    37  -99999
  47    38  -99999
  47    39  -99999
  47    40  -99999
  47    41  -99999
  47    42  -99999
  47    43  -99999
  47    44  -99999
  47    45  -99999
  47    46  -99999
  47    47  0
  47    48  0
  47    49  0
  47    50  0
  47    51  0
  47    52  0
  47    53  0
  47    54  0
  47    55  0
  47    56  0
  47    57  0
  47    58  0
  47    59  0
  47    60  0
  47    61  0
  47    62  0
  47    63  0
  47    64  0
  47    65  0
  47    66  58.4251
  47    67  50.9789
  47    68  38.2978
  47    69  53.4697
  47    70  55.1359
  47    71  51.6284
  47    72  45.7621
  47    73  43.7379
  47    74  49.2886
  47    75  52.642
  47    76  51.839
  47    77  48.6723
  47    78  55.7128
  47    79  51.8994
  47    80  47.4163
  47    81  46.4875
  47    82  54.7625
  47    83  54.781
  47    84  52.4343
  47    85  51.4154
  47    86  54.3533
  47    87  49.6953
  47    88  49.1222
  47    89  50.6626
  47    90  48.4151
  47    91  51.0703
  47    92  48.6263
  47    93  46.9053
  47    94  48.3102
  47    95  47.959
  47    96  46.521
  47    97  44.8028
  47    98  44.8153
  47    99  43.2439
  47   100  47.1091
  47   101  41.1798
  47   102  47.4884
  47   103  46.1267
  47   104  46.3607
  47   105  45.4632
  47   106  49.7811
  47   107  51.2518
  47   108  45.4508
  47   109  43.4777
  47   110  47.1698
  47   111  49.6116
  47   112  43.1124
  47   113  45.2645
  47   114  46.7329
  47   115  45.3163
  47   116  49.2859
  47   117  44.0182
  47   118  44.6073
  47   119  42.7868
  47   120  47.1397
  47   121  47.6187
  47   122  47.87
  47   123  47.2762
  47   124  46.6281
  47   125  47.3095
  47   126  50.9199
  47   127  45.8608
  47   128  49.4122
  47   129  42.7795
  47   130  42.8815
  47   131  48.7284
  47   132  43.8369
  47   133  49.547
  47   134  36.7928
  47   135  46.559
  47   136  46.4589
  47   137  44.4249
  47   138  44.5649
  47   139  49.6657
  47   140  49.9473
  47   141  39.2627
  47   142  41.4261
  47   143  41.2885
  47   144  50.9417
  47   145  50.8632
  47   146  41.132
  47   147  50.562
  47   148  37.3969
  47   149  15.2776
  47   150  42.9392
  47   151  40.1893
  47   152  33.3513
  47   153  39.6736
  47   154  44.3634
  47   155  42.9406
  47   156  41.562
  47   157  46.4908
  47   158  43.0108
  47   159  43.3191
  47   160  41.0385
  47   161  43.9142
  47   162  50.9816
  47   163  45.2575
  47   164  44.3376
  47   165  45.7686
  47   166  43.4515
  47   167  44.4738
  47   168  47.6069
  47   169  50.3489
  47   170  45.481
  47   171  44.7789
  47   172  48.5703
  47   173  47.602
  47   174  47.4684
  47   175  46.0403
  47   176  47.4374
  47   177  48.242
  47   178  47.5657
  47   179  48.995
  47   180  50.5101
  47   181  50.8025
  47   182  46.7854
  47   183  48.8183
  47   184  46.48
  47   185  45.3433
  47   186  48.9699
  47   187  51.1103
  47   188  47.7138
  47   189  51.2555
  47   190  49.0264
  47   191  46.2492
  47   192  47.7168
  47   193  49.3977
  47   194  48.9992
  47   195  48.7048
  47   196  52.0364
  47   197  49.0177
  47   198  50.0864
  47   199  47.1411
  47   200  53.0892
  47   201  52.4294
  47   202  51.3505
  47   203  50.0649
  47   204  50.8422
  47   205  51.2963
  47   206  51.6204
  47   207  51.7599
  47   208  48.7106
  47   209  49.5077
  47   210  49.6623
  47   211  50.1548
  47   212  48.1316
  47   213  53.5832
  47   214  51.0529
  47   215  51.634
  47   216  51.1819
  47   217  50.3023
  47   218  47.6585
  47   219  48.5327
  47   220  51.0049
  47   221  47.0406
  47   222  46.0341
  47   223  50.0611
  47   224  52.704
  47   225  47.621
  47   226  50.634
  47   227  49.4139
  47   228  52.3369
  47   229  51.6913
  47   230  52.4559
  47   231  47.5913
  47   232  49.6737
  47   233  48.971
  47   234  51.3997
  47   235  49.2501
  47   236  51.793
  47   237  50.9191
  47   238  51.1234
  47   239  53.1277
  47   240  53.276
  47   241  51.0635
  47   242  56.9602
  47   243  51.9088
  47   244  51.2335
  47   245  56.1505
  47   246  51.8193
  47   247  52.3593
  47   248  51.2529
  47   249  49.6768
  47   250  47.0168
  47   251  50.5384
  47   252  47.4307
  47   253  52.3603
  47   254  49.05
  47   255  49.7598
  47   256  51.777
  47   257  48.951
  47   258  52.7425
  47   259  54.1674
  47   260  53.9661
  47   261  57.2842
  47   262  55.6187
  47   263  57.6044
  47   264  52.5136
  47   265  52.5507
  47   266  51.4291
  47   267  54.5875
  47   268  49.0771
  47   269  53.6435
  47   270  48.5232
  47   271  55.0551
  47   272  56.3896
  47   273  54.1284
  47   274  51.0715
  47   275  50.9507
  47   276  50.0791
  47   277  55.9708
  47   278  54.0006
  47   279  52.0796
  47   280  49.1671
  47   281  52.2189
  47   282  45.6768
  47   283  57.1185
  47   284  53.5178
  47   285  54.5152
  47   286  51.346
  47   287  52.0366
  47   288  52.4372
  47   289  51.9321
  47   290  49.6651
  47   291  45.045
  47   292  48.4616
  47   293  53.4001
  47   294  55.3683
  47   295  56.6468
  47   296  49.127
  47   297  50.2632
  47   298  49.5279
  47   299  46.9523
  47   300  49.9719
  47   301  49.9536
  47   302  49.0234
  47   303  48.6279
  47   304  48.7554
  47   305  50.6014
  47   306  51.0647
  47   307  46.575
  47   308  50.1149
  47   309  48.5263
  47   310  53.1841
  47   311  52.5476
  47   312  47.0252
  47   313  47.9652
  47   314  51.1644
  47   315  52.7024
  47   316  49.0541
  47   317  50.2745
  47   318  52.1522
  47   319  50.0565
  47   320  52.3997
  47   321  50.5155
  47   322  50.0143
  47   323  52.1953
  47   324  52.5332
  47   325  50.4969
  47   326  49.4716
  47   327  50.1089
  47   328  52.1932
  47   329  49.837
  47   330  52.067
  47   331  53.6095
  47   332  49.2557
  47   333  48.4879
  47   334  52.7792
  47   335  47.2025
  47   336  46.7732
  47   337  48.4178
  47   338  46.3879
  47   339  52.4221
  47   340  48.6399
  47   341  51.5483
  47   342  49.444
  47   343  49.6141
  47   344  49.8925
  47   345  49.1172
  47   346  45.5135
  47   347  51.4769
  47   348  47.2167
  47   349  51.5105
  47   350  48.6204
  47   351  46.3802
  47   352  54.9922
  47   353  48.0693
  47   354  42.4983
  47   355  47.5147
  47   356  40.4686
  47   357  50.1597
  47   358  45.9693
  47   359  40.9104
  47   360  44.8581
  47   361  41.3504
  47   362  39.2084
  47   363  50.4668
  47   364  44.3805
  47   365  46.0399
  47   366  49.9655
  47   367  49.222
  47   368  46.1127
  47   369  51.0967
  47   370  53.4223
  47   371  44.8822
  47   372  43.9642
  47   373  52.1225
  47   374  47.5264
  47   375  48.3693
  47   376  50.586
  47   377  49.8497
  47   378  50.1401
  47   379  47.9351
  47   380  48.8132
  47   381  48.5772
  47   382  48.5133
  47   383  48.1656
  47   384  48.6638
  47   385  51.332
  47   386  47.7207
  47   387  51.9337
  47   388  52.0118
  47   389  47.6257
  47   390  49.6116
  47   391  49.7737
  47   392  49.7453
  47   393  49.3289
  47   394  50.4518
  47   395  50.9393
  47   396  47.63
  47   397  49.828
  47   398  48.8545
  47   399  50.0054
  47   400  45.5813
  47   401  52.2964
  47   402  47.0719
  47   403  47.5691
  47   404  47.3178
  47   405  50.4467
  47   406  46.3544
  47   407  46.2325
  47   408  48.5032
  47   409  56.3659
  47   410  52.3925
  47   411  48.8412
  47   412  43.6479
  47   413  54.2774
  47   414  49.7077
  47   415  50.1378
  47   416  49.3121
  47   417  53.8021
  47   418  54.3316
  47   419  51.1062
  47   420  50.1401
  47   421  47.7838
  47   422  52.8867
  47   423  48.3484
  47   424  50.4037
  47   425  51.6048
  47   426  52.4704
  47   427  53.9696
  47   428  47.3746
  47   429  52.0749
  47   430  50.6484
  47   431  51.909
  47   432  48.9139
  47   433  49.8578
  47   434  50.2235
  47   435  48.682
  47   436  47.86
  47   437  42.5499
  47   438  49.0378
  47   439  33.14
  47   440  47.5088
  47   441  32.6394
  47   442  45.8916
  47   443  30.2441
  47   444  45.6104
  47   445  30.2511
  47   446  45.5932
  47   447  44.4317
  47   448  30.9786
  47   449  56.0907
  47   450  -99999
  47   451  -99999
  47   452  -99999
  47   453  -99999
  47   454  -99999
  47   455  -99999
  48    18  -99999
  48    19  -99999
  48    20  -99999
  48    21  -99999
  48    22  -99999
  48    23  -99999
  48    24  -99999
  48    25  -99999
  48    26  -99999
  48    27  -99999
  48    28  -99999
  48    29  -99999
  48    30  -99999
  48    31  -99999
  48    32  -99999
  48    33  -99999
  48    34  -99999
  48    35  -99999
  48    36  -99999
  48    37  -99999
  48    38  -99999
  48    39  -99999
  48    40  -99999
  48    41  -99999
  48    42  -99999
  48    43  -99999
  48    44  -99999
  48    45  -99999
  48    46  -99999
  48    47  0
  48    48  0
  48    49  0
  48    50  0
  48    51  0
  48    52  0
  48    53  0
  48    54  0
  48    55  0
  48    56  0
  48    57  0
  48    58  0
  48    59  0
  48    60  0
  48    61  0
  48    62  0
  48    63  0
  48    64  0
  48    65  0
  48    66  54.4808
  48    67  56.842
  48    68  37.1695
  48    69  55.5698
  48    70  48.5673
  48    71  50.9049
  48    72  48.3908
  48    73  42.8217
  48    74  40.8979
  48    75  47.1739
  48    76  49.7597
  48    77  47.7814
  48    78  53.1746
  48    79  50.1873
  48    80  46.2118
  48    81  45.7565
  48    82  57.2091
  48    83  55.1372
  48    84  51.6699
  48    85  50.8814
  48    86  55.5297
  48    87  50.1086
  48    88  47.718
  48    89  48.5111
  48    90  48.2759
  48    91  50.6042
  48    92  50.1114
  48    93  48.4283
  48    94  50.6175
  48    95  49.5502
  48    96  43.8298
  48    97  44.8061
  48    98  45.4243
  48    99  44.7027
  48   100  48.9607
  48   101  41.1146
  48   102  47.9638
  48   103  47.0337
  48   104  46.1146
  48   105  47.0583
  48   106  50.1649
  48   107  48.6748
  48   108  46.856
  48   109  47.9687
  48   110  46.3501
  48   111  50.633
  48   112  45.814
  48   113  45.7838
  48   114  48.1805
  48   115  48.8476
  48   116  48.1456
  48   117  44.7845
  48   118  44.619
  48   119  45.5666
  48   120  48.2573
  48   121  50.6521
  48   122  48.1959
  48   123  47.4448
  48   124  43.8591
  48   125  47.7729
  48   126  48.5563
  48   127  45.1932
  48   128  45.9171
  48   129  44.2348
  48   130  40.7867
  48   131  50.3762
  48   132  37.1406
  48   133  48.132
  48   134  37.3031
  48   135  48.2379
  48   136  45.0183
  48   137  42.2868
  48   138  47.4187
  48   139  47.7166
  48   140  43.3833
  48   141  40.8717
  48   142  37.8479
  48   143  39.1739
  48   144  42.7319
  48   145  48.7338
  48   146  37.8021
  48   147  39.5783
  48   148  30.6208
  48   149  23.3699
  48   150  34.9544
  48   151  32.4135
  48   152  27.3513
  48   153  40.8809
  48   154  41.3516
  48   155  39.1669
  48   156  45.2584
  48   157  47.1488
  48   158  37.1783
  48   159  45.4649
  48   160  41.9625
  48   161  45.3611
  48   162  50.8534
  48   163  46.8044
  48   164  41.855
  48   165  47.7717
  48   166  46.9947
  48   167  44.1307
  48   168  49.5483
  48   169  49.68
  48   170  47.2266
  48   171  45.2364
  48   172  50.0583
  48   173  47.9064
  48   174  46.8503
  48   175  47.6444
  48   176  47.8504
  48   177  48.8811
  48   178  49.0397
  48   179  49.1204
  48   180  49.3662
  48   181  49.9566
  48   182  46.8417
  48   183  47.8339
  48   184  45.6742
  48   185  46.6043
  48   186  47.2593
  48   187  49.3509
  48   188  48.971
  48   189  51.7979
  48   190  46.6205
  48   191  47.1037
  48   192  48.2061
  48   193  48.249
  48   194  49.6146
  48   195  47.9924
  48   196  51.7658
  48   197  50.5323
  48   198  51.7489
  48   199  48.4331
  48   200  50.8685
  48   201  50.1588
  48   202  50.0567
  48   203  51.2381
  48   204  53.223
  48   205  52.4958
  48   206  51.4927
  48   207  52.851
  48   208  48.7112
  48   209  50.151
  48   210  49.9515
  48   211  52.3196
  48   212  49.0144
  48   213  51.8865
  48   214  50.5501
  48   215  52.4733
  48   216  51.512
  48   217  49.9484
  48   218  47.0215
  48   219  48.7318
  48   220  53.27
  48   221  48.5506
  48   222  48.2596
  48   223  51.7381
  48   224  50.2246
  48   225  48.8878
  48   226  53.5536
  48   227  50.5684
  48   228  50.2353
  48   229  53.1644
  48   230  53.2845
  48   231  47.393
  48   232  49.5408
  48   233  50.8243
  48   234  50.2792
  48   235  52.5037
  48   236  51.214
  48   237  49.4676
  48   238  52.1942
  48   239  52.4151
  48   240  51.649
  48   241  49.2971
  48   242  55.1875
  48   243  50.8937
  48   244  50.9245
  48   245  55.4738
  48   246  49.8933
  48   247  50.9596
  48   248  49.0554
  48   249  48.7382
  48   250  49.1369
  48   251  46.5933
  48   252  44.9311
  48   253  50.3063
  48   254  46.9593
  48   255  50.9952
  48   256  50.1121
  48   257  53.0374
  48   258  51.957
  48   259  54.4432
  48   260  55.0188
  48   261  53.3442
  48   262  57.4259
  48   263  51.2817
  48   264  54.2375
  48   265  54.9572
  48   266  51.1148
  48   267  54.1648
  48   268  49.8265
  48   269  51.2615
  48   270  48.278
  48   271  64.083
  48   272  57.0303
  48   273  53.753
  48   274  50.0657
  48   275  51.2495
  48   276  45.831
  48   277  52.759
  48   278  57.3513
  48   279  51.3922
  48   280  52.0183
  48   281  54.3292
  48   282  44.4641
  48   283  53.6287
  48   284  48.5634
  48   285  54.9279
  48   286  51.0594
  48   287  55.9645
  48   288  55.2335
  48   289  51.4825
  48   290  48.9215
  48   291  44.0631
  48   292  48.2745
  48   293  51.4587
  48   294  51.9901
  48   295  57.1372
  48   296  48.4639
  48   297  51.9423
  48   298  50.4216
  48   299  48.5275
  48   300  51.1586
  48   301  48.6811
  48   302  47.8446
  48   303  46.5122
  48   304  46.1744
  48   305  46.3026
  48   306  51.0909
  48   307  44.2757
  48   308  48.448
  48   309  45.7749
  48   310  52.9637
  48   311  52.473
  48   312  48.1475
  48   313  47.8293
  48   314  48.5038
  48   315  52.6953
  48   316  48.6072
  48   317  49.2529
  48   318  50.3772
  48   319  50.3575
  48   320  50.2161
  48   321  50.275
  48   322  50.0164
  48   323  52.4643
  48   324  51.4737
  48   325  49.327
  48   326  49.2999
  48   327  47.2815
  48   328  52.4937
  48   329  49.1675
  48   330  49.2689
  48   331  50.1385
  48   332  48.315
  48   333  47.4016
  48   334  53.9254
  48   335  46.8369
  48   336  51.1359
  48   337  50.2839
  48   338  50.0492
  48   339  54.1013
  48   340  50.2729
  48   341  50.4403
  48   342  50.2381
  48   343  51.4452
  48   344  52.3811
  48   345  49.0153
  48   346  48.439
  48   347  51.4276
  48   348  47.1278
  48   349  54.3337
  48   350  50.3139
  48   351  45.3538
  48   352  52.5007
  48   353  47.4178
  48   354  45.9843
  48   355  45.8063
  48   356  40.3284
  48   357  50.0822
  48   358  48.0733
  48   359  42.3533
  48   360  52.5828
  48   361  41.1844
  48   362  47.7851
  48   363  50.8482
  48   364  44.262
  48   365  47.1088
  48   366  51.0517
  48   367  51.8836
  48   368  45.9337
  48   369  49.8044
  48   370  52.472
  48   371  44.7741
  48   372  45.003
  48   373  52.4251
  48   374  46.7702
  48   375  50.8022
  48   376  47.4744
  48   377  50.0729
  48   378  49.9794
  48   379  48.4043
  48   380  49.6425
  48   381  47.1
  48   382  46.3801
  48   383  48.8243
  48   384  48.8585
  48   385  49.5945
  48   386  46.4356
  48   387  52.9295
  48   388  52.4553
  48   389  47.8105
  48   390  50.6535
  48   391  50.455
  48   392  51.4513
  48   393  48.0251
  48   394  50.546
  48   395  50.213
  48   396  51.2967
  48   397  50.9496
  48   398  47.7805
  48   399  49.4163
  48   400  46.8902
  48   401  50.6964
  48   402  46.9497
  48   403  48.4741
  48   404  46.2648
  48   405  49.7118
  48   406  46.596
  48   407  50.5165
  48   408  49.1194
  48   409  55.6663
  48   410  48.0255
  48   411  44.7641
  48   412  39.5193
  48   413  52.4997
  48   414  47.1687
  48   415  46.5791
  48   416  47.7778
  48   417  52.1363
  48   418  52.6589
  48   419  49.0797
  48   420  49.6635
  48   421  49.997
  48   422  52.2929
  48   423  49.6993
  48   424  49.6335
  48   425  52.4361
  48   426  52.0968
  48   427  53.9216
  48   428  48.3784
  48   429  50.5884
  48   430  50.54
  48   431  50.1103
  48   432  49.0665
  48   433  48.7007
  48   434  49.1189
  48   435  47.755
  48   436  48.0994
  48   437  39.3947
  48   438  51.183
  48   439  33.7105
  48   440  51.4209
  48   441  38.3745
  48   442  45.5814
  48   443  37.8224
  48   444  48.8785
  48   445  30.5734
  48   446  49.1736
  48   447  44.0749
  48   448  42.0072
  48   449  54.7708
  48   450  -99999
  48   451  -99999
  48   452  -99999
  48   453  -99999
  48   454  -99999
  48   455  -99999
  49    18  -99999
  49    19  -99999
  49    20  -99999
  49    21  -99999
  49    22  -99999
  49    23  -99999
  49    24  -99999
  49    25  -99999
  49    26  -99999
  49    27  -99999
  49    28  -99999
  49    29  -99999
  49    30  -99999
  49    31  -99999
  49    32  -99999
  49    33  -99999
  49    34  -99999
  49    35  -99999
  49    36  -99999
  49    37  -99999
  49    38  -99999
  49    39  -99999
  49    40  -99999
  49    41  -99999
  49    42  -99999
  49    43  -99999
  49    44  -99999
  49    45  -99999
  49    46  -99999
  49    47  0
  49    48  0
  49    49  0
  49    50  0
  49    51  0
  49    52  0
  49    53  0
  49    54  0
  49    55  0
  49    56  0
  49    57  0
  49    58  0
  49    59  0
  49    60  0
  49    61  0
  49    62  0
  49    63  0
  49    64  0
  49    65  0
  49    66  37.738
  49    67  51.5636
  49    68  33.0594
  49    69  55.2566
  49    70  48.6331
  49    71  55.841
  49    72  47.9917
  49    73  45.3746
  49    74  46.5557
  49    75  45.7961
  49    76  50.2421
  49    77  46.7478
  49    78  50.6867
  49    79  49.0595
  49    80  48.6272
  49    81  47.6607
  49    82  54.6739
  49    83  52.4037
  49    84  52.1245
  49    85  49.2655
  49    86  56.1158
  49    87  54.0104
  49    88  46.1066
  49    89  45.8605
  49    90  50.0672
  49    91  48.5159
  49    92  50.5808
  49    93  48.9101
  49    94  50.4843
  49    95  47.2424
  49    96  40.2243
  49    97  41.5692
  49    98  44.9441
  49    99  44.3281
  49   100  46.7973
  49   101  39.2522
  49   102  45.4273
  49   103  46.4178
  49   104  42.6812
  49   105  45.0172
  49   106  47.4339
  49   107  44.6254
  49   108  46.7708
  49   109  48.8038
  49   110  44.245
  49   111  47.8342
  49   112  43.5794
  49   113  46.2744
  49   114  46.8064
  49   115  47.5404
  49   116  44.8909
  49   117  43.4873
  49   118  45.162
  49   119  46.7294
  49   120  46.0024
  49   121  46.314
  49   122  46.5119
  49   123  48.0134
  49   124  41.5042
  49   125  45.097
  49   126  45.4189
  49   127  44.5477
  49   128  43.408
  49   129  42.2084
  49   130  40.2302
  49   131  49.6265
  49   132  42.0523
  49   133  44.7472
  49   134  43.6229
  49   135  45.7747
  49   136  47.4551
  49   137  45.476
  49   138  50.0061
  49   139  45.4969
  49   140  42.7928
  49   141  49.0091
  49   142  37.5244
  49   143  41.4636
  49   144  44.8335
  49   145  49.8856
  49   146  36.1196
  49   147  42.4212
  49   148  38.1363
  49   149  37.1524
  49   150  32.8804
  49   151  32.5187
  49   152  29.6002
  49   153  41.3238
  49   154  30.8129
  49   155  31.8684
  49   156  44.9153
  49   157  40.7479
  49   158  35.4416
  49   159  44.7898
  49   160  41.5361
  49   161  39.5941
  49   162  44.3917
  49   163  44.3183
  49   164  42.9045
  49   165  43.2657
  49   166  46.9852
  49   167  43.0871
  49   168  49.152
  49   169  43.6967
  49   170  45.081
  49   171  43.1976
  49   172  47.8695
  49   173  45.5562
  49   174  45.3483
  49   175  47.2732
  49   176  45.1184
  49   177  46.2104
  49   178  47.7569
  49   179  46.1158
  49   180  46.0008
  49   181  48.3253
  49   182  47.1369
  49   183  47.174
  49   184  47.3066
  49   185  45.9071
  49   186  47.051
  49   187  47.43
  49   188  49.1032
  49   189  51.2982
  49   190  47.2654
  49   191  47.9365
  49   192  49.4866
  49   193  46.7385
  49   194  50.0181
  49   195  48.1618
  49   196  52.3686
  49   197  49.2782
  49   198  50.4488
  49   199  48.0241
  49   200  49.6457
  49   201  47.515
  49   202  50.5107
  49   203  49.1268
  49   204  53.5421
  49   205  49.8125
  49   206  50.1146
  49   207  50.4609
  49   208  49.7162
  49   209  51.4568
  49   210  47.8784
  49   211  49.1822
  49   212  49.8266
  49   213  51.4425
  49   214  50.4604
  49   215  53.4656
  49   216  52.3463
  49   217  50.3918
  49   218  49.4937
  49   219  49.3301
  49   220  51.7197
  49   221  50.3885
  49   222  48.4677
  49   223  52.7214
  49   224  46.0594
  49   225  52.7583
  49   226  53.5409
  49   227  55.4854
  49   228  50.2082
  49   229  52.3381
  49   230  52.3096
  49   231  46.8896
  49   232  50.4301
  49   233  53.4462
  49   234  50.713
  49   235  52.8376
  49   236  52.142
  49   237  49.1251
  49   238  51.0592
  49   239  53.6658
  49   240  50.0631
  49   241  48.5177
  49   242  51.1169
  49   243  49.2662
  49   244  50.1432
  49   245  51.115
  49   246  50.9128
  49   247  51.7276
  49   248  50.1702
  49   249  49.4192
  49   250  49.6882
  49   251  50.4861
  49   252  48.9795
  49   253  48.8552
  49   254  44.5868
  49   255  53.5118
  49   256  49.652
  49   257  56.0873
  49   258  56.1305
  49   259  53.7585
  49   260  55.144
  49   261  55.6578
  49   262  55.7506
  49   263  44.6835
  49   264  56.4446
  49   265  58.8937
  49   266  51.5151
  49   267  50.9162
  49   268  53.4335
  49   269  51.7754
  49   270  51.4608
  49   271  63.9687
  49   272  56.8957
  49   273  54.1434
  49   274  52.4819
  49   275  50.1126
  49   276  46.1936
  49   277  51.6391
  49   278  55.6197
  49   279  52.1921
  49   280  55.8361
  49   281  57.5317
  49   282  50.7338
  49   283  55.4469
  49   284  48.0588
  49   285  54.1799
  49   286  47.6757
  49   287  53.0893
  49   288  58.4776
  49   289  53.4835
  49   290  50.9547
  49   291  49.3907
  49   292  50.7824
  49   293  57.2334
  49   294  57.6382
  49   295  52.7141
  49   296  49.2005
  49   297  53.8091
  49   298  50.4867
  49   299  47.8202
  49   300  50.7402
  49   301  50.3906
  49   302  50.1594
  49   303  46.2823
  49   304  46.3596
  49   305  44.7217
  49   306  53.6384
  49   307  42.9531
  49   308  47.6834
  49   309  44.1714
  49   310  49.7631
  49   311  50.3428
  49   312  47.5638
  49   313  47.6241
  49   314  48.0762
  49   315  51.1177
  49   316  48.5358
  49   317  48.7274
  49   318  49.7138
  49   319  50.2917
  49   320  50.1258
  49   321  49.738
  49   322  49.9337
  49   323  54.3875
  49   324  51.4143
  49   325  50.2016
  49   326  49.4335
  49   327  45.4954
  49   328  48.6265
  49   329  49.5121
  49   330  49.283
  49   331  48.5121
  49   332  46.4557
  49   333  46.471
  49   334  47.7788
  49   335  46.4945
  49   336  49.7465
  49   337  49.4929
  49   338  49.1282
  49   339  50.8143
  49   340  50.054
  49   341  47.4243
  49   342  49.2047
  49   343  50.469
  49   344  51.2807
  49   345  49.6853
  49   346  48.3778
  49   347  52.7502
  49   348  50.1453
  49   349  54.1579
  49   350  47.5697
  49   351  43.6028
  49   352  48.9184
  49   353  49.7811
  49   354  53.6518
  49   355  39.6399
  49   356  46.2145
  49   357  49.0872
  49   358  46.6534
  49   359  48.7154
  49   360  48.419
  49   361  42.4347
  49   362  50.2582
  49   363  44.2703
  49   364  44.505
  49   365  45.4551
  49   366  47.6738
  49   367  53.712
  49   368  42.1293
  49   369  44.7629
  49   370  49.3129
  49   371  42.9815
  49   372  45.09
  49   373  49.7156
  49   374  48.1271
  49   375  51.8106
  49   376  46.2705
  49   377  49.4736
  49   378  47.5677
  49   379  49.0745
  49   380  47.6819
  49   381  47.9875
  49   382  47.7957
  49   383  48.5387
  49   384  50.5835
  49   385  50.6072
  49   386  50.126
  49   387  51.2257
  49   388  52.0255
  49   389  51.3581
  49   390  49.1709
  49   391  49.6217
  49   392  50.9545
  49   393  50.5442
  49   394  51.9161
  49   395  51.7773
  49   396  51.5641
  49   397  53.1215
  49   398  47.9887
  49   399  49.4705
  49   400  48.9369
  49   401  51.3165
  49   402  46.4605
  49   403  48.227
  49   404  47.3384
  49   405  48.8594
  49   406  47.4997
  49   407  51.9057
  49   408  46.9861
  49   409  54.6615
  49   410  46.7782
  49   411  46.8981
  49   412  45.1105
  49   413  55.3169
  49   414  46.5033
  49   415  46.6927
  49   416  49.7343
  49   417  52.0215
  49   418  52.8274
  49   419  48.2017
  49   420  50.7383
  49   421  51.284
  49   422  50.7509
  49   423  49.3935
  49   424  50.8662
  49   425  52.7883
  49   426  52.4654
  49   427  52.444
  49   428  51.378
  49   429  50.9413
  49   430  51.5779
  49   431  51.9006
  49   432  51.3486
  49   433  50.2322
  49   434  51.0519
  49   435  48.3916
  49   436  49.329
  49   437  39.2026
  49   438  49.6386
  49   439  34.449
  49   440  51.726
  49   441  30.1005
  49   442  43.1655
  49   443  41.0463
  49   444  48.2747
  49   445  33.7342
  49   446  46.7573
  49   447  42.5718
  49   448  41.0083
  49   449  -99999
  49   450  -99999
  49   451  -99999
  49   452  -99999
  49   453  -99999
  49   454  -99999
  49   455  -99999
  50    18  -99999
  50    19  -99999
  50    20  -99999
  50    21  -99999
  50    22  -99999
  50    23  -99999
  50    24  -99999
  50    25  -99999
  50    26  -99999
  50    27  -99999
  50    28  -99999
  50    29  -99999
  50    30  -99999
  50    31  -99999
  50    32  -99999
  50    33  -99999
  50    34  -99999
  50    35  -99999
  50    36  -99999
  50    37  -99999
  50    38  -99999
  50    39  -99999
  50    40  -99999
  50    41  -99999
  50    42  -99999
  50    43  -99999
  50    44  -99999
  50    45  -99999
  50    46  -99999
  50    47  0
  50    48  0
  50    49  0
  50    50  0
  50    51  0
  50    52  0
  50    53  0
  50    54  0
  50    55  0
  50    56  0
  50    57  0
  50    58  0
  50    59  0
  50    60  0
  50    61  0
  50    62  0
  50    63  0
  50    64  0
  50    65  0
  50    66  30.955
  50    67  49.1448
  50    68  29.6689
  50    69  54.1596
  50    70  41.439
  50    71  59.9574
  50    72  42.0274
  50    73  43.5111
  50    74  47.6865
  50    75  48.5545
  50    76  49.7158
  50    77  39.7992
  50    78  49.4347
  50    79  49.1166
  50    80  51.1352
  50    81  48.3946
  50    82  51.1781
  50    83  49.7464
  50    84  52.1391
  50    85  45.7722
  50    86  52.0798
  50    87  55.9321
  50    88  49.114
  50    89  46.7213
  50    90  51.2639
  50    91  50.5016
  50    92  51.2624
  50    93  49.8311
  50    94  50.3312
  50    95  47.7271
  50    96  44.4964
  50    97  43.7815
  50    98  47.9313
  50    99  46.4
  50   100  47.8891
  50   101  41.9744
  50   102  46.2955
  50   103  48.0089
  50   104  46.2444
  50   105  46.3866
  50   106  45.8675
  50   107  43.9258
  50   108  47.7474
  50   109  51.0791
  50   110  45.8586
  50   111  47.2643
  50   112  45.2963
  50   113  48.9908
  50   114  47.3342
  50   115  47.2544
  50   116  44.536
  50   117  46.1848
  50   118  46.66
  50   119  48.9145
  50   120  45.9768
  50   121  44.7878
  50   122  43.004
  50   123  48.6769
  50   124  43.2239
  50   125  42.0954
  50   126  43.6229
  50   127  45.9792
  50   128  44.3811
  50   129  41.1167
  50   130  41.2835
  50   131  43.0335
  50   132  45.2326
  50   133  36.4269
  50   134  43.2064
  50   135  38.0738
  50   136  44.4226
  50   137  37.3558
  50   138  45.1389
  50   139  34.9068
  50   140  30.8749
  50   141  46.854
  50   142  26.0702
  50   143  41.4561
  50   144  41.956
  50   145  38.402
  50   146  34.7497
  50   147  32.8141
  50   148  36.4751
  50   149  37.7596
  50   150  35.9274
  50   151  28.3617
  50   152  33.8727
  50   153  38.8139
  50   154  32.1921
  50   155  30.8599
  50   156  44.7374
  50   157  38.8734
  50   158  36.2406
  50   159  43.2745
  50   160  41.676
  50   161  37.9964
  50   162  39.2824
  50   163  43.8169
  50   164  48.5337
  50   165  41.3391
  50   166  47.7669
  50   167  41.7594
  50   168  47.6093
  50   169  42.002
  50   170  49.3754
  50   171  42.4155
  50   172  47.1028
  50   173  48.6789
  50   174  48.2091
  50   175  48.061
  50   176  45.2361
  50   177  46.9857
  50   178  48.7569
  50   179  47.3603
  50   180  45.0627
  50   181  48.3347
  50   182  50.1376
  50   183  46.7897
  50   184  50.0627
  50   185  48.2085
  50   186  50.0568
  50   187  48.8725
  50   188  51.2467
  50   189  47.8888
  50   190  47.7232
  50   191  47.305
  50   192  47.6118
  50   193  48.5548
  50   194  49.3156
  50   195  47.427
  50   196  51.3164
  50   197  50.7095
  50   198  50.6195
  50   199  49.7051
  50   200  50.6825
  50   201  48.7171
  50   202  52.1119
  50   203  49.3925
  50   204  51.8029
  50   205  51.1478
  50   206  51.1243
  50   207  48.6702
  50   208  52.1492
  50   209  48.7278
  50   210  48.7379
  50   211  47.3473
  50   212  51.5245
  50   213  53.2888
  50   214  53.7692
  50   215  54.0216
  50   216  54.3904
  50   217  49.4187
  50   218  52.5929
  50   219  51.4002
  50   220  49.206
  50   221  51.2552
  50   222  49.9151
  50   223  52.1635
  50   224  47.8378
  50   225  55.0814
  50   226  52.5851
  50   227  52.8238
  50   228  47.8465
  50   229  51.6867
  50   230  50.6117
  50   231  45.8988
  50   232  46.7665
  50   233  51.1683
  50   234  49.8064
  50   235  50.1234
  50   236  49.8824
  50   237  48.8368
  50   238  48.8845
  50   239  51.2892
  50   240  49.7264
  50   241  49.9845
  50   242  49.9709
  50   243  51.5544
  50   244  50.6421
  50   245  49.9667
  50   246  50.4827
  50   247  50.9796
  50   248  50.388
  50   249  51.6352
  50   250  46.8712
  50   251  50.0923
  50   252  54.2963
  50   253  53.4324
  50   254  43.9036
  50   255  51.1263
  50   256  49.1659
  50   257  58.1208
  50   258  55.3835
  50   259  51.0723
  50   260  54.1668
  50   261  59.358
  50   262  55.7114
  50   263  45.9462
  50   264  56.6103
  50   265  59.8339
  50   266  53.2686
  50   267  48.9472
  50   268  53.8393
  50   269  56.9028
  50   270  53.1715
  50   271  58.7398
  50   272  57.3165
  50   273  55.5811
  50   274  48.5336
  50   275  49.4734
  50   276  50.8035
  50   277  58.3337
  50   278  53.1719
  50   279  52.1305
  50   280  55.3742
  50   281  55.2525
  50   282  52.6743
  50   283  55.3233
  50   284  49.2619
  50   285  56.9293
  50   286  46.1761
  50   287  49.2701
  50   288  59.0847
  50   289  54.9533
  50   290  50.3798
  50   291  50.5785
  50   292  51.9763
  50   293  59.6338
  50   294  57.5293
  50   295  52.8018
  50   296  50.9756
  50   297  53.5942
  50   298  47.9476
  50   299  47.2572
  50   300  49.5993
  50   301  49.5236
  50   302  50.4288
  50   303  46.9006
  50   304  48.513
  50   305  48.997
  50   306  55.4083
  50   307  44.9012
  50   308  48.4365
  50   309  44.0341
  50   310  51.3104
  50   311  46.8718
  50   312  43.9318
  50   313  47.854
  50   314  48.244
  50   315  49.2084
  50   316  49.2772
  50   317  50.6299
  50   318  51.7239
  50   319  49.8637
  50   320  48.923
  50   321  49.8211
  50   322  49.28
  50   323  51.616
  50   324  51.66
  50   325  50.013
  50   326  50.7117
  50   327  47.4983
  50   328  48.5157
  50   329  49.3299
  50   330  51.3014
  50   331  51.4902
  50   332  50.5461
  50   333  48.4884
  50   334  45.6655
  50   335  47.7663
  50   336  49.2852
  50   337  50.6592
  50   338  49.2312
  50   339  49.8088
  50   340  51.4691
  50   341  46.4022
  50   342  50.9788
  50   343  52.7786
  50   344  51.4916
  50   345  54.3475
  50   346  49.4767
  50   347  52.1597
  50   348  53.3918
  50   349  55.441
  50   350  49.7555
  50   351  46.9961
  50   352  48.8195
  50   353  52.7034
  50   354  51.9478
  50   355  42.4569
  50   356  48.5255
  50   357  46.2061
  50   358  44.2963
  50   359  50.2926
  50   360  44.731
  50   361  43.0295
  50   362  53.6204
  50   363  44.1034
  50   364  44.578
  50   365  48.0072
  50   366  49.9158
  50   367  51.601
  50   368  44.6237
  50   369  44.0819
  50   370  49.8392
  50   371  44.5122
  50   372  45.5386
  50   373  48.9422
  50   374  49.5984
  50   375  49.6951
  50   376  47.0113
  50   377  48.1189
  50   378  47.2043
  50   379  47.8645
  50   380  46.1392
  50   381  44.3021
  50   382  46.338
  50   383  46.3858
  50   384  50.2478
  50   385  49.0345
  50   386  49.8223
  50   387  47.2965
  50   388  46.8281
  50   389  48.8255
  50   390  45.8855
  50   391  49.9904
  50   392  46.3514
  50   393  51.3554
  50   394  48.9277
  50   395  50.7363
  50   396  50.4568
  50   397  51.6954
  50   398  48.6951
  50   399  48.7796
  50   400  50.0695
  50   401  53.514
  50   402  47.2495
  50   403  48.2675
  50   404  47.0088
  50   405  48.842
  50   406  46.2843
  50   407  52.3544
  50   408  48.0029
  50   409  52.65
  50   410  48.3325
  50   411  48.5059
  50   412  46.2673
  50   413  53.3487
  50   414  47.4783
  50   415  44.2566
  50   416  48.5654
  50   417  50.8979
  50   418  52.0319
  50   419  45.9762
  50   420  49.3845
  50   421  51.5984
  50   422  51.3388
  50   423  48.9543
  50   424  51.5245
  50   425  51.9622
  50   426  53.1761
  50   427  52.1948
  50   428  53.2324
  50   429  51.7005
  50   430  49.853
  50   431  51.8519
  50   432  51.1511
  50   433  47.1616
  50   434  48.7774
  50   435  45.0444
  50   436  47.0261
  50   437  40.4452
  50   438  49.5985
  50   439  29.1035
  50   440  52.2515
  50   441  27.1273
  50   442  47.1897
  50   443  39.264
  50   444  45.9368
  50   445  47.4305
  50   446  52.1257
  50   447  58.506
  50   448  42.1313
  50   449  -99999
  50   450  -99999
  50   451  -99999
  50   452  -99999
  50   453  -99999
  50   454  -99999
  50   455  -99999
  51    18  -99999
  51    19  -99999
  51    20  -99999
  51    21  -99999
  51    22  -99999
  51    23  -99999
  51    24  -99999
  51    25  -99999
  51    26  -99999
  51    27  -99999
  51    28  -99999
  51    29  -99999
  51    30  -99999
  51    31  -99999
  51    32  -99999
  51    33  -99999
  51    34  -99999
  51    35  -99999
  51    36  -99999
  51    37  -99999
  51    38  -99999
  51    39  -99999
  51    40  -99999
  51    41  -99999
  51    42  -99999
  51    43  -99999
  51    44  -99999
  51    45  -99999
  51    46  -99999
  51    47  0
  51    48  0
  51    49  0
  51    50  0
  51    51  0
  51    52  0
  51    53  0
  51    54  0
  51    55  0
  51    56  0
  51    57  0
  51    58  0
  51    59  0
  51    60  0
  51    61  0
  51    62  0
  51    63  0
  51    64  0
  51    65  0
  51    66  89.7557
  51    67  49.898
  51    68  52.8159
  51    69  53.9965
  51    70  47.9563
  51    71  57.4945
  51    72  44.5121
  51    73  48.5353
  51    74  51.1863
  51    75  51.2058
  51    76  51.4742
  51    77  32.1388
  51    78  49.6711
  51    79  51.3143
  51    80  52.3884
  51    81  49.2898
  51    82  53.5359
  51    83  53.1362
  51    84  49.9192
  51    85  49.4142
  51    86  51.8455
  51    87  53.3736
  51    88  48.3404
  51    89  47.5387
  51    90  48.4407
  51    91  50.5972
  51    92  48.1952
  51    93  47.4718
  51    94  49.1099
  51    95  48.0433
  51    96  43.7174
  51    97  43.1131
  51    98  47.3745
  51    99  41.7853
  51   100  45.3965
  51   101  39.5019
  51   102  44.9625
  51   103  45.5857
  51   104  46.4293
  51   105  44.3093
  51   106  43.9294
  51   107  45.2854
  51   108  45.4802
  51   109  47.1566
  51   110  43.9649
  51   111  45.4295
  51   112  44.9804
  51   113  46.3389
  51   114  44.2337
  51   115  43.7574
  51   116  44.2894
  51   117  46.8306
  51   118  45.223
  51   119  45.7251
  51   120  44.8089
  51   121  44.2505
  51   122  42.1561
  51   123  47.8195
  51   124  43.4565
  51   125  43.8177
  51   126  45.319
  51   127  41.4962
  51   128  44.6931
  51   129  40.2587
  51   130  41.2597
  51   131  41.6449
  51   132  46.9021
  51   133  36.2335
  51   134  39.5798
  51   135  40.7537
  51   136  43.6075
  51   137  31.4093
  51   138  42.3922
  51   139  39.6191
  51   140  38.1316
  51   141  48.479
  51   142  25.843
  51   143  41.3453
  51   144  40.8796
  51   145  40.5233
  51   146  41.8695
  51   147  32.5063
  51   148  34.8535
  51   149  42.7816
  51   150  42.4095
  51   151  33.1765
  51   152  34.423
  51   153  37.0216
  51   154  38.4055
  51   155  37.6159
  51   156  43.1752
  51   157  36.9487
  51   158  38.8106
  51   159  41.9078
  51   160  41.2711
  51   161  42.149
  51   162  38.4481
  51   163  42.3598
  51   164  49.6172
  51   165  40.3432
  51   166  48.8637
  51   167  42.4163
  51   168  45.3704
  51   169  43.6981
  51   170  49.3063
  51   171  42.4739
  51   172  44.8988
  51   173  45.7249
  51   174  45.7958
  51   175  45.7888
  51   176  45.5562
  51   177  47.6925
  51   178  49.6847
  51   179  50.7848
  51   180  46.6518
  51   181  47.9576
  51   182  50.1133
  51   183  48.9074
  51   184  47.9505
  51   185  48.7798
  51   186  51.4029
  51   187  48.0289
  51   188  51.44
  51   189  47.6545
  51   190  49.7194
  51   191  46.0109
  51   192  46.7291
  51   193  49.7478
  51   194  49.4935
  51   195  47.5446
  51   196  50.0465
  51   197  53.2297
  51   198  51.4009
  51   199  49.5654
  51   200  52.9565
  51   201  52.3372
  51   202  53.103
  51   203  49.7618
  51   204  49.7978
  51   205  51.8568
  51   206  52.9837
  51   207  47.3913
  51   208  50.6991
  51   209  45.0282
  51   210  51.3885
  51   211  49.2506
  51   212  49.5607
  51   213  53.2218
  51   214  53.3174
  51   215  52.8302
  51   216  56.3474
  51   217  49.1037
  51   218  52.1824
  51   219  51.6999
  51   220  48.0572
  51   221  51.2639
  51   222  52.4501
  51   223  51.7052
  51   224  51.9248
  51   225  54.7839
  51   226  50.8507
  51   227  52.442
  51   228  50.5465
  51   229  50.462
  51   230  51.4998
  51   231  46.6578
  51   232  45.3628
  51   233  51.0629
  51   234  52.4937
  51   235  50.4026
  51   236  50.4013
  51   237  47.5587
  51   238  46.9366
  51   239  50.0353
  51   240  49.5682
  51   241  50.0467
  51   242  49.8457
  51   243  52.7861
  51   244  51.57
  51   245  52.762
  51   246  49.9434
  51   247  50.2726
  51   248  50.3931
  51   249  48.6027
  51   250  46.0333
  51   251  51.9429
  51   252  54.9715
  51   253  50.6403
  51   254  46.777
  51   255  51.4554
  51   256  49.6797
  51   257  54.0947
  51   258  55.5856
  51   259  49.9909
  51   260  51.3097
  51   261  57.4905
  51   262  55.4926
  51   263  48.9449
  51   264  53.4963
  51   265  56.0827
  51   266  54.5468
  51   267  47.5998
  51   268  51.3454
  51   269  57.7098
  51   270  53.3962
  51   271  57.7073
  51   272  59.9313
  51   273  54.7048
  51   274  45.1267
  51   275  49.0356
  51   276  55.3455
  51   277  59.0526
  51   278  54.1649
  51   279  54.3968
  51   280  53.9615
  51   281  50.6274
  51   282  50.0193
  51   283  53.5585
  51   284  53.7012
  51   285  57.336
  51   286  49.4881
  51   287  47.3726
  51   288  55.1006
  51   289  55.8163
  51   290  52.0459
  51   291  51.3463
  51   292  54.8129
  51   293  59.5835
  51   294  53.2902
  51   295  52.8362
  51   296  52.3225
  51   297  53.3977
  51   298  46.8943
  51   299  47.7575
  51   300  49.5018
  51   301  49.7561
  51   302  50.9614
  51   303  46.6988
  51   304  47.2005
  51   305  52.4115
  51   306  51.6633
  51   307  46.7423
  51   308  49.6077
  51   309  46.3863
  51   310  53.2057
  51   311  47.526
  51   312  42.9914
  51   313  47.7052
  51   314  47.7496
  51   315  48.918
  51   316  49.0152
  51   317  49.4702
  51   318  49.4095
  51   319  47.4516
  51   320  49.5543
  51   321  47.6576
  51   322  49.5303
  51   323  49.6906
  51   324  53.9498
  51   325  49.0074
  51   326  50.1
  51   327  48.4386
  51   328  50.3028
  51   329  47.8707
  51   330  48.6688
  51   331  50.8399
  51   332  52.346
  51   333  48.5071
  51   334  46.7681
  51   335  47.5407
  51   336  46.0172
  51   337  48.1603
  51   338  46.2305
  51   339  49.1746
  51   340  49.7646
  51   341  46.9346
  51   342  48.3744
  51   343  49.9695
  51   344  47.8394
  51   345  53.032
  51   346  45.8853
  51   347  50.9286
  51   348  48.6754
  51   349  51.9942
  51   350  50.6446
  51   351  43.5452
  51   352  45.7857
  51   353  52.0203
  51   354  49.2376
  51   355  46.1118
  51   356  51.5681
  51   357  47.2101
  51   358  45.3899
  51   359  50.0493
  51   360  47.6612
  51   361  46.1293
  51   362  52.8203
  51   363  44.735
  51   364  40.5613
  51   365  50.5407
  51   366  51.2553
  51   367  46.3175
  51   368  44.2025
  51   369  44.7964
  51   370  50.6871
  51   371  45.4149
  51   372  44.1452
  51   373  48.0582
  51   374  49.8843
  51   375  46.9248
  51   376  50.6206
  51   377  48.2543
  51   378  47.3643
  51   379  47.158
  51   380  48.952
  51   381  45.5271
  51   382  48.2731
  51   383  46.6891
  51   384  50.2144
  51   385  49.6127
  51   386  49.0585
  51   387  46.7938
  51   388  46.7721
  51   389  49.0626
  51   390  47.8478
  51   391  50.0779
  51   392  46.8158
  51   393  53.4171
  51   394  49.0984
  51   395  50.7397
  51   396  53.589
  51   397  51.3623
  51   398  49.4691
  51   399  49.162
  51   400  52.4802
  51   401  53.3851
  51   402  47.7099
  51   403  49.5733
  51   404  48.3243
  51   405  50.2023
  51   406  45.4869
  51   407  52.7719
  51   408  48.5034
  51   409  50.479
  51   410  51.0931
  51   411  49.5762
  51   412  47.692
  51   413  49.3115
  51   414  47.9484
  51   415  45.1122
  51   416  50.7919
  51   417  51.3892
  51   418  52.9747
  51   419  47.687
  51   420  48.0766
  51   421  49.4682
  51   422  48.8632
  51   423  50.0356
  51   424  51.2416
  51   425  53.7173
  51   426  54.1301
  51   427  51.9534
  51   428  52.5511
  51   429  54.2263
  51   430  51.8845
  51   431  53.47
  51   432  55.2817
  51   433  49.1909
  51   434  51.3769
  51   435  47.9781
  51   436  49.127
  51   437  42.3467
  51   438  48.1735
  51   439  26.7284
  51   440  48.8257
  51   441  23.7787
  51   442  42.649
  51   443  39.6778
  51   444  44.5365
  51   445  46.4115
  51   446  52.997
  51   447  63.9627
  51   448  28.8236
  51   449  -99999
  51   450  -99999
  51   451  -99999
  51   452  -99999
  51   453  -99999
  51   454  -99999
  51   455  -99999
  52    18  -99999
  52    19  -99999
  52    20  -99999
  52    21  -99999
  52    22  -99999
  52    23  -99999
  52    24  -99999
  52    25  -99999
  52    26  -99999
  52    27  -99999
  52    28  -99999
  52    29  -99999
  52    30  -99999
  52    31  -99999
  52    32  -99999
  52    33  -99999
  52    34  -99999
  52    35  -99999
  52    36  -99999
  52    37  -99999
  52    38  -99999
  52    39  -99999
  52    40  -99999
  52    41  -99999
  52    42  -99999
  52    43  -99999
  52    44  -99999
  52    45  -99999
  52    46  -99999
  52    47  0
  52    48  0
  52    49  0
  52    50  0
  52    51  0
  52    52  0
  52    53  0
  52    54  0
  52    55  0
  52    56  0
  52    57  0
  52    58  0
  52    59  0
  52    60  0
  52    61  0
  52    62  0
  52    63  0
  52    64  0
  52    65  0
  52    66  105.561
  52    67  46.8338
  52    68  53.4936
  52    69  53.662
  52    70  48.1264
  52    71  41.4311
  52    72  48.3318
  52    73  50.6234
  52    74  48.3775
  52    75  50.9337
  52    76  47.7272
  52    77  31.0405
  52    78  45.9232
  52    79  50.5846
  52    80  53.0729
  52    81  47.0014
  52    82  54.3912
  52    83  52.9053
  52    84  49.879
  52    85  48.8817
  52    86  50.2305
  52    87  51.2569
  52    88  48.1072
  52    89  46.1798
  52    90  50.1137
  52    91  50.6163
  52    92  48.3084
  52    93  49.5825
  52    94  52.6898
  52    95  50.0722
  52    96  44.0953
  52    97  45.1643
  52    98  49.4533
  52    99  44.236
  52   100  43.9795
  52   101  40.7734
  52   102  45.7533
  52   103  45.9225
  52   104  46.1672
  52   105  46.6221
  52   106  43.7074
  52   107  47.9579
  52   108  48.4653
  52   109  46.5366
  52   110  45.2581
  52   111  47.2395
  52   112  48.9701
  52   113  46.6418
  52   114  45.3039
  52   115  47.0376
  52   116  45.3516
  52   117  45.6231
  52   118  45.9493
  52   119  45.6114
  52   120  46.496
  52   121  46.1627
  52   122  43.7861
  52   123  48.6173
  52   124  45.4204
  52   125  46.0804
  52   126  45.2701
  52   127  37.0433
  52   128  44.0774
  52   129  40.4168
  52   130  43.5521
  52   131  40.693
  52   132  43.5108
  52   133  36.6409
  52   134  34.4066
  52   135  39.2325
  52   136  41.6997
  52   137  33.8386
  52   138  39.0727
  52   139  39.3193
  52   140  37.966
  52   141  44.8897
  52   142  26.8621
  52   143  35.0201
  52   144  40.9096
  52   145  36.5588
  52   146  40.4364
  52   147  33.7646
  52   148  37.0433
  52   149  41.869
  52   150  43.7326
  52   151  32.0703
  52   152  40.6619
  52   153  37.4944
  52   154  42.3902
  52   155  41.364
  52   156  42.186
  52   157  36.4897
  52   158  38.413
  52   159  39.5938
  52   160  44.081
  52   161  46.632
  52   162  42.5186
  52   163  44.7364
  52   164  47.4616
  52   165  41.2042
  52   166  47.6972
  52   167  44.8692
  52   168  47.0508
  52   169  46.4194
  52   170  46.7892
  52   171  44.9552
  52   172  47.1873
  52   173  50.2265
  52   174  45.6869
  52   175  46.2752
  52   176  49.5639
  52   177  50.3856
  52   178  50.6179
  52   179  49.364
  52   180  47.9033
  52   181  46.9699
  52   182  47.9244
  52   183  50.4644
  52   184  45.6936
  52   185  50.2418
  52   186  50.8248
  52   187  47.5231
  52   188  50.1038
  52   189  49.4404
  52   190  48.296
  52   191  44.9384
  52   192  47.284
  52   193  52.4036
  52   194  50.3284
  52   195  47.5331
  52   196  49.955
  52   197  53.2563
  52   198  50.976
  52   199  48.5623
  52   200  52.7394
  52   201  52.7248
  52   202  50.3325
  52   203  50.1267
  52   204  47.9708
  52   205  49.8829
  52   206  54.9873
  52   207  48.0494
  52   208  49.8894
  52   209  45.6038
  52   210  52.9247
  52   211  49.5028
  52   212  46.6034
  52   213  50.6852
  52   214  51.311
  52   215  49.4621
  52   216  54.4823
  52   217  50.4116
  52   218  52.2703
  52   219  51.6208
  52   220  48.1768
  52   221  53.0262
  52   222  54.3943
  52   223  50.5271
  52   224  50.9658
  52   225  52.9888
  52   226  49.6302
  52   227  51.2038
  52   228  50.7678
  52   229  48.9349
  52   230  50.8966
  52   231  48.2379
  52   232  44.7438
  52   233  49.733
  52   234  51.3644
  52   235  51.9356
  52   236  50.0919
  52   237  43.9099
  52   238  46.6775
  52   239  51.4553
  52   240  49.5578
  52   241  52.7621
  52   242  49.6496
  52   243  52.2543
  52   244  52.8165
  52   245  53.2236
  52   246  49.553
  52   247  50.9191
  52   248  49.7674
  52   249  45.8651
  52   250  48.8546
  52   251  53.8559
  52   252  50.3021
  52   253  48.2275
  52   254  54.0028
  52   255  53.887
  52   256  54.0957
  52   257  50.8988
  52   258  56.177
  52   259  49.709
  52   260  51.4753
  52   261  51.024
  52   262  53.4246
  52   263  54.1423
  52   264  52.8116
  52   265  53.2895
  52   266  56.7005
  52   267  49.8564
  52   268  52.0027
  52   269  54.8671
  52   270  58.6322
  52   271  60.3448
  52   272  62.8205
  52   273  54.5794
  52   274  48.3946
  52   275  51.7017
  52   276  56.9029
  52   277  55.3287
  52   278  52.419
  52   279  58.6377
  52   280  55.412
  52   281  48.7473
  52   282  49.0351
  52   283  50.1507
  52   284  56.3414
  52   285  53.4058
  52   286  53.2106
  52   287  48.935
  52   288  54.0421
  52   289  58.0202
  52   290  54.9277
  52   291  50.3022
  52   292  53.9458
  52   293  54.6266
  52   294  49.3085
  52   295  52.991
  52   296  53.7894
  52   297  51.8966
  52   298  48.0931
  52   299  50.5972
  52   300  47.3384
  52   301  48.7683
  52   302  48.3214
  52   303  45.2908
  52   304  45.5359
  52   305  50.3264
  52   306  48.8931
  52   307  44.3712
  52   308  45.857
  52   309  47.6975
  52   310  54.7521
  52   311  49.4055
  52   312  43.508
  52   313  47.9431
  52   314  46.7606
  52   315  46.9965
  52   316  48.3912
  52   317  47.2604
  52   318  46.5465
  52   319  48.6294
  52   320  49.8156
  52   321  48.2616
  52   322  51.7797
  52   323  48.8316
  52   324  53.2641
  52   325  46.8411
  52   326  49.1125
  52   327  47.8727
  52   328  52.247
  52   329  49.1993
  52   330  46.7146
  52   331  47.2952
  52   332  47.7733
  52   333  46.3421
  52   334  50.3838
  52   335  48.5806
  52   336  46.731
  52   337  46.4205
  52   338  48.9794
  52   339  48.6395
  52   340  51.082
  52   341  51.8444
  52   342  48.7333
  52   343  49.5131
  52   344  48.9924
  52   345  51.6079
  52   346  47.0625
  52   347  50.7329
  52   348  49.3332
  52   349  52.6972
  52   350  54.7547
  52   351  44.0921
  52   352  46.0418
  52   353  48.9582
  52   354  46.5932
  52   355  44.9487
  52   356  51.9463
  52   357  46.5458
  52   358  48.3117
  52   359  51.4814
  52   360  48.1664
  52   361  47.1336
  52   362  47.3963
  52   363  45.0589
  52   364  44.8564
  52   365  54.3943
  52   366  51.8359
  52   367  44.7469
  52   368  45.3123
  52   369  45.8715
  52   370  52.4117
  52   371  47.1881
  52   372  47.4756
  52   373  48.8541
  52   374  48.9556
  52   375  48.1553
  52   376  48.7279
  52   377  47.915
  52   378  45.8827
  52   379  46.8958
  52   380  50.0095
  52   381  45.3988
  52   382  47.1124
  52   383  45.239
  52   384  48.2445
  52   385  49.5269
  52   386  46.8449
  52   387  47.9651
  52   388  48.2567
  52   389  47.212
  52   390  49.3437
  52   391  46.7849
  52   392  47.2318
  52   393  51.8531
  52   394  46.3128
  52   395  49.0898
  52   396  52.5787
  52   397  50.292
  52   398  49.6023
  52   399  49.4729
  52   400  52.1478
  52   401  52.5962
  52   402  47.2623
  52   403  49.9287
  52   404  48.2581
  52   405  48.4117
  52   406  46.8904
  52   407  52.4283
  52   408  48.0913
  52   409  49.9445
  52   410  49.7292
  52   411  47.5451
  52   412  51.0408
  52   413  48.8887
  52   414  49.3861
  52   415  45.499
  52   416  47.2731
  52   417  44.146
  52   418  50.4442
  52   419  50.238
  52   420  49.3497
  52   421  48.6759
  52   422  53.5695
  52   423  53.202
  52   424  48.4891
  52   425  54.8875
  52   426  54.2657
  52   427  54.2781
  52   428  50.6493
  52   429  52.9275
  52   430  51.2115
  52   431  51.6168
  52   432  54.4835
  52   433  47.7132
  52   434  47.7985
  52   435  47.1786
  52   436  46.4684
  52   437  39.8284
  52   438  47.1878
  52   439  32.6906
  52   440  51.2391
  52   441  34.5877
  52   442  45.6331
  52   443  44.1503
  52   444  43.8832
  52   445  33.9161
  52   446  57.9919
  52   447  25.4778
  52   448  37.4142
  52   449  -99999
  52   450  -99999
  52   451  -99999
  52   452  -99999
  52   453  -99999
  52   454  -99999
  52   455  -99999
  53    18  -99999
  53    19  -99999
  53    20  -99999
  53    21  -99999
  53    22  -99999
  53    23  -99999
  53    24  -99999
  53    25  -99999
  53    26  -99999
  53    27  -99999
  53    28  -99999
  53    29  -99999
  53    30  -99999
  53    31  -99999
  53    32  -99999
  53    33  -99999
  53    34  -99999
  53    35  -99999
  53    36  -99999
  53    37  -99999
  53    38  -99999
  53    39  -99999
  53    40  -99999
  53    41  -99999
  53    42  -99999
  53    43  -99999
  53    44  -99999
  53    45  -99999
  53    46  -99999
  53    47  0
  53    48  0
  53    49  0
  53    50  0
  53    51  0
  53    52  0
  53    53  0
  53    54  0
  53    55  0
  53    56  0
  53    57  0
  53    58  0
  53    59  0
  53    60  0
  53    61  0
  53    62  0
  53    63  0
  53    64  0
  53    65  0
  53    66  30.883
  53    67  52.8554
  53    68  46.8468
  53    69  50.5608
  53    70  64.2806
  53    71  30.0649
  53    72  51.5731
  53    73  51.5327
  53    74  50.9547
  53    75  47.1876
  53    76  45.6843
  53    77  42.1184
  53    78  46.6269
  53    79  52.149
  53    80  54.8297
  53    81  47.2166
  53    82  54.2502
  53    83  51.3136
  53    84  48.695
  53    85  48.4594
  53    86  50.7993
  53    87  50.7948
  53    88  45.5403
  53    89  43.9765
  53    90  52.4056
  53    91  46.4079
  53    92  44.7403
  53    93  47.0545
  53    94  51.3054
  53    95  44.9816
  53    96  40.9445
  53    97  41.8595
  53    98  47.2063
  53    99  44.5537
  53   100  41.6791
  53   101  42.7712
  53   102  43.0983
  53   103  43.7752
  53   104  42.4059
  53   105  45.3184
  53   106  41.9485
  53   107  45.2884
  53   108  45.6013
  53   109  44.0695
  53   110  46.2107
  53   111  45.8589
  53   112  49.2104
  53   113  45.7791
  53   114  45.9083
  53   115  44.9124
  53   116  43.2265
  53   117  42.2025
  53   118  45.2247
  53   119  45.9148
  53   120  44.7345
  53   121  43.3351
  53   122  45.196
  53   123  46.6175
  53   124  42.6118
  53   125  42.3303
  53   126  44.1959
  53   127  40.2651
  53   128  42.9973
  53   129  40.1444
  53   130  42.9698
  53   131  39.4359
  53   132  42.0157
  53   133  44.8667
  53   134  34.5437
  53   135  39.8569
  53   136  43.6715
  53   137  43.9232
  53   138  40.1306
  53   139  42.7651
  53   140  40.1396
  53   141  41.2455
  53   142  30.6491
  53   143  34.9369
  53   144  41.8427
  53   145  37.7527
  53   146  43.616
  53   147  38.1862
  53   148  38.0785
  53   149  37.7222
  53   150  37.9099
  53   151  32.2098
  53   152  40.2098
  53   153  31.4343
  53   154  40.672
  53   155  39.2038
  53   156  36.4232
  53   157  33.9155
  53   158  39.2239
  53   159  38.8989
  53   160  37.5337
  53   161  39.5621
  53   162  37.3248
  53   163  41.7147
  53   164  42.5802
  53   165  40.1957
  53   166  44.6219
  53   167  43.765
  53   168  44.2163
  53   169  43.0359
  53   170  42.3556
  53   171  42.5169
  53   172  45.2323
  53   173  46.5138
  53   174  42.6067
  53   175  45.7869
  53   176  48.7146
  53   177  49.8543
  53   178  47.1525
  53   179  46.9655
  53   180  48.9446
  53   181  45.5944
  53   182  45.1832
  53   183  49.1781
  53   184  45.0154
  53   185  48.7762
  53   186  48.4588
  53   187  47.5529
  53   188  47.9068
  53   189  52.1646
  53   190  48.1986
  53   191  44.8568
  53   192  48.7344
  53   193  51.3568
  53   194  49.6831
  53   195  47.2512
  53   196  48.7575
  53   197  51.2944
  53   198  48.5021
  53   199  48.5288
  53   200  51.6343
  53   201  50.0892
  53   202  48.5106
  53   203  50.2831
  53   204  49.5146
  53   205  47.3255
  53   206  51.8447
  53   207  48.4984
  53   208  48.1797
  53   209  45.9369
  53   210  54.2153
  53   211  49.9119
  53   212  47.1052
  53   213  48.058
  53   214  52.7145
  53   215  48.9254
  53   216  53.5976
  53   217  50.6308
  53   218  49.1498
  53   219  48.6955
  53   220  49.9646
  53   221  52.9892
  53   222  53.0597
  53   223  51.076
  53   224  51.1125
  53   225  51.1373
  53   226  48.7801
  53   227  51.2394
  53   228  52.5912
  53   229  49.7198
  53   230  51.0964
  53   231  49.3232
  53   232  48.7498
  53   233  49.037
  53   234  50.2858
  53   235  51.6929
  53   236  51.5668
  53   237  46.5129
  53   238  50.3638
  53   239  51.5133
  53   240  49.2395
  53   241  53.4914
  53   242  49.3222
  53   243  50.1058
  53   244  51.2116
  53   245  49.6872
  53   246  49.3384
  53   247  50.8373
  53   248  50.1468
  53   249  47.3153
  53   250  54.6711
  53   251  52.1289
  53   252  49.133
  53   253  48.5451
  53   254  54.4507
  53   255  53.8152
  53   256  56.7048
  53   257  50.0466
  53   258  52.8069
  53   259  50.7322
  53   260  50.3036
  53   261  50.9004
  53   262  52.8102
  53   263  52.951
  53   264  56.618
  53   265  56.5263
  53   266  58.1638
  53   267  51.2247
  53   268  53.4253
  53   269  54.4836
  53   270  58.2561
  53   271  57.3999
  53   272  58.0137
  53   273  56.2126
  53   274  51.8069
  53   275  53.7296
  53   276  56.0184
  53   277  52.8345
  53   278  53.3206
  53   279  59.8194
  53   280  58.9584
  53   281  52.4421
  53   282  52.6552
  53   283  51.224
  53   284  57.8525
  53   285  49.6883
  53   286  53.9837
  53   287  49.1855
  53   288  52.029
  53   289  59.7991
  53   290  58.0921
  53   291  55.3562
  53   292  53.796
  53   293  52.3701
  53   294  50.4179
  53   295  53.3901
  53   296  56.625
  53   297  55.4827
  53   298  50.6562
  53   299  50.4485
  53   300  45.738
  53   301  48.8348
  53   302  49.0164
  53   303  48.2662
  53   304  46.0962
  53   305  49.0179
  53   306  48.7617
  53   307  40.7731
  53   308  41.0137
  53   309  45.7447
  53   310  49.8489
  53   311  46.2483
  53   312  43.5584
  53   313  45.467
  53   314  47.5468
  53   315  46.6841
  53   316  48.5903
  53   317  47.2496
  53   318  45.7896
  53   319  46.7344
  53   320  48.4957
  53   321  49.5224
  53   322  54.5933
  53   323  51.7968
  53   324  49.939
  53   325  44.6964
  53   326  49.4161
  53   327  47.9335
  53   328  51.1192
  53   329  50.2697
  53   330  44.5316
  53   331  49.9363
  53   332  46.7735
  53   333  42.3281
  53   334  47.1402
  53   335  46.0224
  53   336  47.4752
  53   337  42.8586
  53   338  48.3222
  53   339  48.0382
  53   340  47.8135
  53   341  52.8309
  53   342  43.6889
  53   343  49.7514
  53   344  46.8202
  53   345  50.6082
  53   346  49.529
  53   347  50.3657
  53   348  50.411
  53   349  52.5095
  53   350  51.1493
  53   351  45.1675
  53   352  45.6364
  53   353  47.2945
  53   354  48.1619
  53   355  47.9969
  53   356  52.8685
  53   357  46.5747
  53   358  50.5999
  53   359  51.6413
  53   360  48.2265
  53   361  47.1413
  53   362  44.4959
  53   363  46.8243
  53   364  42.9714
  53   365  49.068
  53   366  48.2879
  53   367  45.8762
  53   368  44.175
  53   369  45.5758
  53   370  55.4722
  53   371  48.9122
  53   372  49.3053
  53   373  51.1786
  53   374  51.6751
  53   375  51.5586
  53   376  48.0084
  53   377  50.9598
  53   378  47.4632
  53   379  44.7742
  53   380  47.6779
  53   381  49.0795
  53   382  48.1644
  53   383  46.1038
  53   384  50.9013
  53   385  49.0528
  53   386  49.281
  53   387  48.7465
  53   388  49.9298
  53   389  46.1865
  53   390  50.436
  53   391  46.1036
  53   392  49.6013
  53   393  49.4087
  53   394  48.8978
  53   395  49.8959
  53   396  51.4532
  53   397  50.4929
  53   398  51.7919
  53   399  50.9482
  53   400  52.9554
  53   401  53.0599
  53   402  47.3129
  53   403  49.6261
  53   404  48.6757
  53   405  48.9559
  53   406  51.9901
  53   407  51.7748
  53   408  48.5955
  53   409  51.2497
  53   410  51.5843
  53   411  49.7326
  53   412  50.3255
  53   413  49.4157
  53   414  50.8666
  53   415  47.2998
  53   416  48.8058
  53   417  44.169
  53   418  49.4916
  53   419  51.1281
  53   420  50.6041
  53   421  49.2397
  53   422  54.365
  53   423  54.5281
  53   424  49.0126
  53   425  51.4194
  53   426  55.0919
  53   427  55.7837
  53   428  52.9555
  53   429  53.494
  53   430  50.9993
  53   431  53.5144
  53   432  54.4053
  53   433  47.6859
  53   434  51.171
  53   435  47.466
  53   436  49.644
  53   437  42.3618
  53   438  44.2035
  53   439  38.5537
  53   440  47.5268
  53   441  32.3993
  53   442  36.3367
  53   443  33.8421
  53   444  36.1986
  53   445  30.2285
  53   446  45.8318
  53   447  213.482
  53   448  40.374
  53   449  -99999
  53   450  -99999
  53   451  -99999
  53   452  -99999
  53   453  -99999
  53   454  -99999
  53   455  -99999
  54    18  -99999
  54    19  -99999
  54    20  -99999
  54    21  -99999
  54    22  -99999
  54    23  -99999
  54    24  -99999
  54    25  -99999
  54    26  -99999
  54    27  -99999
  54    28  -99999
  54    29  -99999
  54    30  -99999
  54    31  -99999
  54    32  -99999
  54    33  -99999
  54    34  -99999
  54    35  -99999
  54    36  -99999
  54    37  -99999
  54    38  -99999
  54    39  -99999
  54    40  -99999
  54    41  -99999
  54    42  -99999
  54    43  -99999
  54    44  -99999
  54    45  -99999
  54    46  -99999
  54    47  0
  54    48  0
  54    49  0
  54    50  0
  54    51  0
  54    52  0
  54    53  0
  54    54  0
  54    55  0
  54    56  0
  54    57  0
  54    58  0
  54    59  0
  54    60  0
  54    61  0
  54    62  0
  54    63  0
  54    64  0
  54    65  0
  54    66  50.9601
  54    67  63.1003
  54    68  21.1599
  54    69  45.8264
  54    70  43.9514
  54    71  43.5473
  54    72  49.1278
  54    73  53.4647
  54    74  71.8527
  54    75  38.8629
  54    76  42.4255
  54    77  50.6693
  54    78  43.905
  54    79  52.5224
  54    80  56.4559
  54    81  43.5067
  54    82  52.9061
  54    83  50.0228
  54    84  44.5589
  54    85  43.6283
  54    86  47.7257
  54    87  49.9684
  54    88  45.3983
  54    89  47.2688
  54    90  54.1018
  54    91  45.6726
  54    92  43.9177
  54    93  45.9995
  54    94  49.4634
  54    95  44.153
  54    96  41.9359
  54    97  45.1542
  54    98  46.8592
  54    99  47.4667
  54   100  45.3759
  54   101  47.187
  54   102  43.7316
  54   103  45.2557
  54   104  45.1949
  54   105  48.0647
  54   106  40.4742
  54   107  41.6218
  54   108  45.5663
  54   109  45.8294
  54   110  49.1705
  54   111  46.2386
  54   112  46.949
  54   113  48.8693
  54   114  46.3243
  54   115  44.8319
  54   116  44.0256
  54   117  42.8353
  54   118  47.6547
  54   119  46.402
  54   120  46.1013
  54   121  44.5431
  54   122  47.233
  54   123  46.596
  54   124  42.6401
  54   125  40.4158
  54   126  44.0223
  54   127  42.8359
  54   128  42.4857
  54   129  40.872
  54   130  42.664
  54   131  34.3511
  54   132  33.6689
  54   133  43.3193
  54   134  26.7828
  54   135  35.7282
  54   136  41.1397
  54   137  36.6347
  54   138  37.1966
  54   139  42.0489
  54   140  38.7047
  54   141  37.478
  54   142  34.3624
  54   143  36.921
  54   144  36.0474
  54   145  34.6315
  54   146  41.6473
  54   147  39.6394
  54   148  37.0799
  54   149  32.5395
  54   150  34.8478
  54   151  36.7085
  54   152  42.5411
  54   153  33.3579
  54   154  44.0975
  54   155  40.818
  54   156  32.2882
  54   157  39.2798
  54   158  38.0043
  54   159  40.8076
  54   160  38.2449
  54   161  38.4665
  54   162  36.9506
  54   163  41.441
  54   164  42.4706
  54   165  40.8257
  54   166  43.9704
  54   167  43.4306
  54   168  45.6091
  54   169  42.9327
  54   170  45.5739
  54   171  43.3672
  54   172  46.2356
  54   173  48.2456
  54   174  45.9041
  54   175  46.8718
  54   176  49.4715
  54   177  50.4988
  54   178  46.6312
  54   179  47.9573
  54   180  49.9065
  54   181  47.8573
  54   182  47.2563
  54   183  48.963
  54   184  46.2424
  54   185  48.3207
  54   186  47.7849
  54   187  46.7076
  54   188  44.8165
  54   189  51.5802
  54   190  48.9599
  54   191  43.9351
  54   192  48.6993
  54   193  49.5362
  54   194  48.4136
  54   195  45.9784
  54   196  49.8012
  54   197  49.3044
  54   198  46.29
  54   199  49.7105
  54   200  50.185
  54   201  48.9071
  54   202  45.884
  54   203  48.4589
  54   204  50.6149
  54   205  47.5373
  54   206  51.3288
  54   207  50.1587
  54   208  48.2791
  54   209  48.0824
  54   210  52.837
  54   211  51.654
  54   212  49.865
  54   213  47.7658
  54   214  52.8614
  54   215  51.0987
  54   216  53.4646
  54   217  51.9133
  54   218  49.6114
  54   219  47.905
  54   220  52.8284
  54   221  53.0751
  54   222  51.3057
  54   223  52.4142
  54   224  49.0643
  54   225  51.556
  54   226  48.2293
  54   227  50.991
  54   228  52.2449
  54   229  49.8899
  54   230  49.7239
  54   231  50.3006
  54   232  50.6947
  54   233  47.832
  54   234  48.6279
  54   235  47.5916
  54   236  51.0409
  54   237  48.7113
  54   238  50.3541
  54   239  49.0042
  54   240  50.4636
  54   241  49.6681
  54   242  48.1197
  54   243  50.7986
  54   244  48.5225
  54   245  48.677
  54   246  50.6111
  54   247  49.6555
  54   248  51.1936
  54   249  50.4968
  54   250  50.3701
  54   251  48.6924
  54   252  50.7791
  54   253  48.7855
  54   254  53.4013
  54   255  51.4532
  54   256  56.7458
  54   257  49.763
  54   258  49.2855
  54   259  51.4701
  54   260  50.7851
  54   261  52.4462
  54   262  53.943
  54   263  50.3626
  54   264  56.6942
  54   265  57.6051
  54   266  58.5207
  54   267  50.2542
  54   268  52.5222
  54   269  54.2115
  54   270  58.0455
  54   271  57.6647
  54   272  55.6642
  54   273  59.8463
  54   274  53.3885
  54   275  57.2662
  54   276  54.8877
  54   277  52.0061
  54   278  54.1474
  54   279  58.1975
  54   280  54.9251
  54   281  54.0183
  54   282  52.7722
  54   283  52.2082
  54   284  56.5786
  54   285  50.3516
  54   286  55.0336
  54   287  52.6934
  54   288  54.9452
  54   289  59.8963
  54   290  58.0789
  54   291  55.72
  54   292  50.4155
  54   293  53.071
  54   294  50.9867
  54   295  52.2612
  54   296  56.7724
  54   297  56.4563
  54   298  53.3078
  54   299  51.4511
  54   300  46.2659
  54   301  50.2655
  54   302  51.1159
  54   303  52.8568
  54   304  47.6329
  54   305  50.9184
  54   306  51.9597
  54   307  42.3495
  54   308  38.0559
  54   309  46.3364
  54   310  52.283
  54   311  44.6251
  54   312  46.1413
  54   313  43.7206
  54   314  49.1476
  54   315  45.3828
  54   316  47.8912
  54   317  46.9345
  54   318  48.2215
  54   319  49.8198
  54   320  46.8421
  54   321  49.6173
  54   322  50.2183
  54   323  50.0056
  54   324  46.5754
  54   325  46.8617
  54   326  49.5714
  54   327  48.6842
  54   328  48.9707
  54   329  49.3642
  54   330  46.8136
  54   331  52.1288
  54   332  50.6795
  54   333  45.2016
  54   334  45.9009
  54   335  50.3233
  54   336  48.9543
  54   337  47.3392
  54   338  48.3488
  54   339  50.9919
  54   340  49.5784
  54   341  50.6463
  54   342  45.7606
  54   343  53.2535
  54   344  49.0072
  54   345  49.6664
  54   346  53.7445
  54   347  48.4123
  54   348  51.0983
  54   349  50.0068
  54   350  48.1192
  54   351  50.6271
  54   352  48.4874
  54   353  46.4995
  54   354  48.1314
  54   355  52.2898
  54   356  51.025
  54   357  47.714
  54   358  48.7255
  54   359  52.5581
  54   360  45.3985
  54   361  50.633
  54   362  47.6462
  54   363  44.6029
  54   364  47.3279
  54   365  45.229
  54   366  47.6239
  54   367  44.4657
  54   368  51.4694
  54   369  47.9954
  54   370  52.2672
  54   371  45.2311
  54   372  48.1667
  54   373  49.9722
  54   374  46.6163
  54   375  49.178
  54   376  48.2842
  54   377  51.3341
  54   378  49.8716
  54   379  45.3715
  54   380  45.8066
  54   381  48.3402
  54   382  46.8158
  54   383  45.083
  54   384  49.6202
  54   385  41.1106
  54   386  50.6918
  54   387  48.5428
  54   388  48.9316
  54   389  44.6674
  54   390  48.0567
  54   391  44.767
  54   392  49.7893
  54   393  47.1827
  54   394  47.7465
  54   395  51.7466
  54   396  47.2027
  54   397  48.6059
  54   398  49.2818
  54   399  49.6358
  54   400  51.2421
  54   401  51.6334
  54   402  49.1504
  54   403  46.8066
  54   404  46.8941
  54   405  50.0198
  54   406  52.6454
  54   407  50.6802
  54   408  49.5675
  54   409  52.2303
  54   410  51.8059
  54   411  45.7175
  54   412  47.5185
  54   413  46.4042
  54   414  48.4115
  54   415  46.979
  54   416  46.6494
  54   417  46.6876
  54   418  48.8111
  54   419  49.7735
  54   420  50.7666
  54   421  48.1232
  54   422  54.6015
  54   423  55.6126
  54   424  55.1074
  54   425  52.9241
  54   426  56.5126
  54   427  53.7892
  54   428  55.6019
  54   429  52.9335
  54   430  48.2207
  54   431  51.23
  54   432  50.8463
  54   433  42.3256
  54   434  52.4411
  54   435  40.1607
  54   436  48.8872
  54   437  42.1992
  54   438  45.8788
  54   439  42.1428
  54   440  48.7675
  54   441  36.6225
  54   442  38.5063
  54   443  45.0416
  54   444  41.188
  54   445  29.23
  54   446  45.8687
  54   447  65.4801
  54   448  45.9743
  54   449  -99999
  54   450  -99999
  54   451  -99999
  54   452  -99999
  54   453  -99999
  54   454  -99999
  54   455  -99999
  55    18  -99999
  55    19  -99999
  55    20  -99999
  55    21  -99999
  55    22  -99999
  55    23  -99999
  55    24  -99999
  55    25  -99999
  55    26  -99999
  55    27  -99999
  55    28  -99999
  55    29  -99999
  55    30  -99999
  55    31  -99999
  55    32  -99999
  55    33  -99999
  55    34  -99999
  55    35  -99999
  55    36  -99999
  55    37  -99999
  55    38  -99999
  55    39  -99999
  55    40  -99999
  55    41  -99999
  55    42  -99999
  55    43  -99999
  55    44  -99999
  55    45  -99999
  55    46  -99999
  55    47  0
  55    48  0
  55    49  0
  55    50  0
  55    51  0
  55    52  0
  55    53  0
  55    54  0
  55    55  0
  55    56  0
  55    57  0
  55    58  0
  55    59  0
  55    60  0
  55    61  0
  55    62  0
  55    63  0
  55    64  0
  55    65  0
  55    66  51.3961
  55    67  77.947
  55    68  14.3857
  55    69  48.3011
  55    70  35.5385
  55    71  56.7154
  55    72  54.1852
  55    73  57.4296
  55    74  70.1993
  55    75  54.5081
  55    76  45.1458
  55    77  54.3031
  55    78  52.4078
  55    79  45.4687
  55    80  54.3488
  55    81  43.9
  55    82  57.722
  55    83  49.3896
  55    84  46.9337
  55    85  47.7139
  55    86  45.5575
  55    87  47.6298
  55    88  41.0389
  55    89  46.302
  55    90  51.9408
  55    91  42.9983
  55    92  40.3341
  55    93  40.3676
  55    94  46.9617
  55    95  41.7094
  55    96  41.7296
  55    97  45.6626
  55    98  45.2129
  55    99  42.689
  55   100  44.1558
  55   101  41.0804
  55   102  40.5202
  55   103  43.5948
  55   104  45.4967
  55   105  44.9635
  55   106  35.0623
  55   107  38.0577
  55   108  43.7715
  55   109  44.7464
  55   110  44.2946
  55   111  44.6878
  55   112  47.1716
  55   113  47.5274
  55   114  42.144
  55   115  44.1248
  55   116  41.8597
  55   117  42.1426
  55   118  44.5663
  55   119  44.5462
  55   120  46.0607
  55   121  42.9967
  55   122  47.1811
  55   123  46.9809
  55   124  41.7382
  55   125  40.9813
  55   126  40.9606
  55   127  40.0593
  55   128  41.3275
  55   129  41.0159
  55   130  42.8317
  55   131  35.7143
  55   132  33.1663
  55   133  41.841
  55   134  32.4413
  55   135  37.5625
  55   136  41.043
  55   137  35.4624
  55   138  38.1394
  55   139  41.5573
  55   140  44.5014
  55   141  38.9802
  55   142  41.5805
  55   143  39.6778
  55   144  34.9316
  55   145  38.5827
  55   146  39.7349
  55   147  38.329
  55   148  39.0738
  55   149  35.2248
  55   150  32.3242
  55   151  35.7989
  55   152  43.9476
  55   153  30.9822
  55   154  44.5697
  55   155  40.594
  55   156  32.1248
  55   157  40.2443
  55   158  34.6739
  55   159  36.9692
  55   160  35.7042
  55   161  38.7169
  55   162  36.2412
  55   163  42.2208
  55   164  43.0139
  55   165  36.7627
  55   166  45.7747
  55   167  42.0972
  55   168  43.006
  55   169  43.0992
  55   170  44.074
  55   171  40.3411
  55   172  43.5759
  55   173  44.6092
  55   174  44.2118
  55   175  44.121
  55   176  46.4119
  55   177  49.3657
  55   178  46.9859
  55   179  49.4857
  55   180  48.2848
  55   181  47.8534
  55   182  49.3482
  55   183  46.5035
  55   184  46.2741
  55   185  46.2672
  55   186  49.7837
  55   187  45.1419
  55   188  43.4192
  55   189  49.9329
  55   190  51.7486
  55   191  45.189
  55   192  49.3525
  55   193  50.3829
  55   194  48.4579
  55   195  47.1905
  55   196  52.2065
  55   197  49.4528
  55   198  46.995
  55   199  51.5593
  55   200  50.2951
  55   201  48.5962
  55   202  49.3144
  55   203  49.1117
  55   204  52.7853
  55   205  51.4891
  55   206  52.4959
  55   207  50.9681
  55   208  47.2336
  55   209  49.0215
  55   210  51.3334
  55   211  54.3829
  55   212  51.9976
  55   213  45.129
  55   214  50.2977
  55   215  54.1766
  55   216  51.4207
  55   217  52.2907
  55   218  50.8621
  55   219  46.0553
  55   220  52.1925
  55   221  52.4073
  55   222  50.8895
  55   223  54.1521
  55   224  50.1818
  55   225  53.3701
  55   226  49.2196
  55   227  49.5114
  55   228  49.9843
  55   229  49.6861
  55   230  47.7166
  55   231  49.8307
  55   232  50.9822
  55   233  48.0651
  55   234  48.2782
  55   235  47.9569
  55   236  50.8811
  55   237  49.2887
  55   238  48.2127
  55   239  46.0435
  55   240  49.4136
  55   241  48.8496
  55   242  47.1721
  55   243  51.2132
  55   244  47.3998
  55   245  50.5166
  55   246  50.2917
  55   247  52.6591
  55   248  49.5219
  55   249  50.5228
  55   250  44.2472
  55   251  51.4546
  55   252  52.4408
  55   253  49.1975
  55   254  52.4808
  55   255  46.5104
  55   256  54.4825
  55   257  48.3468
  55   258  48.9241
  55   259  49.2332
  55   260  52.4923
  55   261  51.1551
  55   262  56.8112
  55   263  48.5535
  55   264  51.3753
  55   265  55.1213
  55   266  56.2134
  55   267  48.5288
  55   268  50.0273
  55   269  53.0887
  55   270  53.2505
  55   271  56.734
  55   272  52.9391
  55   273  56.2281
  55   274  46.972
  55   275  57.8357
  55   276  53.6792
  55   277  53.6176
  55   278  51.4531
  55   279  57.7382
  55   280  51.8409
  55   281  53.2448
  55   282  50.465
  55   283  53.7688
  55   284  55.628
  55   285  54.4474
  55   286  54.6669
  55   287  54.97
  55   288  58.4924
  55   289  55.8414
  55   290  56.0667
  55   291  54.5507
  55   292  50.6243
  55   293  53.0766
  55   294  55.0161
  55   295  51.2677
  55   296  52.3811
  55   297  53.0834
  55   298  51.7471
  55   299  48.5021
  55   300  44.9896
  55   301  50.0088
  55   302  52.1183
  55   303  53.401
  55   304  50.4765
  55   305  52.8935
  55   306  54.2429
  55   307  42.7964
  55   308  37.6011
  55   309  45.3912
  55   310  55.0301
  55   311  46.803
  55   312  48.8896
  55   313  45.6895
  55   314  51.6736
  55   315  43.833
  55   316  46.1814
  55   317  46.315
  55   318  50.2064
  55   319  48.4924
  55   320  47.2673
  55   321  44.9812
  55   322  46.2551
  55   323  46.6946
  55   324  46.2675
  55   325  47.3333
  55   326  47.5267
  55   327  48.2128
  55   328  49.4125
  55   329  48.5547
  55   330  46.8041
  55   331  50.2398
  55   332  48.4859
  55   333  48.7007
  55   334  44.5079
  55   335  50.4871
  55   336  46.3811
  55   337  51.1229
  55   338  45.6771
  55   339  52.9618
  55   340  49.8017
  55   341  48.7486
  55   342  47.8253
  55   343  50.2203
  55   344  50.2193
  55   345  49.574
  55   346  51.6192
  55   347  50.1834
  55   348  48.5174
  55   349  49.8545
  55   350  45.3906
  55   351  50.2402
  55   352  49.8103
  55   353  48.3085
  55   354  46.3608
  55   355  51.9517
  55   356  50.1739
  55   357  49.0429
  55   358  46.7637
  55   359  53.214
  55   360  47.4837
  55   361  51.5262
  55   362  48.4639
  55   363  38.7711
  55   364  49.4921
  55   365  42.494
  55   366  43.3469
  55   367  36.6098
  55   368  51.4463
  55   369  46.5152
  55   370  44.8963
  55   371  38.5378
  55   372  52.3049
  55   373  49.6247
  55   374  43.4486
  55   375  45.6577
  55   376  48.7681
  55   377  49.0592
  55   378  48.9988
  55   379  43.9952
  55   380  48.9187
  55   381  46.8038
  55   382  47.7096
  55   383  45.1558
  55   384  46.9268
  55   385  44.9705
  55   386  51.1497
  55   387  51.098
  55   388  47.2638
  55   389  44.336
  55   390  44.7934
  55   391  46.1194
  55   392  48.3714
  55   393  47.3423
  55   394  49.9638
  55   395  52.6153
  55   396  46.4666
  55   397  49.6986
  55   398  48.309
  55   399  49.2442
  55   400  50.7276
  55   401  50.5879
  55   402  50.1955
  55   403  46.5252
  55   404  48.1199
  55   405  50.6772
  55   406  52.9019
  55   407  47.6762
  55   408  49.8422
  55   409  49.0846
  55   410  52.4258
  55   411  42.1928
  55   412  46.8586
  55   413  45.5068
  55   414  46.0328
  55   415  43.6686
  55   416  45.8278
  55   417  52.6208
  55   418  52.3698
  55   419  48.857
  55   420  49.8244
  55   421  46.5126
  55   422  52.7826
  55   423  55.5265
  55   424  54.7939
  55   425  53.27
  55   426  54.782
  55   427  49.3582
  55   428  55.0005
  55   429  53.9003
  55   430  49.6755
  55   431  50.7243
  55   432  51.6798
  55   433  46.6658
  55   434  53.4717
  55   435  41.6663
  55   436  49.1483
  55   437  43.4379
  55   438  42.5539
  55   439  44.5724
  55   440  45.3634
  55   441  31.5271
  55   442  34.1313
  55   443  45.2283
  55   444  44.2433
  55   445  0.5623
  55   446  38.1224
  55   447  19.2176
  55   448  80.1389
  55   449  -99999
  55   450  -99999
  55   451  -99999
  55   452  -99999
  55   453  -99999
  55   454  -99999
  55   455  -99999
  56    18  -99999
  56    19  -99999
  56    20  -99999
  56    21  -99999
  56    22  -99999
  56    23  -99999
  56    24  -99999
  56    25  -99999
  56    26  -99999
  56    27  -99999
  56    28  -99999
  56    29  -99999
  56    30  -99999
  56    31  -99999
  56    32  -99999
  56    33  -99999
  56    34  -99999
  56    35  -99999
  56    36  -99999
  56    37  -99999
  56    38  -99999
  56    39  -99999
  56    40  -99999
  56    41  -99999
  56    42  -99999
  56    43  -99999
  56    44  -99999
  56    45  -99999
  56    46  -99999
  56    47  0
  56    48  0
  56    49  0
  56    50  0
  56    51  0
  56    52  0
  56    53  0
  56    54  0
  56    55  0
  56    56  0
  56    57  0
  56    58  0
  56    59  0
  56    60  0
  56    61  0
  56    62  0
  56    63  0
  56    64  0
  56    65  0
  56    66  0.100352
  56    67  92.8205
  56    68  29.8444
  56    69  62.1639
  56    70  45.7541
  56    71  51.8499
  56    72  58.5906
  56    73  41.1912
  56    74  49.4205
  56    75  53.4025
  56    76  46.3395
  56    77  46.7194
  56    78  53.0459
  56    79  39.3194
  56    80  53.4009
  56    81  41.7912
  56    82  59.0542
  56    83  54.0694
  56    84  46.6869
  56    85  42.436
  56    86  45.8859
  56    87  48.7722
  56    88  39.9805
  56    89  40.9989
  56    90  52.1357
  56    91  46.6364
  56    92  42.5241
  56    93  38.2749
  56    94  49.7183
  56    95  43.3593
  56    96  41.031
  56    97  45.8242
  56    98  43.2804
  56    99  43.0056
  56   100  46.4549
  56   101  41.5912
  56   102  41.4612
  56   103  44.8665
  56   104  47.0199
  56   105  44.1297
  56   106  40.707
  56   107  45.5324
  56   108  45.5591
  56   109  45.4923
  56   110  43.2162
  56   111  46.2249
  56   112  50.8664
  56   113  49.5362
  56   114  42.0856
  56   115  44.8205
  56   116  42.3035
  56   117  45.5428
  56   118  44.7018
  56   119  47.7067
  56   120  50.1032
  56   121  45.7561
  56   122  48.7298
  56   123  41.1704
  56   124  42.6608
  56   125  44.3551
  56   126  42.0913
  56   127  39.7336
  56   128  42.8885
  56   129  41.268
  56   130  40.9595
  56   131  32.502
  56   132  35.3027
  56   133  39.2432
  56   134  34.7109
  56   135  31.7952
  56   136  40.2476
  56   137  37.8837
  56   138  37.1408
  56   139  36.2058
  56   140  44.6341
  56   141  39.4625
  56   142  43.6614
  56   143  34.9098
  56   144  35.5911
  56   145  36.8904
  56   146  36.2801
  56   147  35.6973
  56   148  36.6663
  56   149  33.8098
  56   150  34.7823
  56   151  38.9627
  56   152  44.5606
  56   153  31.8407
  56   154  41.8168
  56   155  40.4024
  56   156  37.6522
  56   157  35.1613
  56   158  38.3974
  56   159  37.869
  56   160  38.6759
  56   161  41.5876
  56   162  39.3933
  56   163  43.2169
  56   164  39.6441
  56   165  36.787
  56   166  47.3874
  56   167  41.0796
  56   168  42.4005
  56   169  45.6968
  56   170  43.8232
  56   171  42.6808
  56   172  44.2811
  56   173  42.5702
  56   174  46.41
  56   175  43.4828
  56   176  48.0133
  56   177  48.6208
  56   178  49.1906
  56   179  49.1233
  56   180  46.7831
  56   181  48.1683
  56   182  49.5101
  56   183  46.3739
  56   184  47.2797
  56   185  46.0564
  56   186  51.4617
  56   187  44.9361
  56   188  43.4564
  56   189  47.4594
  56   190  51.4981
  56   191  44.5321
  56   192  48.7538
  56   193  51.5843
  56   194  48.6383
  56   195  47.4567
  56   196  53.6067
  56   197  49.7964
  56   198  47.8752
  56   199  50.8223
  56   200  50.3106
  56   201  48.7249
  56   202  52.2608
  56   203  51.3709
  56   204  54.0603
  56   205  51.2714
  56   206  51.0604
  56   207  51.1552
  56   208  48.0883
  56   209  49.2449
  56   210  51.5806
  56   211  52.4761
  56   212  52.4248
  56   213  44.0208
  56   214  49.2286
  56   215  51.7081
  56   216  51.6112
  56   217  51.7885
  56   218  50.7882
  56   219  47.0129
  56   220  52.353
  56   221  51.2757
  56   222  48.3681
  56   223  54.0481
  56   224  51.6753
  56   225  49.7474
  56   226  52.2418
  56   227  49.3742
  56   228  50.9961
  56   229  50.6823
  56   230  44.981
  56   231  49.0837
  56   232  46.6851
  56   233  47.3744
  56   234  47.7059
  56   235  48.9375
  56   236  46.4602
  56   237  48.7709
  56   238  49.9671
  56   239  47.5948
  56   240  48.3439
  56   241  50.0314
  56   242  49.0747
  56   243  52.0085
  56   244  48.0484
  56   245  52.9577
  56   246  51.0017
  56   247  50.9639
  56   248  46.692
  56   249  49.12
  56   250  43.7251
  56   251  50.9172
  56   252  51.8079
  56   253  48.2133
  56   254  51.029
  56   255  45.5826
  56   256  52.4967
  56   257  48.9016
  56   258  49.4059
  56   259  47.3766
  56   260  52.3648
  56   261  46.9009
  56   262  52.6728
  56   263  50.7391
  56   264  48.7252
  56   265  52.7773
  56   266  55.5226
  56   267  50.132
  56   268  50.7119
  56   269  53.3636
  56   270  51.1863
  56   271  54.4024
  56   272  53.0226
  56   273  53.8826
  56   274  46.0157
  56   275  58.0436
  56   276  53.7775
  56   277  52.2218
  56   278  47.3907
  56   279  57.1592
  56   280  48.9632
  56   281  51.3051
  56   282  44.2615
  56   283  52.6089
  56   284  49.1103
  56   285  57.4511
  56   286  55.3776
  56   287  55.7701
  56   288  61.9967
  56   289  53.899
  56   290  53.973
  56   291  51.1336
  56   292  50.9876
  56   293  50.9664
  56   294  53.8483
  56   295  52.4496
  56   296  49.0341
  56   297  46.0608
  56   298  48.747
  56   299  48.3279
  56   300  46.5289
  56   301  46.0911
  56   302  50.1546
  56   303  49.3752
  56   304  50.3846
  56   305  48.7658
  56   306  53.7476
  56   307  43.0217
  56   308  43.133
  56   309  46.1653
  56   310  55.7199
  56   311  48.9362
  56   312  49.3951
  56   313  46.8422
  56   314  48.7617
  56   315  44.2027
  56   316  46.3997
  56   317  47.569
  56   318  50.0223
  56   319  48.6401
  56   320  48.4579
  56   321  43.8125
  56   322  45.5068
  56   323  47.2397
  56   324  47.3875
  56   325  47.8276
  56   326  45.966
  56   327  45.868
  56   328  50.2202
  56   329  48.2931
  56   330  48.938
  56   331  49.6117
  56   332  48.0773
  56   333  50.0466
  56   334  45.5897
  56   335  48.3455
  56   336  44.6849
  56   337  51.4573
  56   338  44.788
[truncated: 2,357,858 more chars]
