# Supplementary material for: A novel selection method of seismic attributes based on gray relational degree and support vector machine
Source: PLoS One. 2018 Feb 2;13(2):e0192407. doi: 10.1371/journal.pone.0192407 (PMC5796712; doi:10.1371/journal.pone.0192407)
Supplement: S4 File — (TXT) [file pone.0192407.s004.txt]

  10    18  -99999
  10    19  -99999
  10    20  -99999
  10    21  -99999
  10    22  -99999
  10    23  -99999
  10    24  -99999
  10    25  -99999
  10    26  -99999
  10    27  -99999
  10    28  -99999
  10    29  -99999
  10    30  -99999
  10    31  -99999
  10    32  -99999
  10    33  -99999
  10    34  -99999
  10    35  -99999
  10    36  -99999
  10    37  -99999
  10    38  -99999
  10    39  -99999
  10    40  -99999
  10    41  -99999
  10    42  -99999
  10    43  -99999
  10    44  -99999
  10    45  -99999
  10    46  -99999
  10    47  -99999
  10    48  -99999
  10    49  -99999
  10    50  -99999
  10    51  -99999
  10    52  -99999
  10    53  -99999
  10    54  -99999
  10    55  -99999
  10    56  -99999
  10    57  -99999
  10    58  -99999
  10    59  -99999
  10    60  -99999
  10    61  -99999
  10    62  -99999
  10    63  -99999
  10    64  -99999
  10    65  -99999
  10    66  -99999
  10    67  -99999
  10    68  -99999
  10    69  -99999
  10    70  -99999
  10    71  -99999
  10    72  -99999
  10    73  -99999
  10    74  -99999
  10    75  -7.21309e-005
  10    76  -0.00011673
  10    77  -0.000105368
  10    78  -8.53887e-005
  10    79  -8.92205e-005
  10    80  -0.000148481
  10    81  -0.000224635
  10    82  -0.000275654
  10    83  -0.000265533
  10    84  -0.000228208
  10    85  -0.000173709
  10    86  -0.000101196
  10    87  -7.25129e-006
  10    88  1.03385e-005
  10    89  7.75442e-006
  10    90  8.37225e-006
  10    91  -1.26724e-005
  10    92  -3.56163e-005
  10    93  -3.43191e-005
  10    94  -2.35262e-005
  10    95  -1.17764e-005
  10    96  -5.69983e-006
  10    97  1.21399e-005
  10    98  2.24285e-005
  10    99  3.14488e-005
  10   100  4.03064e-005
  10   101  3.04984e-005
  10   102  -0.00012146
  10   103  -0.000239931
  10   104  -0.000316072
  10   105  -0.000278562
  10   106  -0.000240403
  10   107  -0.000157145
  10   108  -8.33761e-005
  10   109  -2.10109e-005
  10   110  -1.40804e-005
  10   111  -2.05829e-005
  10   112  -4.89788e-005
  10   113  -9.75768e-005
  10   114  -0.000121746
  10   115  -0.000127203
  10   116  -0.000139967
  10   117  -0.000202393
  10   118  -0.00026021
  10   119  -0.00033675
  10   120  -0.00034692
  10   121  -0.000310679
  10   122  -0.00017871
  10   123  -0.000140562
  10   124  -0.000144097
  10   125  -0.000203882
  10   126  -0.00023423
  10   127  -0.000263355
  10   128  -0.000310198
  10   129  -0.000371057
  10   130  -0.000409983
  10   131  -0.000417635
  10   132  -0.000407897
  10   133  -0.000412626
  10   134  -0.000395749
  10   135  -0.000425589
  10   136  -0.000498385
  10   137  -0.000757846
  10   138  -0.000786564
  10   139  -0.000761621
  10   140  -0.000398667
  10   141  -0.000107215
  10   142  1.30538e-005
  10   143  -6.69921e-006
  10   144  -3.48025e-006
  10   145  1.04982e-005
  10   146  2.86516e-005
  10   147  3.2988e-005
  10   148  -7.22802e-005
  10   149  -0.000233281
  10   150  -0.000420804
  10   151  -0.000570729
  10   152  -0.000671883
  10   153  -0.000604993
  10   154  -0.000425974
  10   155  -9.77606e-005
  10   156  -2.53955e-005
  10   157  -9.62978e-006
  10   158  -2.80691e-006
  10   159  -3.75913e-006
  10   160  2.87193e-006
  10   161  -3.96235e-005
  10   162  -3.08667e-005
  10   163  -2.0915e-005
  10   164  -7.01046e-006
  10   165  -1.40979e-005
  10   166  -7.8134e-007
  10   167  -1.77488e-006
  10   168  9.78625e-006
  10   169  1.10448e-005
  10   170  1.71952e-005
  10   171  7.0259e-006
  10   172  1.87941e-005
  10   173  1.85198e-005
  10   174  2.88929e-005
  10   175  2.18205e-005
  10   176  2.091e-005
  10   177  8.27245e-006
  10   178  2.00814e-005
  10   179  -7.887e-006
  10   180  -0.000103157
  10   181  -0.000133909
  10   182  -0.000287553
  10   183  -0.000118402
  10   184  -6.83415e-005
  10   185  -5.08009e-005
  10   186  -2.60228e-005
  10   187  -4.84692e-005
  10   188  -5.59096e-005
  10   189  -0.000173245
  10   190  -0.000257968
  10   191  -0.000292514
  10   192  -0.000287015
  10   193  -0.000303211
  10   194  -0.00028326
  10   195  -0.000265129
  10   196  -0.000238889
  10   197  -0.00023371
  10   198  -0.000216224
  10   199  -0.000214214
  10   200  -0.000185816
  10   201  -0.000189175
  10   202  -0.000163287
  10   203  -0.000180355
  10   204  -0.000159265
  10   205  -0.000174232
  10   206  -0.000149165
  10   207  -0.000154805
  10   208  -0.000131051
  10   209  -0.000132657
  10   210  -0.000108643
  10   211  -0.00010768
  10   212  -8.46685e-005
  10   213  -8.08197e-005
  10   214  -5.61384e-005
  10   215  -4.9672e-005
  10   216  -2.9224e-005
  10   217  -2.83612e-005
  10   218  -1.87948e-005
  10   219  -2.21745e-005
  10   220  -2.31193e-005
  10   221  -2.4623e-005
  10   222  -1.7841e-005
  10   223  -2.51996e-005
  10   224  -2.28362e-005
  10   225  -3.46408e-005
  10   226  -4.12864e-005
  10   227  -5.78973e-005
  10   228  -5.79245e-005
  10   229  -5.88135e-005
  10   230  -3.19262e-005
  10   231  -1.67194e-005
  10   232  -1.65211e-005
  10   233  -7.56549e-005
  10   234  -0.000174011
  10   235  -0.000252755
  10   236  -0.000255228
  10   237  -0.000171613
  10   238  -0.000102849
  10   239  -7.81972e-005
  10   240  -5.53749e-005
  10   241  -5.75989e-005
  10   242  -3.94217e-005
  10   243  -4.6379e-005
  10   244  -3.4165e-005
  10   245  -5.19384e-005
  10   246  -4.61766e-005
  10   247  -0.000107429
  10   248  -0.000114726
  10   249  -0.000123334
  10   250  -99999
  10   251  -99999
  10   252  -99999
  10   253  -99999
  10   254  -99999
  10   255  -99999
  10   256  -99999
  10   257  -99999
  10   258  -99999
  10   259  -99999
  10   260  -99999
  10   261  -99999
  10   262  -99999
  10   263  -99999
  10   264  -99999
  10   265  -99999
  10   266  -99999
  10   267  -99999
  10   268  -99999
  10   269  -99999
  10   270  -99999
  10   271  -99999
  10   272  -99999
  10   273  -99999
  10   274  -99999
  10   275  -99999
  10   276  -99999
  10   277  -99999
  10   278  -99999
  10   279  -99999
  10   280  -99999
  10   281  -99999
  10   282  -99999
  10   283  -99999
  10   284  -99999
  10   285  -99999
  10   286  -99999
  10   287  -99999
  10   288  -99999
  10   289  -99999
  10   290  -99999
  10   291  -99999
  10   292  -99999
  10   293  -99999
  10   294  -99999
  10   295  -99999
  10   296  -99999
  10   297  -99999
  10   298  -99999
  10   299  -99999
  10   300  -99999
  10   301  -99999
  10   302  -99999
  10   303  -99999
  10   304  -99999
  10   305  -99999
  10   306  -99999
  10   307  -99999
  10   308  -99999
  10   309  -99999
  10   310  -99999
  10   311  -99999
  10   312  -99999
  10   313  -99999
  10   314  -99999
  10   315  -99999
  10   316  -99999
  10   317  -0.000268407
  10   318  -0.000211185
  10   319  -0.000213109
  10   320  -0.000228405
  10   321  -0.000285668
  10   322  -0.000332511
  10   323  -0.000323412
  10   324  -0.000243065
  10   325  -0.000168622
  10   326  -0.000125048
  10   327  -0.000113936
  10   328  -8.40313e-005
  10   329  -8.08709e-005
  10   330  -7.60268e-005
  10   331  -0.000106307
  10   332  -9.60569e-005
  10   333  -6.31627e-005
  10   334  1.55216e-006
  10   335  -7.17556e-007
  10   336  1.93832e-005
  10   337  1.35337e-005
  10   338  3.03987e-005
  10   339  2.49383e-005
  10   340  3.45983e-005
  10   341  -1.68642e-005
  10   342  -0.000178683
  10   343  -0.000230158
  10   344  -0.000450144
  10   345  -0.000371056
  10   346  -0.00072088
  10   347  -0.000544769
  10   348  -0.000731864
  10   349  -4.48465e-005
  10   350  5.37384e-005
  10   351  6.86215e-005
  10   352  7.15112e-005
  10   353  3.17019e-005
  10   354  6.89941e-005
  10   355  0.000107602
  10   356  8.55703e-005
  10   357  5.51059e-005
  10   358  -1.12344e-005
  10   359  -5.84734e-005
  10   360  -8.5439e-005
  10   361  -8.61644e-005
  10   362  -9.50958e-005
  10   363  -0.000100192
  10   364  -0.000183779
  10   365  -0.00036374
  10   366  -0.000637435
  10   367  -0.000738285
  10   368  -0.000678405
  10   369  -0.00046043
  10   370  -0.000338794
  10   371  -0.000169745
  10   372  -4.60096e-005
  10   373  2.6732e-005
  10   374  4.51436e-005
  10   375  4.92272e-005
  10   376  -8.20772e-006
  10   377  -0.00010225
  10   378  -0.000124282
  10   379  -4.89588e-005
  10   380  -6.22756e-005
  10   381  -5.72635e-005
  10   382  -4.06022e-005
  10   383  -7.1836e-006
  10   384  1.41321e-005
  10   385  9.74892e-006
  10   386  1.43614e-005
  10   387  7.25241e-007
  10   388  -2.70848e-006
  10   389  -2.95584e-005
  10   390  -4.50373e-005
  10   391  -7.48594e-005
  10   392  -9.09751e-005
  10   393  -0.000111799
  10   394  -0.000118544
  10   395  -0.000115647
  10   396  -0.000108196
  10   397  -0.000129347
  10   398  -0.000149274
  10   399  -0.000149516
  10   400  -0.000116474
  10   401  -0.000106787
  10   402  -9.8295e-005
  10   403  -0.000110778
  10   404  -9.93788e-005
  10   405  -8.00195e-005
  10   406  -6.56922e-005
  10   407  -6.79882e-005
  10   408  -6.28101e-005
  10   409  -99999
  10   410  -99999
  10   411  -99999
  10   412  -99999
  10   413  -99999
  10   414  -99999
  10   415  -99999
  10   416  -99999
  10   417  -99999
  10   418  -99999
  10   419  -99999
  10   420  -99999
  10   421  -99999
  10   422  -99999
  10   423  -99999
  10   424  -99999
  10   425  -99999
  10   426  -99999
  10   427  -99999
  10   428  -99999
  10   429  -99999
  10   430  -99999
  10   431  -99999
  10   432  -99999
  10   433  -99999
  10   434  -99999
  10   435  -99999
  10   436  -99999
  10   437  -99999
  10   438  -99999
  10   439  -99999
  10   440  -99999
  10   441  -99999
  10   442  -99999
  10   443  -99999
  10   444  -99999
  10   445  -99999
  10   446  -99999
  10   447  -99999
  10   448  -99999
  10   449  -99999
  10   450  -99999
  10   451  -99999
  10   452  -99999
  10   453  -99999
  10   454  -99999
  10   455  -99999
  11    18  -99999
  11    19  -99999
  11    20  -99999
  11    21  -99999
  11    22  -99999
  11    23  -99999
  11    24  -99999
  11    25  -99999
  11    26  -99999
  11    27  -99999
  11    28  -99999
  11    29  -99999
  11    30  -99999
  11    31  -99999
  11    32  -99999
  11    33  -99999
  11    34  -99999
  11    35  -99999
  11    36  -99999
  11    37  -99999
  11    38  -99999
  11    39  -99999
  11    40  -99999
  11    41  -99999
  11    42  -99999
  11    43  -99999
  11    44  -99999
  11    45  -99999
  11    46  -99999
  11    47  -99999
  11    48  -99999
  11    49  -99999
  11    50  -99999
  11    51  -99999
  11    52  -99999
  11    53  -99999
  11    54  -99999
  11    55  -99999
  11    56  -99999
  11    57  -99999
  11    58  -99999
  11    59  -99999
  11    60  -99999
  11    61  -99999
  11    62  -99999
  11    63  -99999
  11    64  -99999
  11    65  -99999
  11    66  -99999
  11    67  -99999
  11    68  -99999
  11    69  -99999
  11    70  -99999
  11    71  -99999
  11    72  -99999
  11    73  -99999
  11    74  -99999
  11    75  -7.21309e-005
  11    76  -0.00011673
  11    77  -0.000105368
  11    78  -8.53887e-005
  11    79  -8.92205e-005
  11    80  -0.000148481
  11    81  -0.000224635
  11    82  -0.000275654
  11    83  -0.000265533
  11    84  -0.000228208
  11    85  -0.000173709
  11    86  -0.000101196
  11    87  -7.25129e-006
  11    88  1.03385e-005
  11    89  7.75442e-006
  11    90  8.37225e-006
  11    91  -1.26724e-005
  11    92  -3.56163e-005
  11    93  -3.43191e-005
  11    94  -2.35262e-005
  11    95  -1.17764e-005
  11    96  -5.69983e-006
  11    97  1.21399e-005
  11    98  2.24285e-005
  11    99  3.14488e-005
  11   100  4.03064e-005
  11   101  3.04984e-005
  11   102  -0.00012146
  11   103  -0.000239931
  11   104  -0.000316072
  11   105  -0.000278562
  11   106  -0.000240403
  11   107  -0.000157145
  11   108  -8.33761e-005
  11   109  -2.10109e-005
  11   110  -1.40804e-005
  11   111  -2.05829e-005
  11   112  -4.89788e-005
  11   113  -9.75768e-005
  11   114  -0.000121746
  11   115  -0.000127203
  11   116  -0.000139967
  11   117  -0.000202393
  11   118  -0.00026021
  11   119  -0.00033675
  11   120  -0.00034692
  11   121  -0.000310679
  11   122  -0.00017871
  11   123  -0.000140562
  11   124  -0.000144097
  11   125  -0.000203882
  11   126  -0.00023423
  11   127  -0.000263355
  11   128  -0.000310198
  11   129  -0.000371057
  11   130  -0.000409983
  11   131  -0.000417635
  11   132  -0.000407897
  11   133  -0.000412626
  11   134  -0.000395749
  11   135  -0.000425589
  11   136  -0.000498385
  11   137  -0.000757846
  11   138  -0.000786564
  11   139  -0.000761621
  11   140  -0.000398667
  11   141  -0.000107215
  11   142  1.30538e-005
  11   143  -6.69921e-006
  11   144  -3.48025e-006
  11   145  1.04982e-005
  11   146  2.86516e-005
  11   147  3.2988e-005
  11   148  -7.22802e-005
  11   149  -0.000233281
  11   150  -0.000420804
  11   151  -0.000570729
  11   152  -0.000671883
  11   153  -0.000604993
  11   154  -0.000425974
  11   155  -9.77606e-005
  11   156  -2.53955e-005
  11   157  -9.62978e-006
  11   158  -2.80691e-006
  11   159  -3.75913e-006
  11   160  2.87193e-006
  11   161  -3.96235e-005
  11   162  -3.08667e-005
  11   163  -2.0915e-005
  11   164  -7.01046e-006
  11   165  -1.40979e-005
  11   166  -7.8134e-007
  11   167  -1.77488e-006
  11   168  9.78625e-006
  11   169  1.10448e-005
  11   170  1.71952e-005
  11   171  7.0259e-006
  11   172  1.87941e-005
  11   173  1.85198e-005
  11   174  2.88929e-005
  11   175  2.18205e-005
  11   176  2.091e-005
  11   177  8.27245e-006
  11   178  2.00814e-005
  11   179  -7.887e-006
  11   180  -0.000103157
  11   181  -0.000133909
  11   182  -0.000287553
  11   183  -0.000118402
  11   184  -6.83415e-005
  11   185  -5.08009e-005
  11   186  -2.60228e-005
  11   187  -4.84692e-005
  11   188  -5.59096e-005
  11   189  -0.000173245
  11   190  -0.000257968
  11   191  -0.000292514
  11   192  -0.000287015
  11   193  -0.000303211
  11   194  -0.00028326
  11   195  -0.000265129
  11   196  -0.000238889
  11   197  -0.00023371
  11   198  -0.000216224
  11   199  -0.000214214
  11   200  -0.000185816
  11   201  -0.000189175
  11   202  -0.000163287
  11   203  -0.000180355
  11   204  -0.000159265
  11   205  -0.000174232
  11   206  -0.000149165
  11   207  -0.000154805
  11   208  -0.000131051
  11   209  -0.000132657
  11   210  -0.000108643
  11   211  -0.00010768
  11   212  -8.46685e-005
  11   213  -8.08197e-005
  11   214  -5.61384e-005
  11   215  -4.9672e-005
  11   216  -2.9224e-005
  11   217  -2.83612e-005
  11   218  -1.87948e-005
  11   219  -2.21745e-005
  11   220  -2.31193e-005
  11   221  -2.4623e-005
  11   222  -1.7841e-005
  11   223  -2.51996e-005
  11   224  -2.28362e-005
  11   225  -3.46408e-005
  11   226  -4.12864e-005
  11   227  -5.78973e-005
  11   228  -5.79245e-005
  11   229  -5.88135e-005
  11   230  -3.19262e-005
  11   231  -1.67194e-005
  11   232  -1.65211e-005
  11   233  -7.56549e-005
  11   234  -0.000174011
  11   235  -0.000252755
  11   236  -0.000255228
  11   237  -0.000171613
  11   238  -0.000102849
  11   239  -7.81972e-005
  11   240  -5.53749e-005
  11   241  -5.75989e-005
  11   242  -3.94217e-005
  11   243  -4.6379e-005
  11   244  -3.4165e-005
  11   245  -5.19384e-005
  11   246  -4.61766e-005
  11   247  -0.000107429
  11   248  -0.000114726
  11   249  -0.000123334
  11   250  -99999
  11   251  -99999
  11   252  -99999
  11   253  -99999
  11   254  -99999
  11   255  -99999
  11   256  -99999
  11   257  -99999
  11   258  -99999
  11   259  -99999
  11   260  -99999
  11   261  -99999
  11   262  -99999
  11   263  -99999
  11   264  -99999
  11   265  -99999
  11   266  -99999
  11   267  -99999
  11   268  -99999
  11   269  -99999
  11   270  -99999
  11   271  -99999
  11   272  -99999
  11   273  -99999
  11   274  -99999
  11   275  -99999
  11   276  -99999
  11   277  -99999
  11   278  -99999
  11   279  -99999
  11   280  -99999
  11   281  -99999
  11   282  -99999
  11   283  -99999
  11   284  -99999
  11   285  -99999
  11   286  -99999
  11   287  -99999
  11   288  -99999
  11   289  -99999
  11   290  -99999
  11   291  -99999
  11   292  -99999
  11   293  -99999
  11   294  -99999
  11   295  -99999
  11   296  -99999
  11   297  -99999
  11   298  -99999
  11   299  -99999
  11   300  -99999
  11   301  -99999
  11   302  -99999
  11   303  -99999
  11   304  -99999
  11   305  -99999
  11   306  -99999
  11   307  -99999
  11   308  -99999
  11   309  -99999
  11   310  -99999
  11   311  -99999
  11   312  -99999
  11   313  -99999
  11   314  -99999
  11   315  -99999
  11   316  -99999
  11   317  -0.000268407
  11   318  -0.000211185
  11   319  -0.000213109
  11   320  -0.000228405
  11   321  -0.000285668
  11   322  -0.000332511
  11   323  -0.000323412
  11   324  -0.000243065
  11   325  -0.000168622
  11   326  -0.000125048
  11   327  -0.000113936
  11   328  -8.40313e-005
  11   329  -8.08709e-005
  11   330  -7.60268e-005
  11   331  -0.000106307
  11   332  -9.60569e-005
  11   333  -6.31627e-005
  11   334  1.55216e-006
  11   335  -7.17556e-007
  11   336  1.93832e-005
  11   337  1.35337e-005
  11   338  3.03987e-005
  11   339  2.49383e-005
  11   340  3.45983e-005
  11   341  -1.68642e-005
  11   342  -0.000178683
  11   343  -0.000230158
  11   344  -0.000450144
  11   345  -0.000371056
  11   346  -0.00072088
  11   347  -0.000544769
  11   348  -0.000731864
  11   349  -4.48465e-005
  11   350  5.37384e-005
  11   351  6.86215e-005
  11   352  7.15112e-005
  11   353  3.17019e-005
  11   354  6.89941e-005
  11   355  0.000107602
  11   356  8.55703e-005
  11   357  5.51059e-005
  11   358  -1.12344e-005
  11   359  -5.84734e-005
  11   360  -8.5439e-005
  11   361  -8.61644e-005
  11   362  -9.50958e-005
  11   363  -0.000100192
  11   364  -0.000183779
  11   365  -0.00036374
  11   366  -0.000637435
  11   367  -0.000738285
  11   368  -0.000678405
  11   369  -0.00046043
  11   370  -0.000338794
  11   371  -0.000169745
  11   372  -4.60096e-005
  11   373  2.6732e-005
  11   374  4.51436e-005
  11   375  4.92272e-005
  11   376  -8.20772e-006
  11   377  -0.00010225
  11   378  -0.000124282
  11   379  -4.89588e-005
  11   380  -6.22756e-005
  11   381  -5.72635e-005
  11   382  -4.06022e-005
  11   383  -7.1836e-006
  11   384  1.41321e-005
  11   385  9.74892e-006
  11   386  1.43614e-005
  11   387  7.25241e-007
  11   388  -2.70848e-006
  11   389  -2.95584e-005
  11   390  -4.50373e-005
  11   391  -7.48594e-005
  11   392  -9.09751e-005
  11   393  -0.000111799
  11   394  -0.000118544
  11   395  -0.000115647
  11   396  -0.000108196
  11   397  -0.000129347
  11   398  -0.000149274
  11   399  -0.000149516
  11   400  -0.000116474
  11   401  -0.000106787
  11   402  -9.8295e-005
  11   403  -0.000110778
  11   404  -9.93788e-005
  11   405  -8.00195e-005
  11   406  -6.56922e-005
  11   407  -6.79882e-005
  11   408  -6.28101e-005
  11   409  -99999
  11   410  -99999
  11   411  -99999
  11   412  -99999
  11   413  -99999
  11   414  -99999
  11   415  -99999
  11   416  -99999
  11   417  -99999
  11   418  -99999
  11   419  -99999
  11   420  -99999
  11   421  -99999
  11   422  -99999
  11   423  -99999
  11   424  -99999
  11   425  -99999
  11   426  -99999
  11   427  -99999
  11   428  -99999
  11   429  -99999
  11   430  -99999
  11   431  -99999
  11   432  -99999
  11   433  -99999
  11   434  -99999
  11   435  -99999
  11   436  -99999
  11   437  -99999
  11   438  -99999
  11   439  -99999
  11   440  -99999
  11   441  -99999
  11   442  -99999
  11   443  -99999
  11   444  -99999
  11   445  -99999
  11   446  -99999
  11   447  -99999
  11   448  -99999
  11   449  -99999
  11   450  -99999
  11   451  -99999
  11   452  -99999
  11   453  -99999
  11   454  -99999
  11   455  -99999
  12    18  -99999
  12    19  -99999
  12    20  -99999
  12    21  -99999
  12    22  -99999
  12    23  -99999
  12    24  -99999
  12    25  -99999
  12    26  -99999
  12    27  -99999
  12    28  -99999
  12    29  -99999
  12    30  -99999
  12    31  -99999
  12    32  -99999
  12    33  -99999
  12    34  -99999
  12    35  -99999
  12    36  -99999
  12    37  -99999
  12    38  -99999
  12    39  -99999
  12    40  -99999
  12    41  -99999
  12    42  -99999
  12    43  -99999
  12    44  -99999
  12    45  -99999
  12    46  -99999
  12    47  -99999
  12    48  -99999
  12    49  -99999
  12    50  -99999
  12    51  -99999
  12    52  -99999
  12    53  -99999
  12    54  -99999
  12    55  -99999
  12    56  -99999
  12    57  -99999
  12    58  -99999
  12    59  -99999
  12    60  -99999
  12    61  -99999
  12    62  -99999
  12    63  -99999
  12    64  -99999
  12    65  -99999
  12    66  -99999
  12    67  -99999
  12    68  -99999
  12    69  -99999
  12    70  -99999
  12    71  -99999
  12    72  -99999
  12    73  -99999
  12    74  -99999
  12    75  -7.21309e-005
  12    76  -0.00011673
  12    77  -0.000105368
  12    78  -8.53887e-005
  12    79  -8.92205e-005
  12    80  -0.000148481
  12    81  -0.000224635
  12    82  -0.000275654
  12    83  -0.000265533
  12    84  -0.000228208
  12    85  -0.000173709
  12    86  -0.000101196
  12    87  -7.25129e-006
  12    88  1.03385e-005
  12    89  7.75442e-006
  12    90  8.37225e-006
  12    91  -1.26724e-005
  12    92  -3.56163e-005
  12    93  -3.43191e-005
  12    94  -2.35262e-005
  12    95  -1.17764e-005
  12    96  -5.69983e-006
  12    97  1.21399e-005
  12    98  2.24285e-005
  12    99  3.14488e-005
  12   100  4.03064e-005
  12   101  3.04984e-005
  12   102  -0.00012146
  12   103  -0.000239931
  12   104  -0.000316072
  12   105  -0.000278562
  12   106  -0.000240403
  12   107  -0.000157145
  12   108  -8.33761e-005
  12   109  -2.10109e-005
  12   110  -1.40804e-005
  12   111  -2.05829e-005
  12   112  -4.89788e-005
  12   113  -9.75768e-005
  12   114  -0.000121746
  12   115  -0.000127203
  12   116  -0.000139967
  12   117  -0.000202393
  12   118  -0.00026021
  12   119  -0.00033675
  12   120  -0.00034692
  12   121  -0.000310679
  12   122  -0.00017871
  12   123  -0.000140562
  12   124  -0.000144097
  12   125  -0.000203882
  12   126  -0.00023423
  12   127  -0.000263355
  12   128  -0.000310198
  12   129  -0.000371057
  12   130  -0.000409983
  12   131  -0.000417635
  12   132  -0.000407897
  12   133  -0.000412626
  12   134  -0.000395749
  12   135  -0.000425589
  12   136  -0.000498385
  12   137  -0.000757846
  12   138  -0.000786564
  12   139  -0.000761621
  12   140  -0.000398667
  12   141  -0.000107215
  12   142  1.30538e-005
  12   143  -6.69921e-006
  12   144  -3.48025e-006
  12   145  1.04982e-005
  12   146  2.86516e-005
  12   147  3.2988e-005
  12   148  -7.22802e-005
  12   149  -0.000233281
  12   150  -0.000420804
  12   151  -0.000570729
  12   152  -0.000671883
  12   153  -0.000604993
  12   154  -0.000425974
  12   155  -9.77606e-005
  12   156  -2.53955e-005
  12   157  -9.62978e-006
  12   158  -2.80691e-006
  12   159  -3.75913e-006
  12   160  2.87193e-006
  12   161  -3.96235e-005
  12   162  -3.08667e-005
  12   163  -2.0915e-005
  12   164  -7.01046e-006
  12   165  -1.40979e-005
  12   166  -7.8134e-007
  12   167  -1.77488e-006
  12   168  9.78625e-006
  12   169  1.10448e-005
  12   170  1.71952e-005
  12   171  7.0259e-006
  12   172  1.87941e-005
  12   173  1.85198e-005
  12   174  2.88929e-005
  12   175  2.18205e-005
  12   176  2.091e-005
  12   177  8.27245e-006
  12   178  2.00814e-005
  12   179  -7.887e-006
  12   180  -0.000103157
  12   181  -0.000133909
  12   182  -0.000287553
  12   183  -0.000118402
  12   184  -6.83415e-005
  12   185  -5.08009e-005
  12   186  -2.60228e-005
  12   187  -4.84692e-005
  12   188  -5.59096e-005
  12   189  -0.000173245
  12   190  -0.000257968
  12   191  -0.000292514
  12   192  -0.000287015
  12   193  -0.000303211
  12   194  -0.00028326
  12   195  -0.000265129
  12   196  -0.000238889
  12   197  -0.00023371
  12   198  -0.000216224
  12   199  -0.000214214
  12   200  -0.000185816
  12   201  -0.000189175
  12   202  -0.000163287
  12   203  -0.000180355
  12   204  -0.000159265
  12   205  -0.000174232
  12   206  -0.000149165
  12   207  -0.000154805
  12   208  -0.000131051
  12   209  -0.000132657
  12   210  -0.000108643
  12   211  -0.00010768
  12   212  -8.46685e-005
  12   213  -8.08197e-005
  12   214  -5.61384e-005
  12   215  -4.9672e-005
  12   216  -2.9224e-005
  12   217  -2.83612e-005
  12   218  -1.87948e-005
  12   219  -2.21745e-005
  12   220  -2.31193e-005
  12   221  -2.4623e-005
  12   222  -1.7841e-005
  12   223  -2.51996e-005
  12   224  -2.28362e-005
  12   225  -3.46408e-005
  12   226  -4.12864e-005
  12   227  -5.78973e-005
  12   228  -5.79245e-005
  12   229  -5.88135e-005
  12   230  -3.19262e-005
  12   231  -1.67194e-005
  12   232  -1.65211e-005
  12   233  -7.56549e-005
  12   234  -0.000174011
  12   235  -0.000252755
  12   236  -0.000255228
  12   237  -0.000171613
  12   238  -0.000102849
  12   239  -7.81972e-005
  12   240  -5.53749e-005
  12   241  -5.75989e-005
  12   242  -3.94217e-005
  12   243  -4.6379e-005
  12   244  -3.4165e-005
  12   245  -5.19384e-005
  12   246  -4.61766e-005
  12   247  -0.000107429
  12   248  -0.000114726
  12   249  -0.000123334
  12   250  -99999
  12   251  -99999
  12   252  -99999
  12   253  -99999
  12   254  -99999
  12   255  -99999
  12   256  -99999
  12   257  -99999
  12   258  -99999
  12   259  -99999
  12   260  -99999
  12   261  -99999
  12   262  -99999
  12   263  -99999
  12   264  -99999
  12   265  -99999
  12   266  -99999
  12   267  -99999
  12   268  -99999
  12   269  -99999
  12   270  -99999
  12   271  -99999
  12   272  -99999
  12   273  -99999
  12   274  -99999
  12   275  -99999
  12   276  -99999
  12   277  -99999
  12   278  -99999
  12   279  -99999
  12   280  -99999
  12   281  -99999
  12   282  -99999
  12   283  -99999
  12   284  -99999
  12   285  -99999
  12   286  -99999
  12   287  -99999
  12   288  -99999
  12   289  -99999
  12   290  -99999
  12   291  -99999
  12   292  -99999
  12   293  -99999
  12   294  -99999
  12   295  -99999
  12   296  -99999
  12   297  -99999
  12   298  -99999
  12   299  -99999
  12   300  -99999
  12   301  -99999
  12   302  -99999
  12   303  -99999
  12   304  -99999
  12   305  -99999
  12   306  -99999
  12   307  -99999
  12   308  -99999
  12   309  -99999
  12   310  -99999
  12   311  -99999
  12   312  -99999
  12   313  -99999
  12   314  -99999
  12   315  -99999
  12   316  -99999
  12   317  -0.000268407
  12   318  -0.000211185
  12   319  -0.000213109
  12   320  -0.000228405
  12   321  -0.000285668
  12   322  -0.000332511
  12   323  -0.000323412
  12   324  -0.000243065
  12   325  -0.000168622
  12   326  -0.000125048
  12   327  -0.000113936
  12   328  -8.40313e-005
  12   329  -8.08709e-005
  12   330  -7.60268e-005
  12   331  -0.000106307
  12   332  -9.60569e-005
  12   333  -6.31627e-005
  12   334  1.55216e-006
  12   335  -7.17556e-007
  12   336  1.93832e-005
  12   337  1.35337e-005
  12   338  3.03987e-005
  12   339  2.49383e-005
  12   340  3.45983e-005
  12   341  -1.68642e-005
  12   342  -0.000178683
  12   343  -0.000230158
  12   344  -0.000450144
  12   345  -0.000371056
  12   346  -0.00072088
  12   347  -0.000544769
  12   348  -0.000731864
  12   349  -4.48465e-005
  12   350  5.37384e-005
  12   351  6.86215e-005
  12   352  7.15112e-005
  12   353  3.17019e-005
  12   354  6.89941e-005
  12   355  0.000107602
  12   356  8.55703e-005
  12   357  5.51059e-005
  12   358  -1.12344e-005
  12   359  -5.84734e-005
  12   360  -8.5439e-005
  12   361  -8.61644e-005
  12   362  -9.50958e-005
  12   363  -0.000100192
  12   364  -0.000183779
  12   365  -0.00036374
  12   366  -0.000637435
  12   367  -0.000738285
  12   368  -0.000678405
  12   369  -0.00046043
  12   370  -0.000338794
  12   371  -0.000169745
  12   372  -4.60096e-005
  12   373  2.6732e-005
  12   374  4.51436e-005
  12   375  4.92272e-005
  12   376  -8.20772e-006
  12   377  -0.00010225
  12   378  -0.000124282
  12   379  -4.89588e-005
  12   380  -6.22756e-005
  12   381  -5.72635e-005
  12   382  -4.06022e-005
  12   383  -7.1836e-006
  12   384  1.41321e-005
  12   385  9.74892e-006
  12   386  1.43614e-005
  12   387  7.25241e-007
  12   388  -2.70848e-006
  12   389  -2.95584e-005
  12   390  -4.50373e-005
  12   391  -7.48594e-005
  12   392  -9.09751e-005
  12   393  -0.000111799
  12   394  -0.000118544
  12   395  -0.000115647
  12   396  -0.000108196
  12   397  -0.000129347
  12   398  -0.000149274
  12   399  -0.000149516
  12   400  -0.000116474
  12   401  -0.000106787
  12   402  -9.8295e-005
  12   403  -0.000110778
  12   404  -9.93788e-005
  12   405  -8.00195e-005
  12   406  -6.56922e-005
  12   407  -6.79882e-005
  12   408  -6.28101e-005
  12   409  -99999
  12   410  -99999
  12   411  -99999
  12   412  -99999
  12   413  -99999
  12   414  -99999
  12   415  -99999
  12   416  -99999
  12   417  -99999
  12   418  -99999
  12   419  -99999
  12   420  -99999
  12   421  -99999
  12   422  -99999
  12   423  -99999
  12   424  -99999
  12   425  -99999
  12   426  -99999
  12   427  -99999
  12   428  -99999
  12   429  -99999
  12   430  -99999
  12   431  -99999
  12   432  -99999
  12   433  -99999
  12   434  -99999
  12   435  -99999
  12   436  -99999
  12   437  -99999
  12   438  -99999
  12   439  -99999
  12   440  -99999
  12   441  -99999
  12   442  -99999
  12   443  -99999
  12   444  -99999
  12   445  -99999
  12   446  -99999
  12   447  -99999
  12   448  -99999
  12   449  -99999
  12   450  -99999
  12   451  -99999
  12   452  -99999
  12   453  -99999
  12   454  -99999
  12   455  -99999
  13    18  -99999
  13    19  -99999
  13    20  -99999
  13    21  -99999
  13    22  -99999
  13    23  -99999
  13    24  -99999
  13    25  -99999
  13    26  -99999
  13    27  -99999
  13    28  -99999
  13    29  -99999
  13    30  -99999
  13    31  -99999
  13    32  -99999
  13    33  -99999
  13    34  -99999
  13    35  -99999
  13    36  -99999
  13    37  -99999
  13    38  -99999
  13    39  -99999
  13    40  -99999
  13    41  -99999
  13    42  -99999
  13    43  -99999
  13    44  -99999
  13    45  -99999
  13    46  -99999
  13    47  -99999
  13    48  -99999
  13    49  -99999
  13    50  -99999
  13    51  -99999
  13    52  -99999
  13    53  -99999
  13    54  -99999
  13    55  -99999
  13    56  -99999
  13    57  -99999
  13    58  -99999
  13    59  -99999
  13    60  -99999
  13    61  -99999
  13    62  -99999
  13    63  -99999
  13    64  -99999
  13    65  -99999
  13    66  -99999
  13    67  -99999
  13    68  -99999
  13    69  -99999
  13    70  -99999
  13    71  -99999
  13    72  -99999
  13    73  -99999
  13    74  -99999
  13    75  -7.21309e-005
  13    76  -0.00011673
  13    77  -0.000105368
  13    78  -8.53887e-005
  13    79  -8.92205e-005
  13    80  -0.000148481
  13    81  -0.000224635
  13    82  -0.000275654
  13    83  -0.000265533
  13    84  -0.000228208
  13    85  -0.000173709
  13    86  -0.000101196
  13    87  -7.25129e-006
  13    88  1.03385e-005
  13    89  7.75442e-006
  13    90  8.37225e-006
  13    91  -1.26724e-005
  13    92  -3.56163e-005
  13    93  -3.43191e-005
  13    94  -2.35262e-005
  13    95  -1.17764e-005
  13    96  -5.69983e-006
  13    97  1.21399e-005
  13    98  2.24285e-005
  13    99  3.14488e-005
  13   100  4.03064e-005
  13   101  3.04984e-005
  13   102  -0.00012146
  13   103  -0.000239931
  13   104  -0.000316072
  13   105  -0.000278562
  13   106  -0.000240403
  13   107  -0.000157145
  13   108  -8.33761e-005
  13   109  -2.10109e-005
  13   110  -1.40804e-005
  13   111  -2.05829e-005
  13   112  -4.89788e-005
  13   113  -9.75768e-005
  13   114  -0.000121746
  13   115  -0.000127203
  13   116  -0.000139967
  13   117  -0.000202393
  13   118  -0.00026021
  13   119  -0.00033675
  13   120  -0.00034692
  13   121  -0.000310679
  13   122  -0.00017871
  13   123  -0.000140562
  13   124  -0.000144097
  13   125  -0.000203882
  13   126  -0.00023423
  13   127  -0.000263355
  13   128  -0.000310198
  13   129  -0.000371057
  13   130  -0.000409983
  13   131  -0.000417635
  13   132  -0.000407897
  13   133  -0.000412626
  13   134  -0.000395749
  13   135  -0.000425589
  13   136  -0.000498385
  13   137  -0.000757846
  13   138  -0.000786564
  13   139  -0.000761621
  13   140  -0.000398667
  13   141  -0.000107215
  13   142  1.30538e-005
  13   143  -6.69921e-006
  13   144  -3.48025e-006
  13   145  1.04982e-005
  13   146  2.86516e-005
  13   147  3.2988e-005
  13   148  -7.22802e-005
  13   149  -0.000233281
  13   150  -0.000420804
  13   151  -0.000570729
  13   152  -0.000671883
  13   153  -0.000604993
  13   154  -0.000425974
  13   155  -9.77606e-005
  13   156  -2.53955e-005
  13   157  -9.62978e-006
  13   158  -2.80691e-006
  13   159  -3.75913e-006
  13   160  2.87193e-006
  13   161  -3.96235e-005
  13   162  -3.08667e-005
  13   163  -2.0915e-005
  13   164  -7.01046e-006
  13   165  -1.40979e-005
  13   166  -7.8134e-007
  13   167  -1.77488e-006
  13   168  9.78625e-006
  13   169  1.10448e-005
  13   170  1.71952e-005
  13   171  7.0259e-006
  13   172  1.87941e-005
  13   173  1.85198e-005
  13   174  2.88929e-005
  13   175  2.18205e-005
  13   176  2.091e-005
  13   177  8.27245e-006
  13   178  2.00814e-005
  13   179  -7.887e-006
  13   180  -0.000103157
  13   181  -0.000133909
  13   182  -0.000287553
  13   183  -0.000118402
  13   184  -6.83415e-005
  13   185  -5.08009e-005
  13   186  -2.60228e-005
  13   187  -4.84692e-005
  13   188  -5.59096e-005
  13   189  -0.000173245
  13   190  -0.000257968
  13   191  -0.000292514
  13   192  -0.000287015
  13   193  -0.000303211
  13   194  -0.00028326
  13   195  -0.000265129
  13   196  -0.000238889
  13   197  -0.00023371
  13   198  -0.000216224
  13   199  -0.000214214
  13   200  -0.000185816
  13   201  -0.000189175
  13   202  -0.000163287
  13   203  -0.000180355
  13   204  -0.000159265
  13   205  -0.000174232
  13   206  -0.000149165
  13   207  -0.000154805
  13   208  -0.000131051
  13   209  -0.000132657
  13   210  -0.000108643
  13   211  -0.00010768
  13   212  -8.46685e-005
  13   213  -8.08197e-005
  13   214  -5.61384e-005
  13   215  -4.9672e-005
  13   216  -2.9224e-005
  13   217  -2.83612e-005
  13   218  -1.87948e-005
  13   219  -2.21745e-005
  13   220  -2.31193e-005
  13   221  -2.4623e-005
  13   222  -1.7841e-005
  13   223  -2.51996e-005
  13   224  -2.28362e-005
  13   225  -3.46408e-005
  13   226  -4.12864e-005
  13   227  -5.78973e-005
  13   228  -5.79245e-005
  13   229  -5.88135e-005
  13   230  -3.19262e-005
  13   231  -1.67194e-005
  13   232  -1.65211e-005
  13   233  -7.56549e-005
  13   234  -0.000174011
  13   235  -0.000252755
  13   236  -0.000255228
  13   237  -0.000171613
  13   238  -0.000102849
  13   239  -7.81972e-005
  13   240  -5.53749e-005
  13   241  -5.75989e-005
  13   242  -3.94217e-005
  13   243  -4.6379e-005
  13   244  -3.4165e-005
  13   245  -5.19384e-005
  13   246  -4.61766e-005
  13   247  -0.000107429
  13   248  -0.000114726
  13   249  -0.000123334
  13   250  -99999
  13   251  -99999
  13   252  -99999
  13   253  -99999
  13   254  -99999
  13   255  -99999
  13   256  -99999
  13   257  -99999
  13   258  -99999
  13   259  -99999
  13   260  -99999
  13   261  -99999
  13   262  -99999
  13   263  -99999
  13   264  -99999
  13   265  -99999
  13   266  -99999
  13   267  -99999
  13   268  -99999
  13   269  -99999
  13   270  -99999
  13   271  -99999
  13   272  -99999
  13   273  -99999
  13   274  -99999
  13   275  -99999
  13   276  -99999
  13   277  -99999
  13   278  -99999
  13   279  -99999
  13   280  -99999
  13   281  -99999
  13   282  -99999
  13   283  -99999
  13   284  -99999
  13   285  -99999
  13   286  -99999
  13   287  -99999
  13   288  -99999
  13   289  -99999
  13   290  -99999
  13   291  -99999
  13   292  -99999
  13   293  -99999
  13   294  -99999
  13   295  -99999
  13   296  -99999
  13   297  -99999
  13   298  -99999
  13   299  -99999
  13   300  -99999
  13   301  -99999
  13   302  -99999
  13   303  -99999
  13   304  -99999
  13   305  -99999
  13   306  -99999
  13   307  -99999
  13   308  -99999
  13   309  -99999
  13   310  -99999
  13   311  -99999
  13   312  -99999
  13   313  -99999
  13   314  -99999
  13   315  -99999
  13   316  -99999
  13   317  -0.000268407
  13   318  -0.000211185
  13   319  -0.000213109
  13   320  -0.000228405
  13   321  -0.000285668
  13   322  -0.000332511
  13   323  -0.000323412
  13   324  -0.000243065
  13   325  -0.000168622
  13   326  -0.000125048
  13   327  -0.000113936
  13   328  -8.40313e-005
  13   329  -8.08709e-005
  13   330  -7.60268e-005
  13   331  -0.000106307
  13   332  -9.60569e-005
  13   333  -6.31627e-005
  13   334  1.55216e-006
  13   335  -7.17556e-007
  13   336  1.93832e-005
  13   337  1.35337e-005
  13   338  3.03987e-005
  13   339  2.49383e-005
  13   340  3.45983e-005
  13   341  -1.68642e-005
  13   342  -0.000178683
  13   343  -0.000230158
  13   344  -0.000450144
  13   345  -0.000371056
  13   346  -0.00072088
  13   347  -0.000544769
  13   348  -0.000731864
  13   349  -4.48465e-005
  13   350  5.37384e-005
  13   351  6.86215e-005
  13   352  7.15112e-005
  13   353  3.17019e-005
  13   354  6.89941e-005
  13   355  0.000107602
  13   356  8.55703e-005
  13   357  5.51059e-005
  13   358  -1.12344e-005
  13   359  -5.84734e-005
  13   360  -8.5439e-005
  13   361  -8.61644e-005
  13   362  -9.50958e-005
  13   363  -0.000100192
  13   364  -0.000183779
  13   365  -0.00036374
  13   366  -0.000637435
  13   367  -0.000738285
  13   368  -0.000678405
  13   369  -0.00046043
  13   370  -0.000338794
  13   371  -0.000169745
  13   372  -4.60096e-005
  13   373  2.6732e-005
  13   374  4.51436e-005
  13   375  4.92272e-005
  13   376  -8.20772e-006
  13   377  -0.00010225
  13   378  -0.000124282
  13   379  -4.89588e-005
  13   380  -6.22756e-005
  13   381  -5.72635e-005
  13   382  -4.06022e-005
  13   383  -7.1836e-006
  13   384  1.41321e-005
  13   385  9.74892e-006
  13   386  1.43614e-005
  13   387  7.25241e-007
  13   388  -2.70848e-006
  13   389  -2.95584e-005
  13   390  -4.50373e-005
  13   391  -7.48594e-005
  13   392  -9.09751e-005
  13   393  -0.000111799
  13   394  -0.000118544
  13   395  -0.000115647
  13   396  -0.000108196
  13   397  -0.000129347
  13   398  -0.000149274
  13   399  -0.000149516
  13   400  -0.000116474
  13   401  -0.000106787
  13   402  -9.8295e-005
  13   403  -0.000110778
  13   404  -9.93788e-005
  13   405  -8.00195e-005
  13   406  -6.56922e-005
  13   407  -6.79882e-005
  13   408  -6.28101e-005
  13   409  -99999
  13   410  -99999
  13   411  -99999
  13   412  -99999
  13   413  -99999
  13   414  -99999
  13   415  -99999
  13   416  -99999
  13   417  -99999
  13   418  -99999
  13   419  -99999
  13   420  -99999
  13   421  -99999
  13   422  -99999
  13   423  -99999
  13   424  -99999
  13   425  -99999
  13   426  -99999
  13   427  -99999
  13   428  -99999
  13   429  -99999
  13   430  -99999
  13   431  -99999
  13   432  -99999
  13   433  -99999
  13   434  -99999
  13   435  -99999
  13   436  -99999
  13   437  -99999
  13   438  -99999
  13   439  -99999
  13   440  -99999
  13   441  -99999
  13   442  -99999
  13   443  -99999
  13   444  -99999
  13   445  -99999
  13   446  -99999
  13   447  -99999
  13   448  -99999
  13   449  -99999
  13   450  -99999
  13   451  -99999
  13   452  -99999
  13   453  -99999
  13   454  -99999
  13   455  -99999
  14    18  -99999
  14    19  -99999
  14    20  -99999
  14    21  -99999
  14    22  -99999
  14    23  -99999
  14    24  -99999
  14    25  -99999
  14    26  -99999
  14    27  -99999
  14    28  -99999
  14    29  -99999
  14    30  -99999
  14    31  -99999
  14    32  -99999
  14    33  -99999
  14    34  -99999
  14    35  -99999
  14    36  -99999
  14    37  -99999
  14    38  -99999
  14    39  -99999
  14    40  -99999
  14    41  -99999
  14    42  -99999
  14    43  -99999
  14    44  -99999
  14    45  -99999
  14    46  -99999
  14    47  -99999
  14    48  -99999
  14    49  -99999
  14    50  -99999
  14    51  -99999
  14    52  -99999
  14    53  -99999
  14    54  -99999
  14    55  -6.87534e-005
  14    56  -2.85619e-005
  14    57  -4.2906e-005
  14    58  -4.70725e-005
  14    59  -0.000222024
  14    60  -0.000503389
  14    61  -0.000472621
  14    62  -0.000301048
  14    63  -0.000202755
  14    64  -0.000126692
  14    65  -0.000148656
  14    66  -0.000169497
  14    67  -0.000128877
  14    68  -0.000101571
  14    69  -0.000306467
  14    70  -0.000456329
  14    71  -0.000243173
  14    72  -9.64405e-005
  14    73  -0.000102455
  14    74  -7.67687e-005
  14    75  -9.34814e-005
  14    76  -0.000130114
  14    77  -0.000126526
  14    78  -9.72398e-005
  14    79  -9.54019e-005
  14    80  -0.000129154
  14    81  -0.000211974
  14    82  -0.000258926
  14    83  -0.000262625
  14    84  -0.000218802
  14    85  -0.000176274
  14    86  -0.000102106
  14    87  -3.82363e-005
  14    88  -2.09758e-005
  14    89  -1.62574e-005
  14    90  -1.59661e-005
  14    91  -3.28515e-005
  14    92  -4.69733e-005
  14    93  -4.73923e-005
  14    94  -3.00494e-005
  14    95  -1.97552e-005
  14    96  -8.13016e-006
  14    97  4.99952e-006
  14    98  1.89462e-005
  14    99  3.62041e-005
  14   100  5.31709e-005
  14   101  5.1072e-005
  14   102  -9.60974e-005
  14   103  -0.000213222
  14   104  -0.00028497
  14   105  -0.000251152
  14   106  -0.000216681
  14   107  -0.000151927
  14   108  -9.08247e-005
  14   109  -3.80382e-005
  14   110  -3.32291e-005
  14   111  -4.86242e-005
  14   112  -7.10381e-005
  14   113  -0.000105149
  14   114  -0.000113901
  14   115  -0.000108532
  14   116  -0.000108246
  14   117  -0.000167904
  14   118  -0.00023044
  14   119  -0.00032383
  14   120  -0.000352013
  14   121  -0.000328043
  14   122  -0.000193661
  14   123  -0.000168866
  14   124  -0.00018275
  14   125  -0.00023996
  14   126  -0.000260838
  14   127  -0.000316482
  14   128  -0.000358516
  14   129  -0.000441515
  14   130  -0.000458007
  14   131  -0.000510802
  14   132  -0.000500393
  14   133  -0.000499958
  14   134  -0.000475418
  14   135  -0.000493797
  14   136  -0.000512139
  14   137  -0.000675727
  14   138  -0.000666059
  14   139  -0.000640328
  14   140  -0.000363742
  14   141  -0.000107022
  14   142  -1.86719e-005
  14   143  -1.8014e-005
  14   144  -1.60256e-005
  14   145  -1.19437e-005
  14   146  5.82658e-006
  14   147  9.30932e-006
  14   148  -8.32574e-005
  14   149  -0.000254444
  14   150  -0.000412154
  14   151  -0.000545307
  14   152  -0.000608126
  14   153  -0.000556813
  14   154  -0.000397623
  14   155  -0.000148188
  14   156  -9.54957e-005
  14   157  -8.42176e-005
  14   158  -7.66956e-005
  14   159  -6.23032e-005
  14   160  -5.95269e-005
  14   161  -8.62953e-005
  14   162  -8.02051e-005
  14   163  -7.07686e-005
  14   164  -6.07596e-005
  14   165  -6.8039e-005
  14   166  -6.00137e-005
  14   167  -6.20596e-005
  14   168  -5.22936e-005
  14   169  -4.61498e-005
  14   170  -3.98828e-005
  14   171  -4.56651e-005
  14   172  -3.68854e-005
  14   173  -3.05091e-005
  14   174  -1.93536e-005
  14   175  -2.24071e-005
  14   176  -1.04507e-005
  14   177  -4.16237e-005
  14   178  -5.411e-005
  14   179  -7.80547e-005
  14   180  -0.000105038
  14   181  -0.000127572
  14   182  -0.00022967
  14   183  -0.000172023
  14   184  -0.000163205
  14   185  -0.000157252
  14   186  -0.000120066
  14   187  -0.000123299
  14   188  -0.000126927
  14   189  -0.000170454
  14   190  -0.000237266
  14   191  -0.000294772
  14   192  -0.000335223
  14   193  -0.000386352
  14   194  -0.00041835
  14   195  -0.00044132
  14   196  -0.000453416
  14   197  -0.000465973
  14   198  -0.000464451
  14   199  -0.000459145
  14   200  -0.000440119
  14   201  -0.000430982
  14   202  -0.000410012
  14   203  -0.000403616
  14   204  -0.000384038
  14   205  -0.000376572
  14   206  -0.000351534
  14   207  -0.000338755
  14   208  -0.000309673
  14   209  -0.000285247
  14   210  -0.000250752
  14   211  -0.000226331
  14   212  -0.000194204
  14   213  -0.000170353
  14   214  -0.000141638
  14   215  -0.000118718
  14   216  -9.58434e-005
  14   217  -8.41987e-005
  14   218  -7.1778e-005
  14   219  -7.23978e-005
  14   220  -6.93762e-005
  14   221  -7.8473e-005
  14   222  -7.92716e-005
  14   223  -8.39942e-005
  14   224  -8.40521e-005
  14   225  -8.8657e-005
  14   226  -7.92278e-005
  14   227  -7.78654e-005
  14   228  -5.62638e-005
  14   229  -4.91545e-005
  14   230  -2.92393e-005
  14   231  -3.20219e-005
  14   232  -3.60735e-005
  14   233  -8.70082e-005
  14   234  -0.000159608
  14   235  -0.000229646
  14   236  -0.000232258
  14   237  -0.000187721
  14   238  -0.000156397
  14   239  -0.000156668
  14   240  -0.000156686
  14   241  -0.000169277
  14   242  -0.000171561
  14   243  -0.000184102
  14   244  -0.000189728
  14   245  -0.000205212
  14   246  -0.000210871
  14   247  -0.000230625
  14   248  -0.000232898
  14   249  -0.000257511
  14   250  -0.00019722
  14   251  -0.000186163
  14   252  -0.000199099
  14   253  -0.000132696
  14   254  -0.000123827
  14   255  -0.00015127
  14   256  -7.45631e-005
  14   257  -9.06102e-005
  14   258  -0.000164083
  14   259  -0.000273735
  14   260  -0.000414309
  14   261  -0.000448596
  14   262  -0.000414169
  14   263  -0.000276642
  14   264  -0.000173048
  14   265  -0.000104835
  14   266  -8.99297e-005
  14   267  -9.5536e-005
  14   268  -0.000107338
  14   269  -0.000137754
  14   270  -0.000145126
  14   271  -0.000268632
  14   272  -0.000323948
  14   273  -0.000303804
  14   274  -0.000173305
  14   275  -0.000133688
  14   276  -0.000106096
  14   277  -0.000101925
  14   278  -8.76026e-005
  14   279  -8.806e-005
  14   280  -0.000129164
  14   281  -0.000304397
  14   282  -0.000413326
  14   283  -0.000422966
  14   284  -0.000305134
  14   285  -0.000219689
  14   286  -0.000209528
  14   287  -0.000262194
  14   288  -0.000308054
  14   289  -0.000371633
  14   290  -0.000434206
  14   291  -0.000488545
  14   292  -0.000507332
  14   293  -0.000508969
  14   294  -0.000496612
  14   295  -0.00048026
  14   296  -0.00044492
  14   297  -0.00038666
  14   298  -0.00032049
  14   299  -0.00024963
  14   300  -0.000189153
  14   301  -0.000163608
  14   302  -0.00016009
  14   303  -0.00018248
  14   304  -0.000210442
  14   305  -0.000270265
  14   306  -0.000337141
  14   307  -0.000426454
  14   308  -0.000488386
  14   309  -0.000535491
  14   310  -0.000551971
  14   311  -0.000611705
  14   312  -0.000556638
  14   313  -0.000522435
  14   314  -0.000514447
  14   315  -0.000444529
  14   316  -0.000371377
  14   317  -0.000395014
  14   318  -0.000322144
  14   319  -0.000291971
  14   320  -0.000264352
  14   321  -0.000278578
  14   322  -0.000277747
  14   323  -0.000284498
  14   324  -0.000206434
  14   325  -0.000186768
  14   326  -0.000164518
  14   327  -0.000170195
  14   328  -0.000151802
  14   329  -0.000156499
  14   330  -0.000152796
  14   331  -0.000171561
  14   332  -0.000145677
  14   333  -0.000134388
  14   334  -0.000105511
  14   335  -0.000101615
  14   336  -8.29767e-005
  14   337  -7.54268e-005
  14   338  -5.75343e-005
  14   339  -5.14708e-005
  14   340  -5.33467e-005
  14   341  -8.66912e-005
  14   342  -0.000175169
  14   343  -0.000222067
  14   344  -0.000516447
  14   345  -0.000423961
  14   346  -0.000775467
  14   347  -0.000440529
  14   348  -0.000608216
  14   349  -5.58874e-005
  14   350  1.70854e-005
  14   351  4.48432e-005
  14   352  5.12481e-005
  14   353  4.03845e-005
  14   354  7.97903e-005
  14   355  0.000107071
  14   356  8.33682e-005
  14   357  3.82951e-005
  14   358  -3.89334e-005
  14   359  -8.85537e-005
  14   360  -9.98935e-005
  14   361  -9.59405e-005
  14   362  -9.30619e-005
  14   363  -0.000102434
  14   364  -0.000178538
  14   365  -0.000350989
  14   366  -0.000588328
  14   367  -0.000671409
  14   368  -0.000608593
  14   369  -0.00043544
  14   370  -0.000348339
  14   371  -0.000217994
  14   372  -0.000101541
  14   373  -2.13307e-005
  14   374  -6.08545e-006
  14   375  -1.72326e-006
  14   376  -5.51457e-006
  14   377  -8.78687e-005
  14   378  -0.000100309
  14   379  -4.10936e-005
  14   380  -5.96846e-005
  14   381  -7.09913e-005
  14   382  -7.74824e-005
  14   383  -7.11724e-005
  14   384  -7.03065e-005
  14   385  -8.00858e-005
  14   386  -8.93169e-005
  14   387  -0.000101605
  14   388  -0.000115771
  14   389  -0.000136095
  14   390  -0.000150987
  14   391  -0.000169126
  14   392  -0.000174308
  14   393  -0.000178209
  14   394  -0.00016845
  14   395  -0.000151491
  14   396  -0.000127152
  14   397  -0.000111905
  14   398  -0.000135217
  14   399  -0.000161802
  14   400  -0.000162838
  14   401  -0.00017216
  14   402  -0.000174061
  14   403  -0.000184482
  14   404  -0.000179881
  14   405  -0.000173799
  14   406  -0.000166174
  14   407  -0.00016519
  14   408  -0.000158532
  14   409  -0.000136782
  14   410  -0.000129244
  14   411  -0.000128938
  14   412  -0.000146709
  14   413  -0.000218623
  14   414  -0.000268944
  14   415  -0.000258991
  14   416  -0.000205857
  14   417  -0.000103428
  14   418  -1.56275e-005
  14   419  8.34059e-006
  14   420  2.28149e-005
  14   421  2.11835e-005
  14   422  1.61389e-005
  14   423  6.55224e-006
  14   424  -4.09601e-007
  14   425  -1.42313e-005
  14   426  -2.9859e-005
  14   427  -5.79501e-005
  14   428  -7.21171e-005
  14   429  -0.000152623
  14   430  -0.000216953
  14   431  -0.000282956
  14   432  -0.000236746
  14   433  -0.000203534
  14   434  -99999
  14   435  -99999
  14   436  -99999
  14   437  -99999
  14   438  -99999
  14   439  -99999
  14   440  -99999
  14   441  -99999
  14   442  -99999
  14   443  -99999
  14   444  -99999
  14   445  -99999
  14   446  -99999
  14   447  -99999
  14   448  -99999
  14   449  -99999
  14   450  -99999
  14   451  -99999
  14   452  -99999
  14   453  -99999
  14   454  -99999
  14   455  -99999
  15    18  -99999
  15    19  -99999
  15    20  -99999
  15    21  -99999
  15    22  -99999
  15    23  -99999
  15    24  -99999
  15    25  -99999
  15    26  -99999
  15    27  -99999
  15    28  -99999
  15    29  -99999
  15    30  -99999
  15    31  -99999
  15    32  -99999
  15    33  -99999
  15    34  -99999
  15    35  -99999
  15    36  -99999
  15    37  -99999
  15    38  -99999
  15    39  -99999
  15    40  -99999
  15    41  -99999
  15    42  -99999
  15    43  -99999
  15    44  -99999
  15    45  -99999
  15    46  -99999
  15    47  -99999
  15    48  -99999
  15    49  -99999
  15    50  -99999
  15    51  -99999
  15    52  -99999
  15    53  -99999
  15    54  -99999
  15    55  -7.94566e-005
  15    56  -3.45837e-005
  15    57  -3.96493e-005
  15    58  -4.64093e-005
  15    59  -0.000147162
  15    60  -0.000406668
  15    61  -0.000410242
  15    62  -0.000305592
  15    63  -0.000242756
  15    64  -0.000178994
  15    65  -0.00018304
  15    66  -0.000187478
  15    67  -0.000164068
  15    68  -0.000150914
  15    69  -0.000268443
  15    70  -0.000403366
  15    71  -0.000245919
  15    72  -0.000132318
  15    73  -0.00015066
  15    74  -0.000131813
  15    75  -9.76232e-005
  15    76  -0.000145719
  15    77  -0.00013861
  15    78  -0.000112823
  15    79  -0.000100961
  15    80  -0.000117299
  15    81  -0.000194344
  15    82  -0.00024234
  15    83  -0.000254286
  15    84  -0.000213115
  15    85  -0.000175923
  15    86  -0.00011077
  15    87  -6.88193e-005
  15    88  -5.56749e-005
  15    89  -4.39866e-005
  15    90  -4.56443e-005
  15    91  -5.417e-005
  15    92  -6.79271e-005
  15    93  -6.52395e-005
  15    94  -5.03823e-005
  15    95  -3.52e-005
  15    96  -2.58921e-005
  15    97  -1.52347e-005
  15    98  -3.52646e-006
  15    99  1.50721e-005
  15   100  3.37361e-005
  15   101  5.10964e-005
  15   102  -6.98646e-005
  15   103  -0.000191521
  15   104  -0.000255664
  15   105  -0.000223592
  15   106  -0.000182832
  15   107  -0.000133903
  15   108  -9.07525e-005
  15   109  -5.59658e-005
  15   110  -4.60103e-005
  15   111  -6.37876e-005
  15   112  -7.9774e-005
  15   113  -9.83096e-005
  15   114  -0.000100894
  15   115  -9.1716e-005
  15   116  -7.84435e-005
  15   117  -0.000124009
  15   118  -0.000186636
  15   119  -0.000294025
  15   120  -0.000347514
  15   121  -0.000334123
  15   122  -0.000195053
  15   123  -0.000169587
  15   124  -0.00018689
  15   125  -0.000226458
  15   126  -0.000232423
  15   127  -0.000278229
  15   128  -0.000304298
  15   129  -0.000372146
  15   130  -0.00033754
  15   131  -0.000389819
  15   132  -0.000378682
  15   133  -0.000371456
  15   134  -0.000351178
  15   135  -0.000379412
  15   136  -0.000359383
  15   137  -0.00048888
  15   138  -0.000450439
  15   139  -0.000481517
  15   140  -0.000305962
  15   141  -0.00011377
  15   142  -4.06885e-005
  15   143  -3.28288e-005
  15   144  -3.57597e-005
  15   145  -3.78797e-005
  15   146  -2.71516e-005
  15   147  -2.55913e-005
  15   148  -0.000117555
  15   149  -0.000291625
  15   150  -0.000422333
  15   151  -0.000483243
  15   152  -0.000509756
  15   153  -0.000472317
  15   154  -0.000381318
  15   155  -0.000167562
  15   156  -0.000123243
  15   157  -0.000107815
  15   158  -0.000105784
  15   159  -0.000100369
  15   160  -0.000106454
  15   161  -0.000110493
  15   162  -0.000117551
  15   163  -0.00010671
  15   164  -0.000108841
  15   165  -0.000107746
  15   166  -0.000113394
  15   167  -0.000109744
  15   168  -0.000110335
  15   169  -9.96765e-005
  15   170  -0.000103091
  15   171  -9.43576e-005
  15   172  -9.55751e-005
  15   173  -8.09515e-005
  15   174  -7.78717e-005
  15   175  -6.97064e-005
  15   176  -6.45672e-005
  15   177  -8.46741e-005
  15   178  -0.000110304
  15   179  -0.000119925
  15   180  -0.000127386
  15   181  -0.000137045
  15   182  -0.000199046
  15   183  -0.000192682
  15   184  -0.000194805
  15   185  -0.000190894
  15   186  -0.00015799
  15   187  -0.000145044
  15   188  -0.000142802
  15   189  -0.000168814
  15   190  -0.000207661
  15   191  -0.000241427
  15   192  -0.000295367
  15   193  -0.000340946
  15   194  -0.000405644
  15   195  -0.000437682
  15   196  -0.000477658
  15   197  -0.000494201
  15   198  -0.000517856
  15   199  -0.000508631
  15   200  -0.000518179
  15   201  -0.000495209
  15   202  -0.00049942
  15   203  -0.000465082
  15   204  -0.000468179
  15   205  -0.000434696
  15   206  -0.000429188
  15   207  -0.000393945
  15   208  -0.000379227
  15   209  -0.000331729
  15   210  -0.000308535
  15   211  -0.000264573
  15   212  -0.000241695
  15   213  -0.000200201
  15   214  -0.000182827
  15   215  -0.000147067
  15   216  -0.000134642
  15   217  -0.0001138
  15   218  -0.000111404
  15   219  -0.000104589
  15   220  -0.000109567
  15   221  -0.000113009
  15   222  -0.000122806
  15   223  -0.000118711
  15   224  -0.000124517
  15   225  -0.000119881
  15   226  -0.0001111
  15   227  -9.74156e-005
  15   228  -8.84314e-005
  15   229  -8.21215e-005
  15   230  -7.17873e-005
  15   231  -6.78651e-005
  15   232  -7.21424e-005
  15   233  -0.000102546
  15   234  -0.00014499
  15   235  -0.000200347
  15   236  -0.000206575
  15   237  -0.00019213
  15   238  -0.000193056
  15   239  -0.000198476
  15   240  -0.000223826
  15   241  -0.000232697
  15   242  -0.000257471
  15   243  -0.000264483
  15   244  -0.000290462
  15   245  -0.000289781
  15   246  -0.000308579
  15   247  -0.000303756
  15   248  -0.000308414
  15   249  -0.000285844
  15   250  -0.000280056
  15   251  -0.000249095
  15   252  -0.000237299
  15   253  -0.000206704
  15   254  -0.000191675
  15   255  -0.00016581
  15   256  -0.000155907
  15   257  -0.000158522
  15   258  -0.000203508
  15   259  -0.000274949
  15   260  -0.000384819
  15   261  -0.000406839
  15   262  -0.000378314
  15   263  -0.000250196
  15   264  -0.000154129
  15   265  -9.76565e-005
  15   266  -9.83133e-005
  15   267  -0.000127878
  15   268  -0.000140544
  15   269  -0.000170636
  15   270  -0.000171614
  15   271  -0.000274477
  15   272  -0.000330381
  15   273  -0.000297628
  15   274  -0.000173062
  15   275  -0.000159114
  15   276  -0.000141207
  15   277  -0.000148037
  15   278  -0.000125802
  15   279  -0.000133495
  15   280  -0.000142977
  15   281  -0.00030759
  15   282  -0.000410384
  15   283  -0.000398063
  15   284  -0.000282178
  15   285  -0.000218313
  15   286  -0.000218985
  15   287  -0.000274824
  15   288  -0.000300105
  15   289  -0.000370277
  15   290  -0.000410503
  15   291  -0.00047257
  15   292  -0.000504988
  15   293  -0.000523832
  15   294  -0.000518654
  15   295  -0.000510402
  15   296  -0.000481555
  15   297  -0.000449056
  15   298  -0.000388655
  15   299  -0.000346696
  15   300  -0.000291702
  15   301  -0.000263272
  15   302  -0.000265915
  15   303  -0.000284208
  15   304  -0.000300371
  15   305  -0.000345779
  15   306  -0.000406291
  15   307  -0.000477282
  15   308  -0.000549432
  15   309  -0.000599139
  15   310  -0.000639584
  15   311  -0.000635318
  15   312  -0.000621903
  15   313  -0.000603327
  15   314  -0.000557818
  15   315  -0.0004997
  15   316  -0.000445289
  15   317  -0.000388274
  15   318  -0.000345109
  15   319  -0.000301525
  15   320  -0.000273886
  15   321  -0.000251643
  15   322  -0.000225631
  15   323  -0.000231383
  15   324  -0.000194823
  15   325  -0.000200446
  15   326  -0.000203406
  15   327  -0.000204172
  15   328  -0.000206461
  15   329  -0.000205574
  15   330  -0.000218371
  15   331  -0.000222203
  15   332  -0.000218759
  15   333  -0.000203408
  15   334  -0.000201647
  15   335  -0.000184695
  15   336  -0.000184043
  15   337  -0.000160157
  15   338  -0.000155263
  15   339  -0.000131499
  15   340  -0.000144614
  15   341  -0.00015583
  15   342  -0.000165654
  15   343  -0.000194749
  15   344  -0.000527226
  15   345  -0.000507612
  15   346  -0.000845302
  15   347  -0.000475201
  15   348  -0.000512923
  15   349  -9.02915e-005
  15   350  -4.80722e-005
  15   351  -7.41969e-006
  15   352  -4.39461e-006
  15   353  4.43015e-005
  15   354  5.96122e-005
  15   355  4.7418e-005
  15   356  2.81557e-005
  15   357  -1.04626e-005
  15   358  -7.66648e-005
  15   359  -0.000118088
  15   360  -0.000116662
  15   361  -0.000104355
  15   362  -9.58617e-005
  15   363  -0.000103794
  15   364  -0.000171788
  15   365  -0.000330483
  15   366  -0.000530201
  15   367  -0.000587446
  15   368  -0.000530297
  15   369  -0.000403651
  15   370  -0.000357428
  15   371  -0.000254403
  15   372  -0.000153899
  15   373  -7.8046e-005
  15   374  -6.78358e-005
  15   375  -6.04449e-005
  15   376  -5.08674e-005
  15   377  -7.34536e-005
  15   378  -7.86543e-005
  15   379  -5.61188e-005
  15   380  -8.17849e-005
  15   381  -9.47258e-005
  15   382  -0.000117483
  15   383  -0.000119479
  15   384  -0.000136379
  15   385  -0.000142838
  15   386  -0.000162617
  15   387  -0.000169074
  15   388  -0.000192597
  15   389  -0.000199104
  15   390  -0.000214118
  15   391  -0.000214717
  15   392  -0.00021706
  15   393  -0.000202597
  15   394  -0.000190848
  15   395  -0.000162506
  15   396  -0.000147174
  15   397  -0.000124763
  15   398  -0.000136908
  15   399  -0.000155946
  15   400  -0.000173389
  15   401  -0.000181774
  15   402  -0.000195271
  15   403  -0.000202136
  15   404  -0.000212017
  15   405  -0.000201227
  15   406  -0.000200417
  15   407  -0.00019289
  15   408  -0.000190328
  15   409  -0.000175491
  15   410  -0.000165205
  15   411  -0.000148906
  15   412  -0.000151037
  15   413  -0.000199886
  15   414  -0.00024721
  15   415  -0.000266476
  15   416  -0.000210124
  15   417  -0.000110523
  15   418  -4.42731e-005
  15   419  -2.1396e-005
  15   420  -1.55913e-005
  15   421  -1.2983e-005
  15   422  -1.87684e-005
  15   423  -2.83942e-005
  15   424  -3.83045e-005
  15   425  -4.76413e-005
  15   426  -6.78697e-005
  15   427  -8.7006e-005
  15   428  -0.000109771
  15   429  -0.000153308
  15   430  -0.000208666
  15   431  -0.000273718
  15   432  -0.000236848
  15   433  -0.000215245
  15   434  -0.000125414
  15   435  -0.000105862
  15   436  -0.000108937
  15   437  -0.00011355
  15   438  -99999
  15   439  -99999
  15   440  -99999
  15   441  -99999
  15   442  -99999
  15   443  -99999
  15   444  -99999
  15   445  -99999
  15   446  -99999
  15   447  -99999
  15   448  -99999
  15   449  -99999
  15   450  -99999
  15   451  -99999
  15   452  -99999
  15   453  -99999
  15   454  -99999
  15   455  -99999
  16    18  -99999
  16    19  -99999
  16    20  -99999
  16    21  -99999
  16    22  -99999
  16    23  -99999
  16    24  -99999
  16    25  -99999
  16    26  -99999
  16    27  -99999
  16    28  -99999
  16    29  -99999
  16    30  -99999
  16    31  -99999
  16    32  -99999
  16    33  -99999
  16    34  -99999
  16    35  -99999
  16    36  -99999
  16    37  -99999
  16    38  -99999
  16    39  -99999
  16    40  -99999
  16    41  -99999
  16    42  -99999
  16    43  -99999
  16    44  -99999
  16    45  -99999
  16    46  -99999
  16    47  -99999
  16    48  -99999
  16    49  -99999
  16    50  -99999
  16    51  -99999
  16    52  -99999
  16    53  -99999
  16    54  -99999
  16    55  -2.94012e-005
  16    56  1.10389e-005
  16    57  2.67347e-005
  16    58  2.68687e-005
  16    59  -0.000132359
  16    60  -0.000335981
  16    61  -0.000299685
  16    62  -0.000174775
  16    63  -7.51085e-005
  16    64  -8.6138e-005
  16    65  -0.000100832
  16    66  -0.000112249
  16    67  -3.84501e-005
  16    68  -7.18948e-005
  16    69  -0.000192699
  16    70  -0.00036426
  16    71  -0.000229905
  16    72  -0.000138838
  16    73  -0.000135564
  16    74  -0.000138947
  16    75  -0.000113749
  16    76  -0.000151999
  16    77  -0.000146071
  16    78  -0.000128113
  16    79  -0.000112535
  16    80  -0.000119822
  16    81  -0.000177694
  16    82  -0.000226682
  16    83  -0.000242331
  16    84  -0.000205712
  16    85  -0.000173945
  16    86  -0.000132843
  16    87  -0.000113846
  16    88  -0.000110852
  16    89  -0.000100347
  16    90  -0.000101308
  16    91  -9.97216e-005
  16    92  -0.000109863
  16    93  -0.000103856
  16    94  -9.57726e-005
  16    95  -7.68781e-005
  16    96  -6.67572e-005
  16    97  -5.46905e-005
  16    98  -4.40428e-005
  16    99  -3.09517e-005
  16   100  -1.82303e-005
  16   101  -4.08944e-006
  16   102  -4.23328e-005
  16   103  -0.000172617
  16   104  -0.000232047
  16   105  -0.000209953
  16   106  -0.000168294
  16   107  -0.000133716
  16   108  -0.000105615
  16   109  -8.97478e-005
  16   110  -8.24466e-005
  16   111  -9.15556e-005
  16   112  -9.93249e-005
  16   113  -0.000102411
  16   114  -9.84893e-005
  16   115  -7.9668e-005
  16   116  -6.24269e-005
  16   117  -9.12145e-005
  16   118  -0.000160739
  16   119  -0.000276293
  16   120  -0.000345932
  16   121  -0.000326084
  16   122  -0.000206153
  16   123  -0.000186802
  16   124  -0.000207221
  16   125  -0.000227377
  16   126  -0.000228211
  16   127  -0.000246907
  16   128  -0.000260508
  16   129  -0.000293466
  16   130  -0.000275917
  16   131  -0.000296731
  16   132  -0.00028449
  16   133  -0.000267287
  16   134  -0.000248186
  16   135  -0.000270192
  16   136  -0.000275312
  16   137  -0.000360004
  16   138  -0.000359218
  16   139  -0.000370304
  16   140  -0.000278913
  16   141  -9.74012e-005
  16   142  -6.00131e-005
  16   143  -6.16308e-005
  16   144  -6.89071e-005
  16   145  -7.91294e-005
  16   146  -7.89686e-005
  16   147  -8.04759e-005
  16   148  -0.000149759
  16   149  -0.000323516
  16   150  -0.000416023
  16   151  -0.000433526
  16   152  -0.000411471
  16   153  -0.00040142
  16   154  -0.000356563
  16   155  -0.000213042
  16   156  -0.000188324
  16   157  -0.000168695
  16   158  -0.000176006
  16   159  -0.000181275
  16   160  -0.000191775
  16   161  -0.000175297
  16   162  -0.000187773
  16   163  -0.00017604
  16   164  -0.000186048
  16   165  -0.000176408
  16   166  -0.000187881
  16   167  -0.000178872
  16   168  -0.000186211
  16   169  -0.00017708
  16   170  -0.000184217
  16   171  -0.000167329
  16   172  -0.000171929
  16   173  -0.000154735
  16   174  -0.000155667
  16   175  -0.000141701
  16   176  -0.000143961
  16   177  -0.000139133
  16   178  -0.000130839
  16   179  -0.000124157
  16   180  -0.000116122
  16   181  -0.000110327
  16   182  -0.000147333
  16   183  -0.000157365
  16   184  -0.00017231
  16   185  -0.00016971
  16   186  -0.000156495
  16   187  -0.000165855
  16   188  -0.000164956
  16   189  -0.000183139
  16   190  -0.000204958
  16   191  -0.000209167
  16   192  -0.000252918
  16   193  -0.000275863
  16   194  -0.000339833
  16   195  -0.000365065
  16   196  -0.000415586
  16   197  -0.000432608
  16   198  -0.00047428
  16   199  -0.000471347
  16   200  -0.000503952
  16   201  -0.000480718
  16   202  -0.000505263
  16   203  -0.000463256
  16   204  -0.000482572
  16   205  -0.000437454
  16   206  -0.000443372
  16   207  -0.000395521
  16   208  -0.000391171
  16   209  -0.000337681
  16   210  -0.000326179
  16   211  -0.00027578
  16   212  -0.000263555
  16   213  -0.000217719
  16   214  -0.000210151
  16   215  -0.000174624
  16   216  -0.000172033
  16   217  -0.000150041
  16   218  -0.000155338
  16   219  -0.000144203
  16   220  -0.000154334
  16   221  -0.000151842
  16   222  -0.000164164
  16   223  -0.000155527
  16   224  -0.000163032
  16   225  -0.000152055
  16   226  -0.000153219
  16   227  -0.000137808
  16   228  -0.000143656
  16   229  -0.000137039
  16   230  -0.000140953
  16   231  -0.000131806
  16   232  -0.000137397
  16   233  -0.000141357
  16   234  -0.000165472
  16   235  -0.000191656
  16   236  -0.000213084
  16   237  -0.000215767
  16   238  -0.000244875
  16   239  -0.000251701
  16   240  -0.000290795
  16   241  -0.000296496
  16   242  -0.000331494
  16   243  -0.000333383
  16   244  -0.000364948
  16   245  -0.000353232
  16   246  -0.000372868
  16   247  -0.000347794
  16   248  -0.000350077
  16   249  -0.000311475
  16   250  -0.000308264
  16   251  -0.000271282
  16   252  -0.000261823
  16   253  -0.00022609
  16   254  -0.000211229
  16   255  -0.000182304
  16   256  -0.000167587
  16   257  -0.000167698
  16   258  -0.000207488
  16   259  -0.000262642
  16   260  -0.000349168
  16   261  -0.0003596
  16   262  -0.000335661
  16   263  -0.000216487
  16   264  -0.00012828
  16   265  -8.47205e-005
  16   266  -9.24265e-005
  16   267  -0.000113709
  16   268  -0.000109508
  16   269  -0.000124668
  16   270  -0.000122805
  16   271  -0.000293793
  16   272  -0.000353871
  16   273  -0.000319393
  16   274  -0.000185127
  16   275  -0.000130344
  16   276  -0.000115881
  16   277  -0.000125843
  16   278  -0.000110367
  16   279  -0.000122661
  16   280  -0.000160907
  16   281  -0.000326443
  16   282  -0.000412151
  16   283  -0.000369877
  16   284  -0.000232759
  16   285  -0.00017209
  16   286  -0.000160441
  16   287  -0.000193419
  16   288  -0.000191098
  16   289  -0.000223875
  16   290  -0.000234621
  16   291  -0.000266089
  16   292  -0.000288158
  16   293  -0.00037125
  16   294  -0.000354437
  16   295  -0.000324755
  16   296  -0.000311846
  16   297  -0.000304821
  16   298  -0.000286906
  16   299  -0.000278385
  16   300  -0.000259801
  16   301  -0.000243287
  16   302  -0.00024998
  16   303  -0.000255717
  16   304  -0.000266679
  16   305  -0.000287855
  16   306  -0.000302906
  16   307  -0.000311658
  16   308  -0.000340785
  16   309  -0.000352917
  16   310  -0.000388736
  16   311  -0.000399001
  16   312  -0.000422192
  16   313  -0.000413718
  16   314  -0.000403163
  16   315  -0.000373272
  16   316  -0.000360493
  16   317  -0.00032929
  16   318  -0.000320578
  16   319  -0.000280243
  16   320  -0.000261782
  16   321  -0.000221771
  16   322  -0.000198302
  16   323  -0.000189045
  16   324  -0.000202746
  16   325  -0.000212954
  16   326  -0.000231788
  16   327  -0.000230579
  16   328  -0.000247153
  16   329  -0.000247238
  16   330  -0.000272119
  16   331  -0.000268449
  16   332  -0.000281134
  16   333  -0.000264726
  16   334  -0.000277619
  16   335  -0.000256023
  16   336  -0.000265886
  16   337  -0.000239376
  16   338  -0.000241252
  16   339  -0.000212357
  16   340  -0.000207524
  16   341  -0.000197106
  16   342  -0.000178943
  16   343  -0.000196229
  16   344  -0.000533918
  16   345  -0.000531121
  16   346  -0.000833945
  16   347  -0.000468492
  16   348  -0.000458384
  16   349  -3.11682e-006
  16   350  2.61147e-005
  16   351  2.57345e-005
  16   352  3.23436e-005
  16   353  -5.25837e-006
  16   354  -5.16966e-005
  16   355  -7.43883e-005
  16   356  -7.7203e-005
  16   357  -9.60553e-005
  16   358  -0.000128322
  16   359  -0.000154297
  16   360  -0.000142575
  16   361  -0.000125962
  16   362  -0.000112428
  16   363  -0.000113449
  16   364  -0.00016485
  16   365  -0.000309199
  16   366  -0.000470575
  16   367  -0.000517488
  16   368  -0.000461117
  16   369  -0.000379232
  16   370  -0.000359708
  16   371  -0.000299136
  16   372  -0.00022261
  16   373  -0.000171042
  16   374  -0.000164419
  16   375  -0.000156556
  16   376  -0.000152546
  16   377  -0.000140941
  16   378  -0.000147048
  16   379  -0.000137196
  16   380  -0.000159542
  16   381  -0.000168949
  16   382  -0.000193703
  16   383  -0.000199532
  16   384  -0.000220152
  16   385  -0.000223556
  16   386  -0.000241681
  16   387  -0.000245157
  16   388  -0.00026379
  16   389  -0.000259617
  16   390  -0.000266727
  16   391  -0.000253215
  16   392  -0.000245769
  16   393  -0.000218144
  16   394  -0.000199938
  16   395  -0.000165617
  16   396  -0.000150648
  16   397  -0.000123798
  16   398  -0.000131361
  16   399  -0.000139396
  16   400  -0.000159907
  16   401  -0.000165741
  16   402  -0.000183377
  16   403  -0.00018672
  16   404  -0.000202481
  16   405  -0.000192512
  16   406  -0.000197802
  16   407  -0.000187373
  16   408  -0.000188667
  16   409  -0.000172898
  16   410  -0.000168654
  16   411  -0.000151497
  16   412  -0.000159016
  16   413  -0.000204553
  16   414  -0.000245514
  16   415  -0.000258593
  16   416  -0.000200884
  16   417  -0.0001086
  16   418  -6.93774e-005
  16   419  -5.39018e-005
  16   420  -5.72164e-005
  16   421  -5.24806e-005
  16   422  -5.77859e-005
  16   423  -6.26434e-005
  16   424  -7.43078e-005
  16   425  -7.66764e-005
  16   426  -9.19224e-005
  16   427  -9.41282e-005
  16   428  -0.000114213
  16   429  -0.000143663
  16   430  -0.000196638
  16   431  -0.00025468
  16   432  -0.000233077
  16   433  -0.000225363
  16   434  -0.000180399
  16   435  -0.000145743
  16   436  -0.000136007
  16   437  -0.00014967
  16   438  -99999
  16   439  -99999
  16   440  -99999
  16   441  -99999
  16   442  -99999
  16   443  -99999
  16   444  -99999
  16   445  -99999
  16   446  -99999
  16   447  -99999
  16   448  -99999
  16   449  -99999
  16   450  -99999
  16   451  -99999
  16   452  -99999
  16   453  -99999
  16   454  -99999
  16   455  -99999
  17    18  -99999
  17    19  -99999
  17    20  -99999
  17    21  -99999
  17    22  -99999
  17    23  -99999
  17    24  -99999
  17    25  -99999
  17    26  -99999
  17    27  -99999
  17    28  -99999
  17    29  -99999
  17    30  -99999
  17    31  -99999
  17    32  -99999
  17    33  -99999
  17    34  -99999
  17    35  -99999
  17    36  -99999
  17    37  -99999
  17    38  -99999
  17    39  -99999
  17    40  -99999
  17    41  -99999
  17    42  -99999
  17    43  -99999
  17    44  -99999
  17    45  -99999
  17    46  -99999
  17    47  -99999
  17    48  -99999
  17    49  -99999
  17    50  -99999
  17    51  -99999
  17    52  -99999
  17    53  -99999
  17    54  -99999
  17    55  7.16102e-005
  17    56  9.94956e-005
  17    57  0.000152452
  17    58  3.30323e-005
  17    59  -0.000133552
  17    60  -0.000294364
  17    61  -0.000151186
  17    62  -8.0154e-005
  17    63  2.69603e-005
  17    64  -0.000114038
  17    65  -0.000103975
  17    66  -9.8916e-005
  17    67  0.000159315
  17    68  5.17232e-005
  17    69  -0.000120449
  17    70  -0.000362193
  17    71  -0.000209922
  17    72  -8.93394e-005
  17    73  -4.2069e-005
  17    74  -7.59e-005
  17    75  -0.000121714
  17    76  -0.000146157
  17    77  -0.000147083
  17    78  -0.000131215
  17    79  -0.000120958
  17    80  -0.000125502
  17    81  -0.000165656
  17    82  -0.000211059
  17    83  -0.000228368
  17    84  -0.0001968
  17    85  -0.000170095
  17    86  -0.000156676
  17    87  -0.000155697
  17    88  -0.000161975
  17    89  -0.000157656
  17    90  -0.000157637
  17    91  -0.000153928
  17    92  -0.000157967
  17    93  -0.000152822
  17    94  -0.000148501
  17    95  -0.000130838
  17    96  -0.000116332
  17    97  -9.82433e-005
  17    98  -8.86497e-005
  17    99  -7.94717e-005
  17   100  -7.72562e-005
  17   101  -7.31642e-005
  17   102  -7.73264e-005
  17   103  -0.000158622
  17   104  -0.000219417
  17   105  -0.00019972
  17   106  -0.000163691
  17   107  -0.000142749
  17   108  -0.000136204
  17   109  -0.000132606
  17   110  -0.000127467
  17   111  -0.000123743
  17   112  -0.000125055
  17   113  -0.000118599
  17   114  -0.000108372
  17   115  -8.9708e-005
  17   116  -8.465e-005
  17   117  -8.68923e-005
  17   118  -0.000140414
  17   119  -0.000256713
  17   120  -0.000338874
  17   121  -0.000317793
  17   122  -0.000228079
  17   123  -0.000216623
  17   124  -0.00023627
  17   125  -0.000248479
  17   126  -0.000251679
  17   127  -0.000257901
  17   128  -0.000263798
  17   129  -0.00027431
  17   130  -0.00026605
  17   131  -0.000263279
  17   132  -0.00024657
  17   133  -0.000223585
  17   134  -0.000197748
  17   135  -0.000208443
  17   136  -0.000229495
  17   137  -0.000281522
  17   138  -0.000303386
  17   139  -0.000300568
  17   140  -0.000234345
  17   141  -6.69394e-005
  17   142  -7.23185e-005
  17   143  -8.85968e-005
  17   144  -0.000104689
  17   145  -0.000121197
  17   146  -0.000131271
  17   147  -0.000137647
  17   148  -0.00017606
  17   149  -0.000343067
  17   150  -0.000413197
  17   151  -0.000389599
  17   152  -0.000324191
  17   153  -0.000334899
  17   154  -0.00033092
  17   155  -0.000249723
  17   156  -0.000238207
  17   157  -0.000243882
  17   158  -0.000258009
  17   159  -0.000268439
  17   160  -0.000275695
  17   161  -0.000249775
  17   162  -0.000256969
  17   163  -0.000250021
  17   164  -0.000256433
  17   165  -0.000247719
  17   166  -0.00025352
  17   167  -0.000245065
  17   168  -0.000251219
  17   169  -0.000246629
  17   170  -0.000250178
  17   171  -0.000235426
  17   172  -0.000233478
  17   173  -0.000219936
  17   174  -0.000217644
  17   175  -0.000205157
  17   176  -0.000207814
  17   177  -0.000184717
  17   178  -0.000174386
  17   179  -0.000156666
  17   180  -0.000145277
  17   181  -0.000138714
  17   182  -0.000152579
  17   183  -0.000168229
  17   184  -0.000182913
  17   185  -0.000187819
  17   186  -0.000193963
  17   187  -0.000197507
  17   188  -0.000203347
  17   189  -0.000210051
  17   190  -0.000221368
  17   191  -0.00022502
  17   192  -0.000238661
  17   193  -0.000246128
  17   194  -0.000277002
  17   195  -0.000297568
  17   196  -0.00033247
  17   197  -0.000355263
  17   198  -0.000389205
  17   199  -0.000401855
  17   200  -0.000428706
  17   201  -0.000428695
  17   202  -0.000443892
  17   203  -0.000426795
  17   204  -0.000433497
  17   205  -0.000404519
  17   206  -0.00039677
  17   207  -0.000361905
  17   208  -0.000348447
  17   209  -0.000312998
  17   210  -0.000297995
  17   211  -0.000264103
  17   212  -0.00024983
  17   213  -0.000220344
  17   214  -0.000211855
  17   215  -0.00019034
  17   216  -0.000187422
  17   217  -0.000176357
  17   218  -0.000180615
  17   219  -0.000175041
  17   220  -0.000182161
  17   221  -0.000181419
  17   222  -0.000188765
  17   223  -0.000181306
  17   224  -0.000182691
  17   225  -0.000171647
  17   226  -0.000174903
  17   227  -0.000165888
  17   228  -0.000177834
  17   229  -0.000178408
  17   230  -0.000189828
  17   231  -0.000185335
  17   232  -0.000190491
  17   233  -0.000189662
  17   234  -0.000205712
  17   235  -0.000212972
  17   236  -0.000234376
  17   237  -0.000244335
  17   238  -0.000271671
  17   239  -0.000284797
  17   240  -0.000315809
  17   241  -0.000327663
  17   242  -0.000352668
  17   243  -0.000357354
  17   244  -0.000375184
  17   245  -0.000367032
  17   246  -0.00037261
  17   247  -0.0003516
  17   248  -0.000343667
  17   249  -0.00031297
  17   250  -0.000303132
  17   251  -0.000279748
  17   252  -0.000268159
  17   253  -0.000241863
  17   254  -0.000223756
  17   255  -0.000198502
  17   256  -0.000179104
  17   257  -0.000178336
  17   258  -0.000213555
  17   259  -0.00025859
  17   260  -0.000319041
  17   261  -0.000323094
  17   262  -0.000300752
  17   263  -0.000195541
  17   264  -0.000111159
  17   265  -9.20481e-005
  17   266  -0.000102339
  17   267  -0.000111754
  17   268  -0.000110643
  17   269  -0.000117611
  17   270  -0.000144639
  17   271  -0.000285574
  17   272  -0.000346537
  17   273  -0.000294161
  17   274  -0.000194853
  17   275  -0.000145148
  17   276  -0.000130097
  17   277  -0.000132347
  17   278  -0.00013143
  17   279  -0.000138252
  17   280  -0.000178413
  17   281  -0.000316414
  17   282  -0.000392759
  17   283  -0.000331183
  17   284  -0.00021919
  17   285  -0.000176875
  17   286  -0.000170581
  17   287  -0.000179513
  17   288  -0.000172674
  17   289  -0.000179438
  17   290  -0.00018281
  17   291  -0.000216053
  17   292  -0.000277862
  17   293  -0.00035011
  17   294  -0.000325247
  17   295  -0.00026561
  17   296  -0.000226755
  17   297  -0.000229354
  17   298  -0.000234358
  17   299  -0.000244383
  17   300  -0.000247995
  17   301  -0.000243585
  17   302  -0.000248906
  17   303  -0.000254419
  17   304  -0.000272412
  17   305  -0.000285138
  17   306  -0.000277269
  17   307  -0.000260616
  17   308  -0.000253668
  17   309  -0.000250118
  17   310  -0.000238435
  17   311  -0.000294546
  17   312  -0.00030534
  17   313  -0.000300585
  17   314  -0.000279693
  17   315  -0.000267549
  17   316  -0.000265915
  17   317  -0.000258665
  17   318  -0.000259083
  17   319  -0.000241051
  17   320  -0.000220548
  17   321  -0.000189481
  17   322  -0.000170691
  17   323  -0.000166086
  17   324  -0.000189109
  17   325  -0.000208104
  17   326  -0.000227805
  17   327  -0.000236794
  17   328  -0.000251865
  17   329  -0.000261251
  17   330  -0.00027964
  17   331  -0.00028417
  17   332  -0.000291623
  17   333  -0.000283447
  17   334  -0.000289302
  17   335  -0.000276019
  17   336  -0.000281821
  17   337  -0.000266945
  17   338  -0.000265907
  17   339  -0.000247165
  17   340  -0.000238449
  17   341  -0.000225273
  17   342  -0.00022793
  17   343  -0.000231722
  17   344  -0.000516598
  17   345  -0.000564737
  17   346  -0.000821925
  17   347  -0.000507457
  17   348  -0.000416654
  17   349  -8.91459e-005
  17   350  -6.16728e-005
  17   351  -4.10336e-005
  17   352  -2.89054e-005
  17   353  -4.0045e-005
  17   354  -0.000148882
  17   355  -0.00017597
  17   356  -0.000169579
  17   357  -0.000174998
  17   358  -0.000188988
  17   359  -0.000189874
  17   360  -0.000173023
  17   361  -0.000151808
  17   362  -0.000136682
  17   363  -0.000127768
  17   364  -0.000162258
  17   365  -0.000281851
  17   366  -0.000413305
  17   367  -0.000449006
  17   368  -0.00040613
  17   369  -0.00035974
  17   370  -0.000360712
  17   371  -0.000330174
  17   372  -0.000283616
  17   373  -0.000254862
  17   374  -0.000250431
  17   375  -0.000241307
  17   376  -0.000239008
  17   377  -0.000225505
  17   378  -0.000221833
  17   379  -0.000212035
  17   380  -0.000226035
  17   381  -0.000231701
  17   382  -0.000246518
  17   383  -0.000253914
  17   384  -0.000267147
  17   385  -0.000271212
  17   386  -0.0002807
  17   387  -0.000282701
  17   388  -0.00028833
  17   389  -0.00028174
  17   390  -0.000277312
  17   391  -0.00026253
  17   392  -0.000242968
  17   393  -0.000215183
  17   394  -0.000187991
  17   395  -0.00015902
  17   396  -0.000138118
  17   397  -0.000118514
  17   398  -0.000118143
  17   399  -0.000121606
  17   400  -0.000134237
  17   401  -0.000143995
  17   402  -0.000154957
  17   403  -0.000160316
  17   404  -0.000166613
  17   405  -0.0001648
  17   406  -0.000165706
  17   407  -0.000160382
  17   408  -0.000159898
  17   409  -0.000152312
  17   410  -0.000152377
  17   411  -0.000146293
  17   412  -0.00015601
  17   413  -0.000204981
  17   414  -0.000242177
  17   415  -0.000253146
  17   416  -0.000196828
  17   417  -0.000117235
  17   418  -9.81245e-005
  17   419  -8.59096e-005
  17   420  -8.42508e-005
  17   421  -7.89751e-005
  17   422  -8.29461e-005
  17   423  -8.39964e-005
  17   424  -9.42742e-005
  17   425  -9.5813e-005
  17   426  -0.000102157
  17   427  -9.8809e-005
  17   428  -0.000109451
  17   429  -0.000129499
  17   430  -0.000185089
  17   431  -0.000238998
  17   432  -0.000234682
  17   433  -0.000237301
  17   434  -0.00021583
  17   435  -0.000195118
  17   436  -0.000169694
  17   437  -0.000194234
  17   438  -0.000222086
  17   439  -0.000279859
  17   440  -0.00035165
  17   441  -0.000294305
  17   442  -99999
  17   443  -99999
  17   444  -99999
  17   445  -99999
  17   446  -99999
  17   447  -99999
  17   448  -99999
  17   449  -99999
  17   450  -99999
  17   451  -99999
  17   452  -99999
  17   453  -99999
  17   454  -99999
  17   455  -99999
  18    18  -99999
  18    19  -99999
  18    20  -99999
  18    21  -99999
  18    22  -99999
  18    23  -99999
  18    24  -99999
  18    25  -99999
  18    26  -99999
  18    27  -99999
  18    28  -99999
  18    29  -99999
  18    30  -99999
  18    31  -99999
  18    32  -99999
  18    33  -99999
  18    34  -99999
  18    35  -99999
  18    36  -99999
  18    37  -99999
  18    38  -99999
  18    39  -99999
  18    40  -99999
  18    41  -99999
  18    42  -99999
  18    43  -99999
  18    44  -99999
  18    45  -99999
  18    46  -99999
  18    47  -99999
  18    48  -99999
  18    49  -99999
  18    50  -99999
  18    51  -99999
  18    52  -99999
  18    53  -99999
  18    54  -99999
  18    55  0.000114871
  18    56  0.000154918
  18    57  0.000225047
  18    58  -7.11785e-005
  18    59  -0.000221138
  18    60  -0.000321437
  18    61  -6.61384e-005
  18    62  -2.73376e-006
  18    63  -2.06558e-005
  18    64  -0.000220097
  18    65  -0.000196911
  18    66  -0.000100366
  18    67  0.000198594
  18    68  0.000125257
  18    69  -2.12244e-005
  18    70  -0.000332801
  18    71  -0.000206219
  18    72  -0.000133951
  18    73  -4.56735e-005
  18    74  -7.64508e-005
  18    75  -0.0001315
  18    76  -0.000136269
  18    77  -0.000144656
  18    78  -0.00012416
  18    79  -0.0001214
  18    80  -0.000122359
  18    81  -0.000168053
  18    82  -0.000199906
  18    83  -0.000218457
  18    84  -0.000177185
  18    85  -0.000159184
  18    86  -0.000161228
  18    87  -0.000175435
  18    88  -0.000185677
  18    89  -0.000190394
  18    90  -0.000189815
  18    91  -0.000188882
  18    92  -0.000187002
  18    93  -0.000187318
  18    94  -0.000181019
  18    95  -0.000171377
  18    96  -0.000152898
  18    97  -0.000133641
  18    98  -0.000122213
  18    99  -0.000116057
  18   100  -0.000118025
  18   101  -0.000120765
  18   102  -0.000125988
  18   103  -0.000155639
  18   104  -0.000204706
  18   105  -0.00019513
  18   106  -0.000166768
  18   107  -0.000166283
  18   108  -0.000168389
  18   109  -0.000166636
  18   110  -0.000160633
  18   111  -0.000150467
  18   112  -0.000146563
  18   113  -0.000139431
  18   114  -0.000124882
  18   115  -0.000113745
  18   116  -0.000104679
  18   117  -0.000105342
  18   118  -0.000127905
  18   119  -0.000235478
  18   120  -0.000310822
  18   121  -0.000301933
  18   122  -0.000226412
  18   123  -0.000228664
  18   124  -0.000245453
  18   125  -0.000261744
  18   126  -0.000265897
  18   127  -0.000272533
  18   128  -0.000270247
  18   129  -0.00027598
  18   130  -0.000276026
  18   131  -0.000267558
  18   132  -0.000247634
  18   133  -0.000224252
  18   134  -0.000196357
  18   135  -0.000192596
  18   136  -0.000210356
  18   137  -0.000248836
  18   138  -0.000270877
  18   139  -0.000263938
  18   140  -0.00020445
  18   141  -9.55629e-005
  18   142  -9.9069e-005
  18   143  -0.000115779
  18   144  -0.000134042
  18   145  -0.000152263
  18   146  -0.000168938
  18   147  -0.00017747
  18   148  -0.0001936
  18   149  -0.000349205
  18   150  -0.000407268
  18   151  -0.00036889
  18   152  -0.000268198
  18   153  -0.00028048
  18   154  -0.000296331
  18   155  -0.000273375
  18   156  -0.000273754
  18   157  -0.000293934
  18   158  -0.000307591
  18   159  -0.000313543
  18   160  -0.000315206
  18   161  -0.000287216
  18   162  -0.000284313
  18   163  -0.000284265
  18   164  -0.000283938
  18   165  -0.000282705
  18   166  -0.000279977
  18   167  -0.000278371
  18   168  -0.000279908
  18   169  -0.000281636
  18   170  -0.000279507
  18   171  -0.000272068
  18   172  -0.000263223
  18   173  -0.000255003
  18   174  -0.000248483
  18   175  -0.000240546
  18   176  -0.000238733
  18   177  -0.000207391
  18   178  -0.00018957
  18   179  -0.000168293
  18   180  -0.000156155
  18   181  -0.000155389
  18   182  -0.000158946
  18   183  -0.000174657
  18   184  -0.000186134
  18   185  -0.00019656
  18   186  -0.000217682
  18   187  -0.000225934
  18   188  -0.000240057
  18   189  -0.000246633
  18   190  -0.000249226
  18   191  -0.000254759
  18   192  -0.000249954
  18   193  -0.000252111
  18   194  -0.00025462
  18   195  -0.000265333
  18   196  -0.000278074
  18   197  -0.000298827
  18   198  -0.000315091
  18   199  -0.00033682
  18   200  -0.000348976
  18   201  -0.000366016
  18   202  -0.000365517
  18   203  -0.00037002
  18   204  -0.000359896
  18   205  -0.000350429
  18   206  -0.000327296
  18   207  -0.000310567
  18   208  -0.00028691
  18   209  -0.000272306
  18   210  -0.000252663
  18   211  -0.000237615
  18   212  -0.00022029
  18   213  -0.00020957
  18   214  -0.000198796
  18   215  -0.000192451
  18   216  -0.000186333
  18   217  -0.000185894
  18   218  -0.000184864
  18   219  -0.000186231
  18   220  -0.000186629
  18   221  -0.000191008
  18   222  -0.000188968
  18   223  -0.000181615
  18   224  -0.000169222
  18   225  -0.00015966
  18   226  -0.000153436
  18   227  -0.000152698
  18   228  -0.000160499
  18   229  -0.000170847
  18   230  -0.000180389
  18   231  -0.000185595
  18   232  -0.000189441
  18   233  -0.000197932
  18   234  -0.000207671
  18   235  -0.000219039
  18   236  -0.000227799
  18   237  -0.000244836
  18   238  -0.000257341
  18   239  -0.000279837
  18   240  -0.000296509
  18   241  -0.00031645
  18   242  -0.000326446
  18   243  -0.000336681
  18   244  -0.000338044
  18   245  -0.000337933
  18   246  -0.000329726
  18   247  -0.000323141
  18   248  -0.000308704
  18   249  -0.000294884
  18   250  -0.000281998
  18   251  -0.000274728
  18   252  -0.00026209
  18   253  -0.000248258
  18   254  -0.000229834
  18   255  -0.000209809
  18   256  -0.000189802
  18   257  -0.000187591
  18   258  -0.00021867
  18   259  -0.00025796
  18   260  -0.000299184
  18   261  -0.000298381
  18   262  -0.000276431
  18   263  -0.000185494
  18   264  -0.000116683
  18   265  -0.000102139
  18   266  -0.000110898
  18   267  -0.000112311
  18   268  -0.000115796
  18   269  -0.00012099
  18   270  -0.000150905
  18   271  -0.000268098
  18   272  -0.000324622
  18   273  -0.000275447
  18   274  -0.000198898
  18   275  -0.000163053
  18   276  -0.000153015
  18   277  -0.000149792
  18   278  -0.000157834
  18   279  -0.000163371
  18   280  -0.000191471
  18   281  -0.000301929
  18   282  -0.000362092
  18   283  -0.00029808
  18   284  -0.000212194
  18   285  -0.000200909
  18   286  -0.000203456
  18   287  -0.000200971
  18   288  -0.000199702
  18   289  -0.000195835
  18   290  -0.00019665
  18   291  -0.000213127
  18   292  -0.00026867
  18   293  -0.000293727
  18   294  -0.000281629
  18   295  -0.000239786
  18   296  -0.000205667
  18   297  -0.000208973
  18   298  -0.000217951
  18   299  -0.000231038
  18   300  -0.000241747
  18   301  -0.000249002
  18   302  -0.000249292
  18   303  -0.000257049
  18   304  -0.000269342
  18   305  -0.00028009
  18   306  -0.000257014
  18   307  -0.000231593
  18   308  -0.000205672
  18   309  -0.000205848
  18   310  -0.000218302
  18   311  -0.000268526
  18   312  -0.000255012
  18   313  -0.000253008
  18   314  -0.000201314
  18   315  -0.000202457
  18   316  -0.000195985
  18   317  -0.000202397
  18   318  -0.000198414
  18   319  -0.00020033
  18   320  -0.000174805
  18   321  -0.000162204
  18   322  -0.000141198
  18   323  -0.000147153
  18   324  -0.000159457
  18   325  -0.000190644
  18   326  -0.000200068
  18   327  -0.000222911
  18   328  -0.00022666
  18   329  -0.000248424
  18   330  -0.000252907
  18   331  -0.000272245
  18   332  -0.000267086
  18   333  -0.000273427
  18   334  -0.000266172
  18   335  -0.000270918
  18   336  -0.0002685
  18   337  -0.000271739
  18   338  -0.0002664
  18   339  -0.000265026
  18   340  -0.000252194
  18   341  -0.000243515
  18   342  -0.000236625
  18   343  -0.000254294
  18   344  -0.000479356
  18   345  -0.000542132
  18   346  -0.000743606
  18   347  -0.000535532
  18   348  -0.000438602
  18   349  -0.00015401
  18   350  -0.000115505
  18   351  -0.000105035
  18   352  -9.59253e-005
  18   353  -0.000122978
  18   354  -0.000244037
  18   355  -0.000251999
  18   356  -0.000234271
  18   357  -0.000217819
  18   358  -0.000214531
  18   359  -0.000194799
  18   360  -0.000167372
  18   361  -0.000144842
  18   362  -0.000125893
  18   363  -0.000116632
  18   364  -0.000152701
  18   365  -0.000259709
  18   366  -0.000362241
  18   367  -0.00038823
  18   368  -0.000351055
  18   369  -0.000325175
  18   370  -0.000330236
  18   371  -0.000321788
  18   372  -0.000294423
  18   373  -0.000281663
  18   374  -0.000277829
  18   375  -0.000272371
  18   376  -0.000272433
  18   377  -0.00026169
  18   378  -0.000253055
  18   379  -0.000249203
  18   380  -0.000256003
  18   381  -0.000261787
  18   382  -0.000268123
  18   383  -0.000277229
  18   384  -0.000283329
  18   385  -0.000288078
  18   386  -0.000291182
  18   387  -0.000291046
  18   388  -0.000285765
  18   389  -0.000277964
  18   390  -0.000263363
  18   391  -0.000250894
  18   392  -0.000223903
  18   393  -0.000200722
  18   394  -0.000167901
  18   395  -0.000145108
  18   396  -0.000119532
  18   397  -0.000106553
  18   398  -9.88186e-005
  18   399  -9.99023e-005
  18   400  -0.000104282
  18   401  -0.000118436
  18   402  -0.000122717
  18   403  -0.000134338
  18   404  -0.000131485
  18   405  -0.000137916
  18   406  -0.000133606
  18   407  -0.000135246
  18   408  -0.000132976
  18   409  -0.000133858
  18   410  -0.000135525
  18   411  -0.000140648
  18   412  -0.000151659
  18   413  -0.000206886
  18   414  -0.000231329
  18   415  -0.000244567
  18   416  -0.000188709
  18   417  -0.000125339
  18   418  -0.000110232
  18   419  -0.000101151
  18   420  -9.33255e-005
  18   421  -9.01571e-005
  18   422  -8.93641e-005
  18   423  -8.83142e-005
  18   424  -9.1128e-005
  18   425  -9.16522e-005
  18   426  -8.67058e-005
  18   427  -8.38806e-005
  18   428  -8.32541e-005
  18   429  -0.000110491
  18   430  -0.00016707
  18   431  -0.00022408
  18   432  -0.000231868
  18   433  -0.000250772
  18   434  -0.00024718
  18   435  -0.00024721
  18   436  -0.000216049
  18   437  -0.00023515
  18   438  -0.000253593
  18   439  -0.000280405
  18   440  -0.00031646
  18   441  -0.00022116
  18   442  -99999
  18   443  -99999
  18   444  -99999
  18   445  -99999
  18   446  -99999
  18   447  -99999
  18   448  -99999
  18   449  -99999
  18   450  -99999
  18   451  -99999
  18   452  -99999
  18   453  -99999
  18   454  -99999
  18   455  -99999
  19    18  -99999
  19    19  -99999
  19    20  -99999
  19    21  -99999
  19    22  -99999
  19    23  -99999
  19    24  -99999
  19    25  -99999
  19    26  -99999
  19    27  -99999
  19    28  -99999
  19    29  -99999
  19    30  -99999
  19    31  -99999
  19    32  -99999
  19    33  -99999
  19    34  -99999
  19    35  -99999
  19    36  -99999
  19    37  -99999
  19    38  -99999
  19    39  -99999
  19    40  -99999
  19    41  -99999
  19    42  -99999
  19    43  -99999
  19    44  -99999
  19    45  -99999
  19    46  -99999
  19    47  -99999
  19    48  -99999
  19    49  -99999
  19    50  -99999
  19    51  -99999
  19    52  -99999
  19    53  -99999
  19    54  -99999
  19    55  8.01377e-005
  19    56  0.000128993
  19    57  0.000172442
  19    58  -0.00020185
  19    59  -0.000292547
  19    60  -0.000332772
  19    61  3.94361e-005
  19    62  4.76211e-005
  19    63  -7.23228e-005
  19    64  -0.00032787
  19    65  -0.000267212
  19    66  -7.66351e-005
  19    67  -8.8163e-005
  19    68  -0.000123832
  19    69  -0.00015779
  19    70  -0.0003405
  19    71  -0.000277369
  19    72  -0.000231444
  19    73  -0.0001813
  19    74  -0.000162669
  19    75  -0.000162053
  19    76  -0.000138914
  19    77  -0.000141895
  19    78  -0.000121698
  19    79  -0.000121588
  19    80  -0.000123011
  19    81  -0.000172797
  19    82  -0.000198753
  19    83  -0.000210996
  19    84  -0.000167292
  19    85  -0.000151375
  19    86  -0.000148632
  19    87  -0.000166368
  19    88  -0.000176915
  19    89  -0.000187218
  19    90  -0.000188494
  19    91  -0.00019083
  19    92  -0.000186703
  19    93  -0.000190926
  19    94  -0.000182803
  19    95  -0.000180586
  19    96  -0.000165574
  19    97  -0.000150248
  19    98  -0.000138
  19    99  -0.000132899
  19   100  -0.00013478
  19   101  -0.00013899
  19   102  -0.000141154
  19   103  -0.000154841
  19   104  -0.000198509
  19   105  -0.000192076
  19   106  -0.000166644
  19   107  -0.000171777
  19   108  -0.000173768
  19   109  -0.000173195
  19   110  -0.000169481
  19   111  -0.000162092
  19   112  -0.000157029
  19   113  -0.000150782
  19   114  -0.000135271
  19   115  -0.000129326
  19   116  -0.000119023
  19   117  -0.000120982
  19   118  -0.000126945
  19   119  -0.00021028
  19   120  -0.000276959
  19   121  -0.000276691
  19   122  -0.000213907
  19   123  -0.00022454
  19   124  -0.000239653
  19   125  -0.000259426
  19   126  -0.000267609
  19   127  -0.000282095
  19   128  -0.000282953
  19   129  -0.000294384
  19   130  -0.000301275
  19   131  -0.000296894
  19   132  -0.000284199
  19   133  -0.000266015
  19   134  -0.000246222
  19   135  -0.000233685
  19   136  -0.000231496
  19   137  -0.000251097
  19   138  -0.000268741
  19   139  -0.000259001
  19   140  -0.000208218
  19   141  -0.000145231
  19   142  -0.000141086
  19   143  -0.000145166
  19   144  -0.000155508
  19   145  -0.00016593
  19   146  -0.000179655
  19   147  -0.000183303
  19   148  -0.000191483
  19   149  -0.000335365
  19   150  -0.000398576
  19   151  -0.000364357
  19   152  -0.000242801
  19   153  -0.000225803
  19   154  -0.000240989
  19   155  -0.00024399
  19   156  -0.000247057
  19   157  -0.000273878
  19   158  -0.000283026
  19   159  -0.000287423
  19   160  -0.000287221
  19   161  -0.000275057
  19   162  -0.000266147
  19   163  -0.000268963
  19   164  -0.0002645
  19   165  -0.000269442
  19   166  -0.000263142
  19   167  -0.000268367
  19   168  -0.000267198
  19   169  -0.000271534
  19   170  -0.000267295
  19   171  -0.000266935
  19   172  -0.000257796
  19   173  -0.000253778
  19   174  -0.000244347
  19   175  -0.000238929
  19   176  -0.000231232
  19   177  -0.000203962
  19   178  -0.000196762
  19   179  -0.000180664
  19   180  -0.00017831
  19   181  -0.000181246
  19   182  -0.000183945
  19   183  -0.000197992
  19   184  -0.000206526
  19   185  -0.000219094
  19   186  -0.000246021
  19   187  -0.000250525
  19   188  -0.00026651
  19   189  -0.000272652
  19   190  -0.00027101
  19   191  -0.000274084
  19   192  -0.000261944
  19   193  -0.000263313
  19   194  -0.000251549
  19   195  -0.000254666
  19   196  -0.000249602
  19   197  -0.000261618
  19   198  -0.000260516
  19   199  -0.000278297
  19   200  -0.000275859
  19   201  -0.000294209
  19   202  -0.000280006
  19   203  -0.000292233
  19   204  -0.000270216
  19   205  -0.000272586
  19   206  -0.000243939
  19   207  -0.000240293
  19   208  -0.000213784
  19   209  -0.000212521
  19   210  -0.000193603
  19   211  -0.000191994
  19   212  -0.00017635
  19   213  -0.000179906
  19   214  -0.000171439
  19   215  -0.000175515
  19   216  -0.000169309
  19   217  -0.000176197
  19   218  -0.000173093
  19   219  -0.000179533
  19   220  -0.000176162
  19   221  -0.000182825
  19   222  -0.000173828
  19   223  -0.000160282
  19   224  -0.000135307
  19   225  -0.000124747
  19   226  -0.000109684
  19   227  -0.000112458
  19   228  -0.00011484
  19   229  -0.000130383
  19   230  -0.00013686
  19   231  -0.000152837
  19   232  -0.000162629
  19   233  -0.000179948
  19   234  -0.000183179
  19   235  -0.00019747
  19   236  -0.000198756
  19   237  -0.000218686
  19   238  -0.000220479
  19   239  -0.000245522
  19   240  -0.000250647
  19   241  -0.000270662
  19   242  -0.000270462
  19   243  -0.000280261
  19   244  -0.000271761
  19   245  -0.000276002
  19   246  -0.000261861
  19   247  -0.000266871
  19   248  -0.000254216
  19   249  -0.00025617
  19   250  -0.000247885
  19   251  -0.000251915
  19   252  -0.000244236
  19   253  -0.000240902
  19   254  -0.000227725
  19   255  -0.000212553
  19   256  -0.000196766
  19   257  -0.000196094
  19   258  -0.000225376
  19   259  -0.000256695
  19   260  -0.000284467
  19   261  -0.000279121
  19   262  -0.000262703
  19   263  -0.00018312
  19   264  -0.000126495
  19   265  -0.000108621
  19   266  -0.000115358
  19   267  -0.00011453
  19   268  -0.000120567
  19   269  -0.000126342
  19   270  -0.0001498
  19   271  -0.000239496
  19   272  -0.000288504
  19   273  -0.000254653
  19   274  -0.000199834
  19   275  -0.000174202
  19   276  -0.000169782
  19   277  -0.000167518
  19   278  -0.000177812
  19   279  -0.000186979
  19   280  -0.000210874
  19   281  -0.000285692
  19   282  -0.000327326
  19   283  -0.000263056
  19   284  -0.000217839
  19   285  -0.000221501
  19   286  -0.000225309
  19   287  -0.000221789
  19   288  -0.000222166
  19   289  -0.000220385
  19   290  -0.000220135
  19   291  -0.000222052
  19   292  -0.000245214
  19   293  -0.000250944
  19   294  -0.000241761
  19   295  -0.000236794
  19   296  -0.000224638
  19   297  -0.000230006
  19   298  -0.000233416
  19   299  -0.000244361
  19   300  -0.000252936
  19   301  -0.000264025
  19   302  -0.00026107
  19   303  -0.000266519
  19   304  -0.000267443
  19   305  -0.000271142
  19   306  -0.000241804
  19   307  -0.00021684
  19   308  -0.000184228
  19   309  -0.000183111
  19   310  -0.000185934
  19   311  -0.0002272
  19   312  -0.000209762
  19   313  -0.000219753
  19   314  -0.00015868
  19   315  -0.000169866
  19   316  -0.000157139
  19   317  -0.000166327
  19   318  -0.000156827
  19   319  -0.000166116
  19   320  -0.000142122
  19   321  -0.000142218
  19   322  -0.000120296
  19   323  -0.000128475
  19   324  -0.000132498
  19   325  -0.00016651
  19   326  -0.000171355
  19   327  -0.000199967
  19   328  -0.000201812
  19   329  -0.000230495
  19   330  -0.00023026
  19   331  -0.000257137
  19   332  -0.000248622
  19   333  -0.000263448
  19   334  -0.000256316
  19   335  -0.000273921
  19   336  -0.000273368
  19   337  -0.000287336
  19   338  -0.000284101
  19   339  -0.000292688
  19   340  -0.000293194
  19   341  -0.000286823
  19   342  -0.000293503
  19   343  -0.000286002
  19   344  -0.000484972
  19   345  -0.000539179
  19   346  -0.000717506
  19   347  -0.000499478
  19   348  -0.000400214
  19   349  -0.000246535
  19   350  -0.000215468
  19   351  -0.000203756
  19   352  -0.000221703
  19   353  -0.000212896
  19   354  -0.00028597
  19   355  -0.000280191
  19   356  -0.000251012
  19   357  -0.000211516
  19   358  -0.000191157
  19   359  -0.000155808
  19   360  -0.000115764
  19   361  -8.98392e-005
  19   362  -6.71584e-005
  19   363  -8.39797e-005
  19   364  -0.000145607
  19   365  -0.000240407
  19   366  -0.000316113
  19   367  -0.000331549
  19   368  -0.00029698
  19   369  -0.000272022
  19   370  -0.000269578
  19   371  -0.000269396
  19   372  -0.000251407
  19   373  -0.00024531
  19   374  -0.00024139
  19   375  -0.000242174
  19   376  -0.000248422
  19   377  -0.000245301
  19   378  -0.000238601
  19   379  -0.000239927
  19   380  -0.000240372
  19   381  -0.000247148
  19   382  -0.000248861
  19   383  -0.000258121
  19   384  -0.000260922
  19   385  -0.000265064
  19   386  -0.000263861
  19   387  -0.000262126
  19   388  -0.000250987
  19   389  -0.000243781
  19   390  -0.000223832
  19   391  -0.000213826
  19   392  -0.000187433
  19   393  -0.000168822
  19   394  -0.000135204
  19   395  -0.000116916
  19   396  -9.03124e-005
  19   397  -8.19072e-005
  19   398  -7.08566e-005
  19   399  -7.24885e-005
  19   400  -7.33294e-005
  19   401  -9.26301e-005
  19   402  -9.45016e-005
  19   403  -0.00011246
  19   404  -0.000105919
  19   405  -0.000117637
  19   406  -0.000109647
  19   407  -0.000115409
  19   408  -0.000112559
  19   409  -0.00011777
  19   410  -0.000118937
  19   411  -0.000131392
  19   412  -0.000151407
  19   413  -0.000204441
  19   414  -0.000221815
  19   415  -0.000234758
  19   416  -0.000183772
  19   417  -0.00012346
  19   418  -0.000107123
  19   419  -9.99983e-005
  19   420  -8.8196e-005
  19   421  -8.44321e-005
  19   422  -7.84702e-005
  19   423  -7.60825e-005
  19   424  -7.03092e-005
  19   425  -6.79216e-005
  19   426  -5.6278e-005
  19   427  -5.30366e-005
  19   428  -4.60032e-005
  19   429  -8.79534e-005
  19   430  -0.000145018
  19   431  -0.000210271
  19   432  -0.000228983
  19   433  -0.000264683
  19   434  -0.000276048
  19   435  -0.000296353
  19   436  -0.000268525
  19   437  -0.000268593
  19   438  -0.000277372
  19   439  -0.000263198
  19   440  -0.000260076
  19   441  -0.000104637
  19   442  -99999
  19   443  -99999
  19   444  -99999
  19   445  -99999
  19   446  -99999
  19   447  -99999
  19   448  -99999
  19   449  -99999
  19   450  -99999
  19   451  -99999
  19   452  -99999
  19   453  -99999
  19   454  -99999
  19   455  -99999
  20    18  -99999
  20    19  -99999
  20    20  -99999
  20    21  -99999
  20    22  -99999
  20    23  -99999
  20    24  -99999
  20    25  -99999
  20    26  -99999
  20    27  -99999
  20    28  -99999
  20    29  -99999
  20    30  -99999
  20    31  -99999
  20    32  -99999
  20    33  -99999
  20    34  -99999
  20    35  -99999
  20    36  -99999
  20    37  -99999
  20    38  -99999
  20    39  -99999
  20    40  -99999
  20    41  -99999
  20    42  -99999
  20    43  -99999
  20    44  -99999
  20    45  -99999
  20    46  -99999
  20    47  -99999
  20    48  -99999
  20    49  -99999
  20    50  -99999
  20    51  -99999
  20    52  -99999
  20    53  -99999
  20    54  -99999
  20    55  4.52291e-005
  20    56  4.10687e-005
  20    57  1.58509e-005
  20    58  -0.000293527
  20    59  -0.000338209
  20    60  -0.000341986
  20    61  -0.000180544
  20    62  -0.00017187
  20    63  -0.000242507
  20    64  -0.000410602
  20    65  -0.000393403
  20    66  -0.000311503
  20    67  -0.000381841
  20    68  -0.000365672
  20    69  -0.000323005
  20    70  -0.000338853
  20    71  -0.000354875
  20    72  -0.000320057
  20    73  -0.000293875
  20    74  -0.000242769
  20    75  -0.000197349
  20    76  -0.000151149
  20    77  -0.000141179
  20    78  -0.000123358
  20    79  -0.000124153
  20    80  -0.000129342
  20    81  -0.000180574
  20    82  -0.000203648
  20    83  -0.000211575
  20    84  -0.000167372
  20    85  -0.00015183
  20    86  -0.00013283
  20    87  -0.000136709
  20    88  -0.000144252
  20    89  -0.000153449
  20    90  -0.000159157
  20    91  -0.000159327
  20    92  -0.00015792
  20    93  -0.000159137
  20    94  -0.000153491
  20    95  -0.000152164
  20    96  -0.000147246
  20    97  -0.00013804
  20    98  -0.000130663
  20    99  -0.000125466
  20   100  -0.000126788
  20   101  -0.000129478
  20   102  -0.000132807
  20   103  -0.000146083
  20   104  -0.000189776
  20   105  -0.000195346
  20   106  -0.000152907
  20   107  -0.000152861
  20   108  -0.000153643
  20   109  -0.000154355
  20   110  -0.000154345
  20   111  -0.000151262
  20   112  -0.000148001
  20   113  -0.000142338
  20   114  -0.000133313
  20   115  -0.000128456
  20   116  -0.000120228
  20   117  -0.000117096
  20   118  -0.000119729
  20   119  -0.00018823
  20   120  -0.000243086
  20   121  -0.000243613
  20   122  -0.000186917
  20   123  -0.000193281
  20   124  -0.000206678
  20   125  -0.000220552
  20   126  -0.00023556
  20   127  -0.000249723
  20   128  -0.000261901
  20   129  -0.000274732
  20   130  -0.000288056
  20   131  -0.000284881
  20   132  -0.000281407
  20   133  -0.000271782
  20   134  -0.000268448
  20   135  -0.0002567
  20   136  -0.000252449
  20   137  -0.000256803
  20   138  -0.000267738
  20   139  -0.000263569
  20   140  -0.000225057
  20   141  -0.00018198
  20   142  -0.000170001
  20   143  -0.000160166
  20   144  -0.00015862
  20   145  -0.000154862
  20   146  -0.000156611
  20   147  -0.000152363
  20   148  -0.000163299
  20   149  -0.000328352
  20   150  -0.000392899
  20   151  -0.000355124
  20   152  -0.000217843
  20   153  -0.000159697
  20   154  -0.000156743
  20   155  -0.000167995
  20   156  -0.000175958
  20   157  -0.000194281
  20   158  -0.000201834
  20   159  -0.000206294
  20   160  -0.000212888
  20   161  -0.000207888
  20   162  -0.000200252
  20   163  -0.000199176
  20   164  -0.000196979
  20   165  -0.000198716
  20   166  -0.00019772
  20   167  -0.000201816
  20   168  -0.000204021
  20   169  -0.000203725
  20   170  -0.000203685
  20   171  -0.000205032
  20   172  -0.000202773
  20   173  -0.000199158
  20   174  -0.000193637
  20   175  -0.000186577
  20   176  -0.00017977
  20   177  -0.000162023
  20   178  -0.000159947
  20   179  -0.000153947
  20   180  -0.000158402
  20   181  -0.000165401
  20   182  -0.000175465
  20   183  -0.000188235
  20   184  -0.000201195
  20   185  -0.000213603
  20   186  -0.000236355
  20   187  -0.000244751
  20   188  -0.000257809
  20   189  -0.000262117
  20   190  -0.000259069
  20   191  -0.000255106
  20   192  -0.000244656
  20   193  -0.000238822
  20   194  -0.00022509
  20   195  -0.00021822
  20   196  -0.000204859
  20   197  -0.000200535
  20   198  -0.000191817
  20   199  -0.000194465
  20   200  -0.00018557
  20   201  -0.000188633
  20   202  -0.000173932
  20   203  -0.000175444
  20   204  -0.000157415
  20   205  -0.000159395
  20   206  -0.000142322
  20   207  -0.00013989
  20   208  -0.000124306
  20   209  -0.000127164
  20   210  -0.000119075
  20   211  -0.000123246
  20   212  -0.000118493
  20   213  -0.000128136
  20   214  -0.00012792
  20   215  -0.000136696
  20   216  -0.000137199
  20   217  -0.000146228
  20   218  -0.000148437
  20   219  -0.000155424
  20   220  -0.000150769
  20   221  -0.000155037
  20   222  -0.000142646
  20   223  -0.000118955
  20   224  -8.87859e-005
  20   225  -7.63107e-005
  20   226  -6.26067e-005
  20   227  -6.40172e-005
  20   228  -6.58316e-005
  20   229  -8.18849e-005
  20   230  -9.04722e-005
  20   231  -0.000113594
  20   232  -0.000134862
  20   233  -0.000160809
  20   234  -0.00015468
  20   235  -0.000162228
  20   236  -0.000161796
  20   237  -0.000173997
  20   238  -0.000173572
  20   239  -0.00018776
  20   240  -0.000187445
  20   241  -0.000196336
  20   242  -0.000192595
  20   243  -0.00019461
  20   244  -0.000185459
  20   245  -0.000185894
  20   246  -0.000176503
  20   247  -0.000182744
  20   248  -0.000181318
  20   249  -0.000191539
  20   250  -0.000195302
  20   251  -0.000205307
  20   252  -0.000207549
  20   253  -0.000211569
  20   254  -0.000206235
  20   255  -0.000198969
  20   256  -0.000189468
  20   257  -0.000193216
  20   258  -0.000226063
  20   259  -0.000255823
  20   260  -0.000274147
  20   261  -0.000268629
  20   262  -0.000249019
  20   263  -0.000180921
  20   264  -0.00012844
  20   265  -0.000108864
  20   266  -0.000109765
  20   267  -0.000108648
  20   268  -0.000113343
  20   269  -0.000119093
  20   270  -0.000145023
  20   271  -0.000213742
  20   272  -0.00025493
  20   273  -0.000239267
  20   274  -0.000193637
  20   275  -0.000166956
  20   276  -0.000163196
  20   277  -0.000163465
  20   278  -0.000174564
  20   279  -0.000188236
  20   280  -0.000219501
  20   281  -0.000274991
  20   282  -0.000289489
  20   283  -0.000230539
  20   284  -0.0002029
  20   285  -0.000208749
  20   286  -0.000213392
  20   287  -0.000209424
  20   288  -0.00021402
  20   289  -0.000217679
  20   290  -0.000220944
  20   291  -0.000220853
  20   292  -0.000220832
  20   293  -0.000220035
  20   294  -0.000228286
  20   295  -0.000239794
  20   296  -0.000240245
  20   297  -0.000242883
  20   298  -0.000241239
  20   299  -0.000241873
  20   300  -0.000246553
  20   301  -0.000254175
  20   302  -0.000252321
  20   303  -0.0002525
  20   304  -0.000245302
  20   305  -0.000243597
  20   306  -0.000215188
  20   307  -0.000193645
  20   308  -0.000167527
  20   309  -0.00016536
  20   310  -0.000166442
  20   311  -0.000201817
  20   312  -0.000187028
  20   313  -0.000191768
  20   314  -0.000137198
  20   315  -0.000146324
  20   316  -0.000120573
  20   317  -0.000123758
  20   318  -0.00011907
  20   319  -0.000121531
  20   320  -0.000109104
  20   321  -0.000110366
  20   322  -9.96511e-005
  20   323  -0.00010293
  20   324  -0.000106648
  20   325  -0.000129611
  20   326  -0.000138221
  20   327  -0.0001624
  20   328  -0.000171622
  20   329  -0.000199745
  20   330  -0.000206124
  20   331  -0.000228071
  20   332  -0.000221544
  20   333  -0.00023244
  20   334  -0.00023293
  20   335  -0.0002485
  20   336  -0.000253369
  20   337  -0.000266565
  20   338  -0.000271964
  20   339  -0.000281027
  20   340  -0.000288213
  20   341  -0.000283459
  20   342  -0.00027502
  20   343  -0.000252804
  20   344  -0.000430314
  20   345  -0.000535741
  20   346  -0.000692602
  20   347  -0.000560568
  20   348  -0.000429297
  20   349  -0.000324209
  20   350  -0.000299145
  20   351  -0.000310796
  20   352  -0.000343088
  20   353  -0.000335055
  20   354  -0.000325868
  20   355  -0.000288562
  20   356  -0.000237783
  20   357  -0.000183631
  20   358  -0.000140918
  20   359  -9.43757e-005
  20   360  -4.97425e-005
  20   361  -2.52698e-005
  20   362  -3.28859e-005
  20   363  -8.0472e-005
  20   364  -0.000141565
  20   365  -0.000223196
  20   366  -0.000282553
  20   367  -0.00028949
  20   368  -0.00025362
  20   369  -0.000219179
  20   370  -0.000207944
  20   371  -0.000207831
  20   372  -0.000192902
  20   373  -0.000186611
  20   374  -0.000182469
  20   375  -0.000191365
  20   376  -0.000203737
  20   377  -0.000209052
  20   378  -0.000204319
  20   379  -0.000204504
  20   380  -0.000200496
  20   381  -0.000205872
  20   382  -0.000207003
  20   383  -0.000213184
  20   384  -0.000213357
  20   385  -0.000215496
  20   386  -0.000211761
  20   387  -0.000209613
  20   388  -0.000198984
  20   389  -0.000192745
  20   390  -0.000174772
  20   391  -0.000163876
  20   392  -0.000143863
  20   393  -0.00012753
  20   394  -0.000100667
  20   395  -8.22838e-005
  20   396  -5.88759e-005
  20   397  -4.76619e-005
  20   398  -3.64559e-005
  20   399  -3.68366e-005
  20   400  -3.87344e-005
  20   401  -6.55791e-005
  20   402  -7.06418e-005
  20   403  -8.48657e-005
  20   404  -8.31554e-005
  20   405  -9.34371e-005
  20   406  -8.72939e-005
  20   407  -9.07109e-005
  20   408  -9.23225e-005
  20   409  -9.7603e-005
  20   410  -0.000101104
  20   411  -0.000119046
  20   412  -0.00015742
  20   413  -0.000201515
  20   414  -0.000212833
  20   415  -0.000225065
  20   416  -0.000177776
  20   417  -0.000109255
  20   418  -9.1839e-005
  20   419  -8.69164e-005
  20   420  -7.9466e-005
  20   421  -7.53945e-005
  20   422  -6.69871e-005
  20   423  -6.087e-005
  20   424  -4.90515e-005
  20   425  -4.08417e-005
  20   426  -2.71459e-005
  20   427  -1.91557e-005
  20   428  -1.1893e-005
  20   429  -6.65647e-005
  20   430  -0.000127271
  20   431  -0.000195885
  20   432  -0.00022952
  20   433  -0.000279008
  20   434  -0.000311606
  20   435  -0.000340641
  20   436  -0.000318099
  20   437  -0.000281844
  20   438  -0.000258472
  20   439  -0.000185802
  20   440  -0.000180204
  20   441  1.55088e-005
  20   442  -99999
  20   443  -99999
  20   444  -99999
  20   445  -99999
  20   446  -99999
  20   447  -99999
  20   448  -99999
  20   449  -99999
  20   450  -99999
  20   451  -99999
  20   452  -99999
  20   453  -99999
  20   454  -99999
  20   455  -99999
  21    18  -99999
  21    19  -99999
  21    20  -99999
  21    21  -99999
  21    22  -99999
  21    23  -99999
  21    24  -99999
  21    25  -99999
  21    26  -99999
  21    27  -99999
  21    28  -99999
  21    29  -99999
  21    30  -99999
  21    31  -99999
  21    32  -99999
  21    33  -99999
  21    34  -99999
  21    35  -99999
  21    36  -99999
  21    37  -99999
  21    38  -99999
  21    39  -99999
  21    40  -99999
  21    41  -99999
  21    42  -99999
  21    43  -99999
  21    44  -99999
  21    45  -99999
  21    46  -99999
  21    47  -99999
  21    48  -0.000139035
  21    49  -0.000100487
  21    50  -6.19392e-005
  21    51  -2.95719e-005
  21    52  -0.000296303
  21    53  -0.000315442
  21    54  -0.0003909
  21    55  1.98856e-005
  21    56  7.5624e-006
  21    57  -3.79813e-005
  21    58  -0.000368686
  21    59  -0.000357208
  21    60  -0.000339028
  21    61  -0.000271206
  21    62  -0.000248673
  21    63  -0.000291023
  21    64  -0.000486961
  21    65  -0.000461275
  21    66  -0.000277563
  21    67  -0.000323034
  21    68  -0.000283711
  21    69  -0.00023672
  21    70  -0.000241273
  21    71  -0.000282561
  21    72  -0.00029561
  21    73  -0.000274275
  21    74  -0.000253116
  21    75  -0.000198007
  21    76  -0.000167631
  21    77  -0.000143345
  21    78  -0.000129945
  21    79  -0.000130662
  21    80  -0.000140071
  21    81  -0.000182363
  21    82  -0.000211921
  21    83  -0.000210338
  21    84  -0.000173176
  21    85  -0.000147171
  21    86  -0.000125205
  21    87  -0.000112068
  21    88  -0.00010955
  21    89  -0.000114456
  21    90  -0.000119359
  21    91  -0.000119597
  21    92  -0.000119487
  21    93  -0.000119235
  21    94  -0.00011139
  21    95  -0.000109142
  21    96  -0.000109608
  21    97  -0.000108693
  21    98  -0.000106953
  21    99  -0.000105738
  21   100  -0.000108359
  21   101  -0.0001141
  21   102  -0.000120609
  21   103  -0.000132497
  21   104  -0.000187688
  21   105  -0.000195527
  21   106  -0.00015061
  21   107  -0.00014448
  21   108  -0.000135376
  21   109  -0.000135772
  21   110  -0.000135179
  21   111  -0.000134237
  21   112  -0.00013113
  21   113  -0.000130116
  21   114  -0.000127885
  21   115  -0.000122138
  21   116  -0.000112162
  21   117  -0.000104908
  21   118  -0.000111167
  21   119  -0.000174211
  21   120  -0.000221634
  21   121  -0.000211841
  21   122  -0.000157276
  21   123  -0.000153353
  21   124  -0.000161028
  21   125  -0.000169033
  21   126  -0.000183281
  21   127  -0.000197886
  21   128  -0.000214055
  21   129  -0.00022963
  21   130  -0.000241267
  21   131  -0.000239525
  21   132  -0.000238992
  21   133  -0.000240273
  21   134  -0.00024522
  21   135  -0.000241152
  21   136  -0.000238187
  21   137  -0.00024275
  21   138  -0.000257719
  21   139  -0.000257058
  21   140  -0.000221448
  21   141  -0.000183678
  21   142  -0.000164881
  21   143  -0.000150736
  21   144  -0.000139524
  21   145  -0.000125517
  21   146  -0.000115398
  21   147  -0.000109177
  21   148  -0.000148272
  21   149  -0.000325475
  21   150  -0.000399583
  21   151  -0.000349826
  21   152  -0.000212847
  21   153  -0.000146865
  21   154  -0.000112745
  21   155  -0.00010057
  21   156  -0.000104025
  21   157  -0.000115515
  21   158  -0.000121555
  21   159  -0.00013113
  21   160  -0.000141123
  21   161  -0.000137007
  21   162  -0.000128753
  21   163  -0.000127354
  21   164  -0.000124205
  21   165  -0.000124493
  21   166  -0.000123647
  21   167  -0.000127311
  21   168  -0.000128079
  21   169  -0.000126532
  21   170  -0.000125926
  21   171  -0.00013015
  21   172  -0.000129446
  21   173  -0.000129198
  21   174  -0.00012373
  21   175  -0.00011873
  21   176  -0.00011144
  21   177  -0.000106018
  21   178  -0.000108531
  21   179  -0.000113128
  21   180  -0.000121241
  21   181  -0.000131906
  21   182  -0.000144635
  21   183  -0.000160762
  21   184  -0.0001766
  21   185  -0.000192604
  21   186  -0.000208053
  21   187  -0.00021931
  21   188  -0.000227613
  21   189  -0.00022867
  21   190  -0.000224068
  21   191  -0.00021878
  21   192  -0.000209638
  21   193  -0.000201845
  21   194  -0.000187837
  21   195  -0.000178939
  21   196  -0.000162699
  21   197  -0.000151168
  21   198  -0.000138775
  21   199  -0.000132898
  21   200  -0.000119216
  21   201  -0.000111425
  21   202  -9.5827e-005
  21   203  -9.07649e-005
  21   204  -7.72964e-005
  21   205  -7.80276e-005
  21   206  -7.01714e-005
  21   207  -7.00281e-005
  21   208  -6.34128e-005
  21   209  -6.98091e-005
  21   210  -6.97145e-005
  21   211  -7.81604e-005
  21   212  -8.11681e-005
  21   213  -9.29486e-005
  21   214  -9.75932e-005
  21   215  -0.000109386
  21   216  -0.000114702
  21   217  -0.00012638
  21   218  -0.000133871
  21   219  -0.000139274
  21   220  -0.000131761
  21   221  -0.000129221
  21   222  -0.000114947
  21   223  -8.72224e-005
  21   224  -6.11102e-005
  21   225  -5.00167e-005
  21   226  -4.36084e-005
  21   227  -4.47243e-005
  21   228  -4.90938e-005
  21   229  -6.27892e-005
  21   230  -7.49215e-005
  21   231  -9.60952e-005
  21   232  -0.000125349
  21   233  -0.000152488
  21   234  -0.000143951
  21   235  -0.000143072
  21   236  -0.000142945
  21   237  -0.000146836
  21   238  -0.000145413
  21   239  -0.00014885
  21   240  -0.000143103
  21   241  -0.000142323
  21   242  -0.000135893
  21   243  -0.000131019
  21   244  -0.000122069
  21   245  -0.000120899
  21   246  -0.000115698
  21   247  -0.000121594
  21   248  -0.000126561
  21   249  -0.000142135
  21   250  -0.000153001
  21   251  -0.000168676
  21   252  -0.000179011
  21   253  -0.000189755
  21   254  -0.000190254
  21   255  -0.000189633
  21   256  -0.000184401
  21   257  -0.000191727
  21   258  -0.000231194
  21   259  -0.000258427
  21   260  -0.000266678
  21   261  -0.000258019
  21   262  -0.000233706
  21   263  -0.000175628
  21   264  -0.000127525
  21   265  -0.00010989
  21   266  -0.00010672
  21   267  -0.000107314
  21   268  -0.000110185
  21   269  -0.000118082
  21   270  -0.000141092
  21   271  -0.000189731
  21   272  -0.000228337
  21   273  -0.000226594
  21   274  -0.000189114
  21   275  -0.000155235
  21   276  -0.000147944
  21   277  -0.000152035
  21   278  -0.000163599
  21   279  -0.000187598
  21   280  -0.00022519
  21   281  -0.000262616
  21   282  -0.000255416
  21   283  -0.000198003
  21   284  -0.000173094
  21   285  -0.000179639
  21   286  -0.000184246
  21   287  -0.000181182
  21   288  -0.000189357
  21   289  -0.000197203
  21   290  -0.000202101
  21   291  -0.00020448
  21   292  -0.000199703
  21   293  -0.000201535
  21   294  -0.000214665
  21   295  -0.000228948
  21   296  -0.000237268
  21   297  -0.000239602
  21   298  -0.000234376
  21   299  -0.000228393
  21   300  -0.000228382
  21   301  -0.000233489
  21   302  -0.000232779
  21   303  -0.000231963
  21   304  -0.000224356
  21   305  -0.00021917
  21   306  -0.000195313
  21   307  -0.00017724
  21   308  -0.000161461
  21   309  -0.000157706
  21   310  -0.000159511
  21   311  -0.000182044
  21   312  -0.000176284
  21   313  -0.000170991
  21   314  -0.000140465
  21   315  -0.000138905
  21   316  -9.7441e-005
  21   317  -9.32113e-005
  21   318  -9.03701e-005
  21   319  -8.55528e-005
  21   320  -7.85476e-005
  21   321  -7.84036e-005
  21   322  -7.55309e-005
  21   323  -7.60528e-005
  21   324  -8.07557e-005
  21   325  -9.46719e-005
  21   326  -0.000107181
  21   327  -0.000126164
  21   328  -0.000144725
  21   329  -0.000172376
  21   330  -0.00018924
  21   331  -0.000201796
  21   332  -0.000194261
  21   333  -0.000192361
  21   334  -0.000190037
  21   335  -0.000193293
  21   336  -0.00019688
  21   337  -0.000204921
  21   338  -0.000214755
  21   339  -0.000222218
  21   340  -0.000235789
  21   341  -0.000238804
  21   342  -0.000255957
  21   343  -0.000248911
  21   344  -0.000401388
  21   345  -0.000517474
  21   346  -0.000641887
  21   347  -0.000572832
  21   348  -0.000466156
  21   349  -0.000434294
  21   350  -0.000422783
  21   351  -0.000416071
  21   352  -0.000434973
  21   353  -0.000407698
  21   354  -0.000351129
  21   355  -0.000294806
  21   356  -0.000217223
  21   357  -0.000151126
  21   358  -8.97355e-005
  21   359  -4.35324e-005
  21   360  -7.19141e-006
  21   361  -1.56793e-005
  21   362  -4.27759e-005
  21   363  -8.60489e-005
  21   364  -0.000141461
  21   365  -0.000211729
  21   366  -0.000259569
  21   367  -0.000258615
  21   368  -0.000220434
  21   369  -0.000182079
  21   370  -0.000167974
  21   371  -0.000169023
  21   372  -0.000161494
  21   373  -0.000157214
  21   374  -0.000154214
  21   375  -0.000167008
  21   376  -0.000180772
  21   377  -0.000190909
  21   378  -0.000186187
  21   379  -0.000182282
  21   380  -0.000175101
  21   381  -0.000179344
  21   382  -0.000179562
  21   383  -0.000182366
  21   384  -0.000179351
  21   385  -0.000180071
  21   386  -0.000174243
  21   387  -0.000170819
  21   388  -0.000161689
  21   389  -0.000156379
  21   390  -0.000140126
  21   391  -0.000128808
  21   392  -0.000112427
  21   393  -9.86182e-005
  21   394  -7.68327e-005
  21   395  -5.86736e-005
  21   396  -3.94654e-005
  21   397  -2.6983e-005
  21   398  -1.63304e-005
  21   399  -1.79357e-005
  21   400  -2.96667e-005
  21   401  -5.25646e-005
  21   402  -5.75359e-005
  21   403  -6.02318e-005
  21   404  -6.33605e-005
  21   405  -7.21185e-005
  21   406  -6.81785e-005
  21   407  -6.95426e-005
  21   408  -7.38248e-005
  21   409  -8.00887e-005
  21   410  -8.72094e-005
  21   411  -0.000118101
  21   412  -0.000165223
  21   413  -0.000196164
  21   414  -0.000201622
  21   415  -0.000207884
  21   416  -0.000170697
  21   417  -0.000101005
  21   418  -7.94961e-005
  21   419  -7.69117e-005
  21   420  -7.54454e-005
  21   421  -7.31527e-005
  21   422  -6.56026e-005
  21   423  -5.81162e-005
  21   424  -4.45569e-005
  21   425  -3.42149e-005
  21   426  -2.21687e-005
  21   427  -1.30721e-005
  21   428  -1.13199e-005
  21   429  -5.50755e-005
  21   430  -0.000117078
  21   431  -0.000184456
  21   432  -0.000235054
  21   433  -0.00029471
  21   434  -0.000349235
  21   435  -0.000382201
  21   436  -0.000351439
  21   437  -0.000272132
  21   438  -0.000201893
  21   439  -0.000106241
  21   440  -0.000131925
  21   441  4.29885e-005
  21   442  -99999
  21   443  -99999
  21   444  -99999
  21   445  -99999
  21   446  -99999
  21   447  -99999
  21   448  -99999
  21   449  -99999
  21   450  -99999
  21   451  -99999
  21   452  -99999
  21   453  -99999
  21   454  -99999
  21   455  -99999
  22    18  -99999
  22    19  -99999
  22    20  -99999
  22    21  -99999
  22    22  -99999
  22    23  -99999
  22    24  -99999
  22    25  -99999
  22    26  -99999
  22    27  -99999
  22    28  -99999
  22    29  -99999
  22    30  -99999
  22    31  -99999
  22    32  -99999
  22    33  -99999
  22    34  -99999
  22    35  -99999
  22    36  -99999
  22    37  -99999
  22    38  -99999
  22    39  -99999
  22    40  -99999
  22    41  -99999
  22    42  -99999
  22    43  -99999
  22    44  -99999
  22    45  -99999
  22    46  -99999
  22    47  -99999
  22    48  -6.88341e-005
  22    49  -4.6326e-005
  22    50  -2.15095e-005
  22    51  -4.81912e-006
  22    52  -0.000315853
  22    53  -0.000337727
  22    54  -0.000415595
  22    55  1.81872e-005
  22    56  2.17172e-006
  22    57  -3.12177e-005
  22    58  -0.000452167
  22    59  -0.000364488
  22    60  -0.000352661
  22    61  -0.000166475
  22    62  -0.000156414
  22    63  -0.000221417
  22    64  -0.000519422
  22    65  -0.000431842
  22    66  -0.000104617
  22    67  1.38842e-007
  22    68  3.91226e-005
  22    69  6.96762e-005
  22    70  -5.64092e-005
  22    71  -0.000144925
  22    72  -0.000267153
  22    73  -0.000244975
  22    74  -0.000260145
  22    75  -0.000202903
  22    76  -0.000176653
  22    77  -0.000151625
  22    78  -0.000126107
  22    79  -0.000128346
  22    80  -0.000138462
  22    81  -0.000178389
  22    82  -0.000206698
  22    83  -0.000203696
  22    84  -0.000167103
  22    85  -0.000134873
  22    86  -0.00010842
  22    87  -8.03021e-005
  22    88  -5.75299e-005
  22    89  -5.26121e-005
  22    90  -5.633e-005
  22    91  -6.70746e-005
  22    92  -8.58543e-005
  22    93  -8.52898e-005
  22    94  -4.88691e-005
  22    95  -3.92664e-005
  22    96  -4.15173e-005
  22    97  -4.50421e-005
  22    98  -5.10146e-005
  22    99  -5.26315e-005
  22   100  -6.10658e-005
  22   101  -6.87889e-005
  22   102  -8.25188e-005
  22   103  -0.000120075
  22   104  -0.000182296
  22   105  -0.000194583
  22   106  -0.000150554
  22   107  -0.000140927
  22   108  -0.000117973
  22   109  -0.000105574
  22   110  -9.95659e-005
  22   111  -9.85817e-005
  22   112  -9.95652e-005
  22   113  -0.000111691
  22   114  -0.000117171
  22   115  -0.000112982
  22   116  -9.484e-005
  22   117  -8.79766e-005
  22   118  -0.000109709
  22   119  -0.00017062
  22   120  -0.000205287
  22   121  -0.00019047
  22   122  -0.000126488
  22   123  -9.73465e-005
  22   124  -9.72849e-005
  22   125  -0.000102745
  22   126  -0.000114631
  22   127  -0.000128534
  22   128  -0.000143139
  22   129  -0.000157597
  22   130  -0.000164573
  22   131  -0.000165971
  22   132  -0.000165573
  22   133  -0.000173668
  22   134  -0.000181759
  22   135  -0.000183311
  22   136  -0.000183672
  22   137  -0.000207346
  22   138  -0.000232129
  22   139  -0.000237463
  22   140  -0.000179637
  22   141  -0.000139366
  22   142  -0.000117842
  22   143  -0.000103308
  22   144  -8.86886e-005
  22   145  -6.98873e-005
  22   146  -5.69564e-005
  22   147  -5.4593e-005
  22   148  -0.00012831
  22   149  -0.000316082
  22   150  -0.00039661
  22   151  -0.000385203
  22   152  -0.000252392
  22   153  -0.000177843
  22   154  -9.90918e-005
  22   155  -5.48584e-005
  22   156  -4.21027e-005
  22   157  -4.46459e-005
  22   158  -5.4095e-005
  22   159  -6.51758e-005
  22   160  -6.42451e-005
  22   161  -4.87733e-005
  22   162  -4.58616e-005
  22   163  -4.57229e-005
  22   164  -4.66197e-005
  22   165  -4.38189e-005
  22   166  -4.41528e-005
  22   167  -4.4751e-005
  22   168  -4.60298e-005
  22   169  -4.29402e-005
  22   170  -4.16027e-005
  22   171  -4.32034e-005
  22   172  -4.28584e-005
  22   173  -4.31243e-005
  22   174  -4.30971e-005
  22   175  -4.21224e-005
  22   176  -3.97604e-005
  22   177  -4.34842e-005
  22   178  -5.12365e-005
  22   179  -6.09291e-005
  22   180  -6.94438e-005
  22   181  -7.95637e-005
  22   182  -9.40121e-005
  22   183  -0.000110485
  22   184  -0.000129607
  22   185  -0.000145011
  22   186  -0.000155957
  22   187  -0.00016496
  22   188  -0.00017175
  22   189  -0.00017007
  22   190  -0.000168704
  22   191  -0.000164456
  22   192  -0.000159365
  22   193  -0.000149787
  22   194  -0.000140941
  22   195  -0.00013039
  22   196  -0.000117777
  22   197  -0.000102876
  22   198  -9.21724e-005
  22   199  -8.11899e-005
  22   200  -6.94419e-005
  22   201  -5.66668e-005
  22   202  -4.61499e-005
  22   203  -3.76726e-005
  22   204  -3.22924e-005
  22   205  -3.1866e-005
  22   206  -3.33121e-005
  22   207  -3.40642e-005
  22   208  -3.75443e-005
  22   209  -4.42773e-005
  22   210  -5.25912e-005
  22   211  -6.12654e-005
  22   212  -7.17724e-005
  22   213  -7.99749e-005
  22   214  -8.76806e-005
  22   215  -9.54766e-005
  22   216  -0.000104104
  22   217  -0.000115776
  22   218  -0.000126834
  22   219  -0.000124157
  22   220  -0.000111485
  22   221  -9.8549e-005
  22   222  -8.26913e-005
  22   223  -5.85442e-005
  22   224  -4.45817e-005
  22   225  -3.77708e-005
  22   226  -3.84243e-005
  22   227  -3.81951e-005
  22   228  -4.32333e-005
  22   229  -5.2296e-005
  22   230  -6.6729e-005
  22   231  -8.1156e-005
  22   232  -0.000112893
  22   233  -0.000141283
  22   234  -0.00013192
  22   235  -0.000122041
  22   236  -0.00012192
  22   237  -0.000120079
  22   238  -0.000118355
  22   239  -0.00011364
  22   240  -0.000107757
  22   241  -9.97583e-005
  22   242  -9.4047e-005
  22   243  -8.63112e-005
  22   244  -8.06479e-005
  22   245  -7.94636e-005
  22   246  -8.1401e-005
  22   247  -8.68522e-005
  22   248  -9.76122e-005
  22   249  -0.000113702
  22   250  -0.000131363
  22   251  -0.000149462
  22   252  -0.000166246
  22   253  -0.00017917
  22   254  -0.000184923
  22   255  -0.000187138
  22   256  -0.000185775
  22   257  -0.00019126
  22   258  -0.000238056
  22   259  -0.000261978
  22   260  -0.000260033
  22   261  -0.00024827
  22   262  -0.000217299
  22   263  -0.000167028
  22   264  -0.000123275
  22   265  -0.00010605
  22   266  -0.000101037
  22   267  -0.000101789
  22   268  -0.000106405
  22   269  -0.000115615
  22   270  -0.000134583
  22   271  -0.00017021
  22   272  -0.000206085
  22   273  -0.000213535
  22   274  -0.000182619
  22   275  -0.000141576
  22   276  -0.00012178
  22   277  -0.000128825
  22   278  -0.000152564
  22   279  -0.000190622
  22   280  -0.000226346
  22   281  -0.000246377
  22   282  -0.000220585
  22   283  -0.00016673
  22   284  -0.000129119
  22   285  -0.000137879
  22   286  -0.000176047
  22   287  -0.000191204
  22   288  -0.000158648
  22   289  -0.000155789
  22   290  -0.000159316
  22   291  -0.000172571
  22   292  -0.000172135
  22   293  -0.000152628
  22   294  -0.000164975
  22   295  -0.000179825
  22   296  -0.000193781
  22   297  -0.000197707
  22   298  -0.000192663
  22   299  -0.000183076
  22   300  -0.000182442
  22   301  -0.000190331
  22   302  -0.000196575
  22   303  -0.000202669
  22   304  -0.000199022
  22   305  -0.000193531
  22   306  -0.000170584
  22   307  -0.000154362
  22   308  -0.000144477
  22   309  -0.00014167
  22   310  -0.000145041
  22   311  -0.000163972
  22   312  -0.00016135
  22   313  -0.00015601
  22   314  -0.000136138
  22   315  -0.000133462
  22   316  -0.000103778
  22   317  -7.63821e-005
  22   318  -5.51761e-005
  22   319  -4.53049e-005
  22   320  -3.89897e-005
  22   321  -3.42978e-005
  22   322  -3.45795e-005
  22   323  -3.35498e-005
  22   324  -4.01201e-005
  22   325  -4.8279e-005
  22   326  -5.89365e-005
  22   327  -7.37941e-005
  22   328  -9.91379e-005
  22   329  -0.000133482
  22   330  -0.000162952
  22   331  -0.000168692
  22   332  -0.000157926
  22   333  -0.00013882
  22   334  -0.000123726
  22   335  -0.000103849
  22   336  -9.37782e-005
  22   337  -9.31446e-005
  22   338  -0.000102971
  22   339  -0.00011034
  22   340  -0.000125922
  22   341  -0.000139968
  22   342  -0.000173272
  22   343  -0.000227427
  22   344  -0.000380513
  22   345  -0.000482117
  22   346  -0.000573498
  22   347  -0.000522647
  22   348  -0.00043774
  22   349  -0.000442288
  22   350  -0.000441855
  22   351  -0.000422806
  22   352  -0.000414196
  22   353  -0.000373168
  22   354  -0.000312363
  22   355  -0.000251213
  22   356  -0.000166652
  22   357  -0.000105888
  22   358  -4.34887e-005
  22   359  -5.69188e-006
  22   360  1.14309e-005
  22   361  -1.13799e-005
  22   362  -5.52178e-005
  22   363  -8.9089e-005
  22   364  -0.000144679
  22   365  -0.000198241
  22   366  -0.000245758
  22   367  -0.000234582
  22   368  -0.000201667
  22   369  -0.000155404
  22   370  -0.00014575
  22   371  -0.000143261
  22   372  -0.000147412
  22   373  -0.000143001
  22   374  -0.00014703
  22   375  -0.0001579
  22   376  -0.000174362
  22   377  -0.000183597
  22   378  -0.000181322
  22   379  -0.000173887
  22   380  -0.000171104
  22   381  -0.000173154
  22   382  -0.000176702
  22   383  -0.000175763
  22   384  -0.000172844
  22   385  -0.000169692
  22   386  -0.000164666
  22   387  -0.000157204
  22   388  -0.000150548
  22   389  -0.000141859
  22   390  -0.000129798
  22   391  -0.000115202
  22   392  -0.000101339
  22   393  -8.65124e-005
  22   394  -6.96779e-005
  22   395  -5.0386e-005
  22   396  -3.47302e-005
  22   397  -1.99155e-005
  22   398  -1.09535e-005
  22   399  -1.15613e-005
  22   400  -2.74392e-005
  22   401  -4.17823e-005
  22   402  -4.37367e-005
  22   403  -3.47348e-005
  22   404  -4.37605e-005
  22   405  -5.08112e-005
  22   406  -4.65723e-005
  22   407  -4.2749e-005
  22   408  -4.80213e-005
  22   409  -5.54999e-005
  22   410  -7.00944e-005
  22   411  -0.000120285
  22   412  -0.00017082
  22   413  -0.000188187
  22   414  -0.000186261
  22   415  -0.000186897
  22   416  -0.000161873
  22   417  -0.000102818
  22   418  -6.56166e-005
  22   419  -6.42641e-005
  22   420  -6.9487e-005
  22   421  -6.99881e-005
  22   422  -6.50263e-005
  22   423  -5.77105e-005
  22   424  -4.68196e-005
  22   425  -3.81455e-005
  22   426  -2.94119e-005
  22   427  -2.22895e-005
  22   428  -2.50472e-005
  22   429  -5.76051e-005
  22   430  -0.000111699
  22   431  -0.000178973
  22   432  -0.000236426
  22   433  -0.000312545
  22   434  -0.000380834
  22   435  -0.000422365
  22   436  -0.000393889
  22   437  -0.000282067
  22   438  -0.000163334
  22   439  -1.80281e-005
  22   440  -7.719e-005
  22   441  2.0595e-005
  22   442  -99999
  22   443  -99999
  22   444  -99999
  22   445  -99999
  22   446  -99999
  22   447  -99999
  22   448  -99999
  22   449  -99999
  22   450  -99999
  22   451  -99999
  22   452  -99999
  22   453  -99999
  22   454  -99999
  22   455  -99999
  23    18  -99999
  23    19  -99999
  23    20  -99999
  23    21  -99999
  23    22  -99999
  23    23  -99999
  23    24  -99999
  23    25  -99999
  23    26  -99999
  23    27  -99999
  23    28  -99999
  23    29  -99999
  23    30  -99999
  23    31  -99999
  23    32  -99999
  23    33  -99999
  23    34  -99999
  23    35  -99999
  23    36  -99999
  23    37  -99999
  23    38  -99999
  23    39  -99999
  23    40  -99999
  23    41  -99999
  23    42  -99999
  23    43  -99999
  23    44  -99999
  23    45  -99999
  23    46  -99999
  23    47  -99999
  23    48  -2.56397e-005
  23    49  1.88761e-006
  23    50  7.53163e-006
  23    51  9.89362e-006
  23    52  -0.000318093
  23    53  -0.000348691
  23    54  -0.00044238
  23    55  1.56922e-005
  23    56  1.72812e-005
  23    57  1.09185e-005
  23    58  -0.000528575
  23    59  -0.000400615
  23    60  -0.000401979
  23    61  -2.38015e-005
  23    62  -4.59088e-005
  23    63  -0.000205107
  23    64  -0.000541066
  23    65  -0.000422283
  23    66  -4.71559e-005
  23    67  0.000183774
  23    68  0.000205529
  23    69  0.000198982
  23    70  -3.83884e-006
  23    71  -0.000109024
  23    72  -0.000268203
  23    73  -0.000246223
  23    74  -0.000267262
  23    75  -0.000207495
  23    76  -0.000184912
  23    77  -0.000160676
  23    78  -0.000131102
  23    79  -0.000126879
  23    80  -0.000133699
  23    81  -0.000172495
  23    82  -0.000197402
  23    83  -0.000194445
  23    84  -0.000157172
  23    85  -0.000124417
  23    86  -9.40446e-005
  23    87  -6.39738e-005
  23    88  -2.10713e-005
  23    89  -5.57703e-006
  23    90  -8.76445e-006
  23    91  -4.91937e-005
  23    92  -7.69556e-005
  23    93  -7.95218e-005
  23    94  -2.43147e-005
  23    95  1.66578e-005
  23    96  2.59671e-005
  23    97  1.84779e-005
  23    98  1.19047e-005
  23    99  4.43291e-006
  23   100  -4.79534e-006
  23   101  -1.57775e-005
  23   102  -3.14133e-005
  23   103  -0.000114573
  23   104  -0.000175996
  23   105  -0.000186543
  23   106  -0.000147739
  23   107  -0.000131998
  23   108  -0.000104827
  23   109  -8.15064e-005
  23   110  -6.30387e-005
  23   111  -6.53305e-005
  23   112  -7.14522e-005
  23   113  -9.82624e-005
  23   114  -0.000110258
  23   115  -0.000111786
  23   116  -9.31625e-005
  23   117  -9.8558e-005
  23   118  -0.000126201
  23   119  -0.00017657
  23   120  -0.000194744
  23   121  -0.000177312
  23   122  -0.000113536
  23   123  -6.28372e-005
  23   124  -5.61491e-005
  23   125  -6.57291e-005
  23   126  -7.39853e-005
  23   127  -8.93226e-005
  23   128  -9.86705e-005
  23   129  -0.000112882
  23   130  -0.000115456
  23   131  -0.000122878
  23   132  -0.000122943
  23   133  -0.000133596
  23   134  -0.000137177
  23   135  -0.000142063
  23   136  -0.000143964
  23   137  -0.000192277
  23   138  -0.000215976
  23   139  -0.00022048
  23   140  -0.00014379
  23   141  -8.53085e-005
  23   142  -6.25137e-005
  23   143  -4.92383e-005
  23   144  -3.06789e-005
  23   145  -1.55129e-005
  23   146  -4.29449e-006
  23   147  -1.56358e-005
  23   148  -0.000116885
  23   149  -0.000311782
  23   150  -0.000397556
  23   151  -0.000422286
  23   152  -0.000300754
  23   153  -0.000218185
  23   154  -7.51991e-005
  23   155  7.80308e-007
  23   156  2.28647e-005
  23   157  1.51421e-005
  23   158  -1.57676e-005
  23   159  -3.42489e-005
  23   160  8.62287e-006
  23   161  2.60364e-005
  23   162  2.55351e-005
  23   163  1.67673e-005
  23   164  1.21943e-005
  23   165  1.26757e-005
  23   166  1.66926e-005
  23   167  1.26369e-005
  23   168  -1.5786e-005
  23   169  -4.6497e-006
  23   170  2.24904e-005
  23   171  2.07252e-005
  23   172  2.10149e-005
  23   173  1.59281e-005
  23   174  1.04607e-005
  23   175  6.24881e-007
  23   176  -9.77737e-007
  23   177  -9.60613e-006
  23   178  -1.55454e-005
  23   179  -2.56722e-005
  23   180  -2.82258e-005
  23   181  -3.65465e-005
  23   182  -4.83795e-005
  23   183  -6.57758e-005
  23   184  -8.19395e-005
  23   185  -9.68009e-005
  23   186  -0.000103347
  23   187  -0.000110524
  23   188  -0.000113158
  23   189  -0.000114133
  23   190  -0.000116544
  23   191  -0.000118475
  23   192  -0.000114873
  23   193  -0.00011049
  23   194  -0.000103256
  23   195  -9.47394e-005
  23   196  -8.42706e-005
  23   197  -7.34357e-005
  23   198  -6.31622e-005
  23   199  -5.4575e-005
  23   200  -4.70312e-005
  23   201  -3.87116e-005
  23   202  -3.198e-005
  23   203  -2.65838e-005
  23   204  -2.53112e-005
  23   205  -2.57633e-005
  23   206  -3.01147e-005
  23   207  -3.32748e-005
  23   208  -3.93321e-005
  23   209  -4.55106e-005
  23   210  -5.48992e-005
  23   211  -6.21724e-005
  23   212  -7.33819e-005
  23   213  -7.76598e-005
  23   214  -8.28922e-005
  23   215  -8.69041e-005
  23   216  -9.50605e-005
  23   217  -0.00011092
  23   218  -0.000120957
  23   219  -0.000108845
  23   220  -8.90077e-005
  23   221  -6.89532e-005
  23   222  -5.23146e-005
  23   223  -3.89803e-005
  23   224  -3.30997e-005
  23   225  -3.02561e-005
  23   226  -3.21375e-005
  23   227  -3.12825e-005
  23   228  -3.40498e-005
  23   229  -4.04973e-005
  23   230  -5.20495e-005
  23   231  -6.26472e-005
  23   232  -9.72315e-005
  23   233  -0.000131893
  23   234  -0.000121225
  23   235  -9.96362e-005
  23   236  -9.55168e-005
  23   237  -9.34035e-005
  23   238  -9.10333e-005
  23   239  -8.80741e-005
  23   240  -8.3758e-005
  23   241  -7.64946e-005
  23   242  -7.19155e-005
  23   243  -6.69548e-005
  23   244  -6.49503e-005
  23   245  -6.74975e-005
  23   246  -7.3559e-005
  23   247  -8.06751e-005
  23   248  -9.22328e-005
  23   249  -0.000108635
  23   250  -0.000128314
  23   251  -0.000147243
  23   252  -0.000165853
  23   253  -0.000177342
  23   254  -0.000183915
  23   255  -0.000185443
  23   256  -0.000185004
  23   257  -0.000197089
  23   258  -0.000253081
  23   259  -0.000267667
  23   260  -0.000258985
  23   261  -0.000238596
  23   262  -0.000204424
  23   263  -0.0001564
  23   264  -0.000119956
  23   265  -0.000103898
  23   266  -9.91136e-005
  23   267  -9.86329e-005
  23   268  -0.000103393
  23   269  -0.000112395
  23   270  -0.000125216
  23   271  -0.000152222
  23   272  -0.00018768
  23   273  -0.000202619
  23   274  -0.000178579
  23   275  -0.000139145
  23   276  -0.000112751
  23   277  -0.000128957
  23   278  -0.000163759
  23   279  -0.000206783
  23   280  -0.000231879
  23   281  -0.000230247
  23   282  -0.00018552
  23   283  -0.000132588
  23   284  -0.000105168
  23   285  -0.000140889
  23   286  -0.000194036
  23   287  -0.000206776
  23   288  -0.00016098
  23   289  -0.000130946
  23   290  -0.000131971
  23   291  -0.000157303
  23   292  -0.000147529
  23   293  -0.00010261
  23   294  -0.000104428
  23   295  -0.000123155
  23   296  -0.00013887
  23   297  -0.000151007
  23   298  -0.000146658
  23   299  -0.000140163
  23   300  -0.000139886
  23   301  -0.000162809
  23   302  -0.000172472
  23   303  -0.000184412
  23   304  -0.000183919
  23   305  -0.000181077
  23   306  -0.000155034
  23   307  -0.000137071
  23   308  -0.000123088
  23   309  -0.000119013
  23   310  -0.000120518
  23   311  -0.000141539
  23   312  -0.000145748
  23   313  -0.000143705
  23   314  -0.000125341
  23   315  -0.000122228
  23   316  -9.77013e-005
  23   317  -7.668e-005
  23   318  -3.99527e-005
  23   319  -2.39433e-005
  23   320  -9.11805e-006
  23   321  -2.08941e-006
  23   322  1.0343e-006
  23   323  -6.9707e-006
  23   324  -8.37977e-006
  23   325  -1.35438e-005
  23   326  -1.78877e-005
  23   327  -3.50533e-005
  23   328  -6.55867e-005
  23   329  -0.000112203
  23   330  -0.00014904
  23   331  -0.000160131
  23   332  -0.000150439
  23   333  -0.00013045
  23   334  -0.000107238
  23   335  -7.03532e-005
  23   336  -3.44275e-005
  23   337  -2.15913e-005
  23   338  -2.50492e-005
  23   339  -3.36794e-005
  23   340  -4.79512e-005
  23   341  -6.64853e-005
  23   342  -0.000137204
  23   343  -0.000240156
  23   344  -0.000370186
  23   345  -0.000427061
  23   346  -0.0004807
  23   347  -0.000434558
  23   348  -0.000357487
  23   349  -0.000368735
  23   350  -0.000373375
  23   351  -0.00034901
  23   352  -0.000322697
  23   353  -0.000275654
  23   354  -0.000224953
  23   355  -0.000168317
  23   356  -9.97196e-005
  23   357  -4.88319e-005
  23   358  -2.79559e-006
  23   359  2.40029e-005
  23   360  3.37503e-005
  23   361  -4.10531e-006
  23   362  -5.86036e-005
  23   363  -9.43051e-005
  23   364  -0.000146426
  23   365  -0.000193915
  23   366  -0.000236256
  23   367  -0.000219575
  23   368  -0.000183869
  23   369  -0.000135806
  23   370  -0.000127889
  23   371  -0.000127109
  23   372  -0.000136451
  23   373  -0.000135398
  23   374  -0.000142959
  23   375  -0.000151436
  23   376  -0.000169379
  23   377  -0.00017701
  23   378  -0.000175869
  23   379  -0.000168322
  23   380  -0.000171899
  23   381  -0.00017573
  23   382  -0.000181765
  23   383  -0.000180636
  23   384  -0.000180486
  23   385  -0.000174846
  23   386  -0.000170255
  23   387  -0.000159651
  23   388  -0.000152222
  23   389  -0.000139622
  23   390  -0.000128875
  23   391  -0.000113228
  23   392  -9.8911e-005
  23   393  -8.2421e-005
  23   394  -6.65734e-005
  23   395  -4.76223e-005
  23   396  -3.35791e-005
  23   397  -2.00542e-005
  23   398  -1.29708e-005
  23   399  -1.19504e-005
  23   400  -2.52178e-005
  23   401  -3.42589e-005
  23   402  -2.80283e-005
  23   403  -1.14517e-005
  23   404  -2.1503e-005
  23   405  -3.42018e-005
  23   406  -2.93082e-005
  23   407  -1.70578e-005
  23   408  -2.08894e-005
  23   409  -3.30142e-005
  23   410  -6.07333e-005
  23   411  -0.000127181
  23   412  -0.000171729
  23   413  -0.000180553
  23   414  -0.000166334
  23   415  -0.000164397
  23   416  -0.000150999
  23   417  -0.000114014
  23   418  -6.04358e-005
  23   419  -5.48669e-005
  23   420  -5.96388e-005
  23   421  -6.10177e-005
  23   422  -5.72016e-005
  23   423  -5.23903e-005
  23   424  -4.44552e-005
  23   425  -3.97964e-005
  23   426  -3.41479e-005
  23   427  -3.32733e-005
  23   428  -4.05064e-005
  23   429  -6.73702e-005
  23   430  -0.000114012
  23   431  -0.000181274
  23   432  -0.000240995
  23   433  -0.000330997
  23   434  -0.000405361
  23   435  -0.000453957
  23   436  -0.000405516
  23   437  -0.000282356
  23   438  -0.000133608
  23   439  -3.63289e-005
  23   440  -8.04313e-005
  23   441  -4.31567e-005
  23   442  -99999
  23   443  -99999
  23   444  -99999
  23   445  -99999
  23   446  -99999
  23   447  -99999
  23   448  -99999
  23   449  -99999
  23   450  -99999
  23   451  -99999
  23   452  -99999
  23   453  -99999
  23   454  -99999
  23   455  -99999
  24    18  -99999
  24    19  -99999
  24    20  -99999
  24    21  -99999
  24    22  -99999
  24    23  -99999
  24    24  -99999
  24    25  -99999
  24    26  -99999
  24    27  -99999
  24    28  -99999
  24    29  -99999
  24    30  -99999
  24    31  -99999
  24    32  -99999
  24    33  -99999
  24    34  -99999
  24    35  -99999
  24    36  -99999
  24    37  -99999
  24    38  -99999
  24    39  -99999
  24    40  -99999
  24    41  -99999
  24    42  -99999
  24    43  -99999
  24    44  -99999
  24    45  -99999
  24    46  -99999
  24    47  -99999
  24    48  -3.11039e-005
  24    49  3.60536e-006
  24    50  1.49046e-005
  24    51  1.97053e-005
  24    52  -0.000326691
  24    53  -0.000356622
  24    54  -0.000438994
  24    55  1.58034e-005
  24    56  1.96394e-005
  24    57  2.46331e-005
  24    58  -0.000571449
  24    59  -0.000385292
  24    60  -0.000410579
  24    61  2.58633e-005
  24    62  -7.10666e-005
  24    63  -0.000200548
  24    64  -0.000528711
  24    65  -0.000381395
  24    66  -3.27702e-005
  24    67  0.000180391
  24    68  0.000178667
  24    69  0.000160193
  24    70  6.27754e-005
  24    71  -7.20044e-005
  24    72  -0.000243114
  24    73  -0.000246438
  24    74  -0.000266898
  24    75  -0.000215923
  24    76  -0.00019081
  24    77  -0.000172614
  24    78  -0.000139103
  24    79  -0.000134718
  24    80  -0.000134711
  24    81  -0.000172423
  24    82  -0.000189173
  24    83  -0.000187367
  24    84  -0.000149765
  24    85  -0.000120889
  24    86  -8.71739e-005
  24    87  -5.64352e-005
  24    88  -7.06502e-006
  24    89  1.20387e-005
  24    90  4.76859e-006
  24    91  -4.32948e-005
  24    92  -7.17583e-005
  24    93  -7.39973e-005
  24    94  -2.27531e-005
  24    95  3.34478e-005
  24    96  7.66615e-005
  24    97  7.66926e-005
  24    98  7.23411e-005
  24    99  6.51755e-005
  24   100  5.79821e-005
  24   101  4.69108e-005
  24   102  5.10926e-006
  24   103  -0.000107619
  24   104  -0.000166157
  24   105  -0.000176439
  24   106  -0.000139785
  24   107  -0.000119804
  24   108  -8.47086e-005
  24   109  -5.46974e-005
  24   110  -1.98926e-005
  24   111  -2.69884e-005
  24   112  -4.29035e-005
  24   113  -8.44236e-005
  24   114  -0.000101749
  24   115  -0.000113914
  24   116  -0.000100286
  24   117  -0.000120003
  24   118  -0.000140806
  24   119  -0.000186258
  24   120  -0.000187095
  24   121  -0.000175933
  24   122  -0.000110594
  24   123  -6.07572e-005
  24   124  -4.37801e-005
  24   125  -5.1745e-005
  24   126  -5.91531e-005
  24   127  -6.83147e-005
  24   128  -7.53789e-005
  24   129  -8.15873e-005
  24   130  -8.69567e-005
  24   131  -9.49368e-005
  24   132  -0.000102234
  24   133  -0.000106165
  24   134  -0.000109238
  24   135  -0.000110689
  24   136  -0.000120041
  24   137  -0.000179265
  24   138  -0.000197631
  24   139  -0.000205207
  24   140  -0.000128595
  24   141  -3.31487e-005
  24   142  -1.45666e-005
  24   143  2.49582e-006
  24   144  1.97091e-005
  24   145  2.96915e-005
  24   146  3.82692e-005
  24   147  2.50192e-006
  24   148  -9.62659e-005
  24   149  -0.000297602
  24   150  -0.000382917
  24   151  -0.000490557
  24   152  -0.000375154
  24   153  -0.000282392
  24   154  -2.27297e-005
  24   155  7.33474e-005
  24   156  9.9349e-005
  24   157  8.69057e-005
  24   158  -3.25282e-006
  24   159  -1.86976e-005
  24   160  6.8841e-005
  24   161  9.7181e-005
  24   162  9.04546e-005
  24   163  7.05126e-005
  24   164  5.251e-005
  24   165  5.22912e-005
  24   166  5.23961e-005
  24   167  2.21225e-005
  24   168  -2.41484e-005
  24   169  2.39749e-006
  24   170  6.97126e-005
  24   171  7.04393e-005
  24   172  6.61701e-005
  24   173  5.63148e-005
  24   174  4.10355e-005
  24   175  2.34247e-005
  24   176  1.47797e-005
  24   177  4.80824e-006
  24   178  -2.35365e-006
  24   179  -9.58486e-006
  24   180  -7.82823e-006
  24   181  -1.21341e-005
  24   182  -2.34397e-005
  24   183  -3.72066e-005
  24   184  -4.81573e-005
  24   185  -5.65241e-005
  24   186  -5.60813e-005
  24   187  -5.6113e-005
  24   188  -5.38549e-005
  24   189  -6.41188e-005
  24   190  -6.99783e-005
  24   191  -7.19785e-005
  24   192  -6.81155e-005
  24   193  -6.99918e-005
  24   194  -6.55929e-005
  24   195  -5.61345e-005
  24   196  -4.3633e-005
  24   197  -3.55572e-005
  24   198  -2.77749e-005
  24   199  -2.17711e-005
  24   200  -1.90327e-005
  24   201  -1.59018e-005
  24   202  -1.37285e-005
  24   203  -1.18307e-005
  24   204  -1.2562e-005
  24   205  -1.32172e-005
  24   206  -1.60132e-005
  24   207  -1.80924e-005
  24   208  -2.30253e-005
  24   209  -2.595e-005
  24   210  -3.29108e-005
  24   211  -3.75062e-005
  24   212  -4.50219e-005
  24   213  -4.53692e-005
  24   214  -4.77241e-005
  24   215  -5.13925e-005
  24   216  -6.85271e-005
  24   217  -9.91974e-005
  24   218  -0.000107839
  24   219  -8.22376e-005
  24   220  -5.09217e-005
  24   221  -2.84955e-005
  24   222  -1.92441e-005
  24   223  -1.57887e-005
  24   224  -1.34779e-005
  24   225  -1.28603e-005
  24   226  -1.22855e-005
  24   227  -1.02402e-005
  24   228  -9.52937e-006
  24   229  -1.23427e-005
  24   230  -1.69809e-005
  24   231  -2.6284e-005
  24   232  -8.80838e-005
  24   233  -0.000127981
  24   234  -0.000118345
  24   235  -8.07689e-005
  24   236  -5.65853e-005
  24   237  -5.06245e-005
  24   238  -4.96027e-005
  24   239  -5.04168e-005
  24   240  -5.05586e-005
  24   241  -4.63833e-005
  24   242  -4.45734e-005
  24   243  -4.54877e-005
  24   244  -5.04756e-005
  24   245  -5.57489e-005
  24   246  -6.60597e-005
  24   247  -7.54437e-005
  24   248  -8.87798e-005
  24   249  -0.000102139
  24   250  -0.000119708
  24   251  -0.00013652
  24   252  -0.000150345
  24   253  -0.000156068
  24   254  -0.000158553
  24   255  -0.000158506
  24   256  -0.00016107
  24   257  -0.000225534
  24   258  -0.000273625
  24   259  -0.000275915
  24   260  -0.000257352
  24   261  -0.000227143
  24   262  -0.000187695
  24   263  -0.000141689
  24   264  -0.00010839
  24   265  -9.22046e-005
  24   266  -8.61433e-005
  24   267  -8.35789e-005
  24   268  -8.86592e-005
  24   269  -9.68381e-005
  24   270  -0.000110182
  24   271  -0.000136179
  24   272  -0.0001773
  24   273  -0.000194603
  24   274  -0.000178419
  24   275  -0.000140481
  24   276  -0.000123075
  24   277  -0.000138709
  24   278  -0.000179817
  24   279  -0.000220852
  24   280  -0.000238287
  24   281  -0.000214572
  24   282  -0.000154937
  24   283  -9.84607e-005
  24   284  -8.84354e-005
  24   285  -0.000141652
  24   286  -0.000207256
  24   287  -0.000219263
  24   288  -0.000175062
  24   289  -0.000135208
  24   290  -0.00013139
  24   291  -0.000146712
  24   292  -0.000120524
  24   293  -6.48957e-005
  24   294  -4.1158e-005
  24   295  -6.29149e-005
  24   296  -8.4398e-005
  24   297  -0.000108117
  24   298  -0.000110074
  24   299  -0.000119445
  24   300  -0.000129759
  24   301  -0.000157499
  24   302  -0.000159643
  24   303  -0.00016884
  24   304  -0.000164286
  24   305  -0.000160443
  24   306  -0.000128172
  24   307  -0.000102378
  24   308  -8.09439e-005
  24   309  -7.38922e-005
  24   310  -8.04577e-005
  24   311  -0.000119085
  24   312  -0.000130668
  24   313  -0.000134839
  24   314  -0.000114562
  24   315  -0.00010939
  24   316  -8.74643e-005
  24   317  -7.31669e-005
  24   318  -4.0736e-005
  24   319  -2.13064e-005
  24   320  3.70238e-006
  24   321  6.57079e-006
  24   322  8.5063e-006
  24   323  6.86386e-007
  24   324  1.544e-005
  24   325  2.09945e-005
  24   326  2.02921e-005
  24   327  -1.12806e-006
  24   328  -4.1365e-005
  24   329  -9.9794e-005
  24   330  -0.000144438
  24   331  -0.000158784
  24   332  -0.00015673
  24   333  -0.000138176
  24   334  -0.000121356
  24   335  -7.49175e-005
  24   336  -2.77256e-005
  24   337  1.34412e-005
  24   338  1.97083e-005
  24   339  1.61876e-005
  24   340  8.96635e-006
  24   341  -2.23786e-005
  24   342  -0.000149153
  24   343  -0.00025125
  24   344  -0.000372924
  24   345  -0.000416156
  24   346  -0.000462505
  24   347  -0.000417696
  24   348  -0.000316082
  24   349  -0.00017621
  24   350  -0.000175157
  24   351  -0.000165582
  24   352  -0.000145462
  24   353  -0.000113572
  24   354  -7.57825e-005
  24   355  -4.02953e-005
  24   356  -8.55568e-006
  24   357  1.21124e-005
  24   358  3.05437e-005
  24   359  4.64787e-005
  24   360  5.62942e-005
  24   361  7.36887e-006
  24   362  -5.70347e-005
  24   363  -9.46408e-005
  24   364  -0.000147993
  24   365  -0.000191092
  24   366  -0.000228212
  24   367  -0.000204323
  24   368  -0.00016381
  24   369  -0.000116274
  24   370  -0.000110494
  24   371  -0.000114019
  24   372  -0.000124708
  24   373  -0.000126415
  24   374  -0.000132057
  24   375  -0.00013967
  24   376  -0.000157627
  24   377  -0.000163704
  24   378  -0.000157875
  24   379  -0.000151995
  24   380  -0.000157747
  24   381  -0.000163903
  24   382  -0.000168444
  24   383  -0.000170905
  24   384  -0.000171765
  24   385  -0.000167197
  24   386  -0.00016016
  24   387  -0.000151238
  24   388  -0.000139752
  24   389  -0.000126859
  24   390  -0.00011658
  24   391  -0.000103813
  24   392  -8.97033e-005
  24   393  -7.36517e-005
  24   394  -5.82298e-005
  24   395  -4.32118e-005
  24   396  -2.97509e-005
  24   397  -2.0871e-005
  24   398  -1.61673e-005
  24   399  -1.61971e-005
  24   400  -2.59822e-005
  24   401  -2.73736e-005
  24   402  -1.20095e-005
  24   403  1.45001e-005
  24   404  -1.98359e-007
  24   405  -2.14429e-005
  24   406  -2.62637e-005
  24   407  6.62007e-007
  24   408  -5.04004e-007
  24   409  -1.96057e-005
  24   410  -6.20072e-005
  24   411  -0.000131394
  24   412  -0.000171535
  24   413  -0.000171686
  24   414  -0.000149237
  24   415  -0.000143427
  24   416  -0.000143432
  24   417  -0.000127402
  24   418  -7.22777e-005
  24   419  -4.31806e-005
  24   420  -4.04323e-005
  24   421  -3.85282e-005
  24   422  -3.21429e-005
  24   423  -2.59889e-005
  24   424  -1.89213e-005
  24   425  -1.4333e-005
  24   426  -1.11338e-005
  24   427  -1.35069e-005
  24   428  -2.52589e-005
  24   429  -5.74635e-005
  24   430  -0.000108125
  24   431  -0.000185324
  24   432  -0.000242527
  24   433  -0.000346409
  24   434  -0.000420722
  24   435  -0.000476761
  24   436  -0.000427853
  24   437  -0.000308095
  24   438  -0.000170279
  24   439  -0.000117646
  24   440  -0.000114881
  24   441  -9.88741e-005
  24   442  -99999
  24   443  -99999
  24   444  -99999
  24   445  -99999
  24   446  -99999
  24   447  -99999
  24   448  -99999
  24   449  -99999
  24   450  -99999
  24   451  -99999
  24   452  -99999
  24   453  -99999
  24   454  -99999
  24   455  -99999
  25    18  -99999
  25    19  -99999
  25    20  -99999
  25    21  -99999
  25    22  -99999
  25    23  -99999
  25    24  -99999
  25    25  -99999
  25    26  -99999
  25    27  -99999
  25    28  -99999
  25    29  -99999
  25    30  -99999
  25    31  -99999
  25    32  -99999
  25    33  -99999
  25    34  -99999
  25    35  -99999
  25    36  -99999
  25    37  -99999
  25    38  -99999
  25    39  -99999
  25    40  -99999
  25    41  -99999
  25    42  -99999
  25    43  -99999
  25    44  -99999
  25    45  -99999
  25    46  -99999
  25    47  -99999
  25    48  -3.13366e-005
  25    49  7.08342e-007
  25    50  1.21153e-005
  25    51  1.74301e-005
  25    52  -0.00032303
  25    53  -0.000347805
  25    54  -0.000413267
  25    55  1.53899e-005
  25    56  1.92467e-005
  25    57  2.49603e-005
  25    58  -0.000551379
  25    59  -0.000331654
  25    60  -0.00038513
  25    61  1.94639e-005
  25    62  -0.000131345
  25    63  -0.00020039
  25    64  -0.000476149
  25    65  -0.000337737
  25    66  -3.70551e-005
  25    67  9.54833e-005
  25    68  8.42023e-005
  25    69  6.02493e-005
  25    70  3.7963e-005
  25    71  -2.91475e-005
  25    72  -0.000226915
  25    73  -0.000272704
  25    74  -0.000286148
  25    75  -0.000228498
  25    76  -0.000198647
  25    77  -0.000182505
  25    78  -0.000149759
  25    79  -0.00014146
  25    80  -0.00013914
  25    81  -0.000173893
  25    82  -0.000188128
  25    83  -0.000186047
  25    84  -0.000149707
  25    85  -0.000120557
  25    86  -8.3094e-005
  25    87  -5.00186e-005
  25    88  -2.52561e-006
  25    89  1.20659e-005
  25    90  2.95795e-006
  25    91  -4.28119e-005
  25    92  -6.7271e-005
  25    93  -6.95996e-005
  25    94  -2.44482e-005
  25    95  2.91402e-005
  25    96  8.5934e-005
  25    97  0.000100148
  25    98  0.00010498
  25    99  0.000100203
  25   100  9.87618e-005
  25   101  7.68008e-005
  25   102  8.97408e-006
  25   103  -0.000104376
  25   104  -0.000157911
  25   105  -0.000168799
  25   106  -0.000129174
  25   107  -0.00010415
  25   108  -6.08348e-005
  25   109  -2.88715e-005
  25   110  1.07581e-005
  25   111  9.02356e-007
  25   112  -2.16623e-005
  25   113  -6.94598e-005
  25   114  -9.44455e-005
  25   115  -0.000114052
  25   116  -0.000113557
  25   117  -0.00014081
  25   118  -0.0001607
  25   119  -0.000191482
  25   120  -0.000183544
  25   121  -0.000170263
  25   122  -0.000116284
  25   123  -7.00964e-005
  25   124  -5.86043e-005
  25   125  -6.14517e-005
  25   126  -6.40339e-005
  25   127  -6.4026e-005
  25   128  -6.55194e-005
  25   129  -6.50937e-005
  25   130  -7.13099e-005
  25   131  -7.86783e-005
  25   132  -8.90761e-005
  25   133  -8.88934e-005
  25   134  -8.91258e-005
  25   135  -8.99293e-005
  25   136  -0.000107846
  25   137  -0.000155577
  25   138  -0.000175767
  25   139  -0.000190029
  25   140  -0.000133224
  25   141  -3.61807e-005
  25   142  5.2631e-006
  25   143  2.45556e-005
  25   144  3.89394e-005
  25   145  4.43759e-005
  25   146  5.39519e-005
  25   147  1.43344e-005
  25   148  -9.07275e-005
  25   149  -0.000302312
  25   150  -0.000389344
  25   151  -0.000515386
  25   152  -0.000398651
  25   153  -0.000302969
  25   154  3.11661e-005
  25   155  0.000145529
  25   156  0.000167059
  25   157  0.000124114
  25   158  2.53973e-007
  25   159  -1.83954e-005
  25   160  9.09679e-005
  25   161  0.000134155
  25   162  0.000128309
  25   163  9.8492e-005
  25   164  6.83946e-005
  25   165  5.99576e-005
  25   166  4.95984e-005
  25   167  5.39238e-006
  25   168  -3.45221e-005
  25   169  3.02008e-006
  25   170  9.666e-005
  25   171  9.60315e-005
  25   172  8.76085e-005
  25   173  7.20294e-005
  25   174  5.25768e-005
  25   175  3.1429e-005
  25   176  1.66741e-005
  25   177  4.52625e-006
  25   178  -2.61826e-006
  25   179  -8.81936e-006
  25   180  -6.4271e-006
  25   181  -1.3428e-005
  25   182  -2.4109e-005
  25   183  -3.65984e-005
  25   184  -4.21633e-005
  25   185  -4.26095e-005
  25   186  -3.2969e-005
  25   187  -2.73265e-005
  25   188  -2.08438e-005
  25   189  -4.03662e-005
  25   190  -4.35675e-005
  25   191  -4.49685e-005
  25   192  -4.00038e-005
  25   193  -5.00236e-005
  25   194  -5.04635e-005
  25   195  -4.20325e-005
  25   196  -2.03741e-005
  25   197  -1.15054e-005
  25   198  -2.93985e-006
  25   199  6.63181e-007
  25   200  3.70814e-006
  25   201  3.13967e-006
  25   202  6.17332e-006
  25   203  5.46353e-006
  25   204  7.65681e-006
  25   205  8.42006e-006
  25   206  1.20656e-005
  25   207  1.17785e-005
  25   208  1.35783e-005
  25   209  1.32051e-005
  25   210  1.36619e-005
  25   211  9.51245e-006
  25   212  1.02627e-005
  25   213  1.03236e-005
  25   214  1.04712e-005
  25   215  -9.65196e-006
  25   216  -5.72355e-005
  25   217  -9.66544e-005
  25   218  -9.40048e-005
  25   219  -5.7888e-005
  25   220  -1.20339e-005
  25   221  8.68599e-006
  25   222  8.93227e-006
  25   223  4.36434e-006
  25   224  6.44877e-006
  25   225  5.63181e-006
  25   226  8.5845e-006
  25   227  9.65169e-006
  25   228  1.29888e-005
  25   229  1.35631e-005
  25   230  1.57715e-005
  25   231  -1.66383e-005
  25   232  -7.88823e-005
  25   233  -0.000124136
  25   234  -0.000115336
  25   235  -7.77833e-005
  25   236  -4.07035e-005
  25   237  -2.4162e-005
  25   238  -1.64288e-005
  25   239  -1.74179e-005
  25   240  -1.67977e-005
  25   241  -1.57131e-005
  25   242  -1.60354e-005
  25   243  -2.2732e-005
  25   244  -3.06624e-005
  25   245  -3.95612e-005
  25   246  -5.02971e-005
  25   247  -6.23763e-005
  25   248  -7.53359e-005
  25   249  -8.67776e-005
  25   250  -9.61717e-005
  25   251  -0.000110336
  25   252  -0.000116209
  25   253  -0.000120679
  25   254  -0.000121027
  25   255  -0.000128239
  25   256  -0.000170742
  25   257  -0.000256916
  25   258  -0.000296234
  25   259  -0.000290705
  25   260  -0.000259132
  25   261  -0.000219722
  25   262  -0.000171606
  25   263  -0.000124314
  25   264  -9.19024e-005
  25   265  -7.66587e-005
  25   266  -6.76552e-005
  25   267  -6.43116e-005
  25   268  -6.79413e-005
  25   269  -7.68267e-005
  25   270  -9.29402e-005
  25   271  -0.0001259
  25   272  -0.000170555
  25   273  -0.000191378
  25   274  -0.000176443
  25   275  -0.000144349
  25   276  -0.000130002
  25   277  -0.000150991
  25   278  -0.00019324
  25   279  -0.000235487
  25   280  -0.000242677
  25   281  -0.000203215
  25   282  -0.000126193
  25   283  -7.06319e-005
  25   284  -7.42795e-005
  25   285  -0.000145769
  25   286  -0.000216887
  25   287  -0.000231845
  25   288  -0.000189159
  25   289  -0.000151162
  25   290  -0.000138829
  25   291  -0.000138271
  25   292  -9.29316e-005
  25   293  -3.01559e-005
  25   294  5.699e-007
  25   295  -2.61567e-005
  25   296  -5.65783e-005
  25   297  -9.96388e-005
  25   298  -0.000114574
  25   299  -0.0001395
  25   300  -0.00015141
  25   301  -0.000171226
  25   302  -0.000163582
  25   303  -0.000162688
  25   304  -0.000148076
  25   305  -0.000139717
  25   306  -0.000101423
  25   307  -6.94884e-005
  25   308  -3.7914e-005
  25   309  -3.21179e-005
  25   310  -4.70472e-005
  25   311  -9.81035e-005
  25   312  -0.000119005
  25   313  -0.000128654
  25   314  -0.000106744
  25   315  -9.68792e-005
  25   316  -7.82769e-005
  25   317  -7.47546e-005
  25   318  -4.97914e-005
  25   319  -2.8678e-005
  25   320  1.51054e-006
  25   321  2.82829e-006
  25   322  3.06092e-006
  25   323  1.05652e-006
  25   324  3.07918e-005
  25   325  4.59844e-005
  25   326  4.48975e-005
  25   327  1.8515e-005
  25   328  -2.92765e-005
  25   329  -9.45858e-005
  25   330  -0.000144978
  25   331  -0.000166794
  25   332  -0.000172504
  25   333  -0.000160031
  25   334  -0.000144434
  25   335  -9.50425e-005
  25   336  -4.39255e-005
  25   337  1.30516e-005
  25   338  3.50806e-005
  25   339  4.47713e-005
  25   340  3.46997e-005
  25   341  -3.03776e-005
  25   342  -0.000165938
  25   343  -0.00027711
  25   344  -0.000389326
  25   345  -0.000432212
  25   346  -0.000477207
  25   347  -0.000433807
  25   348  -0.000318389
  25   349  -0.000114377
  25   350  -5.29965e-005
  25   351  -5.36898e-005
  25   352  -4.30399e-005
  25   353  -3.00042e-005
  25   354  -8.20942e-006
  25   355  2.08067e-005
  25   356  3.1369e-005
  25   357  4.89171e-005
  25   358  5.36996e-005
  25   359  5.91714e-005
  25   360  6.50531e-005
  25   361  1.33003e-005
  25   362  -5.2424e-005
  25   363  -9.18579e-005
  25   364  -0.000142869
  25   365  -0.000188281
  25   366  -0.000219745
  25   367  -0.000192103
  25   368  -0.000143474
  25   369  -0.000102567
  25   370  -0.000100501
  25   371  -0.000111489
  25   372  -0.000123055
  25   373  -0.00012919
  25   374  -0.000131825
  25   375  -0.000140375
  25   376  -0.000154441
  25   377  -0.000158389
  25   378  -0.000146322
  25   379  -0.000143431
  25   380  -0.00014637
  25   381  -0.000151358
  25   382  -0.000150872
  25   383  -0.000155465
  25   384  -0.000155274
  25   385  -0.000152289
  25   386  -0.00014238
  25   387  -0.000134796
  25   388  -0.000121746
  25   389  -0.00011232
  25   390  -0.000102236
  25   391  -9.40364e-005
  25   392  -8.09486e-005
  25   393  -6.70452e-005
  25   394  -5.22785e-005
  25   395  -4.12924e-005
  25   396  -2.95257e-005
  25   397  -2.49125e-005
  25   398  -2.17505e-005
  25   399  -2.30178e-005
  25   400  -2.85863e-005
  25   401  -2.62807e-005
  25   402  -5.56899e-006
  25   403  1.4246e-005
  25   404  1.22908e-005
  25   405  -1.23153e-005
  25   406  -3.10241e-005
  25   407  -2.2297e-005
  25   408  -1.02015e-005
  25   409  -3.14598e-005
  25   410  -7.41939e-005
  25   411  -0.000137019
  25   412  -0.000167577
  25   413  -0.000162954
  25   414  -0.000133296
  25   415  -0.000127958
  25   416  -0.00013987
  25   417  -0.000144323
  25   418  -9.9637e-005
  25   419  -4.52832e-005
  25   420  -2.49831e-005
  25   421  -1.71686e-005
  25   422  -5.5829e-006
  25   423  4.84799e-006
  25   424  1.55797e-005
  25   425  2.38396e-005
  25   426  2.50833e-005
  25   427  2.14184e-005
  25   428  8.48696e-006
  25   429  -2.90526e-005
  25   430  -9.34439e-005
  25   431  -0.000182067
  25   432  -0.000244786
  25   433  -0.000354125
  25   434  -0.00043488
  25   435  -0.000490993
  25   436  -0.000434688
  25   437  -0.000314529
  25   438  -0.000196803
  25   439  -0.000145191
  25   440  -0.000138432
  25   441  -0.000128744
  25   442  -99999
  25   443  -99999
  25   444  -99999
  25   445  -99999
  25   446  -99999
  25   447  -99999
  25   448  -99999
  25   449  -99999
  25   450  -99999
  25   451  -99999
  25   452  -99999
  25   453  -99999
  25   454  -99999
  25   455  -99999
  26    18  -99999
  26    19  -99999
  26    20  -99999
  26    21  -99999
  26    22  -99999
  26    23  -99999
  26    24  -99999
  26    25  -99999
  26    26  -99999
  26    27  -99999
  26    28  -99999
  26    29  -99999
  26    30  -99999
  26    31  -99999
  26    32  -99999
  26    33  -99999
  26    34  -99999
  26    35  -99999
  26    36  -99999
  26    37  -99999
  26    38  -99999
  26    39  -99999
  26    40  -99999
  26    41  -99999
  26    42  -99999
  26    43  -99999
  26    44  -99999
  26    45  -99999
  26    46  -99999
  26    47  -99999
  26    48  -2.76008e-005
  26    49  1.04089e-007
  26    50  1.14177e-005
  26    51  1.71256e-005
  26    52  -0.000321899
  26    53  -0.000340667
  26    54  -0.000385542
  26    55  1.53713e-005
  26    56  1.96387e-005
  26    57  2.48237e-005
  26    58  -0.000531268
  26    59  -0.000274676
  26    60  -0.000355477
  26    61  1.00133e-005
  26    62  -0.000202218
  26    63  -0.000192086
  26    64  -0.000409807
  26    65  -0.000266163
  26    66  -5.06034e-005
  26    67  7.37266e-005
  26    68  6.58755e-005
  26    69  3.8376e-005
  26    70  7.45655e-006
  26    71  -6.84524e-005
  26    72  -0.00020616
  26    73  -0.000260104
  26    74  -0.000262132
  26    75  -0.000220795
  26    76  -0.000199222
  26    77  -0.000194306
  26    78  -0.000164988
  26    79  -0.000149573
  26    80  -0.000148076
  26    81  -0.000177298
  26    82  -0.000194157
  26    83  -0.000184682
  26    84  -0.00015241
  26    85  -0.000117205
  26    86  -8.16981e-005
  26    87  -4.22952e-005
  26    88  -3.56419e-006
  26    89  8.9921e-006
  26    90  -4.90066e-006
  26    91  -4.02024e-005
  26    92  -6.20638e-005
  26    93  -6.17258e-005
  26    94  -2.7668e-005
  26    95  2.50358e-005
  26    96  8.26524e-005
  26    97  0.000112294
  26    98  0.000123604
  26    99  0.000125351
  26   100  0.000122342
  26   101  8.93739e-005
  26   102  7.727e-006
  26   103  -9.6139e-005
  26   104  -0.000152055
  26   105  -0.000156206
  26   106  -0.000118773
  26   107  -8.34413e-005
  26   108  -3.9751e-005
  26   109  -3.12862e-006
  26   110  3.85751e-005
  26   111  3.48564e-005
  26   112  8.45555e-006
  26   113  -4.42512e-005
  26   114  -7.59911e-005
  26   115  -0.000105825
  26   116  -0.000116215
  26   117  -0.000152445
  26   118  -0.000167162
  26   119  -0.000189624
  26   120  -0.000174114
  26   121  -0.000166102
  26   122  -0.000120093
  26   123  -8.19962e-005
  26   124  -5.06712e-005
  26   125  -4.38586e-005
  26   126  -4.00354e-005
  26   127  -2.98156e-005
  26   128  -2.40688e-005
  26   129  -1.7184e-005
  26   130  -2.15117e-005
  26   131  -2.33049e-005
  26   132  -3.08634e-005
  26   133  -2.78921e-005
  26   134  -3.03133e-005
  26   135  -4.75667e-005
  26   136  -8.69934e-005
  26   137  -0.000125589
  26   138  -0.000152554
  26   139  -0.000176382
  26   140  -0.000137907
  26   141  -5.07571e-005
  26   142  1.57151e-005
  26   143  3.81968e-005
  26   144  4.36266e-005
  26   145  4.80028e-005
  26   146  5.51033e-005
  26   147  2.62696e-005
  26   148  -6.6384e-005
  26   149  -0.000286034
  26   150  -0.000384131
  26   151  -0.000574028
  26   152  -0.000454783
  26   153  -0.000326946
  26   154  7.88617e-005
  26   155  0.000160182
  26   156  0.000173751
  26   157  0.000133451
  26   158  -1.26458e-006
  26   159  -6.25234e-006
  26   160  9.25324e-005
  26   161  0.00013967
  26   162  0.000134428
  26   163  0.000105087
  26   164  6.72336e-005
  26   165  5.80042e-005
  26   166  3.78419e-005
  26   167  -9.08097e-006
  26   168  -5.00137e-005
  26   169  -8.77183e-007
  26   170  0.000106541
  26   171  0.000100238
  26   172  9.0608e-005
  26   173  7.48765e-005
  26   174  5.56258e-005
  26   175  3.606e-005
  26   176  1.93032e-005
  26   177  8.19943e-006
  26   178  -8.15133e-007
  26   179  -6.92162e-006
  26   180  -1.03641e-005
  26   181  -2.16401e-005
  26   182  -3.02208e-005
  26   183  -3.79529e-005
  26   184  -4.10084e-005
  26   185  -3.23364e-005
  26   186  -1.69548e-005
  26   187  -3.1084e-006
  26   188  3.29273e-006
  26   189  -1.58757e-005
  26   190  -2.08462e-005
  26   191  -1.96162e-005
  26   192  -1.9989e-005
  26   193  -3.57627e-005
  26   194  -4.5564e-005
  26   195  -3.94348e-005
  26   196  -1.3068e-005
  26   197  9.84051e-007
  26   198  8.30406e-006
  26   199  1.37362e-005
  26   200  1.77648e-005
  26   201  1.92704e-005
  26   202  2.17015e-005
  26   203  2.25085e-005
  26   204  2.59495e-005
  26   205  2.95727e-005
  26   206  3.65459e-005
  26   207  3.91796e-005
  26   208  4.36971e-005
  26   209  4.61021e-005
  26   210  4.96754e-005
  26   211  4.66044e-005
  26   212  5.19586e-005
  26   213  5.38102e-005
  26   214  4.2009e-005
  26   215  -1.90552e-005
  26   216  -7.28163e-005
  26   217  -9.8307e-005
  26   218  -8.58969e-005
  26   219  -3.6994e-005
  26   220  1.63119e-005
  26   221  3.56851e-005
  26   222  2.84498e-005
  26   223  1.86541e-005
  26   224  1.72518e-005
  26   225  1.63933e-005
  26   226  1.82892e-005
  26   227  1.81941e-005
  26   228  1.75576e-005
  26   229  1.55519e-005
  26   230  1.62407e-005
  26   231  -1.06175e-005
  26   232  -7.57367e-005
  26   233  -0.000120381
  26   234  -0.000116915
  26   235  -7.00311e-005
  26   236  -3.2545e-005
  26   237  -9.43232e-006
  26   238  -1.04186e-006
  26   239  7.33024e-006
  26   240  1.05711e-005
  26   241  1.27514e-005
  26   242  9.46537e-006
  26   243  3.68466e-006
  26   244  -4.89359e-006
  26   245  -1.75799e-005
  26   246  -2.02e-005
  26   247  -2.48943e-005
  26   248  -3.57218e-005
  26   249  -3.91587e-005
  26   250  -4.56617e-005
  26   251  -5.7375e-005
  26   252  -6.35661e-005
  26   253  -7.13692e-005
  26   254  -8.42832e-005
  26   255  -0.000121979
  26   256  -0.000199336
  26   257  -0.000279458
  26   258  -0.000316914
  26   259  -0.000301849
  26   260  -0.000260628
  26   261  -0.000211484
  26   262  -0.000159946
  26   263  -0.000108936
  26   264  -7.39952e-005
  26   265  -5.46591e-005
  26   266  -4.34658e-005
  26   267  -3.78449e-005
  26   268  -4.32449e-005
  26   269  -5.18153e-005
  26   270  -7.89492e-005
  26   271  -0.000117859
  26   272  -0.000171888
  26   273  -0.000189659
  26   274  -0.000180523
  26   275  -0.000145093
  26   276  -0.000138013
  26   277  -0.000156253
  26   278  -0.000205059
  26   279  -0.00024065
  26   280  -0.000245327
  26   281  -0.000189094
  26   282  -0.000108218
  26   283  -4.97881e-005
  26   284  -7.26154e-005
  26   285  -0.000150426
  26   286  -0.000230509
  26   287  -0.000237457
  26   288  -0.000201979
  26   289  -0.000159554
  26   290  -0.000148895
  26   291  -0.000128417
  26   292  -7.42398e-005
  26   293  -2.80489e-007
  26   294  3.8555e-005
  26   295  8.46748e-006
  26   296  -4.56484e-005
  26   297  -0.0001008
  26   298  -0.000130921
  26   299  -0.000154759
  26   300  -0.000170263
  26   301  -0.000181786
  26   302  -0.000171874
  26   303  -0.000158438
  26   304  -0.000135623
  26   305  -0.000116077
  26   306  -7.41373e-005
  26   307  -3.52083e-005
  26   308  -8.03973e-007
  26   309  -1.4666e-006
  26   310  -2.89294e-005
  26   311  -7.73526e-005
  26   312  -0.000108597
  26   313  -0.000116947
  26   314  -0.000100602
  26   315  -8.15878e-005
  26   316  -7.28639e-005
  26   317  -7.49676e-005
  26   318  -6.63894e-005
  26   319  -3.88683e-005
  26   320  -7.80863e-006
  26   321  3.68883e-006
  26   322  -1.3919e-006
  26   323  6.3681e-006
  26   324  4.17372e-005
  26   325  7.09121e-005
  26   326  6.57521e-005
  26   327  3.76463e-005
  26   328  -1.88098e-005
  26   329  -8.22593e-005
  26   330  -0.000141132
  26   331  -0.000166287
  26   332  -0.00018978
  26   333  -0.000180467
  26   334  -0.000173652
  26   335  -0.000115169
  26   336  -6.99005e-005
  26   337  3.28583e-007
  26   338  2.45094e-005
  26   339  6.05834e-005
  26   340  2.36484e-005
  26   341  -3.06204e-005
  26   342  -0.000190415
  26   343  -0.000294076
  26   344  -0.00042214
  26   345  -0.000447105
  26   346  -0.00051346
  26   347  -0.000451128
  26   348  -0.000327474
  26   349  -7.54228e-005
  26   350  7.75295e-005
  26   351  7.3834e-005
  26   352  5.91343e-005
  26   353  4.49878e-005
  26   354  4.42221e-005
  26   355  5.21052e-005
  26   356  5.30584e-005
  26   357  6.07094e-005
  26   358  5.99713e-005
  26   359  5.51891e-005
  26   360  4.80258e-005
  26   361  1.55948e-005
  26   362  -4.9779e-005
  26   363  -8.26491e-005
  26   364  -0.000134518
  26   365  -0.000176943
  26   366  -0.000207148
  26   367  -0.000175363
  26   368  -0.000128583
  26   369  -9.99816e-005
  26   370  -0.000107034
  26   371  -0.000121626
  26   372  -0.000137079
  26   373  -0.000144332
  26   374  -0.00014751
  26   375  -0.000153846
  26   376  -0.000164272
  26   377  -0.000164285
  26   378  -0.000154301
  26   379  -0.000153326
  26   380  -0.00015408
  26   381  -0.000152229
  26   382  -0.000148365
  26   383  -0.0001489
  26   384  -0.000147455
  26   385  -0.00014472
  26   386  -0.000137322
  26   387  -0.000131326
  26   388  -0.000122884
  26   389  -0.000117216
  26   390  -0.000110131
  26   391  -0.000103859
  26   392  -9.37955e-005
  26   393  -8.20756e-005
  26   394  -6.89321e-005
  26   395  -5.9412e-005
  26   396  -5.02419e-005
  26   397  -4.46636e-005
  26   398  -4.17586e-005
  26   399  -4.21808e-005
  26   400  -4.44277e-005
  26   401  -3.70557e-005
  26   402  -2.00296e-005
  26   403  -7.52515e-006
  26   404  -7.43241e-006
  26   405  -1.41697e-005
  26   406  -3.78085e-005
  26   407  -4.35291e-005
  26   408  -3.71492e-005
  26   409  -5.15926e-005
  26   410  -9.07892e-005
  26   411  -0.000142307
  26   412  -0.000169873
  26   413  -0.000156296
  26   414  -0.000125204
  26   415  -0.000115095
  26   416  -0.000140387
  26   417  -0.000157502
  26   418  -0.000127896
  26   419  -5.71109e-005
  26   420  -1.76208e-005
  26   421  7.08914e-007
  26   422  1.69622e-005
  26   423  3.53025e-005
  26   424  4.83444e-005
  26   425  6.09131e-005
  26   426  6.09738e-005
  26   427  6.19795e-005
  26   428  5.09555e-005
  26   429  1.45762e-005
  26   430  -7.15182e-005
  26   431  -0.000169751
  26   432  -0.000239849
  26   433  -0.000350393
  26   434  -0.000441519
  26   435  -0.00049827
  26   436  -0.000439917
  26   437  -0.000314177
  26   438  -0.000171006
  26   439  -7.01263e-005
  26   440  -7.83721e-005
  26   441  -5.84896e-005
  26   442  -99999
  26   443  -99999
  26   444  -99999
  26   445  -99999
  26   446  -99999
  26   447  -99999
  26   448  -99999
  26   449  -99999
  26   450  -99999
  26   451  -99999
  26   452  -99999
  26   453  -99999
  26   454  -99999
  26   455  -99999
  27    18  -99999
  27    19  -99999
  27    20  -99999
  27    21  -99999
  27    22  -99999
  27    23  -99999
  27    24  -99999
  27    25  -99999
  27    26  -99999
  27    27  -99999
  27    28  -99999
  27    29  -99999
  27    30  -99999
  27    31  -99999
  27    32  -99999
  27    33  -99999
  27    34  -99999
  27    35  -99999
  27    36  -99999
  27    37  -99999
  27    38  -99999
  27    39  -99999
  27    40  -99999
  27    41  -99999
  27    42  -99999
  27    43  -99999
  27    44  -99999
  27    45  -99999
  27    46  -99999
  27    47  -99999
  27    48  -2.50744e-005
  27    49  -1.64207e-006
  27    50  9.36261e-006
  27    51  1.5688e-005
  27    52  -0.000323302
  27    53  -0.000337052
  27    54  -0.000361802
  27    55  9.91107e-006
  27    56  1.51759e-005
  27    57  1.97944e-005
  27    58  -0.000519249
  27    59  -0.000226561
  27    60  -0.000334666
  27    61  -4.41053e-006
  27    62  -0.000267945
  27    63  -0.000161063
  27    64  -0.000316437
  27    65  -0.000150939
  27    66  -6.42243e-005
  27    67  0.000115057
  27    68  0.000116889
  27    69  7.96591e-005
  27    70  2.05572e-005
  27    71  -7.91064e-005
  27    72  -0.000195462
  27    73  -0.000220908
  27    74  -0.0002068
  27    75  -0.000167198
  27    76  -0.000178536
  27    77  -0.000201442
  27    78  -0.000197329
  27    79  -0.000172365
  27    80  -0.000162467
  27    81  -0.000181486
  27    82  -0.000198901
  27    83  -0.000188392
  27    84  -0.000156578
  27    85  -0.000119023
  27    86  -8.07507e-005
  27    87  -3.88445e-005
  27    88  -3.23409e-006
  27    89  5.51895e-006
  27    90  -9.97648e-006
  27    91  -4.00874e-005
  27    92  -5.7807e-005
  27    93  -5.70749e-005
  27    94  -2.86522e-005
  27    95  2.03108e-005
  27    96  7.90355e-005
  27    97  0.000117776
  27    98  0.00013663
  27    99  0.00014132
  27   100  0.000135497
  27   101  9.35309e-005
  27   102  9.94704e-006
  27   103  -8.98161e-005
  27   104  -0.00014322
  27   105  -0.000143908
  27   106  -0.000103747
  27   107  -6.29742e-005
  27   108  -1.72324e-005
  27   109  1.94381e-005
  27   110  6.12263e-005
  27   111  6.05916e-005
  27   112  3.76787e-005
  27   113  -1.79879e-005
  27   114  -5.3179e-005
  27   115  -9.39773e-005
  27   116  -0.000115863
  27   117  -0.000156388
  27   118  -0.000168892
  27   119  -0.000182017
  27   120  -0.000166774
  27   121  -0.000158708
  27   122  -0.000123361
  27   123  -8.88954e-005
  27   124  -3.35606e-005
  27   125  -1.23298e-005
  27   126  6.73664e-007
  27   127  1.3603e-005
  27   128  2.59596e-005
  27   129  2.91571e-005
  27   130  2.77451e-005
  27   131  2.74817e-005
  27   132  3.78756e-005
  27   133  2.9051e-005
  27   134  4.72864e-006
  27   135  -4.24422e-005
  27   136  -6.87092e-005
  27   137  -9.66376e-005
  27   138  -0.000124482
  27   139  -0.000156066
  27   140  -0.000131118
  27   141  -5.79552e-005
  27   142  1.84352e-005
  27   143  4.33342e-005
  27   144  5.04025e-005
  27   145  5.71332e-005
  27   146  6.18076e-005
  27   147  3.54521e-005
  27   148  -7.43052e-005
  27   149  -0.000299256
  27   150  -0.000407283
  27   151  -0.000544667
  27   152  -0.000426782
  27   153  -0.000280072
  27   154  8.53839e-005
  27   155  0.000151088
  27   156  0.000153197
  27   157  0.000130741
  27   158  6.15494e-006
  27   159  6.7735e-006
  27   160  8.4622e-005
  27   161  0.000123092
  27   162  0.000120001
  27   163  9.66674e-005
  27   164  6.11382e-005
  27   165  4.98128e-005
  27   166  2.63257e-005
  27   167  -2.69632e-005
  27   168  -6.46225e-005
  27   169  -9.43306e-006
  27   170  0.00010051
  27   171  9.49683e-005
  27   172  8.6215e-005
  27   173  7.37387e-005
  27   174  5.87441e-005
  27   175  4.27807e-005
  27   176  2.78086e-005
  27   177  1.91661e-005
  27   178  1.01952e-005
  27   179  2.17603e-006
  27   180  -2.60259e-005
  27   181  -2.83346e-005
  27   182  -2.57626e-005
  27   183  -2.8834e-005
  27   184  -2.94178e-005
  27   185  -1.61301e-005
  27   186  4.75091e-006
  27   187  2.21233e-005
  27   188  2.86135e-005
  27   189  8.87393e-006
  27   190  1.75542e-006
  27   191  3.63875e-006
  27   192  -7.34481e-007
  27   193  -2.1684e-005
  27   194  -3.93558e-005
  27   195  -3.84304e-005
  27   196  -1.41122e-005
  27   197  3.28889e-006
  27   198  1.08884e-005
  27   199  1.66177e-005
  27   200  2.16861e-005
  27   201  2.503e-005
  27   202  2.68833e-005
  27   203  2.91479e-005
  27   204  3.28583e-005
  27   205  3.73658e-005
  27   206  4.17141e-005
  27   207  4.4352e-005
  27   208  4.8591e-005
  27   209  5.10014e-005
  27   210  5.27822e-005
  27   211  5.08943e-005
  27   212  5.59109e-005
  27   213  5.82577e-005
  27   214  1.74759e-005
  27   215  -5.03025e-005
  27   216  -9.18698e-005
  27   217  -0.000102015
  27   218  -7.73338e-005
  27   219  -2.14755e-005
  27   220  3.3187e-005
  27   221  5.14993e-005
  27   222  4.37671e-005
  27   223  3.26914e-005
  27   224  2.73437e-005
  27   225  2.52719e-005
  27   226  2.26134e-005
  27   227  1.88754e-005
  27   228  7.06234e-006
  27   229  3.72859e-006
  27   230  1.1034e-005
  27   231  -8.07901e-006
  27   232  -6.9784e-005
  27   233  -0.000115334
  27   234  -0.000112593
  27   235  -6.39443e-005
  27   236  -2.53554e-005
  27   237  -2.24359e-006
  27   238  7.9598e-006
  27   239  2.26093e-005
  27   240  3.17213e-005
  27   241  3.60754e-005
  27   242  3.43132e-005
  27   243  3.46801e-005
  27   244  1.92657e-005
  27   245  -4.58293e-006
  27   246  1.97027e-005
  27   247  3.35601e-005
  27   248  2.88463e-005
  27   249  3.15709e-005
  27   250  2.0244e-005
  27   251  4.99067e-006
  27   252  -6.31359e-006
  27   253  -2.56781e-005
  27   254  -6.96303e-005
  27   255  -0.000137356
  27   256  -0.000225149
  27   257  -0.000291179
  27   258  -0.000332232
  27   259  -0.000306869
  27   260  -0.000264412
  27   261  -0.000207495
  27   262  -0.000154424
  27   263  -9.78635e-005
  27   264  -5.77037e-005
  27   265  -3.45408e-005
  27   266  -2.05679e-005
  27   267  -1.2872e-005
  27   268  -1.67858e-005
  27   269  -3.01023e-005
  27   270  -6.81457e-005
  27   271  -0.000118038
  27   272  -0.000174897
  27   273  -0.000192856
  27   274  -0.000182884
  27   275  -0.000150109
  27   276  -0.000144217
  27   277  -0.000162671
  27   278  -0.000208551
  27   279  -0.000241153
  27   280  -0.000240363
  27   281  -0.000179346
  27   282  -9.49419e-005
  27   283  -4.20956e-005
  27   284  -7.49837e-005
  27   285  -0.00015983
  27   286  -0.000238019
  27   287  -0.000243269
  27   288  -0.000210785
  27   289  -0.000170978
  27   290  -0.00015574
  27   291  -0.000121425
  27   292  -5.60774e-005
  27   293  2.02902e-005
  27   294  5.61665e-005
  27   295  2.59866e-005
  27   296  -4.37684e-005
  27   297  -0.000108062
  27   298  -0.000144389
  27   299  -0.000166735
  27   300  -0.000180297
  27   301  -0.000189368
  27   302  -0.00017991
  27   303  -0.000163402
  27   304  -0.00013149
  27   305  -0.000100414
  27   306  -5.06904e-005
  27   307  -1.18076e-005
  27   308  1.94548e-005
  27   309  1.30124e-005
  27   310  -1.39613e-005
  27   311  -6.001e-005
  27   312  -9.52384e-005
  27   313  -0.000107013
  27   314  -9.0743e-005
  27   315  -7.01054e-005
  27   316  -6.74201e-005
  27   317  -8.18656e-005
  27   318  -8.19144e-005
  27   319  -5.22624e-005
  27   320  -1.2313e-005
  27   321  3.58792e-006
  27   322  -2.01918e-006
  27   323  6.56423e-006
  27   324  5.20347e-005
  27   325  9.34845e-005
  27   326  9.01035e-005
  27   327  5.91744e-005
  27   328  -2.23077e-006
  27   329  -6.89259e-005
  27   330  -0.000130081
  27   331  -0.000164094
  27   332  -0.000197698
  27   333  -0.000201882
  27   334  -0.00019758
  27   335  -0.000144821
  27   336  -9.96057e-005
  27   337  -3.62567e-005
  27   338  -7.07932e-006
  27   339  3.57819e-005
  27   340  1.59261e-005
  27   341  -3.97464e-005
  27   342  -0.000202158
  27   343  -0.000308751
  27   344  -0.000482209
  27   345  -0.000523723
  27   346  -0.000626505
  27   347  -0.000446476
  27   348  -0.000281975
  27   349  1.36357e-005
  27   350  0.000123495
  27   351  0.000108365
  27   352  5.92807e-005
  27   353  7.4122e-005
  27   354  6.59965e-005
  27   355  6.60236e-005
  27   356  6.7217e-005
  27   357  6.88352e-005
  27   358  6.77713e-005
  27   359  5.91678e-005
  27   360  4.22377e-005
  27   361  9.4397e-006
  27   362  -4.96223e-005
  27   363  -7.3862e-005
  27   364  -0.00012441
  27   365  -0.000161189
  27   366  -0.000192551
  27   367  -0.000155282
  27   368  -0.000115104
  27   369  -9.52225e-005
  27   370  -0.000111867
  27   371  -0.000126831
  27   372  -0.000148906
  27   373  -0.000155654
  27   374  -0.000163938
  27   375  -0.00016653
  27   376  -0.000176217
  27   377  -0.00017078
  27   378  -0.000167281
  27   379  -0.000164118
  27   380  -0.000163141
  27   381  -0.00015594
  27   382  -0.000151937
  27   383  -0.000146033
  27   384  -0.000143803
  27   385  -0.000141837
  27   386  -0.000140439
  27   387  -0.000136177
  27   388  -0.000135875
  27   389  -0.000134668
  27   390  -0.00013305
  27   391  -0.000126205
  27   392  -0.000119077
  27   393  -0.000108946
  27   394  -9.89479e-005
  27   395  -8.78585e-005
  27   396  -8.03942e-005
  27   397  -7.02967e-005
  27   398  -6.64947e-005
  27   399  -6.33248e-005
  27   400  -6.4018e-005
  27   401  -5.30084e-005
  27   402  -3.90449e-005
  27   403  -2.71444e-005
  27   404  -2.75567e-005
  27   405  -2.94542e-005
  27   406  -4.16809e-005
  27   407  -6.07318e-005
  27   408  -6.06481e-005
  27   409  -7.19678e-005
  27   410  -0.000106698
  27   411  -0.000148932
  27   412  -0.000169585
  27   413  -0.000151311
  27   414  -0.000117698
  27   415  -0.000107246
  27   416  -0.000139822
  27   417  -0.000170346
  27   418  -0.00015312
  27   419  -7.55597e-005
  27   420  -1.66491e-005
  27   421  1.43694e-005
  27   422  3.63954e-005
  27   423  5.96697e-005
  27   424  7.65677e-005
  27   425  8.83175e-005
  27   426  9.20729e-005
  27   427  9.4798e-005
  27   428  8.97541e-005
  27   429  5.84145e-005
  27   430  -4.75194e-005
  27   431  -0.000151901
  27   432  -0.000230139
  27   433  -0.00034131
  27   434  -0.000441688
  27   435  -0.000496104
  27   436  -0.000442886
  27   437  -0.000313689
  27   438  -0.000160072
  27   439  -3.33294e-005
  27   440  -7.90295e-005
  27   441  -7.04874e-005
  27   442  -99999
  27   443  -99999
  27   444  -99999
  27   445  -99999
  27   446  -99999
  27   447  -99999
  27   448  -99999
  27   449  -99999
  27   450  -99999
  27   451  -99999
  27   452  -99999
  27   453  -99999
  27   454  -99999
  27   455  -99999
  28    18  -99999
  28    19  -99999
  28    20  -99999
  28    21  -99999
  28    22  -99999
  28    23  -99999
  28    24  -99999
  28    25  -99999
  28    26  -99999
  28    27  -99999
  28    28  -99999
  28    29  -99999
  28    30  -99999
  28    31  -99999
  28    32  -99999
  28    33  -99999
  28    34  -99999
  28    35  -99999
  28    36  -99999
  28    37  -99999
  28    38  -99999
  28    39  -99999
  28    40  -99999
  28    41  -99999
  28    42  -99999
  28    43  -99999
  28    44  -99999
  28    45  -99999
  28    46  -99999
  28    47  -99999
  28    48  -99999
  28    49  -99999
  28    50  -1.28442e-005
  28    51  -7.62654e-006
  28    52  -0.00034241
  28    53  -0.000351924
  28    54  -0.000336131
  28    55  -1.67755e-005
  28    56  -3.12625e-006
  28    57  -4.49234e-006
  28    58  -0.000498273
  28    59  -0.000191864
  28    60  -0.000323366
  28    61  -2.64366e-005
  28    62  -0.000321133
  28    63  -0.000127691
  28    64  -0.000240904
  28    65  -5.92741e-005
  28    66  -8.53959e-005
  28    67  0.000112852
  28    68  0.000129016
  28    69  9.30818e-005
  28    70  1.60033e-005
  28    71  -8.4276e-005
  28    72  -0.000168558
  28    73  -0.00017341
  28    74  -0.000144172
  28    75  -0.000134009
  28    76  -0.000166985
  28    77  -0.000216924
  28    78  -0.00021314
  28    79  -0.000181766
  28    80  -0.000167839
  28    81  -0.000185618
  28    82  -0.000206935
  28    83  -0.000193487
  28    84  -0.000163089
  28    85  -0.000121469
  28    86  -8.02824e-005
  28    87  -3.44705e-005
  28    88  -2.63298e-006
  28    89  1.73414e-006
  28    90  -1.70827e-005
  28    91  -4.14883e-005
  28    92  -5.53142e-005
  28    93  -5.17762e-005
  28    94  -2.82775e-005
  28    95  1.94865e-005
  28    96  7.68524e-005
  28    97  0.000122415
  28    98  0.000144803
  28    99  0.000151672
  28   100  0.000140712
  28   101  9.78277e-005
  28   102  1.20738e-005
  28   103  -7.68479e-005
  28   104  -0.000135749
  28   105  -0.000129865
  28   106  -9.55703e-005
  28   107  -4.47812e-005
  28   108  -3.13269e-006
  28   109  3.59758e-005
  28   110  7.0984e-005
  28   111  7.45792e-005
  28   112  5.45335e-005
  28   113  -5.88534e-007
  28   114  -4.20059e-005
  28   115  -9.21769e-005
  28   116  -0.000120106
  28   117  -0.000157543
  28   118  -0.000163028
  28   119  -0.000171783
  28   120  -0.000156797
  28   121  -0.000153123
  28   122  -0.000121741
  28   123  -9.07031e-005
  28   124  -3.25541e-005
  28   125  9.75111e-006
  28   126  4.85909e-005
  28   127  6.21863e-005
  28   128  7.02253e-005
  28   129  5.63063e-005
  28   130  4.4407e-005
  28   131  2.77487e-005
  28   132  3.85211e-005
  28   133  1.73806e-005
  28   134  -4.90177e-006
  28   135  -4.18746e-005
  28   136  -5.23505e-005
  28   137  -7.10814e-005
  28   138  -9.38897e-005
  28   139  -0.000126282
  28   140  -0.000110631
  28   141  -5.47092e-005
  28   142  2.08483e-005
  28   143  4.82202e-005
  28   144  6.42042e-005
  28   145  7.21411e-005
  28   146  8.85228e-005
  28   147  3.36825e-005
  28   148  -4.63038e-005
  28   149  -0.000271227
  28   150  -0.000389029
  28   151  -0.000600716
  28   152  -0.00047774
  28   153  -0.000293876
  28   154  9.0549e-005
  28   155  0.000111745
  28   156  0.00010862
  28   157  9.7518e-005
  28   158  1.14568e-006
  28   159  1.62179e-005
  28   160  7.44405e-005
  28   161  0.000100372
  28   162  9.89875e-005
  28   163  8.1909e-005
  28   164  5.17966e-005
  28   165  4.52121e-005
  28   166  1.36797e-005
  28   167  -4.18685e-005
  28   168  -8.48095e-005
  28   169  -1.95515e-005
  28   170  8.76247e-005
  28   171  9.01212e-005
  28   172  8.32552e-005
  28   173  7.62193e-005
  28   174  6.52577e-005
  28   175  5.56573e-005
  28   176  4.65403e-005
  28   177  4.22788e-005
  28   178  3.39659e-005
  28   179  -6.19107e-006
  28   180  -4.49792e-005
  28   181  -3.75957e-005
  28   182  -1.25931e-005
  28   183  -4.68833e-006
  28   184  -3.93677e-006
  28   185  1.10285e-005
  28   186  3.8145e-005
  28   187  5.77958e-005
  28   188  5.72617e-005
  28   189  3.42136e-005
  28   190  2.21805e-005
  28   191  2.69693e-005
  28   192  2.11802e-005
  28   193  -1.61694e-006
  28   194  -2.57814e-005
  28   195  -2.94322e-005
  28   196  -8.77423e-006
  28   197  1.20107e-005
  28   198  2.01665e-005
  28   199  2.53592e-005
  28   200  3.13467e-005
  28   201  3.51466e-005
  28   202  3.48507e-005
  28   203  3.65653e-005
  28   204  3.69724e-005
  28   205  3.8021e-005
  28   206  3.45956e-005
  28   207  3.45013e-005
  28   208  3.46978e-005
  28   209  3.36288e-005
  28   210  2.96316e-005
  28   211  2.85479e-005
  28   212  3.05293e-005
  28   213  3.13116e-005
  28   214  -2.02915e-005
  28   215  -7.94494e-005
  28   216  -0.000111797
  28   217  -0.00010087
  28   218  -6.95635e-005
  28   219  -6.10431e-006
  28   220  4.51608e-005
  28   221  6.30874e-005
  28   222  5.88424e-005
  28   223  4.87938e-005
  28   224  4.06438e-005
  28   225  3.49823e-005
  28   226  2.80375e-005
  28   227  1.69537e-005
  28   228  -8.26921e-006
  28   229  -5.02418e-006
  28   230  3.79893e-006
  28   231  -3.77554e-006
  28   232  -6.84493e-005
  28   233  -0.000108647
  28   234  -0.000111892
  28   235  -5.47999e-005
  28   236  -2.15078e-005
  28   237  5.00457e-006
  28   238  1.01558e-005
  28   239  3.03547e-005
  28   240  4.21876e-005
  28   241  4.8814e-005
  28   242  5.24191e-005
  28   243  5.68072e-005
  28   244  4.23962e-006
  28   245  -1.90773e-006
  28   246  4.92801e-005
  28   247  8.56414e-005
  28   248  9.17319e-005
  28   249  9.33957e-005
  28   250  7.391e-005
  28   251  5.12995e-005
  28   252  3.27451e-005
  28   253  -3.6289e-007
  28   254  -9.3851e-005
  28   255  -0.000149221
  28   256  -0.000245566
  28   257  -0.000295125
  28   258  -0.00034989
  28   259  -0.000307329
  28   260  -0.000266586
  28   261  -0.000198428
  28   262  -0.000153637
  28   263  -8.94608e-005
  28   264  -4.44896e-005
  28   265  -1.30512e-005
  28   266  3.40974e-007
  28   267  1.15547e-005
  28   268  3.58977e-006
  28   269  -1.11755e-005
  28   270  -6.61932e-005
  28   271  -0.000116269
  28   272  -0.000183612
  28   273  -0.000194656
  28   274  -0.000194081
  28   275  -0.000155173
  28   276  -0.000155089
  28   277  -0.000161786
  28   278  -0.000208493
  28   279  -0.000231643
  28   280  -0.000234663
  28   281  -0.000168102
  28   282  -8.97622e-005
  28   283  -3.89569e-005
  28   284  -8.61513e-005
  28   285  -0.000170289
  28   286  -0.000249396
  28   287  -0.000242699
  28   288  -0.000216103
  28   289  -0.000173924
  28   290  -0.000165366
  28   291  -0.000118
  28   292  -4.88024e-005
  28   293  3.60351e-005
  28   294  6.36683e-005
  28   295  3.36485e-005
  28   296  -4.60696e-005
  28   297  -0.00011181
  28   298  -0.00015591
  28   299  -0.00017244
  28   300  -0.000187091
  28   301  -0.000189668
  28   302  -0.000185419
  28   303  -0.000164277
  28   304  -0.000133299
  28   305  -8.8608e-005
  28   306  -3.70503e-005
  28   307  9.13233e-006
  28   308  3.02492e-005
  28   309  2.67637e-005
  28   310  -5.73761e-006
  28   311  -4.27676e-005
  28   312  -8.54867e-005
  28   313  -9.26503e-005
  28   314  -8.14497e-005
  28   315  -5.6453e-005
  28   316  -6.51872e-005
  28   317  -8.56809e-005
  28   318  -9.70355e-005
  28   319  -6.41718e-005
  28   320  -2.30362e-005
  28   321  1.77598e-006
  28   322  -3.56791e-006
  28   323  1.3242e-005
  28   324  6.21048e-005
  28   325  0.000112807
  28   326  0.000111146
  28   327  7.87049e-005
  28   328  1.44345e-005
  28   329  -5.09918e-005
  28   330  -0.00011272
  28   331  -0.000153707
  28   332  -0.000199825
  28   333  -0.000219533
  28   334  -0.000222913
  28   335  -0.000181715
  28   336  -0.00014099
  28   337  -8.55861e-005
  28   338  -5.14717e-005
  28   339  -1.52924e-006
  28   340  -4.06656e-006
  28   341  -4.58195e-005
  28   342  -0.000212467
  28   343  -0.000303041
  28   344  -0.000492626
  28   345  -0.000582057
  28   346  -0.000768424
  28   347  -0.000594424
  28   348  -0.000316998
  28   349  3.01612e-005
  28   350  0.000120218
  28   351  0.000103891
  28   352  4.00527e-005
  28   353  3.09869e-005
  28   354  4.25165e-005
  28   355  5.37875e-005
  28   356  6.41854e-005
  28   357  6.70221e-005
  28   358  7.3533e-005
  28   359  7.15379e-005
  28   360  5.03468e-005
  28   361  6.43929e-006
  28   362  -5.78312e-005
  28   363  -6.427e-005
  28   364  -0.000117969
  28   365  -0.000140798
  28   366  -0.000180173
  28   367  -0.000128716
  28   368  -9.08017e-005
  28   369  -6.17879e-005
  28   370  -8.47077e-005
  28   371  -0.000102785
  28   372  -0.000133157
  28   373  -0.000141325
  28   374  -0.000156397
  28   375  -0.000156266
  28   376  -0.000169336
  28   377  -0.000154598
  28   378  -0.000151133
  28   379  -0.00014542
  28   380  -0.000145644
  28   381  -0.000143467
  28   382  -0.000141885
  28   383  -0.000126422
  28   384  -0.000123765
  28   385  -0.000126375
  28   386  -0.000136663
  28   387  -0.000138371
  28   388  -0.000146238
  28   389  -0.000149501
  28   390  -0.000152028
  28   391  -0.000147748
  28   392  -0.000143908
  28   393  -0.000139819
  28   394  -0.000132011
  28   395  -0.000122403
  28   396  -0.000113482
  28   397  -0.000102254
  28   398  -9.41535e-005
  28   399  -8.82314e-005
  28   400  -8.27037e-005
  28   401  -6.956e-005
  28   402  -5.27156e-005
  28   403  -4.26244e-005
  28   404  -3.88336e-005
  28   405  -3.92256e-005
  28   406  -4.17183e-005
  28   407  -7.65652e-005
  28   408  -8.15116e-005
  28   409  -8.91265e-005
  28   410  -0.000118712
  28   411  -0.00015574
  28   412  -0.000170523
  28   413  -0.000148876
  28   414  -0.000112898
  28   415  -0.000101765
  28   416  -0.00013601
  28   417  -0.000176548
  28   418  -0.000169998
  28   419  -9.27819e-005
  28   420  -1.49413e-005
  28   421  3.01748e-005
  28   422  5.92851e-005
  28   423  8.41187e-005
  28   424  0.000104751
  28   425  0.000113441
  28   426  0.000123569
  28   427  0.000125396
  28   428  0.000124809
  28   429  9.42666e-005
  28   430  -2.55505e-005
  28   431  -0.000132957
  28   432  -0.000213463
  28   433  -0.00032646
  28   434  -0.000429623
  28   435  -0.000486422
  28   436  -0.000427384
  28   437  -0.000312144
  28   438  -0.000167244
  28   439  -8.39217e-005
  28   440  -0.000107167
  28   441  -8.67445e-005
  28   442  -99999
  28   443  -99999
  28   444  -99999
  28   445  -99999
  28   446  -99999
  28   447  -99999
  28   448  -99999
  28   449  -99999
  28   450  -99999
  28   451  -99999
  28   452  -99999
  28   453  -99999
  28   454  -99999
  28   455  -99999
  29    18  -99999
  29    19  -99999
  29    20  -99999
  29    21  -99999
  29    22  -99999
  29    23  -99999
  29    24  -99999
  29    25  -99999
  29    26  -99999
  29    27  -99999
  29    28  -99999
  29    29  -99999
  29    30  -99999
  29    31  -99999
  29    32  -99999
  29    33  -99999
  29    34  -99999
  29    35  -99999
  29    36  -99999
  29    37  -99999
  29    38  -99999
  29    39  -99999
  29    40  -99999
  29    41  -99999
  29    42  -99999
  29    43  -99999
  29    44  -99999
  29    45  -99999
  29    46  -99999
  29    47  -99999
  29    48  -99999
  29    49  -99999
  29    50  -6.62525e-005
  29    51  -6.37892e-005
  29    52  -0.00036757
  29    53  -0.000372215
  29    54  -0.000318747
  29    55  -6.5985e-005
  29    56  -4.42552e-005
  29    57  -5.0727e-005
  29    58  -0.000484579
  29    59  -0.000168079
  29    60  -0.000317927
  29    61  -4.65053e-005
  29    62  -0.000358988
  29    63  -9.14814e-005
  29    64  -0.00016498
  29    65  5.48218e-007
  29    66  -9.37024e-005
  29    67  4.10914e-005
  29    68  6.76676e-005
  29    69  4.95431e-005
  29    70  -6.2312e-006
  29    71  -8.64331e-005
  29    72  -0.000132738
  29    73  -0.000117058
  29    74  -8.02515e-005
  29    75  -7.9809e-005
  29    76  -0.000143423
  29    77  -0.000215396
  29    78  -0.000233524
  29    79  -0.000199398
  29    80  -0.000180471
  29    81  -0.000193671
  29    82  -0.000210669
  29    83  -0.00019978
  29    84  -0.000166237
  29    85  -0.000127771
  29    86  -7.94416e-005
  29    87  -3.37481e-005
  29    88  8.12293e-007
  29    89  -2.42278e-006
  29    90  -2.19875e-005
  29    91  -4.67671e-005
  29    92  -5.29614e-005
  29    93  -4.89376e-005
  29    94  -2.61994e-005
  29    95  1.64369e-005
  29    96  7.62491e-005
  29    97  0.000123671
  29    98  0.000149807
  29    99  0.000152639
  29   100  0.000140795
  29   101  9.51971e-005
  29   102  1.62198e-005
  29   103  -7.09095e-005
  29   104  -0.000125674
  29   105  -0.000123553
  29   106  -8.53176e-005
  29   107  -3.46664e-005
  29   108  1.10203e-005
  29   109  4.41747e-005
  29   110  7.47161e-005
  29   111  7.24806e-005
  29   112  5.41933e-005
  29   113  -7.01481e-007
  29   114  -4.37474e-005
  29   115  -9.73466e-005
  29   116  -0.000123581
  29   117  -0.000154239
  29   118  -0.000153039
  29   119  -0.000160918
  29   120  -0.00014838
  29   121  -0.000146934
  29   122  -0.000116348
  29   123  -8.6598e-005
  29   124  -3.30589e-005
  29   125  7.74047e-006
  29   126  5.60832e-005
  29   127  7.58164e-005
  29   128  8.47008e-005
  29   129  6.24384e-005
  29   130  4.55284e-005
  29   131  2.41123e-005
  29   132  2.28195e-005
  29   133  2.46976e-006
  29   134  -1.39512e-005
  29   135  -3.8076e-005
  29   136  -3.90685e-005
  29   137  -5.05562e-005
  29   138  -6.33588e-005
  29   139  -9.1623e-005
  29   140  -8.1297e-005
  29   141  -4.6538e-005
  29   142  1.51345e-005
  29   143  3.4016e-005
  29   144  5.43644e-005
  29   145  5.4787e-005
  29   146  8.57263e-005
  29   147  2.20092e-005
  29   148  -6.822e-005
  29   149  -0.000285453
  29   150  -0.000389653
  29   151  -0.000558528
  29   152  -0.000427128
  29   153  -0.000254874
  29   154  6.01088e-005
  29   155  9.67924e-005
  29   156  9.28126e-005
  29   157  7.28861e-005
  29   158  3.08068e-006
  29   159  7.8257e-006
  29   160  6.55843e-005
  29   161  8.96991e-005
  29   162  8.94416e-005
  29   163  7.05252e-005
  29   164  4.56036e-005
  29   165  4.33038e-005
  29   166  9.67651e-006
  29   167  -5.61431e-005
  29   168  -0.000105367
  29   169  -3.96914e-005
  29   170  8.50221e-005
  29   171  0.000105389
  29   172  0.000100899
  29   173  9.45428e-005
  29   174  8.24957e-005
  29   175  7.2527e-005
  29   176  7.16742e-005
  29   177  6.83605e-005
  29   178  5.33972e-005
  29   179  -1.26931e-005
  29   180  -5.99512e-005
  29   181  -4.95561e-005
  29   182  -3.89378e-006
  29   183  1.52511e-005
  29   184  1.71463e-005
  29   185  2.29815e-005
  29   186  5.84477e-005
  29   187  7.96109e-005
  29   188  8.23796e-005
  29   189  5.70241e-005
  29   190  4.89719e-005
  29   191  4.6657e-005
  29   192  4.39224e-005
  29   193  1.54517e-005
  29   194  -9.27695e-006
  29   195  -2.23435e-005
  29   196  -4.45806e-006
  29   197  1.56248e-005
  29   198  2.95035e-005
  29   199  3.29683e-005
  29   200  4.40952e-005
  29   201  4.96571e-005
  29   202  4.96532e-005
  29   203  4.93473e-005
  29   204  4.66491e-005
  29   205  4.21522e-005
  29   206  3.3908e-005
  29   207  3.01867e-005
  29   208  2.73659e-005
  29   209  2.22031e-005
  29   210  1.45265e-005
  29   211  1.32576e-005
  29   212  1.22084e-005
  29   213  9.1913e-006
  29   214  -5.1727e-005
  29   215  -0.000105332
  29   216  -0.000121995
  29   217  -9.45324e-005
  29   218  -5.33865e-005
  29   219  9.10944e-006
  29   220  5.71672e-005
  29   221  7.31543e-005
  29   222  7.25028e-005
  29   223  6.35116e-005
  29   224  5.42774e-005
  29   225  4.3156e-005
  29   226  3.0807e-005
  29   227  8.24124e-006
  29   228  -2.06339e-005
  29   229  -1.63167e-005
  29   230  7.42441e-007
  29   231  -5.18162e-006
  29   232  -6.32453e-005
  29   233  -0.000106132
  29   234  -0.000105519
  29   235  -5.25497e-005
  29   236  -1.75815e-005
  29   237  3.77777e-006
  29   238  1.3011e-005
  29   239  3.16162e-005
  29   240  4.49127e-005
  29   241  4.98832e-005
  29   242  5.42572e-005
  29   243  3.58994e-005
  29   244  -6.91732e-006
  29   245  -3.6349e-006
  29   246  6.70787e-005
  29   247  0.000103528
  29   248  0.000117631
  29   249  0.000110795
  29   250  9.29478e-005
  29   251  6.68608e-005
  29   252  4.82493e-005
  29   253  -8.26756e-006
  29   254  -0.000127813
  29   255  -0.000171235
  29   256  -0.000260285
  29   257  -0.000307917
  29   258  -0.000358508
  29   259  -0.000309027
  29   260  -0.000260024
  29   261  -0.000194595
  29   262  -0.000151399
  29   263  -8.93017e-005
  29   264  -3.18141e-005
  29   265  5.67713e-006
  29   266  2.40214e-005
  29   267  3.48184e-005
  29   268  2.69106e-005
  29   269  8.04259e-008
  29   270  -6.42106e-005
  29   271  -0.000124461
  29   272  -0.000192252
  29   273  -0.000206304
  29   274  -0.000203681
  29   275  -0.00016881
  29   276  -0.000161478
  29   277  -0.000163346
  29   278  -0.000197167
  29   279  -0.000220427
  29   280  -0.000221664
  29   281  -0.000163043
  29   282  -8.59379e-005
  29   283  -4.45452e-005
  29   284  -9.4169e-005
  29   285  -0.000183266
  29   286  -0.000254368
  29   287  -0.000248414
  29   288  -0.000218787
  29   289  -0.00018384
  29   290  -0.00016956
  29   291  -0.000120402
  29   292  -4.03404e-005
  29   293  4.05606e-005
  29   294  6.75614e-005
  29   295  3.08422e-005
  29   296  -4.60787e-005
  29   297  -0.000117445
  29   298  -0.000159934
  29   299  -0.000176493
  29   300  -0.000184027
  29   301  -0.000186665
  29   302  -0.000184019
  29   303  -0.000169632
  29   304  -0.000135126
  29   305  -8.39532e-005
  29   306  -2.23375e-005
  29   307  2.28479e-005
  29   308  4.14353e-005
  29   309  3.27013e-005
  29   310  5.11923e-006
  29   311  -3.11931e-005
  29   312  -7.05266e-005
  29   313  -8.34272e-005
  29   314  -6.91777e-005
  29   315  -4.88315e-005
  29   316  -5.85926e-005
  29   317  -9.20126e-005
  29   318  -0.000107956
  29   319  -7.92221e-005
  29   320  -2.94638e-005
  29   321  -1.85615e-006
  29   322  -2.33742e-006
  29   323  1.33637e-005
  29   324  7.09e-005
  29   325  0.000123979
  29   326  0.000125786
  29   327  9.20441e-005
  29   328  3.05241e-005
  29   329  -3.53772e-005
  29   330  -9.54781e-005
  29   331  -0.000143168
  29   332  -0.000199002
  29   333  -0.00023207
  29   334  -0.000247514
  29   335  -0.000219867
  29   336  -0.000189579
  29   337  -0.000143307
  29   338  -0.000108841
  29   339  -5.72385e-005
  29   340  -3.9666e-005
  29   341  -6.55216e-005
  29   342  -0.000218977
  29   343  -0.000315021
  29   344  -0.000621352
  29   345  -0.000819835
  29   346  -0.00109043
  29   347  -0.000640114
  29   348  -0.00024279
  29   349  -2.9673e-005
  29   350  1.60213e-005
  29   351  -8.11854e-006
  29   352  -8.04656e-005
  29   353  -7.99827e-005
  29   354  -3.1373e-005
  29   355  5.4537e-006
  29   356  3.08583e-005
  29   357  5.77713e-005
  29   358  8.22549e-005
  29   359  9.65524e-005
  29   360  5.95262e-005
  29   361  1.28669e-006
  29   362  -5.94275e-005
  29   363  -6.28177e-005
  29   364  -0.000107698
  29   365  -0.000131371
  29   366  -0.000164956
  29   367  -0.000113416
  29   368  -6.00704e-005
  29   369  -1.05554e-005
  29   370  -2.824e-005
  29   371  -5.58078e-005
  29   372  -9.46568e-005
  29   373  -0.000112654
  29   374  -0.000132746
  29   375  -0.000137523
  29   376  -0.0001531
  29   377  -0.000125908
  29   378  -0.000111084
  29   379  -0.000102263
  29   380  -0.000108592
  29   381  -0.000130535
  29   382  -0.00014945
  29   383  -7.44257e-005
  29   384  -7.0424e-005
  29   385  -8.18558e-005
  29   386  -0.000104958
  29   387  -0.000120963
  29   388  -0.000136075
  29   389  -0.000146934
  29   390  -0.000152576
  29   391  -0.00015252
  29   392  -0.000153642
  29   393  -0.000156832
  29   394  -0.000153587
  29   395  -0.000147721
  29   396  -0.000138257
  29   397  -0.000129545
  29   398  -0.000119464
  29   399  -0.000111896
  29   400  -0.000100334
  29   401  -8.59226e-005
  29   402  -6.58085e-005
  29   403  -5.57294e-005
  29   404  -4.84045e-005
  29   405  -4.74084e-005
  29   406  -4.89558e-005
  29   407  -9.15376e-005
  29   408  -9.89105e-005
  29   409  -0.000108322
  29   410  -0.000129718
  29   411  -0.000164189
  29   412  -0.000169997
  29   413  -0.000149692
  29   414  -0.000110056
  29   415  -9.88947e-005
  29   416  -0.000127145
  29   417  -0.000176161
  29   418  -0.00017738
  29   419  -0.000106343
  29   420  -1.37222e-005
  29   421  4.12432e-005
  29   422  7.51411e-005
  29   423  9.92178e-005
  29   424  0.000122385
  29   425  0.000129795
  29   426  0.000142305
  29   427  0.000140153
  29   428  0.000139544
  29   429  0.000104551
  29   430  -3.47998e-006
  29   431  -0.000115303
  29   432  -0.000193883
  29   433  -0.000310966
  29   434  -0.000413152
  29   435  -0.000469606
  29   436  -0.00041891
  29   437  -0.000327626
  29   438  -0.000215204
  29   439  -0.00012622
  29   440  -0.000115494
  29   441  -5.97486e-005
  29   442  -99999
  29   443  -99999
  29   444  -99999
  29   445  -99999
  29   446  -99999
  29   447  -99999
  29   448  -99999
  29   449  -99999
  29   450  -99999
  29   451  -99999
  29   452  -99999
  29   453  -99999
  29   454  -99999
  29   455  -99999
  30    18  -99999
  30    19  -99999
  30    20  -99999
  30    21  -99999
  30    22  -99999
  30    23  -99999
  30    24  -99999
  30    25  -99999
  30    26  -99999
  30    27  -99999
  30    28  -99999
  30    29  -99999
  30    30  -99999
  30    31  -99999
  30    32  -99999
  30    33  -99999
  30    34  -99999
  30    35  -99999
  30    36  -99999
  30    37  -99999
  30    38  -99999
  30    39  -99999
  30    40  -99999
  30    41  -99999
  30    42  -99999
  30    43  -99999
  30    44  -99999
  30    45  -99999
  30    46  -99999
  30    47  -99999
  30    48  -99999
  30    49  -99999
  30    50  -0.000102495
  30    51  -0.00010306
  30    52  -0.000408033
  30    53  -0.000409824
  30    54  -0.000300352
  30    55  -9.52173e-005
  30    56  -7.71989e-005
  30    57  -7.47987e-005
  30    58  -0.000455842
  30    59  -0.00015062
  30    60  -0.000310439
  30    61  -5.49363e-005
  30    62  -0.000382388
  30    63  -6.58796e-005
  30    64  -0.000125277
  30    65  -4.14471e-005
  30    66  -0.000119942
  30    67  -1.65665e-005
  30    68  9.45028e-006
  30    69  1.76019e-005
  30    70  -4.30567e-006
  30    71  -7.38631e-005
  30    72  -9.05482e-005
  30    73  -7.09944e-005
  30    74  -4.64365e-005
  30    75  -8.85949e-005
  30    76  -0.000155046
  30    77  -0.000222485
  30    78  -0.000220275
  30    79  -0.000189239
  30    80  -0.000178641
  30    81  -0.000201128
  30    82  -0.000219792
  30    83  -0.00020523
  30    84  -0.000172317
  30    85  -0.000128727
  30    86  -7.93266e-005
  30    87  -2.83948e-005
  30    88  6.38368e-007
  30    89  -3.97023e-006
  30    90  -2.9585e-005
  30    91  -4.8583e-005
  30    92  -5.36407e-005
  30    93  -4.38777e-005
  30    94  -2.56184e-005
  30    95  1.65592e-005
  30    96  7.2689e-005
  30    97  0.000122944
  30    98  0.000148533
  30    99  0.00014983
  30   100  0.00013457
  30   101  9.00706e-005
  30   102  1.41522e-005
  30   103  -6.7977e-005
  30   104  -0.000121656
  30   105  -0.000118819
  30   106  -8.09475e-005
  30   107  -2.63569e-005
  30   108  1.6486e-005
  30   109  4.91533e-005
  30   110  6.94719e-005
  30   111  7.12556e-005
  30   112  4.73915e-005
  30   113  -4.1848e-007
  30   114  -5.45932e-005
  30   115  -9.96874e-005
  30   116  -0.000128314
  30   117  -0.000140353
  30   118  -0.000141593
  30   119  -0.000140929
  30   120  -0.000140743
  30   121  -0.000133936
  30   122  -0.000112468
  30   123  -7.64733e-005
  30   124  -3.62907e-005
  30   125  6.14535e-006
  30   126  4.78268e-005
  30   127  8.04823e-005
  30   128  9.07266e-005
  30   129  7.43287e-005
  30   130  4.80241e-005
  30   131  2.4808e-005
  30   132  7.89355e-006
  30   133  -7.43767e-006
  30   134  -2.40729e-005
  30   135  -3.14958e-005
  30   136  -3.10046e-005
  30   137  -2.97627e-005
  30   138  -3.7816e-005
  30   139  -5.53563e-005
  30   140  -5.31539e-005
  30   141  -3.32149e-005
  30   142  7.52006e-006
  30   143  1.7311e-005
  30   144  2.99958e-005
  30   145  3.32331e-005
  30   146  6.38998e-005
  30   147  6.26169e-006
  30   148  -7.60729e-005
  30   149  -0.000278476
  30   150  -0.000368239
  30   151  -0.000535169
  30   152  -0.00039212
  30   153  -0.000233908
  30   154  4.57804e-005
  30   155  7.01112e-005
  30   156  6.63565e-005
  30   157  5.20799e-005
  30   158  3.60135e-006
  30   159  -3.61496e-006
  30   160  5.81935e-005
  30   161  7.99655e-005
  30   162  8.19891e-005
  30   163  5.74564e-005
  30   164  4.01848e-005
  30   165  4.02609e-005
  30   166  3.40374e-006
  30   167  -7.26331e-005
  30   168  -0.000128629
  30   169  -6.11891e-005
  30   170  7.66373e-005
  30   171  0.000129404
  30   172  0.000128112
  30   173  0.000117519
  30   174  9.43818e-005
  30   175  7.91687e-005
  30   176  8.49328e-005
  30   177  8.60199e-005
  30   178  5.98006e-005
  30   179  -1.1504e-005
  30   180  -6.94585e-005
  30   181  -5.4574e-005
  30   182  7.96199e-008
  30   183  3.15629e-005
  30   184  2.82327e-005
  30   185  2.50375e-005
  30   186  5.81068e-005
  30   187  8.93277e-005
  30   188  9.96383e-005
  30   189  7.99762e-005
  30   190  6.95693e-005
  30   191  6.29654e-005
  30   192  5.72543e-005
  30   193  2.9638e-005
  30   194  2.78219e-006
  30   195  -1.55219e-005
  30   196  -5.05878e-006
  30   197  1.30377e-005
  30   198  2.88355e-005
  30   199  3.55647e-005
  30   200  5.41232e-005
  30   201  6.57445e-005
  30   202  6.71406e-005
  30   203  6.44824e-005
  30   204  5.83542e-005
  30   205  4.73357e-005
  30   206  3.74741e-005
  30   207  3.06771e-005
  30   208  2.50435e-005
  30   209  1.68842e-005
  30   210  9.27705e-006
  30   211  5.01243e-006
  30   212  2.59265e-006
  30   213  -1.00644e-005
  30   214  -7.77821e-005
  30   215  -0.000127868
  30   216  -0.000126313
  30   217  -8.4627e-005
  30   218  -3.30953e-005
  30   219  1.99087e-005
  30   220  5.50948e-005
  30   221  6.36741e-005
  30   222  6.46085e-005
  30   223  5.63891e-005
  30   224  4.83417e-005
  30   225  3.35889e-005
  30   226  1.87539e-005
  30   227  -8.1055e-006
  30   228  -3.47589e-005
  30   229  -2.84748e-005
  30   230  -6.16967e-006
  30   231  -9.09929e-006
  30   232  -5.90435e-005
  30   233  -0.000103748
  30   234  -9.97659e-005
  30   235  -5.36597e-005
  30   236  -2.18217e-005
  30   237  -1.07631e-005
  30   238  -1.38232e-006
  30   239  1.00348e-005
  30   240  2.08348e-005
  30   241  2.15509e-005
  30   242  3.17674e-005
  30   243  2.44224e-005
  30   244  -1.2892e-005
  30   245  5.32125e-006
  30   246  7.60809e-005
  30   247  7.83333e-005
  30   248  9.76622e-005
  30   249  8.17305e-005
  30   250  7.12278e-005
  30   251  5.10296e-005
  30   252  4.40948e-005
  30   253  -2.51156e-005
  30   254  -0.00015607
  30   255  -0.000198067
  30   256  -0.000273922
  30   257  -0.000325138
  30   258  -0.000363301
  30   259  -0.000307766
  30   260  -0.000249416
  30   261  -0.00018768
  30   262  -0.000152242
  30   263  -8.98248e-005
  30   264  -2.76538e-005
  30   265  1.86613e-005
  30   266  3.83229e-005
  30   267  4.93801e-005
  30   268  4.16706e-005
  30   269  7.89951e-006
  30   270  -7.00332e-005
  30   271  -0.000130373
  30   272  -0.000204531
  30   273  -0.000215949
  30   274  -0.000220979
  30   275  -0.00018495
  30   276  -0.000176275
  30   277  -0.000162955
  30   278  -0.000185343
  30   279  -0.00019947
  30   280  -0.000207092
  30   281  -0.000154701
  30   282  -8.83313e-005
  30   283  -4.99429e-005
  30   284  -0.000104961
  30   285  -0.000191744
  30   286  -0.000261203
  30   287  -0.000250731
  30   288  -0.000223855
  30   289  -0.000189803
  30   290  -0.000179414
  30   291  -0.000125226
  30   292  -4.57018e-005
  30   293  3.70729e-005
  30   294  5.73226e-005
  30   295  2.54192e-005
  30   296  -5.18309e-005
  30   297  -0.00011805
  30   298  -0.000162361
  30   299  -0.00017249
  30   300  -0.00018066
  30   301  -0.000179094
  30   302  -0.000180827
  30   303  -0.000166442
  30   304  -0.000135969
  30   305  -8.01339e-005
  30   306  -1.68389e-005
  30   307  3.1701e-005
  30   308  4.65527e-005
  30   309  3.8556e-005
  30   310  1.37037e-005
  30   311  -1.74834e-005
  30   312  -5.49786e-005
  30   313  -6.98663e-005
  30   314  -5.75357e-005
  30   315  -4.21463e-005
  30   316  -5.69517e-005
  30   317  -9.70413e-005
  30   318  -0.000117311
  30   319  -9.04332e-005
  30   320  -3.99387e-005
  30   321  -8.99128e-006
  30   322  -5.82797e-006
  30   323  1.52076e-005
  30   324  7.22972e-005
  30   325  0.000112134
  30   326  0.000108967
  30   327  8.12876e-005
  30   328  3.24059e-005
  30   329  -2.39489e-005
  30   330  -8.16635e-005
  30   331  -0.000134592
  30   332  -0.000199317
  30   333  -0.000241992
  30   334  -0.000266876
  30   335  -0.000252804
  30   336  -0.000236678
  30   337  -0.000204397
  30   338  -0.000175523
  30   339  -0.000128109
  30   340  -0.000100954
  30   341  -0.000107978
  30   342  -0.000233854
  30   343  -0.000329946
  30   344  -0.000586218
  30   345  -0.000821551
  30   346  -0.0011502
  30   347  -0.000874787
  30   348  -0.000392643
  30   349  -1.84882e-005
  30   350  6.8191e-005
  30   351  8.5788e-005
  30   352  7.97115e-005
  30   353  6.06422e-006
  30   354  -3.9484e-005
  30   355  -4.92278e-005
  30   356  -1.65743e-005
  30   357  2.58519e-005
  30   358  6.08439e-005
  30   359  9.50828e-005
  30   360  4.91106e-005
  30   361  -8.04595e-006
  30   362  -6.97861e-005
  30   363  -6.4387e-005
  30   364  -0.000104711
  30   365  -0.000123639
  30   366  -0.000157715
  30   367  -0.00010323
  30   368  -4.46358e-005
  30   369  2.60748e-005
  30   370  1.632e-005
  30   371  -1.28315e-005
  30   372  -6.81402e-005
  30   373  -9.74103e-005
  30   374  -0.000129813
  30   375  -0.000135455
  30   376  -0.000144213
  30   377  -0.000105268
  30   378  -9.61073e-005
  30   379  -9.85148e-005
  30   380  -0.000118793
  30   381  -0.000158563
  30   382  -0.000193498
  30   383  -8.00372e-005
  30   384  -7.72186e-005
  30   385  -9.30601e-005
  30   386  -0.000110103
  30   387  -0.000131198
  30   388  -0.000141441
  30   389  -0.000154146
  30   390  -0.000158083
  30   391  -0.000163769
  30   392  -0.000169668
  30   393  -0.000180039
  30   394  -0.000182719
  30   395  -0.000181137
  30   396  -0.000173579
  30   397  -0.000168068
  30   398  -0.000158558
  30   399  -0.000149929
  30   400  -0.000135327
  30   401  -0.000119465
  30   402  -9.99615e-005
  30   403  -9.02696e-005
  30   404  -8.20723e-005
  30   405  -7.89099e-005
  30   406  -7.72931e-005
  30   407  -0.00010545
  30   408  -0.000117294
  30   409  -0.000132547
  30   410  -0.000146172
  30   411  -0.000175788
  30   412  -0.000172838
  30   413  -0.000154627
  30   414  -0.000116276
  30   415  -0.00010444
  30   416  -0.000119528
  30   417  -0.000168763
  30   418  -0.000173432
  30   419  -0.000112409
  30   420  -1.79562e-005
  30   421  3.45926e-005
  30   422  6.43616e-005
  30   423  8.66883e-005
  30   424  0.000106708
  30   425  0.000117844
  30   426  0.000125674
  30   427  0.000122477
  30   428  0.000116837
  30   429  8.83517e-005
  30   430  8.70711e-006
  30   431  -9.81837e-005
  30   432  -0.000178065
  30   433  -0.000295771
  30   434  -0.000399456
  30   435  -0.000455144
  30   436  -0.000391743
  30   437  -0.000310648
  30   438  -0.000214246
  30   439  -0.000166034
  30   440  -0.000146461
  30   441  -9.19295e-005
  30   442  -99999
  30   443  -99999
  30   444  -99999
  30   445  -99999
  30   446  -99999
  30   447  -99999
  30   448  -99999
  30   449  -99999
  30   450  -99999
  30   451  -99999
  30   452  -99999
  30   453  -99999
  30   454  -99999
  30   455  -99999
  31    18  -99999
  31    19  -99999
  31    20  -99999
  31    21  -99999
  31    22  -99999
  31    23  -99999
  31    24  -99999
  31    25  -99999
  31    26  -99999
  31    27  -99999
  31    28  -99999
  31    29  -99999
  31    30  -99999
  31    31  -99999
  31    32  -99999
  31    33  -99999
  31    34  -99999
  31    35  -99999
  31    36  -99999
  31    37  -99999
  31    38  -99999
  31    39  -99999
  31    40  -99999
  31    41  -99999
  31    42  -99999
  31    43  -99999
  31    44  -99999
  31    45  -99999
  31    46  -99999
  31    47  -99999
  31    48  -99999
  31    49  -99999
  31    50  -8.39653e-005
  31    51  -8.82988e-005
  31    52  -0.000436114
  31    53  -0.000435807
  31    54  -0.000294637
  31    55  -7.31546e-005
  31    56  -6.73675e-005
  31    57  -5.15376e-005
  31    58  -0.000434614
  31    59  -0.000121723
  31    60  -0.0002915
  31    61  -4.01716e-005
  31    62  -0.000401894
  31    63  -4.53794e-005
  31    64  -8.78732e-005
  31    65  -2.00616e-005
  31    66  -0.000131007
  31    67  -1.69962e-005
  31    68  1.97353e-006
  31    69  1.77055e-005
  31    70  1.25344e-005
  31    71  -6.64027e-005
  31    72  -6.34049e-005
  31    73  -3.55455e-005
  31    74  -1.88996e-005
  31    75  -7.3219e-005
  31    76  -0.000149749
  31    77  -0.000213614
  31    78  -0.000217906
  31    79  -0.000189106
  31    80  -0.000187478
  31    81  -0.000211467
  31    82  -0.000229521
  31    83  -0.000210657
  31    84  -0.000174864
  31    85  -0.000129028
  31    86  -7.77047e-005
  31    87  -2.53345e-005
  31    88  1.22935e-006
  31    89  -7.22383e-006
  31    90  -3.62558e-005
  31    91  -5.173e-005
  31    92  -5.23375e-005
  31    93  -3.92932e-005
  31    94  -2.38431e-005
  31    95  1.4703e-005
  31    96  6.8291e-005
  31    97  0.000118216
  31    98  0.000143025
  31    99  0.000141836
  31   100  0.000126117
  31   101  8.26759e-005
  31   102  1.14999e-005
  31   103  -6.74422e-005
  31   104  -0.000117146
  31   105  -0.000114317
  31   106  -7.52678e-005
  31   107  -2.13951e-005
  31   108  2.11107e-005
  31   109  5.0377e-005
  31   110  6.70759e-005
  31   111  6.66681e-005
  31   112  4.27069e-005
  31   113  -7.46853e-006
  31   114  -6.31705e-005
  31   115  -0.000106095
  31   116  -0.000123508
  31   117  -0.000124447
  31   118  -0.000118584
  31   119  -0.000120983
  31   120  -0.000124925
  31   121  -0.000122484
  31   122  -0.00010124
  31   123  -7.02629e-005
  31   124  -3.73875e-005
  31   125  -3.63166e-006
  31   126  3.85307e-005
  31   127  7.72653e-005
  31   128  9.65435e-005
  31   129  8.35046e-005
  31   130  5.39051e-005
  31   131  2.36882e-005
  31   132  -2.77961e-006
  31   133  -1.7989e-005
  31   134  -3.02884e-005
  31   135  -2.82979e-005
  31   136  -2.40225e-005
  31   137  -1.59527e-005
  31   138  -1.36997e-005
  31   139  -2.0791e-005
  31   140  -2.24543e-005
  31   141  -1.79093e-005
  31   142  2.46611e-006
  31   143  2.67375e-006
  31   144  5.32832e-006
  31   145  9.28884e-006
  31   146  3.54771e-005
  31   147  -1.24129e-005
  31   148  -0.0001037
  31   149  -0.000284385
  31   150  -0.000362041
  31   151  -0.000466429
  31   152  -0.000321085
  31   153  -0.000165969
  31   154  5.29485e-005
  31   155  8.36218e-005
  31   156  7.87684e-005
  31   157  4.47263e-005
  31   158  1.38588e-006
  31   159  -9.79263e-006
  31   160  4.02359e-005
  31   161  6.06409e-005
  31   162  6.16868e-005
  31   163  3.5362e-005
  31   164  2.68537e-005
  31   165  2.85591e-005
  31   166  -3.44471e-006
  31   167  -8.95616e-005
  31   168  -0.000148281
  31   169  -8.82302e-005
  31   170  6.07808e-005
  31   171  0.000145263
  31   172  0.000146366
  31   173  0.000129248
  31   174  9.38083e-005
  31   175  7.24406e-005
  31   176  8.58528e-005
  31   177  9.08644e-005
  31   178  6.51793e-005
  31   179  -1.11722e-005
  31   180  -7.14962e-005
  31   181  -5.52825e-005
  31   182  1.07853e-005
  31   183  4.61877e-005
  31   184  3.66414e-005
  31   185  1.98997e-005
  31   186  5.05983e-005
  31   187  8.96214e-005
  31   188  0.000111043
  31   189  9.65741e-005
  31   190  8.71643e-005
  31   191  7.59336e-005
  31   192  6.9072e-005
  31   193  4.0456e-005
  31   194  1.33016e-005
  31   195  -1.10297e-005
  31   196  -7.0349e-006
  31   197  6.10056e-006
  31   198  2.47442e-005
  31   199  3.67612e-005
  31   200  6.13098e-005
  31   201  7.51215e-005
  31   202  7.7814e-005
  31   203  7.47562e-005
  31   204  6.69703e-005
  31   205  5.24622e-005
  31   206  4.37651e-005
  31   207  3.54456e-005
  31   208  2.67119e-005
  31   209  1.64218e-005
  31   210  8.23411e-006
  31   211  -7.95597e-007
  31   212  -9.83419e-006
  31   213  -3.46879e-005
  31   214  -0.000102518
  31   215  -0.00014586
  31   216  -0.000126304
  31   217  -7.20403e-005
  31   218  -2.03614e-005
  31   219  1.11438e-005
  31   220  2.87608e-005
  31   221  3.34444e-005
  31   222  3.23449e-005
  31   223  2.64526e-005
  31   224  1.89195e-005
  31   225  7.46798e-006
  31   226  -8.48681e-006
  31   227  -3.04403e-005
  31   228  -5.10244e-005
  31   229  -4.25622e-005
  31   230  -2.58841e-005
  31   231  -2.67415e-005
  31   232  -6.1762e-005
  31   233  -0.000101657
  31   234  -0.000100003
  31   235  -6.70954e-005
  31   236  -5.2204e-005
  31   237  -4.8744e-005
  31   238  -4.23659e-005
  31   239  -3.59103e-005
  31   240  -3.14919e-005
  31   241  -2.94772e-005
  31   242  -2.09997e-005
  31   243  -1.27481e-005
  31   244  -2.13218e-005
  31   245  -3.60583e-006
  31   246  2.73724e-005
  31   247  4.45073e-005
  31   248  5.87851e-005
  31   249  4.5311e-005
  31   250  4.00876e-005
  31   251  3.19615e-005
  31   252  2.8205e-005
  31   253  -5.49949e-005
  31   254  -0.000182435
  31   255  -0.000226013
  31   256  -0.000287774
  31   257  -0.000338154
  31   258  -0.000359977
  31   259  -0.000298716
  31   260  -0.00023324
  31   261  -0.000181611
  31   262  -0.000152464
  31   263  -9.57138e-005
  31   264  -2.60956e-005
  31   265  1.85874e-005
  31   266  3.65565e-005
  31   267  4.61157e-005
  31   268  5.37495e-005
  31   269  1.02482e-005
  31   270  -7.31704e-005
  31   271  -0.000142931
  31   272  -0.000217769
  31   273  -0.000235556
  31   274  -0.000241115
  31   275  -0.000206836
  31   276  -0.000187511
  31   277  -0.000162511
  31   278  -0.000168445
  31   279  -0.00017788
  31   280  -0.000188834
  31   281  -0.000149514
  31   282  -9.33215e-005
  31   283  -5.99959e-005
  31   284  -0.000113716
  31   285  -0.000197779
  31   286  -0.000264488
  31   287  -0.000253153
  31   288  -0.000226631
  31   289  -0.000195686
  31   290  -0.000187731
  31   291  -0.000134384
  31   292  -5.60849e-005
  31   293  2.14932e-005
  31   294  3.57741e-005
  31   295  8.81402e-006
  31   296  -5.90836e-005
  31   297  -0.000116198
  31   298  -0.000157562
  31   299  -0.00016637
  31   300  -0.000174977
  31   301  -0.000171145
  31   302  -0.000173446
  31   303  -0.000160778
  31   304  -0.000133883
  31   305  -7.79639e-005
  31   306  -1.27787e-005
  31   307  3.65724e-005
  31   308  4.89377e-005
  31   309  3.91027e-005
  31   310  1.85659e-005
  31   311  -4.917e-006
  31   312  -3.71621e-005
  31   313  -5.38076e-005
  31   314  -4.696e-005
  31   315  -3.58143e-005
  31   316  -5.41631e-005
  31   317  -9.77411e-005
  31   318  -0.000125534
  31   319  -0.000102711
  31   320  -5.49271e-005
  31   321  -2.19128e-005
  31   322  -1.53461e-005
  31   323  1.11184e-005
  31   324  5.98397e-005
  31   325  7.99082e-005
  31   326  7.0915e-005
  31   327  5.12077e-005
  31   328  1.79452e-005
  31   329  -2.18316e-005
  31   330  -7.28014e-005
  31   331  -0.000125514
  31   332  -0.000193045
  31   333  -0.000241828
  31   334  -0.000276572
  31   335  -0.000274694
  31   336  -0.000274578
  31   337  -0.000255598
  31   338  -0.000240031
  31   339  -0.0001992
  31   340  -0.000176836
  31   341  -0.000174259
  31   342  -0.000268891
  31   343  -0.000359317
  31   344  -0.000638919
  31   345  -0.000862689
  31   346  -0.00123196
  31   347  -0.000907711
  31   348  -0.000504216
  31   349  0.000201097
  31   350  0.000446047
  31   351  0.000528428
  31   352  0.000565688
  31   353  0.000360748
  31   354  6.82974e-005
  31   355  -6.74923e-005
  31   356  -3.84632e-005
  31   357  -1.63901e-006
  31   358  3.34657e-005
  31   359  7.26376e-005
  31   360  3.45126e-005
  31   361  -2.5962e-005
  31   362  -7.84383e-005
  31   363  -7.07073e-005
  31   364  -9.9858e-005
  31   365  -0.000121541
  31   366  -0.000150549
  31   367  -0.00010135
  31   368  -3.52308e-005
  31   369  3.47703e-005
  31   370  3.70847e-005
  31   371  8.28872e-006
  31   372  -6.00148e-005
  31   373  -0.000103194
  31   374  -0.000137556
  31   375  -0.000141185
  31   376  -0.00013319
  31   377  -0.000118505
  31   378  -0.000138406
  31   379  -0.000161646
  31   380  -0.000183898
  31   381  -0.00022025
  31   382  -0.000248867
  31   383  -0.000179273
  31   384  -0.000179226
  31   385  -0.000188721
  31   386  -0.000179533
  31   387  -0.000184732
  31   388  -0.000180586
  31   389  -0.000184763
  31   390  -0.000184494
  31   391  -0.000192491
  31   392  -0.000200725
  31   393  -0.000210385
  31   394  -0.000217197
  31   395  -0.000215938
  31   396  -0.000211254
  31   397  -0.000206133
  31   398  -0.000199156
  31   399  -0.000188091
  31   400  -0.000175472
  31   401  -0.00015805
  31   402  -0.000144324
  31   403  -0.000133176
  31   404  -0.000128237
  31   405  -0.000122116
  31   406  -0.000121919
  31   407  -0.00012836
  31   408  -0.000143937
  31   409  -0.000156157
  31   410  -0.000168883
  31   411  -0.000187542
  31   412  -0.000183255
  31   413  -0.000162317
  31   414  -0.000130832
  31   415  -0.000112336
  31   416  -0.000116181
  31   417  -0.000153655
  31   418  -0.000165981
  31   419  -0.000111579
  31   420  -2.83425e-005
  31   421  1.30233e-005
  31   422  3.31483e-005
  31   423  5.37798e-005
  31   424  6.80052e-005
  31   425  8.45274e-005
  31   426  8.63776e-005
  31   427  8.62528e-005
  31   428  7.36079e-005
  31   429  5.17099e-005
  31   430  -2.83816e-006
  31   431  -8.32624e-005
  31   432  -0.000173185
  31   433  -0.000280927
  31   434  -0.000392394
  31   435  -0.000431332
  31   436  -0.000373638
  31   437  -0.00028787
  31   438  -0.000211189
  31   439  -0.000173708
  31   440  -0.000164312
  31   441  -0.000121798
  31   442  -99999
  31   443  -99999
  31   444  -99999
  31   445  -99999
  31   446  -99999
  31   447  -99999
  31   448  -99999
  31   449  -99999
  31   450  -99999
  31   451  -99999
  31   452  -99999
  31   453  -99999
  31   454  -99999
  31   455  -99999
  32    18  -99999
  32    19  -99999
  32    20  -99999
  32    21  -99999
  32    22  -99999
  32    23  -99999
  32    24  -99999
  32    25  -99999
  32    26  -99999
  32    27  -99999
  32    28  -99999
  32    29  -99999
  32    30  -99999
  32    31  -99999
  32    32  -99999
  32    33  -99999
  32    34  -99999
  32    35  -99999
  32    36  -99999
  32    37  -99999
  32    38  -99999
  32    39  -99999
  32    40  -99999
  32    41  -99999
  32    42  -99999
  32    43  -99999
  32    44  -99999
  32    45  -99999
  32    46  -99999
  32    47  -99999
  32    48  -99999
  32    49  -99999
  32    50  -5.60205e-007
  32    51  -8.51894e-006
  32    52  -0.000463127
  32    53  -0.00046324
  32    54  -0.000294704
  32    55  -1.59695e-006
  32    56  -1.08495e-005
  32    57  1.74089e-005
  32    58  -0.000411216
  32    59  -9.20784e-005
  32    60  -0.000271423
  32    61  -3.51838e-005
  32    62  -0.000415353
  32    63  -2.25371e-005
  32    64  -5.7028e-005
  32    65  8.30616e-005
  32    66  -0.000131317
  32    67  7.34575e-005
  32    68  8.65191e-005
  32    69  9.68199e-005
  32    70  3.96939e-005
  32    71  -6.37728e-005
  32    72  -4.34399e-005
  32    73  -9.76514e-006
  32    74  3.45216e-006
  32    75  -5.49204e-005
  32    76  -0.000139176
  32    77  -0.000202904
  32    78  -0.000215203
  32    79  -0.000188371
  32    80  -0.000195969
  32    81  -0.00021841
  32    82  -0.000240137
  32    83  -0.000215203
  32    84  -0.000182165
  32    85  -0.000127946
  32    86  -7.92148e-005
  32    87  -2.07063e-005
  32    88  -2.79586e-006
  32    89  -7.85564e-006
  32    90  -4.39734e-005
  32    91  -5.1109e-005
  32    92  -5.41811e-005
  32    93  -3.27833e-005
  32    94  -2.32926e-005
  32    95  1.52742e-005
  32    96  6.04529e-005
  32    97  0.000111589
  32    98  0.000133792
  32    99  0.000133028
  32   100  0.000114903
  32   101  7.58906e-005
  32   102  8.0463e-006
  32   103  -6.25273e-005
  32   104  -0.000112555
  32   105  -0.00010659
  32   106  -7.29161e-005
  32   107  -1.47589e-005
  32   108  2.23472e-005
  32   109  5.43991e-005
  32   110  6.11969e-005
  32   111  6.34818e-005
  32   112  3.20856e-005
  32   113  -1.14662e-005
  32   114  -7.37112e-005
  32   115  -0.00010376
  32   116  -0.000119821
  32   117  -0.000101044
  32   118  -0.000100507
  32   119  -9.44366e-005
  32   120  -0.000112271
  32   121  -0.000102071
  32   122  -9.41764e-005
  32   123  -6.22794e-005
  32   124  -4.75756e-005
  32   125  -1.35426e-005
  32   126  2.35929e-005
  32   127  7.3902e-005
  32   128  9.71429e-005
  32   129  9.32226e-005
  32   130  6.1385e-005
  32   131  2.80299e-005
  32   132  -6.0688e-006
  32   133  -2.1673e-005
  32   134  -3.30764e-005
  32   135  -2.70547e-005
  32   136  -2.43478e-005
  32   137  -7.20766e-006
  32   138  3.37233e-006
  32   139  1.30255e-005
  32   140  4.24985e-006
  32   141  2.11734e-006
  32   142  -1.81493e-006
  32   143  -5.0614e-006
  32   144  -2.05558e-005
  32   145  -1.21741e-005
  32   146  -2.36709e-006
  32   147  -3.34167e-005
  32   148  -0.000133491
  32   149  -0.000278888
  32   150  -0.000354728
  32   151  -0.000384124
  32   152  -0.000252762
  32   153  -8.96603e-005
  32   154  6.03038e-005
  32   155  8.99233e-005
  32   156  7.59078e-005
  32   157  5.28915e-005
  32   158  6.18992e-006
  32   159  -3.46408e-006
  32   160  1.47838e-005
  32   161  3.06743e-005
  32   162  2.65756e-005
  32   163  5.97708e-006
  32   164  5.78561e-007
  32   165  6.86491e-007
  32   166  -2.78907e-005
  32   167  -0.00011166
  32   168  -0.000166475
  32   169  -0.000108209
  32   170  4.03832e-005
  32   171  0.000127292
  32   172  0.000129888
  32   173  0.000114831
  32   174  7.64516e-005
  32   175  5.80345e-005
  32   176  6.95802e-005
  32   177  8.05567e-005
  32   178  5.83819e-005
  32   179  -6.61687e-006
  32   180  -6.85648e-005
  32   181  -4.57779e-005
  32   182  2.06792e-005
  32   183  6.30232e-005
  32   184  4.3741e-005
  32   185  2.04511e-005
  32   186  4.07924e-005
  32   187  8.97096e-005
  32   188  0.000117849
  32   189  0.000112595
  32   190  9.65912e-005
  32   191  8.44277e-005
  32   192  7.29349e-005
  32   193  5.03615e-005
  32   194  2.12153e-005
  32   195  -4.24786e-006
  32   196  -9.08297e-006
  32   197  3.78229e-006
  32   198  2.38381e-005
  32   199  4.34719e-005
  32   200  6.47568e-005
  32   201  7.44234e-005
  32   202  7.64207e-005
  32   203  7.17928e-005
  32   204  6.25946e-005
  32   205  4.63983e-005
  32   206  3.6909e-005
  32   207  2.62924e-005
  32   208  1.40811e-005
  32   209  7.70848e-007
  32   210  -1.06957e-005
  32   211  -2.85791e-005
  32   212  -4.81918e-005
  32   213  -7.71741e-005
  32   214  -0.000125641
  32   215  -0.000158569
  32   216  -0.000125107
  32   217  -7.28204e-005
  32   218  -4.06146e-005
  32   219  -2.58809e-005
  32   220  -1.59398e-005
  32   221  -1.2193e-005
  32   222  -1.40123e-005
  32   223  -1.84818e-005
  32   224  -2.54077e-005
  32   225  -3.40589e-005
  32   226  -4.71815e-005
  32   227  -6.266e-005
  32   228  -7.56662e-005
  32   229  -7.35603e-005
  32   230  -7.45191e-005
  32   231  -8.03529e-005
  32   232  -9.60419e-005
  32   233  -0.000118531
  32   234  -0.000121522
  32   235  -0.000116024
  32   236  -0.000118034
  32   237  -0.000120504
  32   238  -0.000116308
  32   239  -0.000113443
  32   240  -0.000109433
  32   241  -0.000105465
  32   242  -9.82369e-005
  32   243  -9.3797e-005
  32   244  -9.03189e-005
  32   245  -8.00275e-005
  32   246  -5.26727e-005
  32   247  -2.92441e-005
  32   248  -2.29887e-005
  32   249  -2.9814e-005
  32   250  -3.13547e-005
  32   251  -3.11764e-005
  32   252  -4.04992e-005
  32   253  -9.62197e-005
  32   254  -0.000204994
  32   255  -0.000243848
  32   256  -0.000297726
  32   257  -0.000338773
  32   258  -0.000351462
  32   259  -0.000282419
  32   260  -0.000218473
  32   261  -0.000173271
  32   262  -0.000154477
  32   263  -0.000100674
  32   264  -3.59083e-005
  32   265  -7.20192e-006
  32   266  4.47452e-006
  32   267  1.01105e-005
  32   268  1.84938e-005
  32   269  1.26988e-005
  32   270  -7.91845e-005
  32   271  -0.000156961
  32   272  -0.00023355
  32   273  -0.000255089
  32   274  -0.000262768
  32   275  -0.000228913
  32   276  -0.000203764
  32   277  -0.000165917
  32   278  -0.000156677
  32   279  -0.000154681
  32   280  -0.000170472
  32   281  -0.000142707
  32   282  -0.000101266
  32   283  -6.87663e-005
  32   284  -0.000120098
  32   285  -0.000195672
  32   286  -0.00026535
  32   287  -0.000254189
  32   288  -0.000235068
  32   289  -0.000200339
  32   290  -0.000196301
  32   291  -0.000139681
  32   292  -7.27764e-005
  32   293  -2.33213e-007
  32   294  6.69977e-006
  32   295  -1.05887e-005
  32   296  -7.01678e-005
  32   297  -0.000110638
  32   298  -0.000152659
  32   299  -0.000156578
  32   300  -0.000171591
  32   301  -0.000161874
  32   302  -0.000166389
  32   303  -0.000150162
  32   304  -0.00012958
  32   305  -7.23661e-005
  32   306  -1.07235e-005
  32   307  4.10821e-005
  32   308  4.75034e-005
  32   309  3.92834e-005
  32   310  1.9701e-005
  32   311  6.84917e-006
  32   312  -2.11695e-005
  32   313  -3.47116e-005
  32   314  -3.45845e-005
  32   315  -2.91736e-005
  32   316  -5.32095e-005
  32   317  -9.6993e-005
  32   318  -0.000130553
  32   319  -0.000113875
  32   320  -7.43039e-005
  32   321  -4.15223e-005
  32   322  -3.12968e-005
  32   323  -1.13941e-006
  32   324  3.32425e-005
  32   325  4.2762e-005
  32   326  3.491e-005
  32   327  2.04853e-005
  32   328  -7.14406e-007
  32   329  -2.65336e-005
  32   330  -6.52453e-005
  32   331  -0.000113432
  32   332  -0.000177106
  32   333  -0.000230388
  32   334  -0.000269046
  32   335  -0.000281252
  32   336  -0.000293313
  32   337  -0.00029349
  32   338  -0.000290075
  32   339  -0.000266815
  32   340  -0.000255998
  32   341  -0.00025931
  32   342  -0.000323834
  32   343  -0.000384774
  32   344  -0.00058864
  32   345  -0.000762107
  32   346  -0.00114222
  32   347  -0.00115027
  32   348  -0.00103698
  32   349  -0.000216068
  32   350  0.000394456
  32   351  0.000599218
  32   352  0.000629772
  32   353  0.000564503
  32   354  0.000273902
  32   355  4.71773e-006
  32   356  -4.90267e-005
  32   357  -1.78292e-005
  32   358  -1.55297e-006
  32   359  1.49494e-005
  32   360  7.66122e-006
  32   361  -4.3883e-005
  32   362  -9.45404e-005
  32   363  -8.54257e-005
  32   364  -0.000112491
  32   365  -0.000128164
  32   366  -0.000156897
  32   367  -0.00010856
  32   368  -5.86848e-005
  32   369  -3.4782e-005
  32   370  -4.45589e-005
  32   371  -5.84244e-005
  32   372  -8.96137e-005
  32   373  -0.000123582
  32   374  -0.000160554
  32   375  -0.000160646
  32   376  -0.000149151
  32   377  -0.000188333
  32   378  -0.000218261
  32   379  -0.000255262
  32   380  -0.000279288
  32   381  -0.000304096
  32   382  -0.000311719
  32   383  -0.000304947
  32   384  -0.000307228
  32   385  -0.000305507
  32   386  -0.000271204
  32   387  -0.000261286
  32   388  -0.000243714
  32   389  -0.000239846
  32   390  -0.000236647
  32   391  -0.000241394
  32   392  -0.000243964
  32   393  -0.000245161
  32   394  -0.000249867
  32   395  -0.00024528
  32   396  -0.000240391
  32   397  -0.000232728
  32   398  -0.000225698
  32   399  -0.000211566
  32   400  -0.000199711
  32   401  -0.000183926
  32   402  -0.000174843
  32   403  -0.000164175
  32   404  -0.000161306
  32   405  -0.000155661
  32   406  -0.000155572
  32   407  -0.000158144
  32   408  -0.000168659
  32   409  -0.000178114
  32   410  -0.000185757
  32   411  -0.000196521
  32   412  -0.000186361
  32   413  -0.000163797
  32   414  -0.000133491
  32   415  -0.000114737
  32   416  -0.000110199
  32   417  -0.00014009
  32   418  -0.000154281
  32   419  -0.000109742
  32   420  -3.61757e-005
  32   421  -1.15803e-005
  32   422  9.49546e-007
  32   423  1.6025e-005
  32   424  2.7462e-005
  32   425  4.55139e-005
  32   426  4.8384e-005
  32   427  5.31968e-005
  32   428  3.94388e-005
  32   429  2.22745e-005
  32   430  -2.53904e-005
  32   431  -8.26469e-005
  32   432  -0.000177012
  32   433  -0.000273525
  32   434  -0.000387782
  32   435  -0.00041432
  32   436  -0.000365743
  32   437  -0.000256959
  32   438  -0.000177577
  32   439  -0.000147718
  32   440  -0.000162804
  32   441  -0.000149056
  32   442  -99999
  32   443  -99999
  32   444  -99999
  32   445  -99999
  32   446  -99999
  32   447  -99999
  32   448  -99999
  32   449  -99999
  32   450  -99999
  32   451  -99999
  32   452  -99999
  32   453  -99999
  32   454  -99999
  32   455  -99999
  33    18  -99999
  33    19  -99999
  33    20  -99999
  33    21  -99999
  33    22  -99999
  33    23  -99999
  33    24  -99999
  33    25  -99999
  33    26  -99999
  33    27  -99999
  33    28  -99999
  33    29  -99999
  33    30  -99999
  33    31  -99999
  33    32  -99999
  33    33  -99999
  33    34  -99999
  33    35  -99999
  33    36  -99999
  33    37  -99999
  33    38  -99999
  33    39  -99999
  33    40  -99999
  33    41  -99999
  33    42  -99999
  33    43  -99999
  33    44  -99999
  33    45  -99999
  33    46  -99999
  33    47  -99999
  33    48  -99999
  33    49  -99999
  33    50  7.29626e-005
  33    51  5.83516e-005
  33    52  -0.000492176
  33    53  -0.000492419
  33    54  -0.00029954
  33    55  6.17182e-005
  33    56  5.47946e-005
  33    57  7.37432e-005
  33    58  -0.000386805
  33    59  -6.68091e-005
  33    60  -0.000254038
  33    61  -4.11549e-005
  33    62  -0.000420961
  33    63  3.05065e-007
  33    64  -3.01269e-005
  33    65  0.000140001
  33    66  -0.000139849
  33    67  8.97153e-005
  33    68  0.000126549
  33    69  0.000136294
  33    70  2.15159e-005
  33    71  -7.72593e-005
  33    72  -5.17435e-005
  33    73  -9.54927e-006
  33    74  1.45497e-005
  33    75  -4.29834e-005
  33    76  -0.000125398
  33    77  -0.000192557
  33    78  -0.000208751
  33    79  -0.00018947
  33    80  -0.000200837
  33    81  -0.000223985
  33    82  -0.000242567
  33    83  -0.000218389
  33    84  -0.000186054
  33    85  -0.000134607
  33    86  -8.20694e-005
  33    87  -2.30621e-005
  33    88  -3.64494e-006
  33    89  -1.37807e-005
  33    90  -4.93145e-005
  33    91  -5.56083e-005
  33    92  -5.20737e-005
  33    93  -2.98141e-005
  33    94  -2.00439e-005
  33    95  1.30981e-005
  33    96  5.51303e-005
  33    97  0.000102924
  33    98  0.000123398
  33    99  0.00012361
  33   100  0.000106869
  33   101  7.23999e-005
  33   102  8.17489e-006
  33   103  -5.6408e-005
  33   104  -0.000104207
  33   105  -9.88593e-005
  33   106  -6.82309e-005
  33   107  -1.34553e-005
  33   108  2.43688e-005
  33   109  5.36769e-005
  33   110  5.89749e-005
  33   111  5.56762e-005
  33   112  2.62828e-005
  33   113  -1.81742e-005
  33   114  -7.52585e-005
  33   115  -0.000103526
  33   116  -0.000107478
  33   117  -8.36885e-005
  33   118  -7.69159e-005
  33   119  -7.73261e-005
  33   120  -9.38857e-005
  33   121  -8.84199e-005
  33   122  -8.04011e-005
  33   123  -6.14177e-005
  33   124  -5.46819e-005
  33   125  -2.89015e-005
  33   126  1.20525e-005
  33   127  6.57182e-005
  33   128  9.5729e-005
  33   129  9.66471e-005
  33   130  7.00037e-005
  33   131  3.67335e-005
  33   132  1.70482e-006
  33   133  -1.66746e-005
  33   134  -2.91937e-005
  33   135  -2.8585e-005
  33   136  -2.78807e-005
  33   137  -7.2373e-006
  33   138  1.96353e-005
  33   139  4.05144e-005
  33   140  3.23869e-005
  33   141  1.34072e-005
  33   142  -4.68938e-006
  33   143  -1.9696e-005
  33   144  -3.88312e-005
  33   145  -4.28335e-005
  33   146  -3.8482e-005
  33   147  -6.82114e-005
  33   148  -0.000144501
  33   149  -0.000265681
  33   150  -0.000320494
  33   151  -0.000341228
  33   152  -0.000212132
  33   153  -5.23461e-005
  33   154  9.06582e-005
  33   155  0.00012531
  33   156  0.000112209
  33   157  7.91515e-005
  33   158  2.6894e-005
  33   159  9.4146e-006
  33   160  7.99269e-006
  33   161  1.31305e-005
  33   162  8.73112e-008
  33   163  -1.76862e-005
  33   164  -2.82282e-005
  33   165  -2.9207e-005
  33   166  -6.02134e-005
  33   167  -0.00013416
  33   168  -0.000187397
  33   169  -0.000128657
  33   170  1.0926e-005
  33   171  8.31691e-005
  33   172  8.97781e-005
  33   173  8.29615e-005
  33   174  4.96275e-005
  33   175  3.35095e-005
  33   176  4.61046e-005
  33   177  6.00522e-005
  33   178  4.72973e-005
  33   179  -6.09355e-006
  33   180  -5.87429e-005
  33   181  -3.48137e-005
  33   182  3.57886e-005
  33   183  7.69795e-005
  33   184  5.35851e-005
  33   185  1.99954e-005
  33   186  3.65806e-005
  33   187  8.57395e-005
  33   188  0.000122008
  33   189  0.000117623
  33   190  0.00010287
  33   191  8.66723e-005
  33   192  7.79916e-005
  33   193  5.50704e-005
  33   194  2.87787e-005
  33   195  -2.52047e-007
  33   196  -7.75289e-006
  33   197  2.36472e-006
  33   198  2.83348e-005
  33   199  5.06799e-005
  33   200  6.6084e-005
  33   201  6.97383e-005
  33   202  6.89088e-005
  33   203  6.29688e-005
  33   204  5.1173e-005
  33   205  3.51624e-005
  33   206  2.24886e-005
  33   207  1.08832e-005
  33   208  -4.50265e-006
  33   209  -2.0919e-005
  33   210  -4.0301e-005
  33   211  -6.57632e-005
  33   212  -9.33057e-005
  33   213  -0.000117088
  33   214  -0.000148888
  33   215  -0.000162447
  33   216  -0.000126204
  33   217  -8.664e-005
  33   218  -7.00183e-005
  33   219  -5.77108e-005
  33   220  -5.14524e-005
  33   221  -4.77928e-005
  33   222  -5.15765e-005
  33   223  -5.53088e-005
  33   224  -6.24384e-005
  33   225  -6.98648e-005
  33   226  -8.14126e-005
  33   227  -9.29638e-005
  33   228  -0.000104614
  33   229  -0.000108027
  33   230  -0.000115991
  33   231  -0.000124923
  33   232  -0.000140647
  33   233  -0.000154034
  33   234  -0.000163356
  33   235  -0.000168636
  33   236  -0.000177985
  33   237  -0.000182356
  33   238  -0.000182691
  33   239  -0.000180601
  33   240  -0.00017718
  33   241  -0.000170266
  33   242  -0.000169306
  33   243  -0.000168547
  33   244  -0.000171372
  33   245  -0.000167132
  33   246  -0.000144195
  33   247  -0.000124313
  33   248  -0.000128655
  33   249  -0.000126931
  33   250  -0.000124408
  33   251  -0.000119858
  33   252  -0.000135829
  33   253  -0.000166778
  33   254  -0.000236074
  33   255  -0.000255094
  33   256  -0.000296281
  33   257  -0.000325221
  33   258  -0.000337693
  33   259  -0.000265375
  33   260  -0.000204067
  33   261  -0.000166256
  33   262  -0.000154606
  33   263  -0.000108444
  33   264  -5.69425e-005
  33   265  -4.45678e-005
  33   266  -4.02695e-005
  33   267  -3.7066e-005
  33   268  -3.4399e-005
  33   269  -3.68676e-005
  33   270  -8.17346e-005
  33   271  -0.000169104
  33   272  -0.000249647
  33   273  -0.000277109
  33   274  -0.000288027
  33   275  -0.000253114
  33   276  -0.000219028
  33   277  -0.000169413
  33   278  -0.000146393
  33   279  -0.000135959
  33   280  -0.000153395
  33   281  -0.000138702
  33   282  -0.000108631
  33   283  -7.86286e-005
  33   284  -0.000122734
  33   285  -0.000192287
  33   286  -0.00026127
  33   287  -0.000254519
  33   288  -0.000238031
  33   289  -0.00020587
  33   290  -0.000203467
  33   291  -0.000152973
  33   292  -9.01297e-005
  33   293  -2.22518e-005
  33   294  -1.21691e-005
  33   295  -2.55855e-005
  33   296  -7.26084e-005
  33   297  -0.000105266
  33   298  -0.000141357
  33   299  -0.000148842
  33   300  -0.00016481
  33   301  -0.000155948
  33   302  -0.000157837
  33   303  -0.000141513
  33   304  -0.000123017
  33   305  -6.66159e-005
  33   306  -5.62572e-006
  33   307  4.6647e-005
  33   308  4.88422e-005
  33   309  3.81784e-005
  33   310  1.96677e-005
  33   311  1.49606e-005
  33   312  -6.02438e-006
  33   313  -1.68767e-005
  33   314  -2.10041e-005
  33   315  -1.98031e-005
  33   316  -4.60078e-005
  33   317  -9.05061e-005
  33   318  -0.00012962
  33   319  -0.000121256
  33   320  -9.00675e-005
  33   321  -6.04241e-005
  33   322  -4.67419e-005
  33   323  -1.13096e-005
  33   324  2.32894e-005
  33   325  3.233e-005
  33   326  2.74069e-005
  33   327  1.7037e-005
  33   328  1.17149e-006
  33   329  -1.8599e-005
  33   330  -4.85204e-005
  33   331  -9.15569e-005
  33   332  -0.000150181
  33   333  -0.000206317
  33   334  -0.000250636
  33   335  -0.000273536
  33   336  -0.000296818
  33   337  -0.000310473
  33   338  -0.000320398
  33   339  -0.000309732
  33   340  -0.000316475
  33   341  -0.000328954
  33   342  -0.000386549
  33   343  -0.000431475
  33   344  -0.00059486
  33   345  -0.000777075
  33   346  -0.00115769
  33   347  -0.00131576
  33   348  -0.00146354
  33   349  -0.000673654
  33   350  0.000148945
  33   351  0.000423798
  33   352  0.000450612
  33   353  0.000408768
  33   354  0.000392439
  33   355  0.000128728
  33   356  -4.921e-005
  33   357  -1.15894e-005
  33   358  -2.46603e-005
  33   359  -4.54464e-005
  33   360  -7.28382e-005
  33   361  -9.78679e-005
  33   362  -0.00013068
  33   363  -0.000131611
  33   364  -0.000150787
  33   365  -0.000160685
  33   366  -0.00018372
  33   367  -0.000154642
  33   368  -0.000136174
  33   369  -0.000128366
  33   370  -0.000136731
  33   371  -0.000141973
  33   372  -0.000159975
  33   373  -0.00017714
  33   374  -0.000203546
  33   375  -0.000204071
  33   376  -0.000208122
  33   377  -0.000238733
  33   378  -0.000271259
  33   379  -0.000300678
  33   380  -0.000326717
  33   381  -0.00034507
  33   382  -0.000361676
  33   383  -0.000368585
  33   384  -0.000375722
  33   385  -0.000367427
  33   386  -0.000339156
  33   387  -0.000318112
  33   388  -0.000303463
  33   389  -0.000292194
  33   390  -0.00028998
  33   391  -0.000285327
  33   392  -0.000276514
  33   393  -0.00026521
  33   394  -0.000261441
  33   395  -0.000253089
  33   396  -0.000244629
  33   397  -0.000235163
  33   398  -0.000225469
  33   399  -0.000210731
  33   400  -0.000196853
  33   401  -0.00018619
  33   402  -0.000178598
  33   403  -0.00017031
  33   404  -0.00016541
  33   405  -0.000162542
  33   406  -0.00016086
  33   407  -0.000163774
  33   408  -0.000172188
  33   409  -0.000184067
  33   410  -0.000190061
  33   411  -0.000195177
  33   412  -0.000179102
  33   413  -0.000152559
  33   414  -0.000118125
  33   415  -9.94851e-005
  33   416  -9.26548e-005
  33   417  -0.000124347
  33   418  -0.000145476
  33   419  -0.000109559
  33   420  -3.561e-005
  33   421  -2.15749e-005
  33   422  -1.10132e-005
  33   423  -1.60196e-006
  33   424  1.23624e-005
  33   425  2.65998e-005
  33   426  3.70563e-005
  33   427  4.4552e-005
  33   428  3.70299e-005
  33   429  2.04923e-005
  33   430  -2.74819e-005
  33   431  -8.00393e-005
  33   432  -0.000177722
  33   433  -0.000271041
  33   434  -0.000380349
  33   435  -0.00039771
  33   436  -0.000359016
  33   437  -0.000223258
  33   438  -0.000123676
  33   439  -9.30291e-005
  33   440  -0.000133043
  33   441  -0.000156794
  33   442  -99999
  33   443  -99999
  33   444  -99999
  33   445  -99999
  33   446  -99999
  33   447  -99999
  33   448  -99999
  33   449  -99999
  33   450  -99999
  33   451  -99999
  33   452  -99999
  33   453  -99999
  33   454  -99999
  33   455  -99999
  34    18  -99999
  34    19  -99999
  34    20  -99999
  34    21  -99999
  34    22  -99999
  34    23  -99999
  34    24  -99999
  34    25  -99999
  34    26  -99999
  34    27  -99999
  34    28  -99999
  34    29  -99999
  34    30  -99999
  34    31  -99999
  34    32  -99999
  34    33  -99999
  34    34  -99999
  34    35  -99999
  34    36  -99999
  34    37  -99999
  34    38  -99999
  34    39  -99999
  34    40  -99999
  34    41  -99999
  34    42  -99999
  34    43  -99999
  34    44  -99999
  34    45  -99999
  34    46  -99999
  34    47  -99999
  34    48  -99999
  34    49  -99999
  34    50  0.000111812
  34    51  9.90928e-005
  34    52  -0.000520625
  34    53  -0.000521429
  34    54  -0.000306515
  34    55  9.53328e-005
  34    56  9.17822e-005
  34    57  0.000102083
  34    58  -0.000368183
  34    59  -5.22049e-005
  34    60  -0.00024157
  34    61  -3.23077e-005
  34    62  -0.000408694
  34    63  3.34386e-005
  34    64  -7.74529e-006
  34    65  0.000148832
  34    66  -0.000165865
  34    67  5.84304e-005
  34    68  0.000106137
  34    69  0.000162735
  34    70  1.88821e-005
  34    71  -7.09819e-005
  34    72  -6.86598e-005
  34    73  -1.34216e-005
  34    74  7.7886e-006
  34    75  -3.79225e-005
  34    76  -0.000118171
  34    77  -0.000177286
  34    78  -0.000199207
  34    79  -0.000189471
  34    80  -0.000205691
  34    81  -0.000226133
  34    82  -0.00023823
  34    83  -0.00021664
  34    84  -0.000188852
  34    85  -0.000144181
  34    86  -9.06164e-005
  34    87  -3.15261e-005
  34    88  -8.90795e-006
  34    89  -2.02478e-005
  34    90  -5.23593e-005
  34    91  -5.79462e-005
  34    92  -4.96441e-005
  34    93  -2.73304e-005
  34    94  -1.68871e-005
  34    95  1.13043e-005
  34    96  5.00981e-005
  34    97  9.31537e-005
  34    98  0.000112796
  34    99  0.000113223
  34   100  0.000100346
  34   101  6.95634e-005
  34   102  1.10209e-005
  34   103  -4.84959e-005
  34   104  -9.30567e-005
  34   105  -8.89186e-005
  34   106  -6.23238e-005
  34   107  -1.12155e-005
  34   108  2.31926e-005
  34   109  5.05283e-005
  34   110  5.08835e-005
  34   111  4.65179e-005
  34   112  1.54482e-005
  34   113  -2.06533e-005
  34   114  -7.42299e-005
  34   115  -9.1153e-005
  34   116  -9.60429e-005
  34   117  -6.64922e-005
  34   118  -6.75608e-005
  34   119  -6.19776e-005
  34   120  -8.17656e-005
  34   121  -6.89934e-005
  34   122  -7.32938e-005
  34   123  -6.01152e-005
  34   124  -7.00336e-005
  34   125  -4.11597e-005
  34   126  -4.01443e-006
  34   127  6.02563e-005
  34   128  8.95031e-005
  34   129  0.00010294
  34   130  7.79585e-005
  34   131  5.37257e-005
  34   132  1.49866e-005
  34   133  -3.77484e-007
  34   134  -1.97394e-005
  34   135  -2.39194e-005
  34   136  -3.38672e-005
  34   137  -1.15218e-005
  34   138  2.33134e-005
  34   139  5.71107e-005
  34   140  4.82775e-005
  34   141  1.98354e-005
  34   142  -1.30826e-005
  34   143  -3.51937e-005
  34   144  -5.89189e-005
  34   145  -6.88899e-005
  34   146  -7.35196e-005
  34   147  -0.000102339
  34   148  -0.000179158
  34   149  -0.000272188
  34   150  -0.000298732
  34   151  -0.000252728
  34   152  -0.000131354
  34   153  -8.23443e-006
  34   154  8.74058e-005
  34   155  0.000135614
  34   156  0.000138827
  34   157  0.000115194
  34   158  6.5679e-005
  34   159  3.70542e-005
  34   160  3.11886e-005
  34   161  2.50382e-005
  34   162  2.64318e-006
  34   163  -2.13212e-005
  34   164  -3.75822e-005
  34   165  -4.49619e-005
  34   166  -8.22804e-005
  34   167  -0.000156747
  34   168  -0.000208364
  34   169  -0.000152496
  34   170  -3.13429e-005
  34   171  2.17502e-005
  34   172  3.4592e-005
  34   173  3.37208e-005
  34   174  9.46176e-006
  34   175  -2.07259e-006
  34   176  8.98747e-006
  34   177  2.50078e-005
  34   178  2.22353e-005
  34   179  -1.10666e-005
  34   180  -4.95579e-005
  34   181  -2.23331e-005
  34   182  4.54392e-005
  34   183  8.54465e-005
  34   184  6.35681e-005
  34   185  2.28565e-005
  34   186  3.54057e-005
  34   187  8.13678e-005
  34   188  0.0001176
  34   189  0.00011805
  34   190  0.000106466
  34   191  8.65353e-005
  34   192  7.76099e-005
  34   193  5.50623e-005
  34   194  3.19136e-005
  34   195  3.01866e-006
  34   196  -4.36767e-006
  34   197  8.54111e-006
  34   198  3.77662e-005
  34   199  5.20071e-005
  34   200  5.36575e-005
  34   201  4.94089e-005
  34   202  4.37724e-005
  34   203  3.35091e-005
  34   204  1.85175e-005
  34   205  1.47565e-006
  34   206  -1.43058e-005
  34   207  -2.72601e-005
  34   208  -4.25433e-005
  34   209  -6.06017e-005
  34   210  -8.32211e-005
  34   211  -0.000109253
  34   212  -0.000131417
  34   213  -0.000146573
  34   214  -0.000160647
  34   215  -0.000159509
  34   216  -0.000121897
  34   217  -9.6154e-005
  34   218  -8.68898e-005
  34   219  -7.93811e-005
  34   220  -7.67804e-005
  34   221  -7.8171e-005
  34   222  -8.3903e-005
  34   223  -9.11156e-005
  34   224  -9.86524e-005
  34   225  -0.000108646
  34   226  -0.000117286
  34   227  -0.000128601
  34   228  -0.000137752
  34   229  -0.000143979
  34   230  -0.000151056
  34   231  -0.000161658
  34   232  -0.000175365
  34   233  -0.000189202
  34   234  -0.000198522
  34   235  -0.000209973
  34   236  -0.000219674
  34   237  -0.000229549
  34   238  -0.00023487
  34   239  -0.000238778
  34   240  -0.000238901
  34   241  -0.00023768
  34   242  -0.000240953
  34   243  -0.000248266
  34   244  -0.00025719
  34   245  -0.000266648
  34   246  -0.000261503
  34   247  -0.000259533
  34   248  -0.000264513
  34   249  -0.000259216
  34   250  -0.000252115
  34   251  -0.000250912
  34   252  -0.000259677
  34   253  -0.000274421
  34   254  -0.000287521
  34   255  -0.000283889
  34   256  -0.000284552
  34   257  -0.000318458
  34   258  -0.000321012
  34   259  -0.000262251
  34   260  -0.000189844
  34   261  -0.000164986
  34   262  -0.000149899
  34   263  -0.000123291
  34   264  -0.000114596
  34   265  -0.000115103
  34   266  -0.000115196
  34   267  -0.000116935
  34   268  -0.000117534
  34   269  -0.000123691
  34   270  -0.000128171
  34   271  -0.000185504
  34   272  -0.000263378
  34   273  -0.000300827
  34   274  -0.000305788
  34   275  -0.000276269
  34   276  -0.000232372
  34   277  -0.000183672
  34   278  -0.000147809
  34   279  -0.000131141
  34   280  -0.000136728
  34   281  -0.000134243
  34   282  -0.000109567
  34   283  -8.59073e-005
  34   284  -0.000121203
  34   285  -0.000189899
  34   286  -0.000255749
  34   287  -0.000257411
  34   288  -0.000241289
  34   289  -0.000215178
  34   290  -0.000211356
  34   291  -0.00016959
  34   292  -0.000108811
  34   293  -4.86465e-005
  34   294  -3.42994e-005
  34   295  -4.47719e-005
  34   296  -7.79255e-005
  34   297  -0.000102387
  34   298  -0.000130536
  34   299  -0.000140559
  34   300  -0.000158697
  34   301  -0.000152362
  34   302  -0.000152598
  34   303  -0.00013487
  34   304  -0.000114075
  34   305  -5.73883e-005
  34   306  4.5541e-006
  34   307  5.28248e-005
  34   308  5.17542e-005
  34   309  3.54167e-005
  34   310  1.96018e-005
  34   311  1.82622e-005
  34   312  7.28482e-006
  34   313  -2.63145e-006
  34   314  -4.55019e-006
  34   315  -8.34204e-006
  34   316  -3.28669e-005
  34   317  -8.13504e-005
  34   318  -0.000121753
  34   319  -0.000125291
  34   320  -0.000100195
  34   321  -7.89006e-005
  34   322  -6.15933e-005
  34   323  -2.65443e-005
  34   324  1.23184e-005
  34   325  2.29306e-005
  34   326  2.31231e-005
  34   327  1.56417e-005
  34   328  3.53277e-006
  34   329  -1.53169e-005
  34   330  -3.83619e-005
  34   331  -7.60269e-005
  34   332  -0.000127452
  34   333  -0.000183334
  34   334  -0.000228728
  34   335  -0.000261173
  34   336  -0.000292769
  34   337  -0.000320521
  34   338  -0.000337551
  34   339  -0.000340815
  34   340  -0.000355993
  34   341  -0.000388158
  34   342  -0.00044865
  34   343  -0.000528321
  34   344  -0.000850763
  34   345  -0.00117936
  34   346  -0.00145084
  34   347  -0.00146602
  34   348  -0.0015865
  34   349  -0.000919104
  34   350  -0.000462315
  34   351  -0.000317213
  34   352  -0.000276715
  34   353  -5.55208e-005
  34   354  0.000181401
  34   355  0.000175318
  34   356  -3.11436e-005
  34   357  -3.05615e-005
  34   358  -8.76789e-005
  34   359  -0.000132536
  34   360  -0.00016259
  34   361  -0.000188616
  34   362  -0.00020751
  34   363  -0.000217755
  34   364  -0.000228024
  34   365  -0.000233803
  34   366  -0.000244105
  34   367  -0.000232441
  34   368  -0.000221407
  34   369  -0.000214155
  34   370  -0.000214778
  34   371  -0.000217718
  34   372  -0.000225419
  34   373  -0.000234204
  34   374  -0.000248278
  34   375  -0.000247066
  34   376  -0.000248603
  34   377  -0.000246897
  34   378  -0.000253079
  34   379  -0.000260187
  34   380  -0.000271511
  34   381  -0.000279344
  34   382  -0.000305422
  34   383  -0.000322148
  34   384  -0.000334206
  34   385  -0.000325934
  34   386  -0.000326324
  34   387  -0.000320726
  34   388  -0.00032052
  34   389  -0.000311042
  34   390  -0.000309977
  34   391  -0.000292224
  34   392  -0.000273008
  34   393  -0.000250916
  34   394  -0.000241242
  34   395  -0.00023089
  34   396  -0.000222942
  34   397  -0.000213608
  34   398  -0.000206231
  34   399  -0.000194944
  34   400  -0.000183704
  34   401  -0.000178959
  34   402  -0.000174636
  34   403  -0.000168021
  34   404  -0.000162032
  34   405  -0.0001598
  34   406  -0.000156736
  34   407  -0.000159331
  34   408  -0.00016409
  34   409  -0.0001843
  34   410  -0.000184286
  34   411  -0.000191084
  34   412  -0.000163097
  34   413  -0.000137
  34   414  -9.81724e-005
  34   415  -8.27494e-005
  34   416  -7.36398e-005
  34   417  -0.000112287
  34   418  -0.00013272
  34   419  -0.000112038
  34   420  -3.66351e-005
  34   421  -2.78786e-005
  34   422  -1.72386e-005
  34   423  -8.46898e-006
  34   424  9.21363e-006
  34   425  2.26909e-005
  34   426  4.14751e-005
  34   427  5.40539e-005
  34   428  5.71983e-005
  34   429  4.21936e-005
  34   430  -9.60217e-006
  34   431  -6.91799e-005
  34   432  -0.00017452
  34   433  -0.000266051
  34   434  -0.000363414
  34   435  -0.000363276
  34   436  -0.000337958
  34   437  -0.000192324
  34   438  -7.77249e-005
  34   439  3.84684e-006
  34   440  -5.57184e-005
  34   441  -0.000107115
  34   442  -99999
  34   443  -99999
  34   444  -99999
  34   445  -99999
  34   446  -99999
  34   447  -99999
  34   448  -99999
  34   449  -99999
  34   450  -99999
  34   451  -99999
  34   452  -99999
  34   453  -99999
  34   454  -99999
  34   455  -99999
  35    18  -99999
  35    19  -99999
  35    20  -99999
  35    21  -99999
  35    22  -99999
  35    23  -99999
  35    24  -99999
  35    25  -99999
  35    26  -99999
  35    27  -99999
  35    28  -99999
  35    29  -99999
  35    30  -99999
  35    31  -99999
  35    32  -99999
  35    33  -99999
  35    34  -99999
  35    35  -99999
  35    36  -99999
  35    37  -99999
  35    38  -99999
  35    39  -99999
  35    40  -99999
  35    41  -99999
  35    42  -99999
  35    43  -99999
  35    44  -99999
  35    45  -99999
  35    46  -99999
  35    47  -99999
  35    48  -99999
  35    49  -99999
  35    50  0.000115311
  35    51  0.000112936
  35    52  -0.000545191
  35    53  -0.000546778
  35    54  -0.000313412
  35    55  0.000103184
  35    56  0.000105168
  35    57  0.000106622
  35    58  -0.000337417
  35    59  -2.85413e-005
  35    60  -0.000218553
  35    61  -3.31582e-005
  35    62  -0.000400277
  35    63  4.55646e-005
  35    64  4.87998e-007
  35    65  0.000112445
  35    66  -0.000190238
  35    67  2.46486e-005
  35    68  7.7134e-005
  35    69  0.000172766
  35    70  1.56855e-005
  35    71  -8.3297e-005
  35    72  -7.20339e-005
  35    73  -2.22137e-005
  35    74  1.28201e-007
  35    75  -6.22354e-005
  35    76  -0.000123625
  35    77  -0.000170963
  35    78  -0.000173762
  35    79  -0.000178991
  35    80  -0.000200573
  35    81  -0.000224713
  35    82  -0.000229581
  35    83  -0.000211905
  35    84  -0.000190561
  35    85  -0.000154682
  35    86  -0.000102008
  35    87  -4.28846e-005
  35    88  -1.65142e-005
  35    89  -2.70813e-005
  35    90  -5.5115e-005
  35    91  -6.00314e-005
  35    92  -4.88553e-005
  35    93  -2.64274e-005
  35    94  -1.43624e-005
  35    95  1.07034e-005
  35    96  4.46557e-005
  35    97  8.18173e-005
  35    98  9.97009e-005
  35    99  0.00010462
  35   100  9.73123e-005
  35   101  7.0323e-005
  35   102  1.53497e-005
  35   103  -4.18798e-005
  35   104  -8.12953e-005
  35   105  -7.87969e-005
  35   106  -5.56208e-005
  35   107  -1.36396e-005
  35   108  1.75451e-005
  35   109  4.22643e-005
  35   110  4.38728e-005
  35   111  3.82148e-005
  35   112  8.8735e-006
  35   113  -2.3866e-005
  35   114  -6.95362e-005
  35   115  -8.09136e-005
  35   116  -8.10585e-005
  35   117  -5.46676e-005
  35   118  -5.75004e-005
  35   119  -5.46676e-005
  35   120  -6.9168e-005
  35   121  -5.71871e-005
  35   122  -6.54801e-005
  35   123  -6.54586e-005
  35   124  -8.31849e-005
  35   125  -5.78583e-005
  35   126  -1.75167e-005
  35   127  5.00958e-005
  35   128  8.47002e-005
  35   129  0.000105269
  35   130  8.97875e-005
  35   131  7.32269e-005
  35   132  3.8307e-005
  35   133  2.20158e-005
  35   134  -3.82213e-006
  35   135  -1.91688e-005
  35   136  -4.01394e-005
  35   137  -2.12101e-005
  35   138  2.00965e-005
  35   139  6.13457e-005
  35   140  5.40416e-005
  35   141  1.77612e-005
  35   142  -2.50055e-005
  35   143  -5.30666e-005
  35   144  -7.78806e-005
  35   145  -9.09768e-005
  35   146  -0.00010229
  35   147  -0.00013175
  35   148  -0.000194995
  35   149  -0.00026307
  35   150  -0.000255765
  35   151  -0.000206964
  35   152  -9.01084e-005
  35   153  -1.69463e-005
  35   154  8.03167e-005
  35   155  0.000126422
  35   156  0.000166604
  35   157  0.000149496
  35   158  0.000110506
  35   159  7.02304e-005
  35   160  7.05546e-005
  35   161  5.52561e-005
  35   162  2.97649e-005
  35   163  -2.64438e-006
  35   164  -2.08303e-005
  35   165  -4.05832e-005
  35   166  -8.62e-005
  35   167  -0.000172316
  35   168  -0.000223202
  35   169  -0.000174944
  35   170  -6.973e-005
  35   171  -2.37976e-005
  35   172  -1.14327e-005
  35   173  -1.09986e-005
  35   174  -2.81535e-005
  35   175  -3.8738e-005
  35   176  -2.89757e-005
  35   177  -1.29727e-005
  35   178  -7.60317e-006
  35   179  -2.45493e-005
  35   180  -4.34457e-005
  35   181  -1.54712e-005
  35   182  4.29952e-005
  35   183  7.42498e-005
  35   184  7.16017e-005
  35   185  3.08599e-005
  35   186  3.9564e-005
  35   187  7.70588e-005
  35   188  8.69357e-005
  35   189  8.85759e-005
  35   190  8.89608e-005
  35   191  8.39784e-005
  35   192  7.57746e-005
  35   193  5.47763e-005
  35   194  3.40521e-005
  35   195  5.9458e-006
  35   196  2.06687e-007
  35   197  1.63722e-005
  35   198  4.05051e-005
  35   199  4.0284e-005
  35   200  3.20145e-005
  35   201  2.27587e-005
  35   202  1.10054e-005
  35   203  -2.32526e-006
  35   204  -1.94427e-005
  35   205  -3.72697e-005
  35   206  -5.47669e-005
  35   207  -6.74477e-005
  35   208  -8.11752e-005
  35   209  -9.79447e-005
  35   210  -0.000119491
  35   211  -0.00013851
  35   212  -0.000149111
  35   213  -0.000155252
  35   214  -0.000156809
  35   215  -0.000145887
  35   216  -0.000108418
  35   217  -9.20055e-005
  35   218  -9.05484e-005
  35   219  -9.12506e-005
  35   220  -9.54097e-005
  35   221  -0.000105656
  35   222  -0.000117026
  35   223  -0.000129788
  35   224  -0.000141236
  35   225  -0.000153514
  35   226  -0.000162823
  35   227  -0.000172746
  35   228  -0.000179736
  35   229  -0.000184893
  35   230  -0.00018856
  35   231  -0.000195899
  35   232  -0.000204693
  35   233  -0.000215948
  35   234  -0.000225666
  35   235  -0.000237153
  35   236  -0.000246154
  35   237  -0.0002587
  35   238  -0.000270649
  35   239  -0.000280491
  35   240  -0.000288459
  35   241  -0.000294482
  35   242  -0.000304926
  35   243  -0.000316018
  35   244  -0.000332945
  35   245  -0.000350606
  35   246  -0.000359801
  35   247  -0.000368503
  35   248  -0.000371964
  35   249  -0.00036571
  35   250  -0.000359635
  35   251  -0.000358142
  35   252  -0.000358624
  35   253  -0.000361562
  35   254  -0.000351125
  35   255  -0.000328144
  35   256  -0.000297319
  35   257  -0.00030865
  35   258  -0.000304173
  35   259  -0.000258763
  35   260  -0.000217508
  35   261  -0.000208305
  35   262  -0.000199155
  35   263  -0.000194979
  35   264  -0.000196517
  35   265  -0.000198753
  35   266  -0.000200957
  35   267  -0.000201165
  35   268  -0.00020451
  35   269  -0.000207292
  35   270  -0.000211166
  35   271  -0.000217788
  35   272  -0.000281695
  35   273  -0.000318334
  35   274  -0.000324873
  35   275  -0.000293142
  35   276  -0.000248567
  35   277  -0.000202466
  35   278  -0.000169557
  35   279  -0.000147081
  35   280  -0.000135525
  35   281  -0.000131597
  35   282  -0.000113411
  35   283  -9.15633e-005
  35   284  -0.000118318
  35   285  -0.000183484
  35   286  -0.000249479
  35   287  -0.000259221
  35   288  -0.000247767
  35   289  -0.000227001
  35   290  -0.000225127
  35   291  -0.000189345
  35   292  -0.000132104
  35   293  -7.90436e-005
  35   294  -6.31854e-005
  35   295  -6.7756e-005
  35   296  -8.72293e-005
  35   297  -0.000102032
  35   298  -0.000121514
  35   299  -0.000133744
  35   300  -0.000153596
  35   301  -0.000152468
  35   302  -0.000150028
  35   303  -0.000131063
  35   304  -0.000104982
  35   305  -4.82775e-005
  35   306  1.63141e-005
  35   307  5.9371e-005
  35   308  5.58411e-005
  35   309  3.18151e-005
  35   310  1.87871e-005
  35   311  1.94267e-005
  35   312  1.76317e-005
  35   313  9.37894e-006
  35   314  1.02703e-005
  35   315  4.20906e-006
  35   316  -1.98686e-005
  35   317  -6.91784e-005
  35   318  -0.00011189
  35   319  -0.000124276
  35   320  -0.000110422
  35   321  -9.70188e-005
  35   322  -8.11317e-005
  35   323  -4.61836e-005
  35   324  -1.06398e-005
  35   325  1.89654e-006
  35   326  3.96389e-006
  35   327  6.98511e-007
  35   328  -7.8265e-006
  35   329  -2.47156e-005
  35   330  -4.59306e-005
  35   331  -7.67327e-005
  35   332  -0.000119566
  35   333  -0.000170261
  35   334  -0.000215669
  35   335  -0.000254782
  35   336  -0.000293066
  35   337  -0.00032985
  35   338  -0.000353718
  35   339  -0.000366662
  35   340  -0.00039074
  35   341  -0.000434261
  35   342  -0.000501156
  35   343  -0.000592209
  35   344  -0.000895629
  35   345  -0.00128669
  35   346  -0.00155752
  35   347  -0.00168457
  35   348  -0.00181556
  35   349  -0.0013291
  35   350  -0.000739635
  35   351  -0.000619463
  35   352  -0.000583334
  35   353  -0.000382561
  35   354  -8.91377e-005
  35   355  -2.38057e-005
  35   356  -9.93538e-005
  35   357  -0.000154373
  35   358  -0.000185481
  35   359  -0.000217258
  35   360  -0.000239435
  35   361  -0.000259048
  35   362  -0.000272226
  35   363  -0.000279263
  35   364  -0.000284635
  35   365  -0.000284942
  35   366  -0.000290525
  35   367  -0.000281743
  35   368  -0.000271784
  35   369  -0.000261535
  35   370  -0.000257482
  35   371  -0.000257234
  35   372  -0.00026048
  35   373  -0.000263615
  35   374  -0.000270697
  35   375  -0.000264512
  35   376  -0.000258423
  35   377  -0.000236116
  35   378  -0.000231098
  35   379  -0.000223328
  35   380  -0.000228479
  35   381  -0.000231774
  35   382  -0.000251787
  35   383  -0.00027265
  35   384  -0.000284211
  35   385  -0.000284677
  35   386  -0.00029999
  35   387  -0.000296708
  35   388  -0.00030046
  35   389  -0.000287606
  35   390  -0.000278638
  35   391  -0.000257318
  35   392  -0.000234416
  35   393  -0.000214524
  35   394  -0.000202729
  35   395  -0.000196173
  35   396  -0.000191336
  35   397  -0.000187999
  35   398  -0.000185389
  35   399  -0.000181933
  35   400  -0.000175808
  35   401  -0.000176139
  35   402  -0.000174748
  35   403  -0.000171067
  35   404  -0.000164785
  35   405  -0.000162134
  35   406  -0.000158246
  35   407  -0.000156778
  35   408  -0.000158322
  35   409  -0.000179807
  35   410  -0.000180664
  35   411  -0.000182297
  35   412  -0.000150253
  35   413  -0.000122779
  35   414  -8.69266e-005
  35   415  -7.38081e-005
  35   416  -6.54154e-005
  35   417  -9.92403e-005
  35   418  -0.000121768
  35   419  -0.000107129
  35   420  -4.24014e-005
  35   421  -3.23523e-005
  35   422  -1.9646e-005
  35   423  -5.55096e-006
  35   424  1.67539e-005
  35   425  3.48635e-005
  35   426  6.11123e-005
  35   427  8.10324e-005
  35   428  9.50863e-005
  35   429  7.65857e-005
  35   430  1.84681e-005
  35   431  -5.52293e-005
  35   432  -0.000163613
  35   433  -0.000261991
  35   434  -0.000337477
  35   435  -0.000322863
  35   436  -0.00027565
  35   437  -0.000139416
  35   438  -2.19515e-005
  35   439  9.73782e-005
  35   440  2.34777e-005
  35   441  -5.15809e-005
  35   442  -99999
  35   443  -99999
  35   444  -99999
  35   445  -99999
  35   446  -99999
  35   447  -99999
  35   448  -99999
  35   449  -99999
  35   450  -99999
  35   451  -99999
  35   452  -99999
  35   453  -99999
  35   454  -99999
  35   455  -99999
  36    18  -99999
  36    19  -99999
  36    20  -99999
  36    21  -99999
  36    22  -99999
  36    23  -99999
  36    24  -99999
  36    25  -99999
  36    26  -99999
  36    27  -99999
  36    28  -99999
  36    29  -99999
  36    30  -99999
  36    31  -99999
  36    32  -99999
  36    33  -99999
  36    34  -99999
  36    35  -99999
  36    36  -99999
  36    37  -99999
  36    38  -99999
  36    39  -99999
  36    40  -99999
  36    41  -99999
  36    42  -99999
  36    43  -99999
  36    44  -99999
  36    45  -99999
  36    46  -99999
  36    47  -99999
  36    48  -99999
  36    49  -99999
  36    50  0.000109438
  36    51  0.00011474
  36    52  -0.000562596
  36    53  -0.000556322
  36    54  -0.000327725
  36    55  0.000116388
  36    56  0.000116969
  36    57  0.000120197
  36    58  -0.000321963
  36    59  4.40413e-006
  36    60  -0.000187711
  36    61  -1.18529e-005
  36    62  -0.000392108
  36    63  6.02243e-005
  36    64  1.11902e-005
  36    65  9.69329e-005
  36    66  -0.000224377
  36    67  -1.7563e-005
  36    68  2.33106e-005
  36    69  0.000154056
  36    70  7.45852e-006
  36    71  -6.74244e-005
  36    72  -8.92537e-005
  36    73  -2.25501e-005
  36    74  -1.76425e-005
  36    75  -6.26146e-005
  36    76  -0.000124077
  36    77  -0.00015752
  36    78  -0.000167493
  36    79  -0.00017834
  36    80  -0.000203996
  36    81  -0.000221638
  36    82  -0.000222659
  36    83  -0.000206132
  36    84  -0.000190775
  36    85  -0.000160435
  36    86  -0.000111217
  36    87  -5.37329e-005
  36    88  -2.77149e-005
  36    89  -3.56971e-005
  36    90  -5.95437e-005
  36    91  -6.00127e-005
  36    92  -4.9159e-005
  36    93  -2.49801e-005
  36    94  -1.51073e-005
  36    95  1.06162e-005
  36    96  3.72867e-005
  36    97  7.06976e-005
  36    98  8.51526e-005
  36    99  9.46398e-005
  36   100  9.25858e-005
  36   101  7.35825e-005
  36   102  2.24679e-005
  36   103  -3.11108e-005
  36   104  -7.04163e-005
  36   105  -7.08821e-005
  36   106  -5.46508e-005
  36   107  -1.77816e-005
  36   108  1.02932e-005
  36   109  3.49465e-005
  36   110  3.62056e-005
  36   111  2.95669e-005
  36   112  -4.35712e-007
  36   113  -2.97488e-005
  36   114  -6.68076e-005
  36   115  -6.8785e-005
  36   116  -6.58017e-005
  36   117  -4.36963e-005
  36   118  -5.26264e-005
  36   119  -4.96075e-005
  36   120  -6.10351e-005
  36   121  -4.87068e-005
  36   122  -6.51044e-005
  36   123  -7.2562e-005
  36   124  -9.7214e-005
  36   125  -7.08147e-005
  36   126  -3.29862e-005
  36   127  4.2108e-005
  36   128  8.0299e-005
  36   129  0.000114371
  36   130  0.000103053
  36   131  9.65529e-005
  36   132  5.92192e-005
  36   133  4.6084e-005
  36   134  1.08109e-005
  36   135  -1.04178e-005
  36   136  -4.53812e-005
  36   137  -2.83661e-005
  36   138  1.0385e-005
  36   139  5.64483e-005
  36   140  4.61562e-005
  36   141  1.10174e-005
  36   142  -4.10906e-005
  36   143  -6.81326e-005
  36   144  -9.91816e-005
  36   145  -0.000107099
  36   146  -0.000128965
  36   147  -0.000150133
  36   148  -0.000216939
  36   149  -0.000253784
  36   150  -0.000233537
  36   151  -0.000147762
  36   152  -5.40931e-005
  36   153  -3.19153e-006
  36   154  5.06261e-005
  36   155  0.000102536
  36   156  0.000151321
  36   157  0.000148085
  36   158  0.000126422
  36   159  8.93922e-005
  36   160  8.6341e-005
  36   161  6.6773e-005
  36   162  4.10957e-005
  36   163  6.54045e-006
  36   164  -1.3482e-005
  36   165  -4.3504e-005
  36   166  -8.98292e-005
  36   167  -0.000183125
  36   168  -0.000227854
  36   169  -0.000194741
  36   170  -0.000106147
  36   171  -7.6606e-005
  36   172  -6.67701e-005
  36   173  -6.72685e-005
  36   174  -7.50446e-005
  36   175  -8.42746e-005
  36   176  -7.50574e-005
  36   177  -6.15548e-005
  36   178  -4.91907e-005
  36   179  -5.25266e-005
  36   180  -5.18858e-005
  36   181  -2.71037e-005
  36   182  1.43323e-005
  36   183  3.36559e-005
  36   184  4.08266e-005
  36   185  4.02947e-005
  36   186  3.96349e-005
  36   187  3.64218e-005
  36   188  3.67296e-005
  36   189  3.69561e-005
  36   190  3.7334e-005
  36   191  3.62739e-005
  36   192  3.62468e-005
  36   193  3.27554e-005
  36   194  2.65693e-005
  36   195  8.09104e-006
  36   196  9.12611e-006
  36   197  2.28818e-005
  36   198  1.92612e-005
  36   199  8.85789e-006
  36   200  -2.41811e-006
  36   201  -1.55811e-005
  36   202  -2.97464e-005
  36   203  -4.58162e-005
  36   204  -6.30466e-005
  36   205  -8.1174e-005
  36   206  -9.68544e-005
  36   207  -0.000109087
  36   208  -0.000119248
  36   209  -0.000132189
  36   210  -0.000146354
  36   211  -0.000155964
  36   212  -0.000154096
  36   213  -0.000152757
  36   214  -0.000145261
  36   215  -0.000129976
  36   216  -9.52845e-005
  36   217  -8.60376e-005
  36   218  -9.24355e-005
  36   219  -0.000101275
  36   220  -0.000115045
  36   221  -0.000130424
  36   222  -0.000148044
  36   223  -0.000163956
  36   224  -0.000180805
  36   225  -0.00019159
  36   226  -0.000202445
  36   227  -0.000209531
  36   228  -0.000217344
  36   229  -0.000218729
  36   230  -0.000221799
  36   231  -0.000222366
  36   232  -0.000227099
  36   233  -0.000232409
  36   234  -0.000242954
  36   235  -0.000251192
  36   236  -0.000259931
  36   237  -0.000269825
  36   238  -0.000285169
  36   239  -0.000297368
  36   240  -0.000313565
  36   241  -0.00032653
  36   242  -0.00034069
  36   243  -0.000354909
  36   244  -0.000376509
  36   245  -0.000398452
  36   246  -0.000413572
  36   247  -0.00042701
  36   248  -0.00043317
  36   249  -0.000430749
  36   250  -0.000429736
  36   251  -0.000430952
  36   252  -0.000430122
  36   253  -0.000426143
  36   254  -0.000411858
  36   255  -0.000388585
  36   256  -0.000358799
  36   257  -0.000340641
  36   258  -0.000326694
  36   259  -0.000317623
  36   260  -0.000310964
  36   261  -0.000306614
  36   262  -0.000300311
  36   263  -0.000291858
  36   264  -0.000288774
  36   265  -0.000285965
  36   266  -0.000284781
  36   267  -0.000281252
  36   268  -0.000282796
  36   269  -0.000280425
  36   270  -0.000279649
  36   271  -0.000280052
  36   272  -0.0003025
  36   273  -0.000337536
  36   274  -0.000335476
  36   275  -0.00030999
  36   276  -0.000268473
  36   277  -0.000235841
  36   278  -0.000211506
  36   279  -0.000191419
  36   280  -0.000172046
  36   281  -0.000157295
  36   282  -0.000142058
  36   283  -0.000131287
  36   284  -0.000126267
  36   285  -0.000180748
  36   286  -0.000243266
  36   287  -0.000261939
  36   288  -0.000252108
  36   289  -0.000240625
  36   290  -0.000239128
  36   291  -0.000208864
  36   292  -0.000155492
  36   293  -0.000116906
  36   294  -0.000105129
  36   295  -0.000102359
  36   296  -0.000108191
  36   297  -0.000108701
  36   298  -0.000119681
  36   299  -0.000127788
  36   300  -0.000154189
  36   301  -0.000148314
  36   302  -0.000151496
  36   303  -0.000115304
  36   304  -0.000100087
  36   305  -4.63975e-005
  36   306  -6.27061e-006
  36   307  3.21296e-005
  36   308  5.11534e-005
  36   309  3.61621e-005
  36   310  4.09761e-005
  36   311  2.54035e-005
  36   312  3.30827e-005
  36   313  8.47314e-006
  36   314  1.91892e-005
  36   315  -1.77354e-006
  36   316  -1.72574e-005
  36   317  -6.76401e-005
  36   318  -0.000105593
  36   319  -0.00012498
  36   320  -0.000122305
  36   321  -0.000116401
  36   322  -0.000105522
  36   323  -7.45771e-005
  36   324  -4.79382e-005
  36   325  -3.68203e-005
  36   326  -3.55972e-005
  36   327  -3.75831e-005
  36   328  -4.46344e-005
  36   329  -5.77001e-005
  36   330  -7.5782e-005
  36   331  -9.7883e-005
  36   332  -0.000131536
  36   333  -0.000171393
  36   334  -0.000213957
  36   335  -0.000255834
  36   336  -0.000298831
  36   337  -0.000341537
  36   338  -0.000368737
  36   339  -0.000390625
  36   340  -0.000418151
  36   341  -0.000464367
  36   342  -0.000525902
  36   343  -0.000590644
  36   344  -0.00083474
  36   345  -0.00109511
  36   346  -0.00140041
  36   347  -0.00169156
  36   348  -0.0019754
  36   349  -0.00168826
  36   350  -0.000956388
  36   351  -0.000789934
  36   352  -0.00077565
  36   353  -0.000635933
  36   354  -0.000484171
  36   355  -0.000369449
  36   356  -0.000266312
  36   357  -0.000310581
  36   358  -0.000312995
  36   359  -0.000323814
  36   360  -0.000334208
  36   361  -0.000343293
  36   362  -0.000346728
  36   363  -0.000345233
  36   364  -0.000341405
  36   365  -0.000336984
  36   366  -0.000333358
  36   367  -0.000322679
  36   368  -0.000308119
  36   369  -0.000291966
  36   370  -0.000279727
  36   371  -0.0002729
  36   372  -0.000269684
  36   373  -0.000268233
  36   374  -0.000267115
  36   375  -0.000257294
  36   376  -0.000241122
  36   377  -0.000209028
  36   378  -0.000189505
  36   379  -0.000177212
  36   380  -0.000177479
  36   381  -0.000182736
  36   382  -0.000191841
  36   383  -0.000192359
  36   384  -0.000201109
  36   385  -0.0002081
  36   386  -0.000225009
  36   387  -0.000228836
  36   388  -0.000228849
  36   389  -0.000215102
  36   390  -0.000198334
  36   391  -0.000180882
  36   392  -0.000165574
  36   393  -0.000152691
  36   394  -0.000144586
  36   395  -0.000141944
  36   396  -0.000142964
  36   397  -0.000142934
  36   398  -0.000147507
  36   399  -0.00015042
  36   400  -0.000154014
  36   401  -0.00015565
  36   402  -0.000158931
  36   403  -0.000156991
  36   404  -0.000155515
  36   405  -0.000151194
  36   406  -0.000149165
  36   407  -0.000143868
  36   408  -0.000144151
  36   409  -0.000171804
  36   410  -0.000173582
  36   411  -0.000174254
  36   412  -0.000140491
  36   413  -0.000112358
  36   414  -7.05729e-005
  36   415  -5.95495e-005
  36   416  -5.5279e-005
  36   417  -8.82129e-005
  36   418  -0.000110603
  36   419  -0.000100038
  36   420  -4.25462e-005
  36   421  -2.79842e-005
  36   422  -1.37468e-005
  36   423  5.48615e-006
  36   424  2.73928e-005
  36   425  5.39119e-005
  36   426  8.28411e-005
  36   427  0.000110376
  36   428  0.000129992
  36   429  0.000114
  36   430  4.06882e-005
  36   431  -3.50785e-005
  36   432  -0.000158351
  36   433  -0.000245032
  36   434  -0.000317094
  36   435  -0.0002709
  36   436  -0.000243061
  36   437  -9.69015e-005
  36   438  -2.1148e-005
  36   439  0.00018077
  36   440  6.53491e-005
  36   441  3.03022e-005
  36   442  -99999
  36   443  -99999
  36   444  -99999
  36   445  -99999
  36   446  -99999
  36   447  -99999
  36   448  -99999
  36   449  -99999
  36   450  -99999
  36   451  -99999
  36   452  -99999
  36   453  -99999
  36   454  -99999
  36   455  -99999
  37    18  -99999
  37    19  -99999
  37    20  -99999
  37    21  -99999
  37    22  -99999
  37    23  -99999
  37    24  -99999
  37    25  -99999
  37    26  -99999
  37    27  -99999
  37    28  -99999
  37    29  -99999
  37    30  -99999
  37    31  -99999
  37    32  -99999
  37    33  -99999
  37    34  -99999
  37    35  -99999
  37    36  -99999
  37    37  -99999
  37    38  -99999
  37    39  -99999
  37    40  -99999
  37    41  -99999
  37    42  -99999
  37    43  -99999
  37    44  -99999
  37    45  -99999
  37    46  -99999
  37    47  -99999
  37    48  -99999
  37    49  -99999
  37    50  0.000103978
  37    51  0.00011831
  37    52  -0.000583491
  37    53  -0.000563083
  37    54  -0.000349661
  37    55  0.000141035
  37    56  0.000139861
  37    57  0.000147039
  37    58  -0.000297907
  37    59  4.97027e-005
  37    60  -0.000150138
  37    61  -1.22881e-005
  37    62  -0.000406301
  37    63  7.46832e-005
  37    64  3.88611e-005
  37    65  7.59666e-005
  37    66  -0.000234443
  37    67  -7.58196e-005
  37    68  -4.55134e-005
  37    69  4.05501e-005
  37    70  2.77975e-006
  37    71  -7.50483e-005
  37    72  -9.43454e-005
  37    73  -2.97055e-005
  37    74  -1.47774e-005
  37    75  -5.71169e-005
  37    76  -0.00011601
  37    77  -0.000151053
  37    78  -0.000165448
  37    79  -0.000180421
  37    80  -0.000204905
  37    81  -0.000215837
  37    82  -0.000214061
  37    83  -0.000199396
  37    84  -0.000191149
  37    85  -0.000164078
  37    86  -0.000119983
  37    87  -6.25925e-005
  37    88  -3.8378e-005
  37    89  -4.2006e-005
  37    90  -6.35659e-005
  37    91  -6.04964e-005
  37    92  -4.99097e-005
  37    93  -2.38103e-005
  37    94  -1.44609e-005
  37    95  9.6901e-006
  37    96  3.01143e-005
  37    97  6.2473e-005
  37    98  7.75927e-005
  37    99  9.15023e-005
  37   100  9.33551e-005
  37   101  8.12558e-005
  37   102  3.11054e-005
  37   103  -1.95983e-005
  37   104  -5.95579e-005
  37   105  -6.30347e-005
  37   106  -5.51272e-005
  37   107  -2.5833e-005
  37   108  -1.35856e-006
  37   109  2.47874e-005
  37   110  2.95384e-005
  37   111  2.31894e-005
  37   112  -7.64461e-006
  37   113  -3.74006e-005
  37   114  -6.66398e-005
  37   115  -6.03097e-005
  37   116  -5.00124e-005
  37   117  -3.24435e-005
  37   118  -4.62821e-005
  37   119  -4.84801e-005
  37   120  -5.64018e-005
  37   121  -4.57413e-005
  37   122  -6.52775e-005
  37   123  -8.21512e-005
  37   124  -0.000108307
  37   125  -8.42772e-005
  37   126  -4.25334e-005
  37   127  3.31463e-005
  37   128  8.1202e-005
  37   129  0.000121478
  37   130  0.000121318
  37   131  0.000115716
  37   132  8.44966e-005
  37   133  6.7756e-005
  37   134  3.29374e-005
  37   135  7.54823e-009
  37   136  -4.32837e-005
  37   137  -3.44619e-005
  37   138  4.48384e-006
  37   139  5.02387e-005
  37   140  3.9179e-005
  37   141  3.35803e-006
  37   142  -5.52689e-005
  37   143  -8.34206e-005
  37   144  -0.000119121
  37   145  -0.000123784
  37   146  -0.000151463
  37   147  -0.000163926
  37   148  -0.000227675
  37   149  -0.000238676
  37   150  -0.000210916
  37   151  -0.000104246
  37   152  -4.03228e-005
  37   153  -4.99754e-006
  37   154  7.47978e-006
  37   155  6.08737e-005
  37   156  9.46739e-005
  37   157  9.34053e-005
  37   158  8.57375e-005
  37   159  7.78787e-005
  37   160  6.56126e-005
  37   161  4.57021e-005
  37   162  2.04233e-005
  37   163  -7.524e-006
  37   164  -3.04502e-005
  37   165  -5.96735e-005
  37   166  -0.000103405
  37   167  -0.000189159
  37   168  -0.000232041
  37   169  -0.000208121
  37   170  -0.000148149
  37   171  -0.000129874
  37   172  -0.000124652
  37   173  -0.000123133
  37   174  -0.000124978
  37   175  -0.000125784
  37   176  -0.000118217
  37   177  -0.000104534
  37   178  -9.11566e-005
  37   179  -8.29866e-005
  37   180  -7.40391e-005
  37   181  -5.08788e-005
  37   182  -2.28104e-005
  37   183  -5.50277e-006
  37   184  1.61223e-007
  37   185  2.26898e-006
  37   186  -1.04154e-006
  37   187  -2.90951e-006
  37   188  -3.7495e-006
  37   189  -2.79858e-006
  37   190  -2.31988e-006
  37   191  -2.87438e-006
  37   192  -3.99926e-006
  37   193  -4.73486e-006
  37   194  -3.52516e-006
  37   195  -9.15093e-007
  37   196  4.27889e-006
  37   197  -1.12201e-007
  37   198  -9.44279e-006
  37   199  -2.1371e-005
  37   200  -3.41153e-005
  37   201  -4.77356e-005
  37   202  -6.14193e-005
  37   203  -7.83429e-005
  37   204  -9.5229e-005
  37   205  -0.000111702
  37   206  -0.000124207
  37   207  -0.000134609
  37   208  -0.000141815
  37   209  -0.000148495
  37   210  -0.000154892
  37   211  -0.000156482
  37   212  -0.00014801
  37   213  -0.000141729
  37   214  -0.000130672
  37   215  -0.000113538
  37   216  -8.66559e-005
  37   217  -8.10619e-005
  37   218  -8.95043e-005
  37   219  -0.000102663
  37   220  -0.000120407
  37   221  -0.00013636
  37   222  -0.000154342
  37   223  -0.000170041
  37   224  -0.000187477
  37   225  -0.000196668
  37   226  -0.000206357
  37   227  -0.000212942
  37   228  -0.000220094
  37   229  -0.000221093
  37   230  -0.000223536
  37   231  -0.000223207
  37   232  -0.000225759
  37   233  -0.0002299
  37   234  -0.000240085
  37   235  -0.000246876
  37   236  -0.000254303
  37   237  -0.000261651
  37   238  -0.000274053
  37   239  -0.000287047
  37   240  -0.000304417
  37   241  -0.000321297
  37   242  -0.000337042
  37   243  -0.000353687
  37   244  -0.000375904
  37   245  -0.000397269
  37   246  -0.00041444
  37   247  -0.00043288
  37   248  -0.000447427
  37   249  -0.000452474
  37   250  -0.000458519
  37   251  -0.000463745
  37   252  -0.000468505
  37   253  -0.000464715
  37   254  -0.00045617
  37   255  -0.000439613
  37   256  -0.000422241
  37   257  -0.000404214
  37   258  -0.000394902
  37   259  -0.000386161
  37   260  -0.000382762
  37   261  -0.000375609
  37   262  -0.000369706
  37   263  -0.000357552
  37   264  -0.000349521
  37   265  -0.000339025
  37   266  -0.00033387
  37   267  -0.000328192
  37   268  -0.000327155
  37   269  -0.000321729
  37   270  -0.000317447
  37   271  -0.000314687
  37   272  -0.00032497
  37   273  -0.000344983
  37   274  -0.000340975
  37   275  -0.000314297
  37   276  -0.000284349
  37   277  -0.0002598
  37   278  -0.000241906
  37   279  -0.00022523
  37   280  -0.000210087
  37   281  -0.000194961
  37   282  -0.000186151
  37   283  -0.000177243
  37   284  -0.000175518
  37   285  -0.000179896
  37   286  -0.000239619
  37   287  -0.000262241
  37   288  -0.000261803
  37   289  -0.000250322
  37   290  -0.000250497
  37   291  -0.000215559
  37   292  -0.000170326
  37   293  -0.000145726
  37   294  -0.000136238
  37   295  -0.000126742
  37   296  -0.000123947
  37   297  -0.00011393
  37   298  -0.000115449
  37   299  -0.00011603
  37   300  -0.000138608
  37   301  -0.000129584
  37   302  -0.000128998
  37   303  -8.89136e-005
  37   304  -0.000115531
  37   305  -0.000109315
  37   306  -0.000122519
  37   307  -4.65247e-005
  37   308  -1.26538e-005
  37   309  -1.98461e-005
  37   310  -2.3157e-005
  37   311  -3.3482e-005
  37   312  -6.97895e-005
  37   313  -6.18615e-005
  37   314  -4.201e-005
  37   315  -4.32029e-005
  37   316  -4.65329e-005
  37   317  -8.21144e-005
  37   318  -0.00011674
  37   319  -0.000132257
  37   320  -0.000132944
  37   321  -0.000126395
  37   322  -0.000118563
  37   323  -8.90095e-005
  37   324  -6.636e-005
  37   325  -5.62878e-005
  37   326  -5.77254e-005
  37   327  -6.13574e-005
  37   328  -7.04181e-005
  37   329  -8.09325e-005
  37   330  -9.78679e-005
  37   331  -0.000115955
  37   332  -0.000144986
  37   333  -0.000176149
  37   334  -0.000215245
  37   335  -0.000256489
  37   336  -0.000301462
  37   337  -0.000344621
  37   338  -0.000375923
  37   339  -0.000401062
  37   340  -0.000429195
  37   341  -0.000467222
  37   342  -0.000516523
  37   343  -0.000554236
  37   344  -0.000634239
  37   345  -0.000735839
  37   346  -0.00102051
  37   347  -0.00156607
  37   348  -0.00213492
  37   349  -0.00211321
  37   350  -0.00149077
  37   351  -0.000894314
  37   352  -0.000837456
  37   353  -0.000794402
  37   354  -0.000777008
  37   355  -0.000636462
  37   356  -0.000388684
  37   357  -0.000404053
  37   358  -0.000402628
  37   359  -0.000398128
  37   360  -0.000409552
  37   361  -0.000408416
  37   362  -0.000406915
  37   363  -0.000394156
  37   364  -0.000384889
  37   365  -0.000373977
  37   366  -0.00036428
  37   367  -0.000345957
  37   368  -0.000327088
  37   369  -0.000304455
  37   370  -0.000286409
  37   371  -0.00027062
  37   372  -0.000261757
  37   373  -0.000255237
  37   374  -0.000250714
  37   375  -0.0002387
  37   376  -0.000216887
  37   377  -0.000177822
  37   378  -0.000150681
  37   379  -0.000138897
  37   380  -0.000137981
  37   381  -0.000148327
  37   382  -0.000152025
  37   383  -0.000142908
  37   384  -0.000138007
  37   385  -0.000143417
  37   386  -0.000150363
  37   387  -0.00015117
  37   388  -0.000142649
  37   389  -0.000131804
  37   390  -0.000110907
  37   391  -0.000104666
  37   392  -9.59672e-005
  37   393  -9.37398e-005
  37   394  -8.66716e-005
  37   395  -8.8936e-005
  37   396  -9.08684e-005
  37   397  -9.29767e-005
  37   398  -9.72251e-005
  37   399  -0.00010531
  37   400  -0.000113598
  37   401  -0.000118531
  37   402  -0.000121187
  37   403  -0.00012306
  37   404  -0.000123145
  37   405  -0.000122321
  37   406  -0.000120422
  37   407  -0.000116451
  37   408  -0.000122472
  37   409  -0.000160447
  37   410  -0.000168783
  37   411  -0.000168439
  37   412  -0.000141863
  37   413  -0.000116438
  37   414  -7.51248e-005
  37   415  -5.26825e-005
  37   416  -4.87441e-005
  37   417  -8.17256e-005
  37   418  -0.000102948
  37   419  -9.03106e-005
  37   420  -3.19584e-005
  37   421  -6.69089e-006
  37   422  9.43947e-006
  37   423  2.8636e-005
  37   424  4.91096e-005
  37   425  7.75795e-005
  37   426  0.000105472
  37   427  0.000134021
  37   428  0.000156365
  37   429  0.000141737
  37   430  6.16688e-005
  37   431  -2.06542e-005
  37   432  -0.000143819
  37   433  -0.000232084
  37   434  -0.00029305
  37   435  -0.000241889
  37   436  -0.000171635
  37   437  -2.20942e-005
  37   438  6.40458e-005
  37   439  0.000189639
  37   440  4.04315e-005
  37   441  -3.14653e-005
  37   442  -99999
  37   443  -99999
  37   444  -99999
  37   445  -99999
  37   446  -99999
  37   447  -99999
  37   448  -99999
  37   449  -99999
  37   450  -99999
  37   451  -99999
  37   452  -99999
  37   453  -99999
  37   454  -99999
  37   455  -99999
  38    18  -99999
  38    19  -99999
  38    20  -99999
  38    21  -99999
  38    22  -99999
  38    23  -99999
  38    24  -99999
  38    25  -99999
  38    26  -99999
  38    27  -99999
  38    28  -99999
  38    29  -99999
  38    30  -99999
  38    31  -99999
  38    32  -99999
  38    33  -99999
  38    34  -99999
  38    35  -99999
  38    36  -99999
  38    37  -99999
  38    38  -99999
  38    39  -99999
  38    40  -99999
  38    41  -99999
  38    42  -99999
  38    43  -99999
  38    44  -99999
  38    45  -99999
  38    46  -99999
  38    47  -99999
  38    48  -99999
  38    49  -99999
  38    50  0.000103302
  38    51  0.000121714
  38    52  -0.000612863
  38    53  -0.00056232
  38    54  -0.000375254
  38    55  0.000151734
  38    56  0.000154113
  38    57  0.000162666
  38    58  -0.000281591
  38    59  8.8496e-005
  38    60  -0.00012384
  38    61  -1.54046e-005
  38    62  -0.000424221
  38    63  9.92537e-005
  38    64  6.55692e-005
  38    65  5.99261e-005
  38    66  -0.000286895
  38    67  -0.000109609
  38    68  -7.69934e-005
  38    69  -3.13709e-005
  38    70  -3.85447e-005
  38    71  -4.45906e-005
  38    72  -0.000116342
  38    73  -4.9906e-005
  38    74  -5.3452e-005
  38    75  -7.23091e-005
  38    76  -0.0001249
  38    77  -0.000150126
  38    78  -0.00016849
  38    79  -0.000181811
  38    80  -0.000202301
  38    81  -0.000205544
  38    82  -0.000202911
  38    83  -0.00019143
  38    84  -0.000188784
  38    85  -0.000165614
  38    86  -0.000124646
  38    87  -7.01128e-005
  38    88  -4.73091e-005
  38    89  -4.90378e-005
  38    90  -6.70564e-005
  38    91  -5.97593e-005
  38    92  -4.68073e-005
  38    93  -1.9894e-005
  38    94  -1.20179e-005
  38    95  1.02609e-005
  38    96  2.62059e-005
  38    97  6.19244e-005
  38    98  8.14105e-005
  38    99  9.86562e-005
  38   100  0.000102691
  38   101  9.48387e-005
  38   102  4.00283e-005
  38   103  -8.03474e-006
  38   104  -5.14e-005
  38   105  -5.7876e-005
  38   106  -5.83792e-005
  38   107  -3.54623e-005
  38   108  -1.25147e-005
  38   109  1.42205e-005
  38   110  2.2473e-005
  38   111  1.48302e-005
  38   112  -1.38824e-005
  38   113  -4.35729e-005
  38   114  -6.40635e-005
  38   115  -5.24425e-005
  38   116  -3.4829e-005
  38   117  -2.23616e-005
  38   118  -4.00345e-005
  38   119  -5.03856e-005
  38   120  -5.59146e-005
  38   121  -4.79071e-005
  38   122  -6.70216e-005
  38   123  -8.99074e-005
  38   124  -0.000114703
  38   125  -9.15441e-005
  38   126  -4.76697e-005
  38   127  2.88715e-005
  38   128  8.29863e-005
  38   129  0.000130114
  38   130  0.000136091
  38   131  0.000132133
  38   132  0.000102916
  38   133  8.66174e-005
  38   134  5.41745e-005
  38   135  1.52632e-005
  38   136  -3.38242e-005
  38   137  -3.26627e-005
  38   138  6.63699e-006
  38   139  4.55159e-005
  38   140  3.48993e-005
  38   141  -5.05176e-006
  38   142  -6.12314e-005
  38   143  -9.87622e-005
  38   144  -0.00013199
  38   145  -0.000146359
  38   146  -0.000166588
  38   147  -0.000180159
  38   148  -0.000223365
  38   149  -0.000226904
  38   150  -0.000185735
  38   151  -8.95163e-005
  38   152  -4.52039e-005
  38   153  -3.16919e-005
  38   154  -2.9933e-005
  38   155  6.43374e-006
  38   156  2.18715e-005
  38   157  1.73548e-005
  38   158  1.10408e-005
  38   159  1.08054e-005
  38   160  2.4292e-006
  38   161  -1.01791e-005
  38   162  -3.01259e-005
  38   163  -5.07007e-005
  38   164  -7.16116e-005
  38   165  -9.33935e-005
  38   166  -0.00012775
  38   167  -0.00019222
  38   168  -0.000231772
  38   169  -0.000217916
  38   170  -0.000186602
  38   171  -0.000176734
  38   172  -0.000173442
  38   173  -0.000168884
  38   174  -0.000166654
  38   175  -0.000159358
  38   176  -0.000150373
  38   177  -0.00013737
  38   178  -0.000124247
  38   179  -0.000110099
  38   180  -9.60732e-005
  38   181  -7.5978e-005
  38   182  -5.32404e-005
  38   183  -3.64142e-005
  38   184  -2.89073e-005
  38   185  -2.68003e-005
  38   186  -2.85984e-005
  38   187  -2.9732e-005
  38   188  -3.18194e-005
  38   189  -3.24756e-005
  38   190  -3.33121e-005
  38   191  -3.43451e-005
  38   192  -3.61546e-005
  38   193  -3.70848e-005
  38   194  -3.3468e-005
  38   195  -2.97007e-005
  38   196  -2.78689e-005
  38   197  -3.1951e-005
  38   198  -4.01196e-005
  38   199  -5.27762e-005
  38   200  -6.62784e-005
  38   201  -7.9256e-005
  38   202  -9.19211e-005
  38   203  -0.000108824
  38   204  -0.000125525
  38   205  -0.000137504
  38   206  -0.000145338
  38   207  -0.000151904
  38   208  -0.000154919
  38   209  -0.000153249
  38   210  -0.000151555
  38   211  -0.000146302
  38   212  -0.000134564
  38   213  -0.000124073
  38   214  -0.000113804
  38   215  -9.74092e-005
  38   216  -7.48512e-005
  38   217  -6.77531e-005
  38   218  -7.24888e-005
  38   219  -8.26759e-005
  38   220  -9.7118e-005
  38   221  -0.00010681
  38   222  -0.00011982
  38   223  -0.000129536
  38   224  -0.000141014
  38   225  -0.000146415
  38   226  -0.000152702
  38   227  -0.000158681
  38   228  -0.000165547
  38   229  -0.000167653
  38   230  -0.000173482
  38   231  -0.000174877
  38   232  -0.000181685
  38   233  -0.000187273
  38   234  -0.00019854
  38   235  -0.000205055
  38   236  -0.000213216
  38   237  -0.000218836
  38   238  -0.000227933
  38   239  -0.000237337
  38   240  -0.00025348
  38   241  -0.000268211
  38   242  -0.000286233
  38   243  -0.00030353
  38   244  -0.000325246
  38   245  -0.000340812
  38   246  -0.000358607
  38   247  -0.000378104
  38   248  -0.000400549
  38   249  -0.000410131
  38   250  -0.000423256
  38   251  -0.000430614
  38   252  -0.000441461
  38   253  -0.000438936
  38   254  -0.000439133
  38   255  -0.000429127
  38   256  -0.000423209
  38   257  -0.000407841
  38   258  -0.000402813
  38   259  -0.000395982
  38   260  -0.000392232
  38   261  -0.000382646
  38   262  -0.000377954
  38   263  -0.000365198
  38   264  -0.000357019
  38   265  -0.000342977
  38   266  -0.000338999
  38   267  -0.000333622
  38   268  -0.000332538
  38   269  -0.000326777
  38   270  -0.00032215
  38   271  -0.000317817
  38   272  -0.000323023
  38   273  -0.00033854
  38   274  -0.000327022
  38   275  -0.000298164
  38   276  -0.000271104
  38   277  -0.000250751
  38   278  -0.00023643
  38   279  -0.000222429
  38   280  -0.000213202
  38   281  -0.000202057
  38   282  -0.000196621
  38   283  -0.000190695
  38   284  -0.000191572
  38   285  -0.000193787
  38   286  -0.000234562
  38   287  -0.000258209
  38   288  -0.000258348
  38   289  -0.000256249
  38   290  -0.000261774
  38   291  -0.000231615
  38   292  -0.000184898
  38   293  -0.000163975
  38   294  -0.000150676
  38   295  -0.000134066
  38   296  -0.000122971
  38   297  -0.00010924
  38   298  -0.000106706
  38   299  -0.000109912
  38   300  -0.000137095
  38   301  -0.000125202
  38   302  -0.000132481
  38   303  -7.10737e-005
  38   304  -0.00011544
  38   305  -0.000114275
  38   306  -0.000166926
  38   307  -8.51681e-005
  38   308  -2.27228e-005
  38   309  -2.56967e-005
  38   310  -1.76311e-005
  38   311  -2.46944e-005
  38   312  -5.60239e-005
  38   313  -5.99214e-005
  38   314  -3.20757e-005
  38   315  -3.93763e-005
  38   316  -3.50199e-005
  38   317  -7.46995e-005
  38   318  -0.000104162
  38   319  -0.000126872
  38   320  -0.000132622
  38   321  -0.000131669
  38   322  -0.000123462
  38   323  -9.43549e-005
  38   324  -7.07186e-005
  38   325  -6.31043e-005
  38   326  -6.51596e-005
  38   327  -7.28993e-005
  38   328  -8.45351e-005
  38   329  -9.59224e-005
  38   330  -0.000111857
  38   331  -0.000130432
  38   332  -0.000155072
  38   333  -0.000179609
  38   334  -0.000210904
  38   335  -0.000246518
  38   336  -0.000287984
  38   337  -0.00032676
  38   338  -0.000357578
  38   339  -0.000380406
  38   340  -0.000403483
  38   341  -0.000427749
  38   342  -0.000459802
  38   343  -0.000489132
  38   344  -0.000505294
  38   345  -0.000538301
  38   346  -0.000767328
  38   347  -0.00131333
  38   348  -0.00199688
  38   349  -0.00210119
  38   350  -0.00171834
  38   351  -0.001044
  38   352  -0.000912079
  38   353  -0.000871463
  38   354  -0.000892302
  38   355  -0.000775158
  38   356  -0.000506435
  38   357  -0.000458076
  38   358  -0.000444235
  38   359  -0.000430138
  38   360  -0.000426092
  38   361  -0.000423908
  38   362  -0.000420245
  38   363  -0.000401955
  38   364  -0.000388829
  38   365  -0.000375444
  38   366  -0.000363901
  38   367  -0.000341926
  38   368  -0.000320317
  38   369  -0.00029428
  38   370  -0.000274831
  38   371  -0.000253304
  38   372  -0.000241733
  38   373  -0.000231358
  38   374  -0.00022722
  38   375  -0.000213984
  38   376  -0.0001909
  38   377  -0.000144811
  38   378  -0.000114981
  38   379  -0.000101218
  38   380  -0.000104233
  38   381  -0.00011734
  38   382  -0.000129979
  38   383  -0.000121851
  38   384  -0.000116087
  38   385  -0.000121401
  38   386  -9.96781e-005
  38   387  -7.37842e-005
  38   388  -6.30692e-005
  38   389  -5.36369e-005
  38   390  -4.04104e-005
  38   391  -3.91249e-005
  38   392  -3.55151e-005
  38   393  -3.31899e-005
  38   394  -2.9995e-005
  38   395  -3.37728e-005
  38   396  -3.62425e-005
  38   397  -3.51237e-005
  38   398  -3.71304e-005
  38   399  -4.5497e-005
  38   400  -5.62897e-005
  38   401  -6.09298e-005
  38   402  -6.2932e-005
  38   403  -6.48845e-005
  38   404  -6.76793e-005
  38   405  -6.87522e-005
  38   406  -6.89524e-005
  38   407  -7.49795e-005
  38   408  -0.000109571
  38   409  -0.000150221
  38   410  -0.000159274
  38   411  -0.000163131
  38   412  -0.000144491
  38   413  -0.000125919
  38   414  -8.81507e-005
  38   415  -6.30503e-005
  38   416  -5.22542e-005
  38   417  -7.80075e-005
  38   418  -9.55645e-005
  38   419  -8.26848e-005
  38   420  -2.37463e-005
  38   421  1.03859e-005
  38   422  2.6755e-005
  38   423  4.27014e-005
  38   424  6.00187e-005
  38   425  8.50725e-005
  38   426  0.000108608
  38   427  0.000134608
  38   428  0.000157359
  38   429  0.000162956
  38   430  7.05647e-005
  38   431  -3.47801e-006
  38   432  -0.000137717
  38   433  -0.000211232
  38   434  -0.000287196
  38   435  -0.000226438
  38   436  -0.000198289
  38   437  -9.53474e-009
  38   438  6.22416e-005
  38   439  0.000283326
  38   440  1.2831e-005
  38   441  2.61815e-005
  38   442  -99999
  38   443  -99999
  38   444  -99999
  38   445  -99999
  38   446  -99999
  38   447  -99999
  38   448  -99999
  38   449  -99999
  38   450  -99999
  38   451  -99999
  38   452  -99999
  38   453  -99999
  38   454  -99999
  38   455  -99999
  39    18  -99999
  39    19  -99999
  39    20  -99999
  39    21  -99999
  39    22  -99999
  39    23  -99999
  39    24  -99999
  39    25  -99999
  39    26  -99999
  39    27  -99999
  39    28  -99999
  39    29  -99999
  39    30  -99999
  39    31  -99999
  39    32  -99999
  39    33  -99999
  39    34  -99999
  39    35  -99999
  39    36  -99999
  39    37  -99999
  39    38  -99999
  39    39  -99999
  39    40  -99999
  39    41  -99999
  39    42  -99999
  39    43  -99999
  39    44  -99999
  39    45  -99999
  39    46  -99999
  39    47  -99999
  39    48  -99999
  39    49  -99999
  39    50  0.000114961
  39    51  0.000129193
  39    52  -0.000630767
  39    53  -0.000544931
  39    54  -0.000395211
  39    55  0.000137194
  39    56  0.000147182
  39    57  0.000153825
  39    58  -0.00026796
  39    59  0.000118236
  39    60  -0.000106406
  39    61  -2.19774e-005
  39    62  -0.000439049
  39    63  0.00010955
  39    64  8.35251e-005
  39    65  5.80018e-005
  39    66  -0.000319549
  39    67  -0.000150287
  39    68  -9.80048e-005
  39    69  -8.75659e-006
  39    70  -1.30016e-005
  39    71  -3.26859e-005
  39    72  -0.000119542
  39    73  -7.17226e-005
  39    74  -6.75252e-005
  39    75  -8.4284e-005
  39    76  -0.000129835
  39    77  -0.00015794
  39    78  -0.000173951
  39    79  -0.000184286
  39    80  -0.000194193
  39    81  -0.000193529
  39    82  -0.000189967
  39    83  -0.000185188
  39    84  -0.000184882
  39    85  -0.000165455
  39    86  -0.000126201
  39    87  -7.83375e-005
  39    88  -5.60952e-005
  39    89  -5.77245e-005
  39    90  -6.79815e-005
  39    91  -6.00235e-005
  39    92  -4.26592e-005
  39    93  -1.90615e-005
  39    94  -7.78148e-006
  39    95  8.82898e-006
  39    96  2.39006e-005
  39    97  5.88499e-005
  39    98  8.88214e-005
  39    99  0.000113022
  39   100  0.000117598
  39   101  0.000106315
  39   102  4.89936e-005
  39   103  1.90633e-007
  39   104  -4.22309e-005
  39   105  -5.27803e-005
  39   106  -5.87115e-005
  39   107  -4.29217e-005
  39   108  -2.37281e-005
  39   109  3.15919e-006
  39   110  1.42072e-005
  39   111  8.61274e-006
  39   112  -1.93143e-005
  39   113  -4.79789e-005
  39   114  -6.36678e-005
  39   115  -4.47074e-005
  39   116  -2.30875e-005
  39   117  -1.12413e-005
  39   118  -3.65049e-005
  39   119  -5.02225e-005
  39   120  -5.88987e-005
  39   121  -4.86357e-005
  39   122  -7.14711e-005
  39   123  -9.42545e-005
  39   124  -0.000119067
  39   125  -9.3051e-005
  39   126  -4.8546e-005
  39   127  2.78044e-005
  39   128  8.62188e-005
  39   129  0.000136106
  39   130  0.000146573
  39   131  0.000141937
  39   132  0.000117706
  39   133  0.000104255
  39   134  7.81787e-005
  39   135  3.72575e-005
  39   136  -1.54876e-005
  39   137  -2.13935e-005
  39   138  1.47168e-005
  39   139  4.39344e-005
  39   140  3.07563e-005
  39   141  -1.02949e-005
  39   142  -6.86846e-005
  39   143  -0.00011298
  39   144  -0.000144974
  39   145  -0.000162542
  39   146  -0.000177415
  39   147  -0.000190055
  39   148  -0.000218681
  39   149  -0.000217752
  39   150  -0.000166239
  39   151  -8.41548e-005
  39   152  -5.54872e-005
  39   153  -6.0607e-005
  39   154  -6.24039e-005
  39   155  -4.09349e-005
  39   156  -3.22726e-005
  39   157  -3.91647e-005
  39   158  -4.55584e-005
  39   159  -4.57185e-005
  39   160  -4.80501e-005
  39   161  -5.35491e-005
  39   162  -6.58859e-005
  39   163  -7.9449e-005
  39   164  -9.65602e-005
  39   165  -0.000112929
  39   166  -0.000139101
  39   167  -0.000185327
  39   168  -0.000222932
  39   169  -0.000214705
  39   170  -0.000197577
  39   171  -0.000191254
  39   172  -0.000188706
  39   173  -0.000182046
  39   174  -0.000177346
  39   175  -0.000167312
  39   176  -0.000157984
  39   177  -0.000146118
  39   178  -0.000133098
  39   179  -0.000117479
  39   180  -0.000102581
  39   181  -8.40798e-005
  39   182  -6.55401e-005
  39   183  -4.94515e-005
  39   184  -4.14279e-005
  39   185  -3.88956e-005
  39   186  -4.09217e-005
  39   187  -4.2681e-005
  39   188  -4.71661e-005
  39   189  -5.10636e-005
  39   190  -5.51591e-005
  39   191  -5.76192e-005
  39   192  -6.01999e-005
  39   193  -6.09412e-005
  39   194  -5.84849e-005
  39   195  -5.49357e-005
  39   196  -5.61789e-005
  39   197  -5.98932e-005
  39   198  -6.79689e-005
  39   199  -7.8891e-005
  39   200  -9.31305e-005
  39   201  -0.00010627
  39   202  -0.000120546
  39   203  -0.000136702
  39   204  -0.000151557
  39   205  -0.000159363
  39   206  -0.000163186
  39   207  -0.000164831
  39   208  -0.000162414
  39   209  -0.0001536
  39   210  -0.000143923
  39   211  -0.000131399
  39   212  -0.000115719
  39   213  -0.000104253
  39   214  -9.40172e-005
  39   215  -8.01974e-005
  39   216  -5.93362e-005
  39   217  -5.15516e-005
  39   218  -4.89877e-005
  39   219  -5.38743e-005
  39   220  -5.94799e-005
  39   221  -6.55748e-005
  39   222  -6.93929e-005
  39   223  -7.405e-005
  39   224  -7.6064e-005
  39   225  -8.08667e-005
  39   226  -8.21728e-005
  39   227  -9.01907e-005
  39   228  -9.30081e-005
  39   229  -0.00010061
  39   230  -0.000105898
  39   231  -0.000114022
  39   232  -0.000121572
  39   233  -0.000132399
  39   234  -0.000140898
  39   235  -0.000151173
  39   236  -0.000155949
  39   237  -0.000164911
  39   238  -0.000168452
  39   239  -0.000177465
  39   240  -0.000187511
  39   241  -0.00020185
  39   242  -0.000220351
  39   243  -0.000241567
  39   244  -0.00025777
  39   245  -0.000272829
  39   246  -0.000290086
  39   247  -0.000309842
  39   248  -0.000327177
  39   249  -0.000342343
  39   250  -0.000359112
  39   251  -0.000368216
  39   252  -0.000374343
  39   253  -0.000375693
  39   254  -0.000372224
  39   255  -0.000366383
  39   256  -0.000363829
  39   257  -0.0003601
  39   258  -0.000359215
  39   259  -0.000359434
  39   260  -0.000351149
  39   261  -0.000344057
  39   262  -0.000339145
  39   263  -0.000334039
  39   264  -0.000325478
  39   265  -0.000317775
  39   266  -0.000315517
  39   267  -0.000313643
  39   268  -0.000310914
  39   269  -0.000307727
  39   270  -0.000303229
  39   271  -0.000300452
  39   272  -0.000304098
  39   273  -0.000320693
  39   274  -0.000309591
  39   275  -0.000274432
  39   276  -0.000239642
  39   277  -0.00022379
  39   278  -0.000209617
  39   279  -0.000198864
  39   280  -0.000191307
  39   281  -0.000184763
  39   282  -0.000178949
  39   283  -0.00017561
  39   284  -0.000175843
  39   285  -0.000181473
  39   286  -0.000229928
  39   287  -0.000251169
  39   288  -0.000253679
  39   289  -0.000257511
  39   290  -0.000269014
  39   291  -0.000241575
  39   292  -0.000188674
  39   293  -0.000174309
  39   294  -0.000157462
  39   295  -0.000137676
  39   296  -0.000118099
  39   297  -0.000101036
  39   298  -9.37938e-005
  39   299  -0.000101435
  39   300  -0.0001304
  39   301  -0.000131834
  39   302  -0.000134263
  39   303  -8.67537e-005
  39   304  -0.000136257
  39   305  -0.000153569
  39   306  -0.000209346
  39   307  -6.27892e-005
  39   308  4.13602e-005
  39   309  8.15733e-005
  39   310  0.000114422
  39   311  0.000102234
  39   312  3.9841e-005
  39   313  1.18648e-005
  39   314  4.33274e-005
  39   315  2.8513e-005
  39   316  1.3988e-005
  39   317  -3.91196e-005
  39   318  -8.69563e-005
  39   319  -0.000118111
  39   320  -0.000131128
  39   321  -0.000135403
  39   322  -0.000125875
  39   323  -9.89293e-005
  39   324  -7.31897e-005
  39   325  -6.74e-005
  39   326  -6.95667e-005
  39   327  -7.90621e-005
  39   328  -9.13319e-005
  39   329  -0.000105971
  39   330  -0.000123819
  39   331  -0.000143922
  39   332  -0.000164155
  39   333  -0.00018457
  39   334  -0.000206149
  39   335  -0.000233081
  39   336  -0.000264046
  39   337  -0.000296614
  39   338  -0.000325106
  39   339  -0.000345232
  39   340  -0.000360282
  39   341  -0.00037686
  39   342  -0.000391328
  39   343  -0.000417933
  39   344  -0.000416359
  39   345  -0.000427399
  39   346  -0.000570144
  39   347  -0.000940263
  39   348  -0.0015886
  39   349  -0.00182776
  39   350  -0.00175669
  39   351  -0.00106075
  39   352  -0.000842922
  39   353  -0.000766031
  39   354  -0.000771031
  39   355  -0.000730025
  39   356  -0.00060469
  39   357  -0.000491356
  39   358  -0.000448634
  39   359  -0.000423316
  39   360  -0.000384109
  39   361  -0.000375239
  39   362  -0.000371899
  39   363  -0.000357335
  39   364  -0.000339557
  39   365  -0.000326325
  39   366  -0.000313696
  39   367  -0.000294951
  39   368  -0.00027469
  39   369  -0.00025405
  39   370  -0.00023746
  39   371  -0.000219501
  39   372  -0.000207416
  39   373  -0.000199181
  39   374  -0.00020005
  39   375  -0.000192025
  39   376  -0.000170356
  39   377  -0.000121982
  39   378  -9.27123e-005
  39   379  -7.89035e-005
  39   380  -8.65762e-005
  39   381  -0.000106478
  39   382  -0.000123693
  39   383  -0.000110969
  39   384  -0.000105179
  39   385  -0.000109284
  39   386  -8.96382e-005
  39   387  -2.58977e-005
  39   388  -1.31027e-005
  39   389  -5.93484e-006
  39   390  8.68638e-007
  39   391  -3.52386e-006
  39   392  3.20654e-006
  39   393  6.43021e-006
  39   394  6.26571e-006
  39   395  -1.30235e-006
  39   396  -3.11791e-006
  39   397  -3.4165e-007
  39   398  1.97218e-006
  39   399  -4.54924e-006
  39   400  -1.26661e-005
  39   401  -1.76677e-005
  39   402  -1.48343e-005
  39   403  -1.38261e-005
  39   404  -1.35687e-005
  39   405  -1.73698e-005
  39   406  -1.82144e-005
  39   407  -5.49949e-005
  39   408  -9.97474e-005
  39   409  -0.000137754
  39   410  -0.000148628
  39   411  -0.000156491
  39   412  -0.000146971
  39   413  -0.000135475
  39   414  -0.000102937
  39   415  -7.39901e-005
  39   416  -5.6382e-005
  39   417  -7.43311e-005
  39   418  -8.96825e-005
  39   419  -7.55551e-005
  39   420  -1.77573e-005
  39   421  1.62628e-005
  39   422  2.91359e-005
  39   423  4.21703e-005
  39   424  5.67516e-005
  39   425  7.56164e-005
  39   426  9.41015e-005
  39   427  0.00012059
  39   428  0.000143462
  39   429  0.000172563
  39   430  7.50842e-005
  39   431  7.0452e-006
  39   432  -0.000128848
  39   433  -0.000197739
  39   434  -0.000274702
  39   435  -0.000214624
  39   436  -0.00017092
  39   437  3.19745e-005
  39   438  0.000121903
  39   439  0.000190296
  39   440  -8.25327e-007
  39   441  -3.74559e-005
  39   442  -99999
  39   443  -99999
  39   444  -99999
  39   445  -99999
  39   446  -99999
  39   447  -99999
  39   448  -99999
  39   449  -99999
  39   450  -99999
  39   451  -99999
  39   452  -99999
  39   453  -99999
  39   454  -99999
  39   455  -99999
  40    18  -99999
  40    19  -99999
  40    20  -99999
  40    21  -99999
  40    22  -99999
  40    23  -99999
  40    24  -99999
  40    25  -99999
  40    26  -99999
  40    27  -99999
  40    28  -99999
  40    29  -99999
  40    30  -99999
  40    31  -99999
  40    32  -99999
  40    33  -99999
  40    34  -99999
  40    35  -99999
  40    36  -99999
  40    37  -99999
  40    38  -99999
  40    39  -99999
  40    40  -99999
  40    41  -99999
  40    42  -99999
  40    43  -99999
  40    44  -99999
  40    45  -99999
  40    46  -99999
  40    47  -99999
  40    48  -99999
  40    49  -99999
  40    50  0.00012743
  40    51  0.000132588
  40    52  -0.000638116
  40    53  -0.000510545
  40    54  -0.000403612
  40    55  0.000101144
  40    56  0.000115157
  40    57  0.00011939
  40    58  -0.000252762
  40    59  0.00011459
  40    60  -0.000103145
  40    61  -4.11784e-005
  40    62  -0.000455881
  40    63  9.50827e-005
  40    64  0.000110605
  40    65  0.000103923
  40    66  -0.000325656
  40    67  -0.0001781
  40    68  -0.000129267
  40    69  0.000121446
  40    70  4.83437e-005
  40    71  -2.41429e-005
  40    72  -0.000116937
  40    73  -6.29885e-005
  40    74  -6.62613e-005
  40    75  -8.6028e-005
  40    76  -0.000144945
  40    77  -0.000176392
  40    78  -0.00018673
  40    79  -0.000186982
  40    80  -0.000184855
  40    81  -0.000182034
  40    82  -0.000178104
  40    83  -0.000177771
  40    84  -0.00017675
  40    85  -0.000160481
  40    86  -0.00012624
  40    87  -8.77725e-005
  40    88  -6.83138e-005
  40    89  -6.71281e-005
  40    90  -6.9182e-005
  40    91  -5.83772e-005
  40    92  -4.04392e-005
  40    93  -1.98278e-005
  40    94  -8.20012e-006
  40    95  5.12185e-006
  40    96  1.81998e-005
  40    97  5.28711e-005
  40    98  9.13733e-005
  40    99  0.000117142
  40   100  0.000122054
  40   101  0.000111051
  40   102  5.50096e-005
  40   103  4.25566e-006
  40   104  -3.41419e-005
  40   105  -5.0491e-005
  40   106  -5.89434e-005
  40   107  -5.25858e-005
  40   108  -3.15904e-005
  40   109  -5.55217e-006
  40   110  1.14519e-005
  40   111  2.65009e-006
  40   112  -2.36511e-005
  40   113  -5.46763e-005
  40   114  -6.32878e-005
  40   115  -4.14066e-005
  40   116  -1.26936e-005
  40   117  -3.06511e-006
  40   118  -2.79075e-005
  40   119  -4.95334e-005
  40   120  -6.01603e-005
  40   121  -5.62445e-005
  40   122  -7.72821e-005
  40   123  -9.89446e-005
  40   124  -0.000116017
  40   125  -8.89162e-005
  40   126  -4.34273e-005
  40   127  2.86629e-005
  40   128  8.96651e-005
  40   129  0.000139269
  40   130  0.00015146
  40   131  0.000146242
  40   132  0.00012537
  40   133  0.000116274
  40   134  9.65154e-005
  40   135  5.84241e-005
  40   136  8.15891e-006
  40   137  -2.78828e-006
  40   138  2.55515e-005
  40   139  3.21799e-005
  40   140  1.41152e-005
  40   141  -2.32447e-005
  40   142  -7.40783e-005
  40   143  -0.000128527
  40   144  -0.000154058
  40   145  -0.000177974
  40   146  -0.000182392
  40   147  -0.000200239
  40   148  -0.000211542
  40   149  -0.00021154
  40   150  -0.000144146
  40   151  -8.93535e-005
  40   152  -8.14868e-005
  40   153  -9.98634e-005
  40   154  -0.000101578
  40   155  -9.62542e-005
  40   156  -9.12926e-005
  40   157  -9.60529e-005
  40   158  -9.75055e-005
  40   159  -9.71776e-005
  40   160  -9.30548e-005
  40   161  -9.08764e-005
  40   162  -9.2062e-005
  40   163  -9.72571e-005
  40   164  -0.000104199
  40   165  -0.000115092
  40   166  -0.000129468
  40   167  -0.000167045
  40   168  -0.000199859
  40   169  -0.000197287
  40   170  -0.000175707
  40   171  -0.000172709
  40   172  -0.000168956
  40   173  -0.000164348
  40   174  -0.000158963
  40   175  -0.000152888
  40   176  -0.000145144
  40   177  -0.000135631
  40   178  -0.00012334
  40   179  -0.000110459
  40   180  -9.56602e-005
  40   181  -8.09307e-005
  40   182  -6.56572e-005
  40   183  -5.30654e-005
  40   184  -4.52255e-005
  40   185  -4.28226e-005
  40   186  -4.47652e-005
  40   187  -4.72318e-005
  40   188  -5.2867e-005
  40   189  -6.03212e-005
  40   190  -6.76425e-005
  40   191  -7.17731e-005
  40   192  -7.41722e-005
  40   193  -7.40339e-005
  40   194  -7.35433e-005
  40   195  -7.17402e-005
  40   196  -7.53748e-005
  40   197  -7.93278e-005
  40   198  -8.66923e-005
  40   199  -9.40752e-005
  40   200  -0.000106725
  40   201  -0.000117733
  40   202  -0.00013301
  40   203  -0.000146021
  40   204  -0.000157776
  40   205  -0.000161606
  40   206  -0.000162662
  40   207  -0.000158655
  40   208  -0.000152733
  40   209  -0.000139759
  40   210  -0.000126247
  40   211  -0.000109406
  40   212  -9.19226e-005
  40   213  -8.06677e-005
  40   214  -7.28671e-005
  40   215  -6.0924e-005
  40   216  -4.21251e-005
  40   217  -3.19208e-005
  40   218  -2.6172e-005
  40   219  -2.37758e-005
  40   220  -2.1591e-005
  40   221  -2.19013e-005
  40   222  -2.06377e-005
  40   223  -1.88135e-005
  40   224  -1.58257e-005
  40   225  -1.62509e-005
  40   226  -1.83112e-005
  40   227  -2.63557e-005
  40   228  -2.81382e-005
  40   229  -3.28863e-005
  40   230  -3.63241e-005
  40   231  -4.45245e-005
  40   232  -5.38631e-005
  40   233  -6.37138e-005
  40   234  -7.07833e-005
  40   235  -7.90365e-005
  40   236  -8.38419e-005
  40   237  -9.16889e-005
  40   238  -9.4938e-005
  40   239  -0.000101265
  40   240  -0.000108749
  40   241  -0.000119811
  40   242  -0.000138763
  40   243  -0.000160907
  40   244  -0.000175239
  40   245  -0.000185548
  40   246  -0.000196408
  40   247  -0.000206487
  40   248  -0.000215218
  40   249  -0.000226151
  40   250  -0.000240775
  40   251  -0.000245305
  40   252  -0.00024528
  40   253  -0.000242296
  40   254  -0.000237044
  40   255  -0.000236272
  40   256  -0.000242577
  40   257  -0.000257773
  40   258  -0.000279014
  40   259  -0.000304036
  40   260  -0.000283392
  40   261  -0.000274744
  40   262  -0.000268496
  40   263  -0.000267251
  40   264  -0.000262761
  40   265  -0.000258899
  40   266  -0.000259162
  40   267  -0.000256066
  40   268  -0.000253213
  40   269  -0.000248221
  40   270  -0.000246169
  40   271  -0.000248762
  40   272  -0.000273544
  40   273  -0.000301063
  40   274  -0.000296379
  40   275  -0.000267524
  40   276  -0.000207164
  40   277  -0.000179835
  40   278  -0.000166943
  40   279  -0.000158935
  40   280  -0.000155305
  40   281  -0.000155416
  40   282  -0.00014885
  40   283  -0.000142698
  40   284  -0.000141238
  40   285  -0.000180063
  40   286  -0.000224393
  40   287  -0.0002455
  40   288  -0.00024436
  40   289  -0.000258499
  40   290  -0.000276102
  40   291  -0.000259498
  40   292  -0.000185858
  40   293  -0.000164199
  40   294  -0.000151416
  40   295  -0.000133819
  40   296  -0.000112385
  40   297  -9.34387e-005
  40   298  -8.54423e-005
  40   299  -0.000104466
  40   300  -0.000149887
  40   301  -0.000153823
  40   302  -0.000172387
  40   303  -0.000121947
  40   304  -0.000123881
  40   305  -8.93448e-005
  40   306  -0.000134908
  40   307  -3.04277e-005
  40   308  8.71368e-005
  40   309  0.000142318
  40   310  0.00018599
  40   311  9.13467e-005
  40   312  7.36286e-005
  40   313  1.30854e-005
  40   314  7.91528e-005
  40   315  5.58058e-005
  40   316  5.82508e-005
  40   317  -3.06972e-006
  40   318  -5.2839e-005
  40   319  -0.000101923
  40   320  -0.000127752
  40   321  -0.000143261
  40   322  -0.000134518
  40   323  -0.000114551
  40   324  -9.28785e-005
  40   325  -8.92886e-005
  40   326  -9.16697e-005
  40   327  -0.000100699
  40   328  -0.000111565
  40   329  -0.000126619
  40   330  -0.000142747
  40   331  -0.000159458
  40   332  -0.00016993
  40   333  -0.000180722
  40   334  -0.000189207
  40   335  -0.000200735
  40   336  -0.000217195
  40   337  -0.000241642
  40   338  -0.000265811
  40   339  -0.000283197
  40   340  -0.000293025
  40   341  -0.000303685
  40   342  -0.000303789
  40   343  -0.000312824
  40   344  -0.000285262
  40   345  -0.00026015
  40   346  -0.000323922
  40   347  -0.000548997
  40   348  -0.00117134
  40   349  -0.00149395
  40   350  -0.00169528
  40   351  -0.00101508
  40   352  -0.000713943
  40   353  -0.000582355
  40   354  -0.000561128
  40   355  -0.00061973
  40   356  -0.00069228
  40   357  -0.000543627
  40   358  -0.000446059
  40   359  -0.000393514
  40   360  -0.000335874
  40   361  -0.000315969
  40   362  -0.000312623
  40   363  -0.000298833
  40   364  -0.000275793
  40   365  -0.000257028
  40   366  -0.000242535
  40   367  -0.000226093
  40   368  -0.000208476
  40   369  -0.000195473
  40   370  -0.000184341
  40   371  -0.00017425
  40   372  -0.000166353
  40   373  -0.000163187
  40   374  -0.000173631
  40   375  -0.000170048
  40   376  -0.000155028
  40   377  -0.000104688
  40   378  -7.90109e-005
  40   379  -6.63681e-005
  40   380  -7.88414e-005
  40   381  -9.80034e-005
  40   382  -0.000117106
  40   383  -9.60666e-005
  40   384  -9.44543e-005
  40   385  -8.59799e-005
  40   386  -8.12113e-005
  40   387  1.09062e-006
  40   388  2.62147e-005
  40   389  2.94063e-005
  40   390  2.82791e-005
  40   391  1.43289e-005
  40   392  1.87352e-005
  40   393  3.08399e-005
  40   394  2.07297e-005
  40   395  1.01955e-005
  40   396  4.59033e-006
  40   397  1.42489e-005
  40   398  1.96964e-005
  40   399  2.12846e-005
  40   400  1.63149e-005
  40   401  1.91216e-005
  40   402  2.71653e-005
  40   403  3.96669e-005
  40   404  4.50144e-005
  40   405  4.53597e-005
  40   406  2.61546e-005
  40   407  -4.10426e-005
  40   408  -9.49189e-005
  40   409  -0.000123036
  40   410  -0.000137777
  40   411  -0.000144603
  40   412  -0.000147582
  40   413  -0.000139516
  40   414  -0.000115186
  40   415  -8.338e-005
  40   416  -6.46641e-005
  40   417  -7.23565e-005
  40   418  -8.59552e-005
  40   419  -6.71518e-005
  40   420  -1.34948e-005
  40   421  1.60381e-005
  40   422  2.24308e-005
  40   423  2.9339e-005
  40   424  3.80692e-005
  40   425  4.67315e-005
  40   426  6.0349e-005
  40   427  8.05676e-005
  40   428  9.90766e-005
  40   429  0.000115947
  40   430  5.7375e-005
  40   431  7.99985e-006
  40   432  -0.00013038
  40   433  -0.00018722
  40   434  -0.000268352
  40   435  -0.000199691
  40   436  -0.000192647
  40   437  4.78237e-006
  40   438  6.0974e-006
  40   439  0.00010518
  40   440  -0.000120531
  40   441  -4.64074e-005
  40   442  -99999
  40   443  -99999
  40   444  -99999
  40   445  -99999
  40   446  -99999
  40   447  -99999
  40   448  -99999
  40   449  -99999
  40   450  -99999
  40   451  -99999
  40   452  -99999
  40   453  -99999
  40   454  -99999
  40   455  -99999
  41    18  -99999
  41    19  -99999
  41    20  -99999
  41    21  -99999
  41    22  -99999
  41    23  -99999
  41    24  -99999
  41    25  -99999
  41    26  -99999
  41    27  -99999
  41    28  -99999
  41    29  -99999
  41    30  -99999
  41    31  -99999
  41    32  -99999
  41    33  -99999
  41    34  -99999
  41    35  -99999
  41    36  -99999
  41    37  -99999
  41    38  -99999
  41    39  -99999
  41    40  -99999
  41    41  -99999
  41    42  -99999
  41    43  -99999
  41    44  -99999
  41    45  -99999
  41    46  -99999
  41    47  -99999
  41    48  -99999
  41    49  -99999
  41    50  0.000119261
  41    51  0.000131321
  41    52  -0.00065868
  41    53  -0.000483571
  41    54  -0.000386002
  41    55  9.37897e-005
  41    56  0.00010465
  41    57  8.91812e-005
  41    58  -0.000242355
  41    59  8.09997e-005
  41    60  -0.000104668
  41    61  -6.25736e-005
  41    62  -0.000478281
  41    63  7.38558e-005
  41    64  9.20058e-005
  41    65  0.000103673
  41    66  -0.000317361
  41    67  -0.0002073
  41    68  -0.000185977
  41    69  0.000117474
  41    70  2.26718e-005
  41    71  -2.8179e-005
  41    72  -0.000110226
  41    73  -4.55523e-005
  41    74  -5.47768e-005
  41    75  -7.33674e-005
  41    76  -0.000156329
  41    77  -0.000190562
  41    78  -0.000205937
  41    79  -0.000190794
  41    80  -0.000178264
  41    81  -0.00016996
  41    82  -0.000168656
  41    83  -0.000172326
  41    84  -0.000170229
  41    85  -0.000154513
  41    86  -0.000125184
  41    87  -9.59282e-005
  41    88  -7.8985e-005
  41    89  -7.38317e-005
  41    90  -6.85862e-005
  41    91  -5.66205e-005
  41    92  -4.03248e-005
  41    93  -2.14491e-005
  41    94  -9.14502e-006
  41    95  1.11773e-006
  41    96  9.98441e-006
  41    97  4.29367e-005
  41    98  8.26606e-005
  41    99  9.53855e-005
  41   100  9.69487e-005
  41   101  9.60166e-005
  41   102  5.68474e-005
  41   103  7.61476e-006
  41   104  -2.80958e-005
  41   105  -4.75186e-005
  41   106  -6.14084e-005
  41   107  -5.85125e-005
  41   108  -3.81899e-005
  41   109  -9.68219e-006
  41   110  7.50861e-006
  41   111  -2.66813e-006
  41   112  -3.01767e-005
  41   113  -6.21566e-005
  41   114  -6.54188e-005
  41   115  -3.96723e-005
  41   116  -4.78854e-006
  41   117  4.64943e-006
  41   118  -1.98423e-005
  41   119  -4.63635e-005
  41   120  -6.12036e-005
  41   121  -6.27337e-005
  41   122  -8.49658e-005
  41   123  -0.000102283
  41   124  -0.000112139
  41   125  -8.06691e-005
  41   126  -3.63569e-005
  41   127  3.22954e-005
  41   128  9.14874e-005
  41   129  0.00013613
  41   130  0.000140887
  41   131  0.000140952
  41   132  0.000122557
  41   133  0.000115912
  41   134  0.000102098
  41   135  7.3984e-005
  41   136  2.95923e-005
  41   137  2.12352e-005
  41   138  3.38474e-005
  41   139  2.05004e-005
  41   140  -5.25117e-006
  41   141  -3.52689e-005
  41   142  -8.44999e-005
  41   143  -0.000134691
  41   144  -0.000166401
  41   145  -0.000184388
  41   146  -0.000195244
  41   147  -0.00020306
  41   148  -0.000213115
  41   149  -0.000197755
  41   150  -0.000138743
  41   151  -0.000114652
  41   152  -0.000131435
  41   153  -0.000146685
  41   154  -0.000160151
  41   155  -0.000161016
  41   156  -0.000159458
  41   157  -0.000157169
  41   158  -0.00015141
  41   159  -0.000144169
  41   160  -0.000136328
  41   161  -0.000127248
  41   162  -0.000119013
  41   163  -0.000114279
  41   164  -0.00011125
  41   165  -0.000116481
  41   166  -0.000122108
  41   167  -0.000153241
  41   168  -0.000183764
  41   169  -0.000185182
  41   170  -0.000158308
  41   171  -0.00015582
  41   172  -0.000150761
  41   173  -0.000149781
  41   174  -0.000142934
  41   175  -0.000139857
  41   176  -0.000131789
  41   177  -0.000124833
  41   178  -0.000113005
  41   179  -0.000103375
  41   180  -8.8904e-005
  41   181  -7.56974e-005
  41   182  -6.06823e-005
  41   183  -5.10218e-005
  41   184  -4.40308e-005
  41   185  -4.16e-005
  41   186  -4.15196e-005
  41   187  -4.36268e-005
  41   188  -4.75052e-005
  41   189  -5.57122e-005
  41   190  -6.29686e-005
  41   191  -6.82574e-005
  41   192  -6.94585e-005
  41   193  -6.89209e-005
  41   194  -6.91218e-005
  41   195  -7.01459e-005
  41   196  -7.43956e-005
  41   197  -7.8569e-005
  41   198  -8.35328e-005
  41   199  -8.90985e-005
  41   200  -9.68076e-005
  41   201  -0.000106405
  41   202  -0.000118177
  41   203  -0.000128509
  41   204  -0.000135232
  41   205  -0.00013861
  41   206  -0.000138373
  41   207  -0.0001334
  41   208  -0.000125543
  41   209  -0.000115187
  41   210  -0.000101133
  41   211  -8.48049e-005
  41   212  -6.68231e-005
  41   213  -5.95722e-005
  41   214  -5.464e-005
  41   215  -4.50467e-005
  41   216  -2.83308e-005
  41   217  -1.93183e-005
  41   218  -1.17846e-005
  41   219  -5.05224e-006
  41   220  3.11639e-006
  41   221  7.18319e-006
  41   222  1.28751e-005
  41   223  1.7049e-005
  41   224  2.16082e-005
  41   225  2.04951e-005
  41   226  1.49479e-005
  41   227  -8.10599e-006
  41   228  -1.39547e-005
  41   229  -1.84852e-005
  41   230  5.02061e-006
  41   231  1.77997e-006
  41   232  -3.59431e-006
  41   233  -1.40623e-005
  41   234  -1.76083e-005
  41   235  -2.87592e-005
  41   236  -2.77807e-005
  41   237  -3.42219e-005
  41   238  -3.30955e-005
  41   239  -3.94074e-005
  41   240  -4.30201e-005
  41   241  -5.45616e-005
  41   242  -7.01126e-005
  41   243  -9.48854e-005
  41   244  -0.000105401
  41   245  -0.000115472
  41   246  -0.000118881
  41   247  -0.000122948
  41   248  -0.00011917
  41   249  -0.000126538
  41   250  -0.000132682
  41   251  -0.000135311
  41   252  -0.00012824
  41   253  -0.000137511
  41   254  -0.000109869
  41   255  -0.000114647
  41   256  -0.000127578
  41   257  -0.000185978
  41   258  -0.000237379
  41   259  -0.000280321
  41   260  -0.00024851
  41   261  -0.000232895
  41   262  -0.000210422
  41   263  -0.00020963
  41   264  -0.00019804
  41   265  -0.000196612
  41   266  -0.000191594
  41   267  -0.000189216
  41   268  -0.000183147
  41   269  -0.000178594
  41   270  -0.000175908
  41   271  -0.000209655
  41   272  -0.00025873
  41   273  -0.000286935
  41   274  -0.000283832
  41   275  -0.000256915
  41   276  -0.000196704
  41   277  -0.000154596
  41   278  -0.000138766
  41   279  -0.00013592
  41   280  -0.000136895
  41   281  -0.000145346
  41   282  -0.00014084
  41   283  -0.000136501
  41   284  -0.000142662
  41   285  -0.000187105
  41   286  -0.000222566
  41   287  -0.000239232
  41   288  -0.000238818
  41   289  -0.000255773
  41   290  -0.000277562
  41   291  -0.000264117
  41   292  -0.000191213
  41   293  -0.000141554
  41   294  -0.000134665
  41   295  -0.000124081
  41   296  -0.000108966
  41   297  -9.52011e-005
  41   298  -8.29039e-005
  41   299  -0.000100244
  41   300  -0.000140951
  41   301  -0.000138464
  41   302  -0.000142
  41   303  -7.28992e-005
  41   304  -0.000132704
  41   305  -0.00014785
  41   306  -0.000230856
  41   307  -5.75848e-005
  41   308  5.65967e-005
  41   309  0.000108434
  41   310  0.000135653
  41   311  0.00012691
  41   312  4.54276e-005
  41   313  2.07915e-006
  41   314  5.091e-005
  41   315  4.91029e-005
  41   316  4.50542e-005
  41   317  6.14756e-006
  41   318  -4.44088e-005
  41   319  -9.46956e-005
  41   320  -0.000129426
  41   321  -0.000149429
  41   322  -0.000148375
  41   323  -0.000134406
  41   324  -0.000120824
  41   325  -0.000118195
  41   326  -0.00012355
  41   327  -0.000132061
  41   328  -0.000142972
  41   329  -0.000155606
  41   330  -0.000166655
  41   331  -0.000174328
  41   332  -0.00017346
  41   333  -0.000171893
  41   334  -0.000167804
  41   335  -0.000165558
  41   336  -0.000168531
  41   337  -0.000187991
  41   338  -0.000209208
  41   339  -0.000228796
  41   340  -0.000236911
  41   341  -0.000251312
  41   342  -0.00024437
  41   343  -0.000238826
  41   344  -0.000208218
  41   345  -0.000197319
  41   346  -0.000287785
  41   347  -0.000396956
  41   348  -0.000860414
  41   349  -0.0011992
  41   350  -0.00154391
  41   351  -0.0011112
  41   352  -0.00081196
  41   353  -0.000627225
  41   354  -0.000570461
  41   355  -0.000610755
  41   356  -0.000740134
  41   357  -0.000586776
  41   358  -0.000454277
  41   359  -0.000337062
  41   360  -0.000312021
  41   361  -0.000293911
  41   362  -0.000286928
  41   363  -0.000268898
  41   364  -0.000241125
  41   365  -0.000216009
  41   366  -0.000196248
  41   367  -0.000179928
  41   368  -0.000161402
  41   369  -0.000150839
  41   370  -0.000141342
  41   371  -0.000139177
  41   372  -0.000134535
  41   373  -0.000136881
  41   374  -0.000151754
  41   375  -0.000153868
  41   376  -0.000141292
  41   377  -9.43906e-005
  41   378  -6.92958e-005
  41   379  -5.93493e-005
  41   380  -7.39629e-005
  41   381  -9.43892e-005
  41   382  -0.000104424
  41   383  -7.69989e-005
  41   384  -6.92246e-005
  41   385  -6.29407e-005
  41   386  -6.10041e-005
  41   387  1.35848e-005
  41   388  6.25316e-005
  41   389  6.0669e-005
  41   390  3.82313e-005
  41   391  1.04775e-005
  41   392  1.12976e-005
  41   393  2.9125e-005
  41   394  1.66537e-005
  41   395  4.96135e-006
  41   396  5.34926e-008
  41   397  1.44917e-005
  41   398  2.71033e-005
  41   399  3.73687e-005
  41   400  3.89333e-005
  41   401  4.70434e-005
  41   402  6.29545e-005
  41   403  8.80759e-005
  41   404  0.000102625
  41   405  0.000100652
  41   406  4.46271e-005
  41   407  -3.14841e-005
  41   408  -8.5547e-005
  41   409  -0.000111822
  41   410  -0.000125383
  41   411  -0.000132935
  41   412  -0.000140216
  41   413  -0.000139856
  41   414  -0.00012355
  41   415  -9.32767e-005
  41   416  -7.0583e-005
  41   417  -7.1672e-005
  41   418  -8.12471e-005
  41   419  -5.7856e-005
  41   420  -7.25367e-007
  41   421  2.68006e-005
  41   422  2.94238e-005
  41   423  2.73327e-005
  41   424  2.87217e-005
  41   425  2.82414e-005
  41   426  3.58031e-005
  41   427  4.56614e-005
  41   428  5.46632e-005
  41   429  5.7251e-005
  41   430  2.20497e-005
  41   431  -6.88816e-006
  41   432  -0.000132128
  41   433  -0.000184703
  41   434  -0.000264199
  41   435  -0.000193673
  41   436  -0.000186411
  41   437  -3.13955e-005
  41   438  -6.93703e-005
  41   439  -4.06577e-005
  41   440  -0.000195951
  41   441  -0.000156236
  41   442  -99999
  41   443  -99999
  41   444  -99999
  41   445  -99999
  41   446  -99999
  41   447  -99999
  41   448  -99999
  41   449  -99999
  41   450  -99999
  41   451  -99999
  41   452  -99999
  41   453  -99999
  41   454  -99999
  41   455  -99999
  42    18  -99999
  42    19  -99999
  42    20  -99999
  42    21  -99999
  42    22  -99999
  42    23  -99999
  42    24  -99999
  42    25  -99999
  42    26  -99999
  42    27  -99999
  42    28  -99999
  42    29  -99999
  42    30  -99999
  42    31  -99999
  42    32  -99999
  42    33  -99999
  42    34  -99999
  42    35  -99999
  42    36  -99999
  42    37  -99999
  42    38  -99999
  42    39  -99999
  42    40  -99999
  42    41  -99999
  42    42  -99999
  42    43  -99999
  42    44  -99999
  42    45  -99999
  42    46  -99999
  42    47  -99999
  42    48  -99999
  42    49  -99999
  42    50  9.25556e-005
  42    51  0.000153564
  42    52  -0.000710101
  42    53  -0.000466159
  42    54  -0.000364022
  42    55  0.00013519
  42    56  0.000131672
  42    57  8.62646e-005
  42    58  -0.000232414
  42    59  6.88368e-005
  42    60  -0.000119014
  42    61  -8.92879e-005
  42    62  -0.000510462
  42    63  5.86356e-005
  42    64  7.19157e-005
  42    65  8.10308e-005
  42    66  -0.000299256
  42    67  -0.000233079
  42    68  -0.000244654
  42    69  6.52335e-005
  42    70  -1.51376e-005
  42    71  -3.17529e-005
  42    72  -9.60621e-005
  42    73  -1.91493e-007
  42    74  -3.46619e-005
  42    75  -4.8299e-005
  42    76  -0.000175885
  42    77  -0.000202948
  42    78  -0.000238185
  42    79  -0.000196359
  42    80  -0.000176974
  42    81  -0.000155711
  42    82  -0.000159704
  42    83  -0.000164617
  42    84  -0.00016757
  42    85  -0.000150674
  42    86  -0.000129506
  42    87  -0.000101323
  42    88  -8.76773e-005
  42    89  -7.40571e-005
  42    90  -6.97261e-005
  42    91  -5.60795e-005
  42    92  -4.52367e-005
  42    93  -2.34742e-005
  42    94  -1.11419e-005
  42    95  -3.23064e-006
  42    96  3.05904e-007
  42    97  2.59187e-005
  42    98  4.19138e-005
  42    99  4.49874e-005
  42   100  4.4609e-005
  42   101  4.50231e-005
  42   102  4.07428e-005
  42   103  4.72908e-006
  42   104  -2.5954e-005
  42   105  -4.84495e-005
  42   106  -6.36504e-005
  42   107  -6.66916e-005
  42   108  -4.23875e-005
  42   109  -1.45948e-005
  42   110  4.05644e-006
  42   111  -1.06019e-005
  42   112  -3.74528e-005
  42   113  -7.30496e-005
  42   114  -6.80221e-005
  42   115  -4.17258e-005
  42   116  -4.08175e-007
  42   117  7.76576e-006
  42   118  -7.55441e-006
  42   119  -4.27273e-005
  42   120  -5.74719e-005
  42   121  -7.14503e-005
  42   122  -8.80382e-005
  42   123  -0.000106642
  42   124  -0.000104325
  42   125  -7.57479e-005
  42   126  -2.72065e-005
  42   127  3.01586e-005
  42   128  7.82785e-005
  42   129  9.23869e-005
  42   130  9.97104e-005
  42   131  0.000103064
  42   132  9.89927e-005
  42   133  8.65469e-005
  42   134  7.48939e-005
  42   135  5.56616e-005
  42   136  3.82805e-005
  42   137  3.94993e-005
  42   138  3.23441e-005
  42   139  1.0764e-005
  42   140  -1.2772e-005
  42   141  -4.01848e-005
  42   142  -8.38247e-005
  42   143  -0.00013817
  42   144  -0.000174291
  42   145  -0.000199685
  42   146  -0.000211297
  42   147  -0.000219122
  42   148  -0.000211451
  42   149  -0.000188363
  42   150  -0.000130439
  42   151  -0.00014295
  42   152  -0.00016895
  42   153  -0.000185318
  42   154  -0.000200841
  42   155  -0.000205043
  42   156  -0.000203557
  42   157  -0.00019399
  42   158  -0.000183693
  42   159  -0.000170652
  42   160  -0.000163331
  42   161  -0.000150454
  42   162  -0.000140734
  42   163  -0.000131203
  42   164  -0.00012565
  42   165  -0.000124732
  42   166  -0.000127695
  42   167  -0.000149829
  42   168  -0.000173619
  42   169  -0.000180724
  42   170  -0.000153049
  42   171  -0.000150491
  42   172  -0.000143954
  42   173  -0.000142923
  42   174  -0.000135768
  42   175  -0.000130045
  42   176  -0.000122209
  42   177  -0.000115634
  42   178  -0.000107519
  42   179  -9.98335e-005
  42   180  -8.77631e-005
  42   181  -7.48496e-005
  42   182  -6.1609e-005
  42   183  -5.2771e-005
  42   184  -4.75408e-005
  42   185  -4.36123e-005
  42   186  -4.11984e-005
  42   187  -4.02779e-005
  42   188  -4.06894e-005
  42   189  -4.46376e-005
  42   190  -4.96116e-005
  42   191  -5.26644e-005
  42   192  -5.29388e-005
  42   193  -5.11484e-005
  42   194  -5.05982e-005
  42   195  -5.31467e-005
  42   196  -5.76881e-005
  42   197  -6.0746e-005
  42   198  -6.34231e-005
  42   199  -6.68189e-005
  42   200  -6.98743e-005
  42   201  -7.32421e-005
  42   202  -7.89073e-005
  42   203  -8.45983e-005
  42   204  -8.83306e-005
  42   205  -9.00728e-005
  42   206  -8.97761e-005
  42   207  -8.51802e-005
  42   208  -8.11857e-005
  42   209  -7.62456e-005
  42   210  -6.9509e-005
  42   211  -5.86259e-005
  42   212  -4.57647e-005
  42   213  -3.98801e-005
  42   214  -4.40798e-005
  42   215  -3.46482e-005
  42   216  -2.00922e-005
  42   217  -9.42675e-006
  42   218  -3.41901e-007
  42   219  1.03435e-005
  42   220  2.3389e-005
  42   221  3.43658e-005
  42   222  4.28598e-005
  42   223  5.02543e-005
  42   224  5.29269e-005
  42   225  4.89779e-005
  42   226  2.98246e-005
  42   227  -3.35667e-006
  42   228  -1.38414e-005
  42   229  -1.04084e-005
  42   230  2.05464e-005
  42   231  3.42895e-005
  42   232  4.16446e-005
  42   233  2.18746e-005
  42   234  1.29309e-005
  42   235  -4.4696e-006
  42   236  -2.98643e-007
  42   237  -1.38887e-006
  42   238  1.32944e-005
  42   239  1.19083e-005
  42   240  8.51672e-006
  42   241  -6.14202e-007
  42   242  -1.35888e-005
  42   243  -3.38028e-005
  42   244  -4.30499e-005
  42   245  -4.71993e-005
  42   246  -4.54913e-005
  42   247  -4.34624e-005
  42   248  -3.57072e-005
  42   249  -4.16427e-005
  42   250  -4.31241e-005
  42   251  -4.7952e-005
  42   252  -6.24891e-005
  42   253  -0.000108243
  42   254  -8.92694e-005
  42   255  -7.11206e-005
  42   256  -7.34334e-005
  42   257  -0.000152397
  42   258  -0.000219029
  42   259  -0.000260733
  42   260  -0.000235429
  42   261  -0.000215232
  42   262  -0.000188292
  42   263  -0.000175933
  42   264  -0.000139138
  42   265  -0.000123519
  42   266  -0.000115473
  42   267  -0.00011111
  42   268  -0.000106027
  42   269  -9.90354e-005
  42   270  -0.000110393
  42   271  -0.000196356
  42   272  -0.000247602
  42   273  -0.000271689
  42   274  -0.000270766
  42   275  -0.000242939
  42   276  -0.000186551
  42   277  -0.000135654
  42   278  -0.000116815
  42   279  -0.000118154
  42   280  -0.000126139
  42   281  -0.00014266
  42   282  -0.000148967
  42   283  -0.000151454
  42   284  -0.000161182
  42   285  -0.000194351
  42   286  -0.000224547
  42   287  -0.000234302
  42   288  -0.000235795
  42   289  -0.000249291
  42   290  -0.000273783
  42   291  -0.000258641
  42   292  -0.000189734
  42   293  -0.00010782
  42   294  -0.00010162
  42   295  -9.88571e-005
  42   296  -9.80976e-005
  42   297  -9.71778e-005
  42   298  -0.000100463
  42   299  -0.000113778
  42   300  -0.000149547
  42   301  -0.000134081
  42   302  -0.000149613
  42   303  -5.32415e-005
  42   304  -0.000136823
  42   305  -0.000140366
  42   306  -0.000270912
  42   307  -7.83371e-005
  42   308  -1.07686e-005
  42   309  -2.13563e-005
  42   310  -4.09685e-005
  42   311  -6.94785e-005
  42   312  -0.000101984
  42   313  -6.68857e-005
  42   314  -4.31711e-005
  42   315  -2.633e-005
  42   316  -2.61079e-005
  42   317  -3.10765e-005
  42   318  -5.47738e-005
  42   319  -9.08459e-005
  42   320  -0.000125745
  42   321  -0.00014926
  42   322  -0.000156042
  42   323  -0.000149099
  42   324  -0.000143208
  42   325  -0.000142073
  42   326  -0.000149664
  42   327  -0.00015795
  42   328  -0.000169233
  42   329  -0.000174137
  42   330  -0.000178342
  42   331  -0.000174187
  42   332  -0.00016435
  42   333  -0.00014937
  42   334  -0.000137538
  42   335  -0.000124527
  42   336  -0.000122206
  42   337  -0.000136444
  42   338  -0.00015999
  42   339  -0.00018224
  42   340  -0.000200632
  42   341  -0.000221371
  42   342  -0.000222703
  42   343  -0.000211711
  42   344  -0.000196752
  42   345  -0.000212895
  42   346  -0.000300518
  42   347  -0.000363994
  42   348  -0.000697464
  42   349  -0.000955434
  42   350  -0.00130244
  42   351  -0.0010374
  42   352  -0.000840602
  42   353  -0.000626888
  42   354  -0.000540529
  42   355  -0.000570535
  42   356  -0.00065097
  42   357  -0.000580906
  42   358  -0.000460667
  42   359  -0.000376358
  42   360  -0.000392267
  42   361  -0.000379019
  42   362  -0.000342204
  42   363  -0.00032603
  42   364  -0.000278444
  42   365  -0.000260939
  42   366  -0.000223088
  42   367  -0.00021642
  42   368  -0.000186996
  42   369  -0.000177304
  42   370  -0.000159535
  42   371  -0.000158196
  42   372  -0.000145835
  42   373  -0.000142669
  42   374  -0.000143746
  42   375  -0.00014516
  42   376  -0.000131263
  42   377  -0.000101369
  42   378  -8.23232e-005
  42   379  -7.54591e-005
  42   380  -8.69394e-005
  42   381  -0.000102798
  42   382  -0.000100958
  42   383  -6.89728e-005
  42   384  -5.44608e-005
  42   385  -4.47005e-005
  42   386  -4.22572e-005
  42   387  2.62831e-005
  42   388  7.32172e-005
  42   389  6.93886e-005
  42   390  3.52447e-005
  42   391  1.40213e-006
  42   392  -1.21185e-005
  42   393  1.04598e-005
  42   394  -4.54873e-006
  42   395  -1.1012e-005
  42   396  -1.78949e-005
  42   397  4.20207e-006
  42   398  2.18358e-005
  42   399  4.37424e-005
  42   400  5.09258e-005
  42   401  6.93393e-005
  42   402  8.8193e-005
  42   403  0.000123638
  42   404  0.000138453
  42   405  0.000130702
  42   406  5.15745e-005
  42   407  -2.02494e-005
  42   408  -8.09034e-005
  42   409  -9.90883e-005
  42   410  -0.000116863
  42   411  -0.000118613
  42   412  -0.000131232
  42   413  -0.000131675
  42   414  -0.000125848
  42   415  -9.88688e-005
  42   416  -8.04359e-005
  42   417  -7.39054e-005
  42   418  -7.63123e-005
  42   419  -4.00124e-005
  42   420  1.88381e-005
  42   421  4.35258e-005
  42   422  4.40082e-005
  42   423  3.26264e-005
  42   424  2.67303e-005
  42   425  1.80289e-005
  42   426  1.87834e-005
  42   427  1.19062e-005
  42   428  6.54093e-006
  42   429  -7.33903e-006
  42   430  -2.72148e-005
  42   431  -4.72475e-005
  42   432  -0.000136578
  42   433  -0.000194299
  42   434  -0.000264404
  42   435  -0.000211933
  42   436  -0.000188911
  42   437  -7.58594e-005
  42   438  -0.000122716
  42   439  -5.36594e-005
  42   440  -0.000235814
  42   441  -9.39065e-005
  42   442  -99999
  42   443  -99999
  42   444  -99999
  42   445  -99999
  42   446  -99999
  42   447  -99999
  42   448  -99999
  42   449  -99999
  42   450  -99999
  42   451  -99999
  42   452  -99999
  42   453  -99999
  42   454  -99999
  42   455  -99999
  43    18  -99999
  43    19  -99999
  43    20  -99999
  43    21  -99999
  43    22  -99999
  43    23  -99999
  43    24  -99999
  43    25  -99999
  43    26  -99999
  43    27  -99999
  43    28  -99999
  43    29  -99999
  43    30  -99999
  43    31  -99999
  43    32  -99999
  43    33  -99999
  43    34  -99999
  43    35  -99999
  43    36  -99999
  43    37  -99999
  43    38  -99999
  43    39  -99999
  43    40  -99999
  43    41  -99999
  43    42  -99999
  43    43  -99999
  43    44  -99999
  43    45  -99999
  43    46  -99999
  43    47  -99999
  43    48  -99999
  43    49  -99999
  43    50  -7.76774e-006
  43    51  8.09439e-005
  43    52  -0.000817573
  43    53  -0.000482967
  43    54  -0.000330822
  43    55  0.000181899
  43    56  0.000151303
  43    57  0.000113593
  43    58  -0.00023703
  43    59  7.06944e-005
  43    60  -0.000151254
  43    61  -9.85895e-005
  43    62  -0.000532479
  43    63  5.25175e-005
  43    64  4.47115e-005
  43    65  3.65492e-005
  43    66  -0.000312884
  43    67  -0.000246416
  43    68  -0.000298632
  43    69  -5.79526e-006
  43    70  -3.76331e-005
  43    71  -3.12374e-005
  43    72  -0.000128971
  43    73  -2.90527e-005
  43    74  -4.53709e-005
  43    75  -2.65813e-005
  43    76  -0.000182137
  43    77  -0.000197995
  43    78  -0.000276057
  43    79  -0.000209329
  43    80  -0.000183392
  43    81  -0.000143927
  43    82  -0.000151757
  43    83  -0.000161144
  43    84  -0.000166763
  43    85  -0.000151411
  43    86  -0.000132001
  43    87  -0.000105574
  43    88  -9.17292e-005
  43    89  -7.61293e-005
  43    90  -7.17375e-005
  43    91  -5.86414e-005
  43    92  -4.88975e-005
  43    93  -2.52561e-005
  43    94  -1.40199e-005
  43    95  -1.13e-005
  43    96  -1.46438e-005
  43    97  -8.60956e-007
  43    98  2.16082e-006
  43    99  2.97039e-006
  43   100  5.38288e-008
  43   101  1.18631e-006
  43   102  -7.68037e-007
  43   103  -1.06601e-005
  43   104  -3.36876e-005
  43   105  -5.28735e-005
  43   106  -7.02901e-005
  43   107  -7.12367e-005
  43   108  -4.69601e-005
  43   109  -1.77904e-005
  43   110  -6.89785e-006
  43   111  -1.7937e-005
  43   112  -4.73684e-005
  43   113  -8.03531e-005
  43   114  -7.3976e-005
  43   115  -4.54952e-005
  43   116  -1.01929e-005
  43   117  1.00752e-006
  43   118  -4.50604e-007
  43   119  -3.04577e-005
  43   120  -5.14448e-005
  43   121  -7.2412e-005
  43   122  -9.39032e-005
  43   123  -0.000110173
  43   124  -0.000102799
  43   125  -6.94953e-005
  43   126  -2.12281e-005
  43   127  2.39747e-005
  43   128  4.54418e-005
  43   129  5.23962e-005
  43   130  5.7909e-005
  43   131  6.0298e-005
  43   132  5.94378e-005
  43   133  4.82597e-005
  43   134  3.77693e-005
  43   135  2.41003e-005
  43   136  1.49001e-005
  43   137  1.76309e-005
  43   138  1.66861e-005
  43   139  4.28548e-006
  43   140  -7.71221e-006
  43   141  -2.97075e-005
  43   142  -6.88961e-005
  43   143  -0.000132944
  43   144  -0.000179733
  43   145  -0.000221985
  43   146  -0.000240068
  43   147  -0.000249633
  43   148  -0.000214777
  43   149  -0.000185507
  43   150  -0.000138449
  43   151  -0.000147554
  43   152  -0.000167389
  43   153  -0.000187289
  43   154  -0.000194278
  43   155  -0.000202044
  43   156  -0.00019842
  43   157  -0.00019043
  43   158  -0.00017792
  43   159  -0.000165819
  43   160  -0.000157715
  43   161  -0.000148823
  43   162  -0.000141532
  43   163  -0.000134622
  43   164  -0.000132565
  43   165  -0.000131141
  43   166  -0.000135382
  43   167  -0.000151258
  43   168  -0.000170751
  43   169  -0.000177151
  43   170  -0.000160473
  43   171  -0.000158355
  43   172  -0.000152517
  43   173  -0.000149947
  43   174  -0.000142619
  43   175  -0.000133952
  43   176  -0.000123899
  43   177  -0.000117969
  43   178  -0.000111244
  43   179  -0.000103693
  43   180  -9.30579e-005
  43   181  -8.12875e-005
  43   182  -6.92645e-005
  43   183  -6.0912e-005
  43   184  -5.52523e-005
  43   185  -5.16407e-005
  43   186  -4.61798e-005
  43   187  -4.21755e-005
  43   188  -3.90797e-005
  43   189  -4.02013e-005
  43   190  -4.1392e-005
  43   191  -4.11854e-005
  43   192  -3.77769e-005
  43   193  -3.52219e-005
  43   194  -3.24295e-005
  43   195  -3.58059e-005
  43   196  -3.96844e-005
  43   197  -4.29783e-005
  43   198  -4.22445e-005
  43   199  -4.4798e-005
  43   200  -4.25212e-005
  43   201  -4.30561e-005
  43   202  -4.25778e-005
  43   203  -4.49965e-005
  43   204  -4.47765e-005
  43   205  -4.59291e-005
  43   206  -4.52108e-005
  43   207  -4.40203e-005
  43   208  -4.20128e-005
  43   209  -4.56973e-005
  43   210  -4.54268e-005
  43   211  -4.19054e-005
  43   212  -3.42293e-005
  43   213  -3.54476e-005
  43   214  -4.64912e-005
  43   215  -2.88654e-005
  43   216  -1.19475e-005
  43   217  -9.87554e-007
  43   218  1.17296e-005
  43   219  2.40599e-005
  43   220  4.10414e-005
  43   221  5.59228e-005
  43   222  6.80444e-005
  43   223  7.66288e-005
  43   224  7.84694e-005
  43   225  6.25456e-005
  43   226  3.0807e-005
  43   227  -7.0068e-006
  43   228  -1.24759e-005
  43   229  -5.55806e-006
  43   230  3.03241e-005
  43   231  4.88282e-005
  43   232  6.33483e-005
  43   233  3.84224e-005
  43   234  2.56457e-005
  43   235  5.08985e-006
  43   236  9.17891e-006
  43   237  8.06265e-006
  43   238  3.24104e-005
  43   239  3.72969e-005
  43   240  3.60685e-005
  43   241  2.75226e-005
  43   242  1.64552e-005
  43   243  -7.27739e-007
  43   244  -4.11912e-006
  43   245  -7.23424e-006
  43   246  -3.3376e-006
  43   247  -6.72835e-006
  43   248  -2.0684e-005
  43   249  -4.071e-005
  43   250  -2.0627e-005
  43   251  -2.96559e-005
  43   252  -5.27037e-005
  43   253  -9.54481e-005
  43   254  -7.71973e-005
  43   255  -5.80151e-005
  43   256  -5.85174e-005
  43   257  -0.000137495
  43   258  -0.000206332
  43   259  -0.000247527
  43   260  -0.000225401
  43   261  -0.000208724
  43   262  -0.000186674
  43   263  -0.000171648
  43   264  -0.000115188
  43   265  -7.03728e-005
  43   266  -5.64407e-005
  43   267  -5.42357e-005
  43   268  -5.08335e-005
  43   269  -4.66191e-005
  43   270  -0.000102527
  43   271  -0.000189037
  43   272  -0.000235486
  43   273  -0.000258305
  43   274  -0.000255924
  43   275  -0.000229565
  43   276  -0.000175057
  43   277  -0.000125055
  43   278  -0.000104319
  43   279  -0.00010857
  43   280  -0.000121177
  43   281  -0.000144135
  43   282  -0.000161267
  43   283  -0.000170141
  43   284  -0.000180668
  43   285  -0.00020354
  43   286  -0.000227349
  43   287  -0.000231866
  43   288  -0.00023257
  43   289  -0.000241606
  43   290  -0.000264662
  43   291  -0.000248926
  43   292  -0.000184655
  43   293  -0.000100472
  43   294  -9.28328e-005
  43   295  -9.48356e-005
  43   296  -0.000100061
  43   297  -0.00010788
  43   298  -0.000120792
  43   299  -0.00012789
  43   300  -0.000150114
  43   301  -0.000139608
  43   302  -0.000147921
  43   303  -9.98896e-005
  43   304  -0.000169576
  43   305  -0.000203094
  43   306  -0.000343919
  43   307  -6.25505e-005
  43   308  -1.63721e-005
  43   309  -1.48963e-005
  43   310  -1.47052e-005
  43   311  -1.54278e-005
  43   312  -1.77418e-005
  43   313  -1.98746e-005
  43   314  -1.42877e-005
  43   315  -2.00036e-005
  43   316  -2.46805e-005
  43   317  -3.61678e-005
  43   318  -5.06322e-005
  43   319  -8.11665e-005
  43   320  -0.000114599
  43   321  -0.000143602
  43   322  -0.000156529
  43   323  -0.000154377
  43   324  -0.000153546
  43   325  -0.000155973
  43   326  -0.000163485
  43   327  -0.000170264
  43   328  -0.000176935
  43   329  -0.000174958
  43   330  -0.000171028
  43   331  -0.000158129
  43   332  -0.000141582
  43   333  -0.000120371
  43   334  -0.000105622
  43   335  -9.26527e-005
  43   336  -9.17352e-005
  43   337  -0.000106735
  43   338  -0.000133317
  43   339  -0.000160765
  43   340  -0.000189252
  43   341  -0.000220253
  43   342  -0.000234911
  43   343  -0.000231147
  43   344  -0.000234123
  43   345  -0.000265189
  43   346  -0.000361572
  43   347  -0.000436896
  43   348  -0.000636149
  43   349  -0.000781188
  43   350  -0.0010046
  43   351  -0.000953773
  43   352  -0.000852
  43   353  -0.000624251
  43   354  -0.00044517
  43   355  -0.000540938
  43   356  -0.000636234
  43   357  -0.000645763
  43   358  -0.000623531
  43   359  -0.000585728
  43   360  -0.000632128
  43   361  -0.000662024
  43   362  -0.000604849
  43   363  -0.00055595
  43   364  -0.000492814
  43   365  -0.000462822
  43   366  -0.000417089
  43   367  -0.000399564
  43   368  -0.000367263
  43   369  -0.000337575
  43   370  -0.000304917
  43   371  -0.000285043
  43   372  -0.000255853
  43   373  -0.000237154
  43   374  -0.000209599
  43   375  -0.000185598
  43   376  -0.000156745
  43   377  -0.000141162
  43   378  -0.000128361
  43   379  -0.000118395
  43   380  -0.000120759
  43   381  -0.000127982
  43   382  -0.000115452
  43   383  -8.0916e-005
  43   384  -5.84703e-005
  43   385  -4.11352e-005
  43   386  -2.93246e-005
  43   387  2.47214e-005
  43   388  4.68805e-005
  43   389  4.57292e-005
  43   390  3.03838e-005
  43   391  -1.31676e-005
  43   392  -3.5343e-005
  43   393  -1.8447e-005
  43   394  -3.13281e-005
  43   395  -3.20472e-005
  43   396  -3.49769e-005
  43   397  -1.12862e-005
  43   398  1.10395e-005
  43   399  3.83169e-005
  43   400  5.44232e-005
  43   401  7.77987e-005
  43   402  0.000103957
  43   403  0.00013975
  43   404  0.00015497
  43   405  0.000140408
  43   406  6.02527e-005
  43   407  -1.58741e-005
  43   408  -7.23343e-005
  43   409  -9.41391e-005
  43   410  -0.000108309
  43   411  -0.000109736
  43   412  -0.000116166
  43   413  -0.000121535
  43   414  -0.000120945
  43   415  -0.000104086
  43   416  -8.59128e-005
  43   417  -7.77773e-005
  43   418  -6.8234e-005
  43   419  -2.42286e-005
  43   420  3.61793e-005
  43   421  5.57559e-005
  43   422  5.4018e-005
  43   423  4.18936e-005
  43   424  3.13547e-005
  43   425  2.24659e-005
  43   426  1.51399e-005
  43   427  2.25473e-006
  43   428  -1.64466e-005
  43   429  -3.68612e-005
  43   430  -6.24425e-005
  43   431  -8.25997e-005
  43   432  -0.000144408
  43   433  -0.000199129
  43   434  -0.000273956
  43   435  -0.000242608
  43   436  -0.000220888
  43   437  -8.42223e-005
  43   438  -8.90551e-005
  43   439  1.1921e-006
  43   440  -0.000164586
  43   441  -3.06591e-005
  43   442  -99999
  43   443  -99999
  43   444  -99999
  43   445  -99999
  43   446  -99999
  43   447  -99999
  43   448  -99999
  43   449  -99999
  43   450  -99999
  43   451  -99999
  43   452  -99999
  43   453  -99999
  43   454  -99999
  43   455  -99999
  44    18  -99999
  44    19  -99999
  44    20  -99999
  44    21  -99999
  44    22  -99999
  44    23  -99999
  44    24  -99999
  44    25  -99999
  44    26  -99999
  44    27  -99999
  44    28  -99999
  44    29  -99999
  44    30  -99999
  44    31  -99999
  44    32  -99999
  44    33  -99999
  44    34  -99999
  44    35  -99999
  44    36  -99999
  44    37  -99999
  44    38  -99999
  44    39  -99999
  44    40  -99999
  44    41  -99999
  44    42  -99999
  44    43  -99999
  44    44  -99999
  44    45  -99999
  44    46  -99999
  44    47  -99999
  44    48  -99999
  44    49  -99999
  44    50  -0.000175759
  44    51  -3.42971e-005
  44    52  -0.000940289
  44    53  -0.000483563
  44    54  -0.000310794
  44    55  0.000159924
  44    56  0.000127769
  44    57  0.000120361
  44    58  -0.000256149
  44    59  5.9546e-005
  44    60  -0.000210036
  44    61  -8.65167e-005
  44    62  -0.000530791
  44    63  5.20329e-005
  44    64  3.88383e-005
  44    65  1.77451e-005
  44    66  -0.000296482
  44    67  -0.000243927
  44    68  -0.000357848
  44    69  -4.33764e-005
  44    70  -9.45491e-005
  44    71  -5.03987e-005
  44    72  -0.000130947
  44    73  -2.75491e-005
  44    74  -3.84147e-005
  44    75  -8.42069e-006
  44    76  -0.000182392
  44    77  -0.000181451
  44    78  -0.000305701
  44    79  -0.000232706
  44    80  -0.00020138
  44    81  -0.000164997
  44    82  -0.000155621
  44    83  -0.000175422
  44    84  -0.000152682
  44    85  -0.00014963
  44    86  -0.000124893
  44    87  -0.000112914
  44    88  -9.28874e-005
  44    89  -7.89931e-005
  44    90  -7.15543e-005
  44    91  -6.47715e-005
  44    92  -5.41942e-005
  44    93  -3.39218e-005
  44    94  -2.19915e-005
  44    95  -2.49995e-005
  44    96  -2.61188e-005
  44    97  -1.89241e-005
  44    98  -1.73531e-005
  44    99  -1.87838e-005
  44   100  -2.20924e-005
  44   101  -2.23166e-005
  44   102  -2.41683e-005
  44   103  -3.12248e-005
  44   104  -4.41555e-005
  44   105  -5.97501e-005
  44   106  -7.21903e-005
  44   107  -7.5029e-005
  44   108  -4.66692e-005
  44   109  -2.21474e-005
  44   110  -1.38979e-005
  44   111  -2.51159e-005
  44   112  -5.53393e-005
  44   113  -8.95531e-005
  44   114  -7.79499e-005
  44   115  -5.1475e-005
  44   116  -2.14192e-005
  44   117  -1.0586e-005
  44   118  -2.87306e-006
  44   119  -1.55144e-005
  44   120  -3.77621e-005
  44   121  -7.15608e-005
  44   122  -9.67246e-005
  44   123  -0.000115894
  44   124  -0.000100215
  44   125  -6.85612e-005
  44   126  -1.74775e-005
  44   127  4.65986e-006
  44   128  1.23342e-005
  44   129  1.29481e-005
  44   130  1.38488e-005
  44   131  1.34209e-005
  44   132  1.05159e-005
  44   133  1.32719e-006
  44   134  -5.06511e-006
  44   135  -1.63506e-005
  44   136  -1.71028e-005
  44   137  -1.48754e-005
  44   138  -5.933e-006
  44   139  -6.15028e-006
  44   140  -8.57846e-006
  44   141  -1.93431e-005
  44   142  -4.71529e-005
  44   143  -0.000130509
  44   144  -0.00017963
  44   145  -0.000254242
  44   146  -0.000262343
  44   147  -0.000289108
  44   148  -0.000213345
  44   149  -0.00018669
  44   150  -0.000123868
  44   151  -0.000115932
  44   152  -0.000116667
  44   153  -0.000130335
  44   154  -0.000131901
  44   155  -0.00013895
  44   156  -0.000140745
  44   157  -0.000137443
  44   158  -0.000131168
  44   159  -0.000121771
  44   160  -0.000113447
  44   161  -0.000110209
  44   162  -0.000108789
  44   163  -0.000106232
  44   164  -0.000110542
  44   165  -0.000109598
  44   166  -0.000116817
  44   167  -0.000134697
  44   168  -0.000156533
  44   169  -0.000168641
  44   170  -0.000154783
  44   171  -0.000152863
  44   172  -0.000145525
  44   173  -0.000140438
  44   174  -0.000133796
  44   175  -0.00012407
  44   176  -0.000116315
  44   177  -0.000108277
  44   178  -0.000103036
  44   179  -9.63521e-005
  44   180  -8.99003e-005
  44   181  -8.02563e-005
  44   182  -7.2087e-005
  44   183  -6.37163e-005
  44   184  -5.92053e-005
  44   185  -5.4483e-005
  44   186  -5.01777e-005
  44   187  -4.51987e-005
  44   188  -4.10159e-005
  44   189  -3.87038e-005
  44   190  -3.75687e-005
  44   191  -3.43154e-005
  44   192  -2.87133e-005
  44   193  -2.38411e-005
  44   194  -2.04205e-005
  44   195  -2.16645e-005
  44   196  -2.45611e-005
  44   197  -2.66688e-005
  44   198  -2.72321e-005
  44   199  -2.81436e-005
  44   200  -2.56857e-005
  44   201  -2.3148e-005
  44   202  -2.11502e-005
  44   203  -1.93829e-005
  44   204  -1.83686e-005
  44   205  -1.83734e-005
  44   206  -1.89761e-005
  44   207  -1.83185e-005
  44   208  -1.89637e-005
  44   209  -2.70832e-005
  44   210  -3.2377e-005
  44   211  -3.44081e-005
  44   212  -3.37853e-005
  44   213  -4.96434e-005
  44   214  -5.46092e-005
  44   215  -2.69906e-005
  44   216  -5.88441e-006
  44   217  5.28281e-006
  44   218  2.01525e-005
  44   219  3.22412e-005
  44   220  4.968e-005
  44   221  6.47605e-005
  44   222  7.82565e-005
  44   223  8.58554e-005
  44   224  8.67549e-005
  44   225  5.97887e-005
  44   226  2.08768e-005
  44   227  -1.56758e-005
  44   228  -1.38247e-005
  44   229  -1.63261e-006
  44   230  3.79861e-005
  44   231  5.84638e-005
  44   232  7.69161e-005
  44   233  5.3664e-005
  44   234  4.00067e-005
  44   235  1.60409e-005
  44   236  1.7946e-005
  44   237  1.38834e-005
  44   238  3.78622e-005
  44   239  4.83174e-005
  44   240  5.10039e-005
  44   241  4.27512e-005
  44   242  3.45041e-005
  44   243  2.05074e-005
  44   244  2.21941e-005
  44   245  1.98318e-005
  44   246  2.07675e-005
  44   247  -7.05805e-006
  44   248  -3.72618e-005
  44   249  -4.66453e-005
  44   250  -2.69856e-005
  44   251  -2.94493e-005
  44   252  -5.42633e-005
  44   253  -8.41321e-005
  44   254  -6.80696e-005
  44   255  -4.49715e-005
  44   256  -5.31921e-005
  44   257  -0.000125658
  44   258  -0.000197965
  44   259  -0.000232116
  44   260  -0.000218363
  44   261  -0.000202784
  44   262  -0.000192478
  44   263  -0.000173254
  44   264  -0.0001146
  44   265  -4.3609e-005
  44   266  -1.13638e-005
  44   267  -9.64209e-006
  44   268  -1.02051e-005
  44   269  -2.06121e-005
  44   270  -0.000102465
  44   271  -0.000175787
  44   272  -0.000226811
  44   273  -0.000245842
  44   274  -0.000246894
  44   275  -0.000214963
  44   276  -0.00016409
  44   277  -0.000111228
  44   278  -8.9078e-005
  44   279  -9.40986e-005
  44   280  -0.000114002
  44   281  -0.000145774
  44   282  -0.000174666
  44   283  -0.000188217
  44   284  -0.000198514
  44   285  -0.000212329
  44   286  -0.00023069
  44   287  -0.000232244
  44   288  -0.000232923
  44   289  -0.000236916
  44   290  -0.000255147
  44   291  -0.000237518
  44   292  -0.000175995
  44   293  -9.28094e-005
  44   294  -8.17311e-005
  44   295  -8.92676e-005
  44   296  -0.000100017
  44   297  -0.00011237
  44   298  -0.000129715
  44   299  -0.000145204
  44   300  -0.000177973
  44   301  -0.000164789
  44   302  -0.000197975
  44   303  -0.000212853
  44   304  -0.000198117
  44   305  -0.000151507
  44   306  -0.000211207
  44   307  -5.71091e-005
  44   308  -3.52426e-005
  44   309  -1.67428e-005
  44   310  7.40737e-006
  44   311  2.58543e-005
  44   312  4.66187e-005
  44   313  5.73637e-006
  44   314  2.07419e-005
  44   315  6.58105e-006
  44   316  -1.37093e-005
  44   317  -2.96086e-005
  44   318  -4.85935e-005
  44   319  -7.2778e-005
  44   320  -0.000101683
  44   321  -0.00013296
  44   322  -0.000144647
  44   323  -0.000145414
  44   324  -0.000144738
  44   325  -0.000147691
  44   326  -0.0001507
  44   327  -0.000151733
  44   328  -0.000149694
  44   329  -0.000141013
  44   330  -0.000129699
  44   331  -0.000111685
  44   332  -9.04954e-005
  44   333  -6.95601e-005
  44   334  -5.52396e-005
  44   335  -4.74557e-005
  44   336  -5.18038e-005
  44   337  -7.0356e-005
  44   338  -0.000100211
  44   339  -0.000132122
  44   340  -0.000172037
  44   341  -0.000213137
  44   342  -0.000241668
  44   343  -0.0002499
  44   344  -0.000269012
  44   345  -0.000307279
  44   346  -0.000379432
  44   347  -0.000450842
  44   348  -0.000542572
  44   349  -0.000617022
  44   350  -0.000746613
  44   351  -0.000833819
  44   352  -0.000886498
  44   353  -0.000745415
  44   354  -0.00058382
  44   355  -0.000471419
  44   356  -0.000472256
  44   357  -0.000559973
  44   358  -0.000589272
  44   359  -0.000663938
  44   360  -0.000629705
  44   361  -0.00063407
  44   362  -0.000583157
  44   363  -0.000534061
  44   364  -0.000491896
  44   365  -0.000456936
  44   366  -0.000432731
  44   367  -0.000407641
  44   368  -0.000393045
  44   369  -0.000361891
  44   370  -0.000342391
  44   371  -0.000320802
  44   372  -0.000303197
  44   373  -0.000286674
  44   374  -0.000270829
  44   375  -0.000249656
  44   376  -0.000229476
  44   377  -0.000210894
  44   378  -0.000203898
  44   379  -0.000192543
  44   380  -0.000187767
  44   381  -0.000183468
  44   382  -0.000167413
  44   383  -0.000138393
  44   384  -0.000110875
  44   385  -8.48259e-005
  44   386  -5.9857e-005
  44   387  -3.47451e-005
  44   388  -2.40045e-005
  44   389  -1.98182e-005
  44   390  -1.68737e-005
  44   391  -2.55464e-005
  44   392  -5.95584e-005
  44   393  -5.31377e-005
  44   394  -6.37039e-005
  44   395  -5.94428e-005
  44   396  -5.78204e-005
  44   397  -3.46758e-005
  44   398  -1.29626e-005
  44   399  1.67265e-005
  44   400  3.89808e-005
  44   401  6.80613e-005
  44   402  9.59777e-005
  44   403  0.000126681
  44   404  0.000139013
  44   405  0.000131655
  44   406  5.87817e-005
  44   407  -9.22181e-006
  44   408  -6.83831e-005
  44   409  -8.49453e-005
  44   410  -0.000104642
  44   411  -0.000100803
  44   412  -0.000107211
  44   413  -0.000104971
  44   414  -0.000110658
  44   415  -9.73523e-005
  44   416  -8.97287e-005
  44   417  -7.65084e-005
  44   418  -6.34824e-005
  44   419  -1.17216e-005
  44   420  3.46736e-005
  44   421  5.43779e-005
  44   422  5.03991e-005
  44   423  4.36913e-005
  44   424  2.89105e-005
  44   425  2.25912e-005
  44   426  6.90986e-006
  44   427  -5.58784e-006
  44   428  -3.29341e-005
  44   429  -5.19518e-005
  44   430  -8.49496e-005
  44   431  -0.000103916
  44   432  -0.000151264
  44   433  -0.000198457
  44   434  -0.000270801
  44   435  -0.000250031
  44   436  -0.000225921
  44   437  -8.80505e-005
  44   438  -0.000103216
  44   439  5.01483e-005
  44   440  -0.000193497
  44   441  3.63996e-005
  44   442  -99999
  44   443  -99999
  44   444  -99999
  44   445  -99999
  44   446  -99999
  44   447  -99999
  44   448  -99999
  44   449  -99999
  44   450  -99999
  44   451  -99999
  44   452  -99999
  44   453  -99999
  44   454  -99999
  44   455  -99999
  45    18  -99999
  45    19  -99999
  45    20  -99999
  45    21  -99999
  45    22  -99999
  45    23  -99999
  45    24  -99999
  45    25  -99999
  45    26  -99999
  45    27  -99999
  45    28  -99999
  45    29  -99999
  45    30  -99999
  45    31  -99999
  45    32  -99999
  45    33  -99999
  45    34  -99999
  45    35  -99999
  45    36  -99999
  45    37  -99999
  45    38  -99999
  45    39  -99999
  45    40  -99999
  45    41  -99999
  45    42  -99999
  45    43  -99999
  45    44  -99999
  45    45  -99999
  45    46  -99999
  45    47  -99999
  45    48  -99999
  45    49  -99999
  45    50  -0.000386888
  45    51  -0.00013877
  45    52  -0.00105156
  45    53  -0.000464887
  45    54  -0.000303251
  45    55  6.42704e-005
  45    56  5.15005e-005
  45    57  0.000100373
  45    58  -0.000279962
  45    59  3.02217e-005
  45    60  -0.000281389
  45    61  -7.20737e-005
  45    62  -0.000523627
  45    63  6.24998e-005
  45    64  4.428e-005
  45    65  2.24576e-005
  45    66  -0.000270337
  45    67  -0.000212744
  45    68  -0.000419914
  45    69  -8.8e-005
  45    70  -0.000149275
  45    71  -5.63651e-005
  45    72  -0.00012661
  45    73  -1.05492e-005
  45    74  -3.62364e-005
  45    75  9.91028e-006
  45    76  -0.000174033
  45    77  -0.000149723
  45    78  -0.000332203
  45    79  -0.000249404
  45    80  -0.00023834
  45    81  -0.000189306
  45    82  -0.000168383
  45    83  -0.0001782
  45    84  -0.000138151
  45    85  -0.00014265
  45    86  -0.000126778
  45    87  -0.000124675
  45    88  -0.000102533
  45    89  -8.51296e-005
  45    90  -7.42607e-005
  45    91  -6.92348e-005
  45    92  -5.96941e-005
  45    93  -4.44625e-005
  45    94  -3.7045e-005
  45    95  -3.98032e-005
  45    96  -3.84726e-005
  45    97  -3.03398e-005
  45    98  -2.53787e-005
  45    99  -2.60454e-005
  45   100  -2.67399e-005
  45   101  -2.81116e-005
  45   102  -3.04015e-005
  45   103  -3.81046e-005
  45   104  -4.66001e-005
  45   105  -5.88781e-005
  45   106  -6.94245e-005
  45   107  -7.13697e-005
  45   108  -4.30792e-005
  45   109  -1.87802e-005
  45   110  -1.15353e-005
  45   111  -2.72443e-005
  45   112  -6.38715e-005
  45   113  -9.59831e-005
  45   114  -8.11317e-005
  45   115  -5.16661e-005
  45   116  -2.19722e-005
  45   117  -9.91977e-006
  45   118  1.25205e-007
  45   119  -2.42179e-006
  45   120  -2.12394e-005
  45   121  -6.48402e-005
  45   122  -0.000100493
  45   123  -0.000120399
  45   124  -0.000103392
  45   125  -6.70146e-005
  45   126  -2.0803e-005
  45   127  -1.13075e-005
  45   128  -1.16175e-005
  45   129  -1.51328e-005
  45   130  -2.0195e-005
  45   131  -2.40787e-005
  45   132  -3.18059e-005
  45   133  -3.9182e-005
  45   134  -4.43156e-005
  45   135  -5.11662e-005
  45   136  -4.73842e-005
  45   137  -4.08893e-005
  45   138  -2.67579e-005
  45   139  -1.98944e-005
  45   140  -2.00096e-005
  45   141  -2.71576e-005
  45   142  -4.52942e-005
  45   143  -0.000127524
  45   144  -0.000189661
  45   145  -0.000271253
  45   146  -0.000277481
  45   147  -0.000290874
  45   148  -0.000197133
  45   149  -0.000155695
  45   150  -9.11073e-005
  45   151  -7.07121e-005
  45   152  -5.04251e-005
  45   153  -5.02373e-005
  45   154  -5.31792e-005
  45   155  -6.16118e-005
  45   156  -7.47069e-005
  45   157  -8.90468e-005
  45   158  -9.1928e-005
  45   159  -8.56043e-005
  45   160  -7.29146e-005
  45   161  -7.27649e-005
  45   162  -6.91538e-005
  45   163  -6.9117e-005
  45   164  -7.1223e-005
  45   165  -7.28707e-005
  45   166  -7.96533e-005
  45   167  -0.000110375
  45   168  -0.000140435
  45   169  -0.00015879
  45   170  -0.000145162
  45   171  -0.000142336
  45   172  -0.00013131
  45   173  -0.000126086
  45   174  -0.000117144
  45   175  -0.000109959
  45   176  -0.000101686
  45   177  -9.28066e-005
  45   178  -8.60862e-005
  45   179  -8.13188e-005
  45   180  -7.7039e-005
  45   181  -7.13618e-005
  45   182  -6.39878e-005
  45   183  -5.70407e-005
  45   184  -5.15323e-005
  45   185  -4.77399e-005
  45   186  -4.48492e-005
  45   187  -4.11499e-005
  45   188  -3.63047e-005
  45   189  -3.35634e-005
  45   190  -2.98313e-005
  45   191  -2.51603e-005
  45   192  -1.78866e-005
  45   193  -1.36423e-005
  45   194  -8.99678e-006
  45   195  -8.93177e-006
  45   196  -9.6962e-006
  45   197  -1.32531e-005
  45   198  -1.59031e-005
  45   199  -1.94582e-005
  45   200  -1.88755e-005
  45   201  -1.77738e-005
  45   202  -1.51824e-005
  45   203  -1.30399e-005
  45   204  -1.04689e-005
  45   205  -1.22222e-005
  45   206  -1.27538e-005
  45   207  -1.37362e-005
  45   208  -1.29211e-005
  45   209  -2.10605e-005
  45   210  -2.71663e-005
  45   211  -3.25814e-005
  45   212  -3.7145e-005
  45   213  -6.15019e-005
  45   214  -6.5002e-005
  45   215  -3.2598e-005
  45   216  -3.62376e-006
  45   217  4.35239e-006
  45   218  1.75579e-005
  45   219  2.75414e-005
  45   220  4.10161e-005
  45   221  5.25987e-005
  45   222  6.31502e-005
  45   223  6.84245e-005
  45   224  6.84422e-005
  45   225  3.98974e-005
  45   226  2.43563e-006
  45   227  -2.9266e-005
  45   228  -1.94533e-005
  45   229  -2.59773e-006
  45   230  3.88536e-005
  45   231  6.03395e-005
  45   232  8.13426e-005
  45   233  6.86527e-005
  45   234  5.81569e-005
  45   235  2.82932e-005
  45   236  2.63215e-005
  45   237  1.59901e-005
  45   238  3.48409e-005
  45   239  4.3823e-005
  45   240  5.11502e-005
  45   241  4.35006e-005
  45   242  3.86694e-005
  45   243  2.43785e-005
  45   244  2.63921e-005
  45   245  1.85125e-005
  45   246  1.27678e-005
  45   247  -2.54282e-005
  45   248  -4.75907e-005
  45   249  -5.24005e-005
  45   250  -3.0879e-005
  45   251  -3.7769e-005
  45   252  -5.81387e-005
  45   253  -8.18864e-005
  45   254  -5.81669e-005
  45   255  -3.8068e-005
  45   256  -4.62275e-005
  45   257  -0.00012031
  45   258  -0.000185661
  45   259  -0.000220927
  45   260  -0.000206781
  45   261  -0.000201727
  45   262  -0.00019558
  45   263  -0.0001813
  45   264  -0.000116811
  45   265  -4.06437e-005
  45   266  1.46224e-005
  45   267  1.88507e-005
  45   268  1.4964e-005
  45   269  -2.52622e-005
  45   270  -9.98356e-005
  45   271  -0.000166622
  45   272  -0.000217687
  45   273  -0.000237592
  45   274  -0.000238143
  45   275  -0.000203942
  45   276  -0.000150084
  45   277  -9.71304e-005
  45   278  -7.25305e-005
  45   279  -8.18e-005
  45   280  -0.000109123
  45   281  -0.000151684
  45   282  -0.000186339
  45   283  -0.000205389
  45   284  -0.000213345
  45   285  -0.00022382
  45   286  -0.000234944
  45   287  -0.000236041
  45   288  -0.000232384
  45   289  -0.000234152
  45   290  -0.000246991
  45   291  -0.000230934
  45   292  -0.000172129
  45   293  -8.49707e-005
  45   294  -7.4993e-005
  45   295  -8.57047e-005
  45   296  -9.59714e-005
  45   297  -0.00010636
  45   298  -0.000130181
  45   299  -0.000150935
  45   300  -0.000186512
  45   301  -0.000173491
  45   302  -0.000187938
  45   303  -0.000160095
  45   304  -0.000228223
  45   305  -0.000233651
  45   306  -0.000158965
  45   307  -5.32366e-005
  45   308  -3.05814e-005
  45   309  -3.33993e-006
  45   310  1.31672e-006
  45   311  -9.12319e-007
  45   312  5.4402e-005
  45   313  1.4503e-005
  45   314  3.39664e-005
  45   315  1.1994e-005
  45   316  -3.94592e-006
  45   317  -2.48385e-005
  45   318  -4.64578e-005
  45   319  -6.82951e-005
  45   320  -9.06697e-005
  45   321  -0.000120431
  45   322  -0.000130289
  45   323  -0.000129867
  45   324  -0.000126048
  45   325  -0.000127321
  45   326  -0.000123623
  45   327  -0.000118462
  45   328  -0.000106443
  45   329  -9.474e-005
  45   330  -7.61184e-005
  45   331  -5.8041e-005
  45   332  -3.38199e-005
  45   333  -1.73385e-005
  45   334  -3.92798e-006
  45   335  -1.98669e-006
  45   336  -8.34473e-006
  45   337  -3.17589e-005
  45   338  -6.11513e-005
  45   339  -9.84647e-005
  45   340  -0.000142774
  45   341  -0.000193802
  45   342  -0.000232701
  45   343  -0.000252604
  45   344  -0.000282763
  45   345  -0.000322049
  45   346  -0.000398005
  45   347  -0.00046074
  45   348  -0.00054986
  45   349  -0.000631795
  45   350  -0.000768136
  45   351  -0.000969803
  45   352  -0.00107303
  45   353  -0.00101155
  45   354  -0.000857052
  45   355  -0.000761648
  45   356  -0.000480203
  45   357  -0.0004332
  45   358  -0.000384546
  45   359  -0.00034486
  45   360  -0.000174894
  45   361  -0.000132051
  45   362  -8.74994e-005
  45   363  -0.000113952
  45   364  -8.77508e-005
  45   365  -8.42022e-005
  45   366  -8.85654e-005
  45   367  -8.96161e-005
  45   368  -9.71846e-005
  45   369  -0.000102678
  45   370  -0.000128286
  45   371  -0.000140494
  45   372  -0.000169199
  45   373  -0.000184997
  45   374  -0.000221816
  45   375  -0.00022605
  45   376  -0.000244923
  45   377  -0.000252806
  45   378  -0.00025267
  45   379  -0.000243618
  45   380  -0.000241147
  45   381  -0.000231855
  45   382  -0.000219262
  45   383  -0.00019037
  45   384  -0.00016495
  45   385  -0.000140378
  45   386  -0.0001232
  45   387  -0.00010277
  45   388  -9.2407e-005
  45   389  -8.34818e-005
  45   390  -7.92233e-005
  45   391  -7.21509e-005
  45   392  -8.80335e-005
  45   393  -8.97972e-005
  45   394  -9.59203e-005
  45   395  -8.54287e-005
  45   396  -7.89758e-005
  45   397  -5.63204e-005
  45   398  -3.56804e-005
  45   399  -6.37391e-006
  45   400  1.84447e-005
  45   401  4.74929e-005
  45   402  7.3545e-005
  45   403  9.89514e-005
  45   404  0.000107703
  45   405  0.000102365
  45   406  4.98403e-005
  45   407  -7.74015e-006
  45   408  -6.23998e-005
  45   409  -8.03484e-005
  45   410  -0.000101112
  45   411  -9.6589e-005
  45   412  -9.54687e-005
  45   413  -8.8096e-005
  45   414  -9.24237e-005
  45   415  -8.73411e-005
  45   416  -8.51847e-005
  45   417  -7.50202e-005
  45   418  -5.89478e-005
  45   419  -1.07768e-005
  45   420  2.86842e-005
  45   421  5.01513e-005
  45   422  4.43336e-005
  45   423  4.09697e-005
  45   424  2.42631e-005
  45   425  1.88333e-005
  45   426  -5.9943e-008
  45   427  -9.359e-006
  45   428  -3.43555e-005
  45   429  -4.76183e-005
  45   430  -7.90703e-005
  45   431  -9.40377e-005
  45   432  -0.000131769
  45   433  -0.000178936
  45   434  -0.000260689
  45   435  -0.00022732
  45   436  -0.000243397
  45   437  -0.00016516
  45   438  -0.000202005
  45   439  -0.000106975
  45   440  -0.00026762
  45   441  -8.81528e-005
  45   442  -99999
  45   443  -99999
  45   444  -99999
  45   445  -99999
  45   446  -99999
  45   447  -99999
  45   448  -99999
  45   449  -99999
  45   450  -99999
  45   451  -99999
  45   452  -99999
  45   453  -99999
  45   454  -99999
  45   455  -99999
  46    18  -99999
  46    19  -99999
  46    20  -99999
  46    21  -99999
  46    22  -99999
  46    23  -99999
  46    24  -99999
  46    25  -99999
  46    26  -99999
  46    27  -99999
  46    28  -99999
  46    29  -99999
  46    30  -99999
  46    31  -99999
  46    32  -99999
  46    33  -99999
  46    34  -99999
  46    35  -99999
  46    36  -99999
  46    37  -99999
  46    38  -99999
  46    39  -99999
  46    40  -99999
  46    41  -99999
  46    42  -99999
  46    43  -99999
  46    44  -99999
  46    45  -99999
  46    46  -99999
  46    47  -99999
  46    48  -99999
  46    49  -99999
  46    50  -0.000623659
  46    51  -0.000237503
  46    52  -0.00111714
  46    53  -0.000439149
  46    54  -0.000303185
  46    55  -9.02875e-005
  46    56  -5.84157e-005
  46    57  3.2138e-005
  46    58  -0.000301805
  46    59  -1.10446e-005
  46    60  -0.000353323
  46    61  -6.3043e-005
  46    62  -0.000515396
  46    63  7.34799e-005
  46    64  5.28304e-005
  46    65  3.90409e-005
  46    66  -0.00023111
  46    67  -0.000172301
  46    68  -0.000477013
  46    69  -0.000170393
  46    70  -0.000224953
  46    71  -7.69528e-005
  46    72  -0.000108125
  46    73  -2.13747e-005
  46    74  -4.6032e-005
  46    75  -1.68615e-005
  46    76  -0.00014215
  46    77  -0.000125318
  46    78  -0.000326977
  46    79  -0.000292836
  46    80  -0.000266467
  46    81  -0.000267355
  46    82  -0.000166341
  46    83  -0.000216056
  46    84  -8.98012e-005
  46    85  -0.000157022
  46    86  -9.69612e-005
  46    87  -0.000160913
  46    88  -8.72113e-005
  46    89  -0.000108579
  46    90  -7.67982e-005
  46    91  -8.5807e-005
  46    92  -6.45703e-005
  46    93  -6.46202e-005
  46    94  -5.79795e-005
  46    95  -5.98487e-005
  46    96  -5.21892e-005
  46    97  -4.27761e-005
  46    98  -2.98501e-005
  46    99  -2.73678e-005
  46   100  -2.52447e-005
  46   101  -2.61423e-005
  46   102  -2.92849e-005
  46   103  -3.81472e-005
  46   104  -4.23852e-005
  46   105  -5.38711e-005
  46   106  -6.02094e-005
  46   107  -6.51474e-005
  46   108  -3.56433e-005
  46   109  -1.37571e-005
  46   110  -4.39618e-006
  46   111  -3.13162e-005
  46   112  -6.8822e-005
  46   113  -0.000102027
  46   114  -7.8347e-005
  46   115  -4.82999e-005
  46   116  -1.12034e-005
  46   117  2.15205e-006
  46   118  1.78096e-005
  46   119  1.22811e-005
  46   120  -3.92706e-006
  46   121  -5.65949e-005
  46   122  -9.665e-005
  46   123  -0.000123176
  46   124  -0.000104188
  46   125  -6.61119e-005
  46   126  -1.43724e-005
  46   127  -8.68707e-006
  46   128  -1.40683e-005
  46   129  -1.96152e-005
  46   130  -2.94632e-005
  46   131  -3.57902e-005
  46   132  -4.82898e-005
  46   133  -5.51786e-005
  46   134  -6.01688e-005
  46   135  -6.27219e-005
  46   136  -5.62699e-005
  46   137  -4.48535e-005
  46   138  -3.01427e-005
  46   139  -1.97814e-005
  46   140  -2.22545e-005
  46   141  -2.88067e-005
  46   142  -5.04466e-005
  46   143  -0.000126216
  46   144  -0.000185449
  46   145  -0.000277183
  46   146  -0.000279919
  46   147  -0.000300851
  46   148  -0.000202093
  46   149  -0.000143242
  46   150  -4.95128e-005
  46   151  -1.34877e-005
  46   152  6.21517e-006
  46   153  1.39894e-005
  46   154  -3.3733e-006
  46   155  -1.2286e-005
  46   156  -3.72536e-005
  46   157  -5.49464e-005
  46   158  -5.98145e-005
  46   159  -5.43745e-005
  46   160  -4.05792e-005
  46   161  -3.40856e-005
  46   162  -2.71407e-005
  46   163  -2.43368e-005
  46   164  -2.4116e-005
  46   165  -2.57705e-005
  46   166  -3.62496e-005
  46   167  -9.28819e-005
  46   168  -0.00012825
  46   169  -0.000151592
  46   170  -0.00013362
  46   171  -0.000128366
  46   172  -0.000112675
  46   173  -0.000108741
  46   174  -9.45802e-005
  46   175  -9.07229e-005
  46   176  -7.93221e-005
  46   177  -6.14754e-005
  46   178  -4.66406e-005
  46   179  -4.25872e-005
  46   180  -4.18481e-005
  46   181  -3.82271e-005
  46   182  -3.4052e-005
  46   183  -2.80392e-005
  46   184  -2.51096e-005
  46   185  -2.22326e-005
  46   186  -2.34931e-005
  46   187  -2.21454e-005
  46   188  -2.02173e-005
  46   189  -1.74636e-005
  46   190  -1.45566e-005
  46   191  -9.71374e-006
  46   192  -3.44986e-006
  46   193  1.21902e-006
  46   194  4.97929e-006
  46   195  7.43317e-006
  46   196  6.61766e-006
  46   197  2.73802e-006
  46   198  -4.46866e-006
  46   199  -1.06298e-005
  46   200  -1.48774e-005
  46   201  -1.44563e-005
  46   202  -1.41449e-005
  46   203  -1.24168e-005
  46   204  -1.24692e-005
  46   205  -1.42731e-005
  46   206  -1.56895e-005
  46   207  -1.57221e-005
  46   208  -1.68002e-005
  46   209  -2.08202e-005
  46   210  -2.71654e-005
  46   211  -3.42244e-005
  46   212  -4.24363e-005
  46   213  -7.26108e-005
  46   214  -7.29527e-005
  46   215  -4.20554e-005
  46   216  -1.07151e-005
  46   217  -4.62311e-006
  46   218  1.42191e-006
  46   219  9.6341e-006
  46   220  1.5605e-005
  46   221  2.22316e-005
  46   222  2.66526e-005
  46   223  2.81051e-005
  46   224  2.59088e-005
  46   225  5.83989e-006
  46   226  -2.37214e-005
  46   227  -4.78636e-005
  46   228  -3.40325e-005
  46   229  -1.36636e-005
  46   230  2.4225e-005
  46   231  4.65288e-005
  46   232  6.7332e-005
  46   233  7.02068e-005
  46   234  7.38432e-005
  46   235  3.76022e-005
  46   236  2.9114e-005
  46   237  1.43031e-005
  46   238  2.64928e-005
  46   239  3.06824e-005
  46   240  3.65703e-005
  46   241  2.80106e-005
  46   242  2.48848e-005
  46   243  1.16873e-005
  46   244  1.21892e-005
  46   245  -8.31459e-007
  46   246  -8.28219e-006
  46   247  -4.64987e-005
  46   248  -5.69594e-005
  46   249  -5.78937e-005
  46   250  -3.21753e-005
  46   251  -4.51528e-005
  46   252  -6.20266e-005
  46   253  -8.41987e-005
  46   254  -5.4684e-005
  46   255  -3.63484e-005
  46   256  -4.18625e-005
  46   257  -0.000113477
  46   258  -0.000174152
  46   259  -0.000207925
  46   260  -0.000197011
  46   261  -0.000197138
  46   262  -0.000199491
  46   263  -0.000185893
  46   264  -0.000122121
  46   265  -3.93324e-005
  46   266  2.01555e-005
  46   267  3.37298e-005
  46   268  1.80481e-005
  46   269  -3.10471e-005
  46   270  -0.000101347
  46   271  -0.000158348
  46   272  -0.000212656
  46   273  -0.000233151
  46   274  -0.00023621
  46   275  -0.000194897
  46   276  -0.000137537
  46   277  -8.14051e-005
  46   278  -5.88512e-005
  46   279  -7.27811e-005
  46   280  -0.000106607
  46   281  -0.000155205
  46   282  -0.000192461
  46   283  -0.000217017
  46   284  -0.000226076
  46   285  -0.000236912
  46   286  -0.000242179
  46   287  -0.000240642
  46   288  -0.000232304
  46   289  -0.000231324
  46   290  -0.000237974
  46   291  -0.000221936
  46   292  -0.000162381
  46   293  -7.59297e-005
  46   294  -6.51564e-005
  46   295  -7.44957e-005
  46   296  -8.68903e-005
  46   297  -9.86956e-005
  46   298  -0.00012563
  46   299  -0.000142762
  46   300  -0.000185814
  46   301  -0.000159201
  46   302  -0.00019366
  46   303  -0.000168252
  46   304  -0.000290344
  46   305  -0.000262781
  46   306  -0.000106789
  46   307  -4.87292e-005
  46   308  -6.04185e-005
  46   309  -7.77676e-005
  46   310  -0.000103737
  46   311  -0.000143528
  46   312  -0.000129415
  46   313  -9.47137e-005
  46   314  -7.68779e-005
  46   315  -5.7166e-005
  46   316  -5.00151e-005
  46   317  -4.78452e-005
  46   318  -5.75942e-005
  46   319  -6.79059e-005
  46   320  -8.14456e-005
  46   321  -0.000103057
  46   322  -0.000111332
  46   323  -0.000107831
  46   324  -0.000102302
  46   325  -9.87627e-005
  46   326  -9.10075e-005
  46   327  -8.02442e-005
  46   328  -6.58193e-005
  46   329  -5.16227e-005
  46   330  -3.26749e-005
  46   331  -1.5085e-005
  46   332  3.23537e-006
  46   333  1.43995e-005
  46   334  2.22785e-005
  46   335  2.21916e-005
  46   336  1.50366e-005
  46   337  -4.41835e-006
  46   338  -2.91371e-005
  46   339  -6.3219e-005
  46   340  -0.000106791
  46   341  -0.000160401
  46   342  -0.000202726
  46   343  -0.000231106
  46   344  -0.000266721
  46   345  -0.000311443
  46   346  -0.000383351
  46   347  -0.000461737
  46   348  -0.000532586
  46   349  -0.000650785
  46   350  -0.000773624
  46   351  -0.00101817
  46   352  -0.00118648
  46   353  -0.0011274
  46   354  -0.00103696
  46   355  -0.000824682
  46   356  -0.000544318
  46   357  -0.000330663
  46   358  -0.000195631
  46   359  -0.000120419
  46   360  7.34568e-005
  46   361  -7.51181e-005
  46   362  6.03831e-005
  46   363  -2.9165e-005
  46   364  9.38359e-005
  46   365  1.98714e-005
  46   366  8.17359e-005
  46   367  -3.56911e-005
  46   368  2.49421e-005
  46   369  -1.74801e-005
  46   370  2.93428e-005
  46   371  -8.32582e-006
  46   372  -6.75855e-005
  46   373  -0.000132155
  46   374  -0.000162475
  46   375  -0.000173431
  46   376  -0.000222896
  46   377  -0.000247839
  46   378  -0.000250551
  46   379  -0.000250515
  46   380  -0.000251243
  46   381  -0.000245323
  46   382  -0.000234429
  46   383  -0.000212996
  46   384  -0.000193162
  46   385  -0.000178095
  46   386  -0.000170238
  46   387  -0.000156728
  46   388  -0.000147465
  46   389  -0.000140058
  46   390  -0.000137187
  46   391  -0.000133419
  46   392  -0.000135928
  46   393  -0.000136246
  46   394  -0.000133425
  46   395  -0.000122714
  46   396  -0.000111361
  46   397  -9.19377e-005
  46   398  -7.17373e-005
  46   399  -4.67759e-005
  46   400  -2.06091e-005
  46   401  3.89231e-006
  46   402  2.85261e-005
  46   403  4.81461e-005
  46   404  5.79569e-005
  46   405  5.48158e-005
  46   406  2.35292e-005
  46   407  -1.73356e-005
  46   408  -6.08356e-005
  46   409  -7.57527e-005
  46   410  -9.73278e-005
  46   411  -9.00871e-005
  46   412  -8.36948e-005
  46   413  -6.46145e-005
  46   414  -7.04433e-005
  46   415  -6.75343e-005
  46   416  -8.01837e-005
  46   417  -7.09683e-005
  46   418  -6.33509e-005
  46   419  -1.58554e-005
  46   420  1.40368e-005
  46   421  3.64664e-005
  46   422  3.10632e-005
  46   423  2.59921e-005
  46   424  9.6165e-006
  46   425  1.83555e-006
  46   426  -1.28226e-005
  46   427  -2.07741e-005
  46   428  -3.62817e-005
  46   429  -4.53165e-005
  46   430  -6.39883e-005
  46   431  -7.75658e-005
  46   432  -0.00010864
  46   433  -0.000175776
  46   434  -0.000261103
  46   435  -0.000195744
  46   436  -0.000203714
  46   437  -0.000203958
  46   438  -0.00025691
  46   439  -0.000274641
  46   440  -0.000386108
  46   441  -0.000357972
  46   442  -99999
  46   443  -99999
  46   444  -99999
  46   445  -99999
  46   446  -99999
  46   447  -99999
  46   448  -99999
  46   449  -99999
  46   450  -99999
  46   451  -99999
  46   452  -99999
  46   453  -99999
  46   454  -99999
  46   455  -99999
  47    18  -99999
  47    19  -99999
  47    20  -99999
  47    21  -99999
  47    22  -99999
  47    23  -99999
  47    24  -99999
  47    25  -99999
  47    26  -99999
  47    27  -99999
  47    28  -99999
  47    29  -99999
  47    30  -99999
  47    31  -99999
  47    32  -99999
  47    33  -99999
  47    34  -99999
  47    35  -99999
  47    36  -99999
  47    37  -99999
  47    38  -99999
  47    39  -99999
  47    40  -99999
  47    41  -99999
  47    42  -99999
  47    43  -99999
  47    44  -99999
  47    45  -99999
  47    46  -99999
  47    47  -99999
  47    48  -99999
  47    49  -99999
  47    50  -0.000885725
  47    51  -0.000548732
  47    52  -0.00114749
  47    53  -0.000440734
  47    54  -0.000302455
  47    55  -0.000219209
  47    56  -0.000142239
  47    57  -4.64885e-005
  47    58  -0.000321501
  47    59  -4.37224e-005
  47    60  -0.000347424
  47    61  2.45617e-005
  47    62  -0.000445678
  47    63  0.000125135
  47    64  0.000113173
  47    65  0.000112996
  47    66  -0.000143968
  47    67  -8.7329e-005
  47    68  -0.000475641
  47    69  -0.000201194
  47    70  -0.000261536
  47    71  -9.88719e-005
  47    72  -0.000109265
  47    73  -7.43585e-005
  47    74  -0.000114212
  47    75  -0.000115891
  47    76  -0.000141478
  47    77  -0.000190702
  47    78  -0.00030974
  47    79  -0.000306763
  47    80  -0.000322577
  47    81  -0.000368962
  47    82  -0.000372284
  47    83  -0.000396322
  47    84  -0.000394429
  47    85  -0.000397411
  47    86  -0.000385283
  47    87  -0.000368366
  47    88  -0.000342924
  47    89  -0.000319496
  47    90  -0.000271915
  47    91  -0.000243603
  47    92  -0.000194199
  47    93  -0.000164524
  47    94  -0.000118627
  47    95  -9.34017e-005
  47    96  -6.98893e-005
  47    97  -5.35292e-005
  47    98  -3.44697e-005
  47    99  -2.8957e-005
  47   100  -2.57283e-005
  47   101  -2.55405e-005
  47   102  -2.86572e-005
  47   103  -3.58158e-005
  47   104  -3.70379e-005
  47   105  -4.48874e-005
  47   106  -5.20173e-005
  47   107  -5.84038e-005
  47   108  -3.25024e-005
  47   109  -1.12453e-005
  47   110  -1.69794e-006
  47   111  -3.39152e-005
  47   112  -7.25595e-005
  47   113  -0.000102941
  47   114  -7.6674e-005
  47   115  -4.48224e-005
  47   116  -4.97309e-006
  47   117  1.06898e-005
  47   118  3.28364e-005
  47   119  2.9639e-005
  47   120  1.19697e-005
  47   121  -4.61169e-005
  47   122  -9.25816e-005
  47   123  -0.000122186
  47   124  -0.000106605
  47   125  -6.52715e-005
  47   126  1.54648e-006
  47   127  1.41038e-005
  47   128  8.20503e-006
  47   129  8.45988e-007
  47   130  -1.08135e-005
  47   131  -2.71532e-005
  47   132  -3.98854e-005
  47   133  -4.87818e-005
  47   134  -5.10343e-005
  47   135  -4.84115e-005
  47   136  -3.83717e-005
  47   137  -2.56229e-005
  47   138  -1.24763e-005
  47   139  -4.36846e-006
  47   140  -4.89465e-006
  47   141  -1.30908e-005
  47   142  -4.01574e-005
  47   143  -0.000128842
  47   144  -0.00019714
  47   145  -0.000272222
  47   146  -0.000282443
  47   147  -0.000283621
  47   148  -0.000191178
  47   149  -0.000117158
  47   150  -1.30025e-005
  47   151  1.16318e-005
  47   152  1.70406e-005
  47   153  1.75444e-005
  47   154  1.00228e-006
  47   155  -7.16855e-006
  47   156  -2.64808e-005
  47   157  -4.37827e-005
  47   158  -4.05339e-005
  47   159  -3.86721e-005
  47   160  -2.39071e-005
  47   161  -1.02781e-005
  47   162  5.48056e-006
  47   163  9.99796e-006
  47   164  1.40351e-005
  47   165  8.22715e-006
  47   166  -9.55682e-006
  47   167  -8.3809e-005
  47   168  -0.000122974
  47   169  -0.000147763
  47   170  -0.000125864
  47   171  -0.000117378
  47   172  -0.000102036
  47   173  -0.000104051
  47   174  -9.39092e-005
  47   175  -9.58283e-005
  47   176  -8.33304e-005
  47   177  -6.00082e-005
  47   178  -9.60535e-006
  47   179  4.16354e-007
  47   180  3.14208e-006
  47   181  3.91343e-006
  47   182  6.68078e-006
  47   183  8.49916e-006
  47   184  9.80434e-006
  47   185  7.82105e-006
  47   186  5.1117e-006
  47   187  3.43305e-006
  47   188  2.24358e-006
  47   189  -7.28221e-007
  47   190  -2.43744e-007
  47   191  5.878e-006
  47   192  1.26403e-005
  47   193  1.61626e-005
  47   194  1.98427e-005
  47   195  2.25377e-005
  47   196  2.1118e-005
  47   197  1.58778e-005
  47   198  8.11711e-006
  47   199  -3.45421e-007
  47   200  -6.10067e-006
  47   201  -7.23929e-006
  47   202  -8.21754e-006
  47   203  -9.53842e-006
  47   204  -1.16792e-005
  47   205  -1.38444e-005
  47   206  -1.46707e-005
  47   207  -1.51659e-005
  47   208  -1.67455e-005
  47   209  -1.94495e-005
  47   210  -2.6437e-005
  47   211  -3.56746e-005
  47   212  -4.8305e-005
  47   213  -7.95091e-005
  47   214  -8.16776e-005
  47   215  -5.12335e-005
  47   216  -2.02259e-005
  47   217  -1.45812e-005
  47   218  -1.27258e-005
  47   219  -5.99421e-006
  47   220  -5.20155e-006
  47   221  -2.47906e-006
  47   222  -2.8319e-006
  47   223  -3.57903e-006
  47   224  -9.54931e-006
  47   225  -2.36689e-005
  47   226  -4.8156e-005
  47   227  -6.25447e-005
  47   228  -5.05591e-005
  47   229  -2.74456e-005
  47   230  3.83517e-006
  47   231  2.98206e-005
  47   232  4.8426e-005
  47   233  5.70774e-005
  47   234  5.76956e-005
  47   235  4.24378e-005
  47   236  2.5109e-005
  47   237  1.16796e-005
  47   238  1.27473e-005
  47   239  1.20333e-005
  47   240  9.32054e-006
  47   241  -7.074e-007
  47   242  -8.5044e-006
  47   243  -1.99837e-005
  47   244  -2.45883e-005
  47   245  -3.43032e-005
  47   246  -4.13328e-005
  47   247  -6.53534e-005
  47   248  -6.5772e-005
  47   249  -5.83155e-005
  47   250  -3.64454e-005
  47   251  -5.2339e-005
  47   252  -7.03072e-005
  47   253  -8.63364e-005
  47   254  -5.50567e-005
  47   255  -3.35856e-005
  47   256  -3.9954e-005
  47   257  -0.000106619
  47   258  -0.000164133
  47   259  -0.000193212
  47   260  -0.000185819
  47   261  -0.000191793
  47   262  -0.000202577
  47   263  -0.000191161
  47   264  -0.000126645
  47   265  -4.20397e-005
  47   266  1.69292e-005
  47   267  3.17763e-005
  47   268  9.92416e-006
[truncated: 3,004,664 more chars]
