# Supplementary material for: A novel selection method of seismic attributes based on gray relational degree and support vector machine
Source: PLoS One. 2018 Feb 2;13(2):e0192407. doi: 10.1371/journal.pone.0192407 (PMC5796712; doi:10.1371/journal.pone.0192407)
Supplement: S6 File — (TXT) [file pone.0192407.s006.txt]

8.68,9.79,10.12,12.51,16.85,17.58,18.02
6.72 6.65 6.99 6.35 6.65 6.18 6.9
