# Supplementary material for: A novel selection method of seismic attributes based on gray relational degree and support vector machine
Source: PLoS One. 2018 Feb 2;13(2):e0192407. doi: 10.1371/journal.pone.0192407 (PMC5796712; doi:10.1371/journal.pone.0192407)
Supplement: S7 File — (TXT) [file pone.0192407.s007.txt]

1 1 6.4768149795879
2 1 6.4769707876209
3 1 6.4771196528017
4 1 6.4772616510261
5 1 6.4773968633249
6 1 6.4775253759534
7 1 6.4776472804786
8 1 6.4777626738647
9 1 6.4778716585563
10 1 6.4779743425591
11 1 6.4780708395186
12 1 6.4781612687948
13 1 6.4782457555349
14 1 6.4783244307424
15 1 6.4783974313422
16 1 6.4784649002427
17 1 6.4785269863933
18 1 6.4785838448378
19 1 6.4786356367632
20 1 6.4786825295438
21 1 6.4787246967799
22 1 6.478762318332
23 1 6.478795580348
24 1 6.478824675286
25 1 6.4788498019297
26 1 6.4788711653984
27 1 6.4788889771494
28 1 6.478903454974
29 1 6.478914822986
30 1 6.478923311603
31 1 6.4789291575196
32 1 6.4789326036724
33 1 6.4789338991976
34 1 6.4789332993795
35 1 6.4789310655898
36 1 6.4789274652194
37 1 6.4789227715997
38 1 6.4789172639153
39 1 6.4789112271072
40 1 6.4789049517661
41 1 6.4788987340165
42 1 6.4788928753905
43 1 6.4788876826916
44 1 6.478883467849
45 1 6.4788805477616
46 1 6.4788792441323
47 1 6.4788798832915
48 1 6.4788827960117
49 1 6.4788883173116
50 1 6.4788967862511
51 1 6.4789085457159
52 1 6.4789239421934
53 1 6.4789433255396
54 1 6.4789670487365
55 1 6.4789954676417
56 1 6.4790289407295
57 1 6.4790678288239
58 1 6.4791124948252
59 1 6.4791633034287
60 1 6.4792206208378
61 1 6.4792848144709
62 1 6.4793562526636
63 1 6.4794353043656
64 1 6.4795223388346
65 1 6.4796177253263
66 1 6.4797218327825
67 1 6.4798350295176
68 1 6.4799576829038
69 1 6.4800901590565
70 1 6.4802328225212
71 1 6.4803860359613
72 1 6.4805501598489
73 1 6.4807255521595
74 1 6.4809125680707
75 1 6.4811115596669
76 1 6.4813228756498
77 1 6.4815468610566
78 1 6.4817838569867
79 1 6.4820342003369
80 1 6.4822982235475
81 1 6.4825762543587
82 1 6.4828686155791
83 1 6.4831756248675
84 1 6.4834975945269
85 1 6.4838348313139
86 1 6.4841876362628
87 1 6.4845563045249
88 1 6.484941125225
89 1 6.4853423813337
90 1 6.4857603495581
91 1 6.4861953002499
92 1 6.4866474973316
93 1 6.4871171982421
94 1 6.4876046539002
95 1 6.4881101086884
96 1 6.4886338004548
97 1 6.4891759605353
98 1 6.4897368137953
99 1 6.4903165786896
100 1 6.4909154673431
101 1 6.4915336856499
102 1 6.492171433391
103 1 6.4928289043716
104 1 6.4935062865757
105 1 6.4942037623395
106 1 6.4949215085418
107 1 6.4956596968118
108 1 6.4964184937536
109 1 6.4971980611861
110 1 6.4979985563994
111 1 6.4988201324256
112 1 6.4996629383239
113 1 6.5005271194799
114 1 6.5014128179175
115 1 6.5023201726241
116 1 6.5032493198869
117 1 6.5042003936413
118 1 6.5051735258294
119 1 6.5061688467693
120 1 6.5071864855333
121 1 6.5082265703358
122 1 6.5092892289291
123 1 6.5103745890077
124 1 6.5114827786194
125 1 6.5126139265842
126 1 6.513768162919
127 1 6.5149456192688
128 1 6.516146429343
129 1 6.5173707293574
130 1 6.5186186584801
131 1 6.5198903592826
132 1 6.5211859781933
133 1 6.5225056659554
134 1 6.5238495780862
135 1 6.5252178753393
136 1 6.5266107241673
137 1 6.5280282971853
138 1 6.5294707736339
139 1 6.5309383398408
140 1 6.5324311896798
141 1 6.533949525026
142 1 6.5354935562056
143 1 6.5370635024395
144 1 6.5386595922775
145 1 6.5402820640223
146 1 6.5419311661412
147 1 6.5436071576611
148 1 6.5453103085473
149 1 6.5470409000601
150 1 6.5487992250876
151 1 6.5505855884509
152 1 6.552400307178
153 1 6.5542437107419
154 1 6.5561161412586
155 1 6.5580179536415
156 1 6.5599495157055
157 1 6.5619112082172
158 1 6.5639034248854
159 1 6.5659265722863
160 1 6.5679810697179
161 1 6.5700673489781
162 1 6.5721858540606
163 1 6.5743370407631
164 1 6.5765213762019
165 1 6.5787393382283
166 1 6.5809914147411
167 1 6.5832781028906
168 1 6.5855999081708
169 1 6.5879573433952
170 1 6.5903509275547
171 1 6.5927811845543
172 1 6.5952486418299
173 1 6.5977538288431
174 1 6.6002972754579
175 1 6.6028795102008
176 1 6.6055010584092
177 1 6.6081624402745
178 1 6.6108641687864
179 1 6.6136067475893
180 1 6.6163906687594
181 1 6.6192164105172
182 1 6.6220844348865
183 1 6.6249951853177
184 1 6.6279490842896
185 1 6.6309465309074
186 1 6.6339878985148
187 1 6.6370735323389
188 1 6.6402037471844
189 1 6.6433788251968
190 1 6.6465990137108
191 1 6.6498645232003
192 1 6.6531755253454
193 1 6.6565321512295
194 1 6.6599344896772
195 1 6.6633825857437
196 1 6.666876439362
197 1 6.6704160041525
198 1 6.6740011863975
199 1 6.6776318441807
200 1 6.6813077866887
201 1 6.6850287736702
202 1 6.6887945150471
203 1 6.692604670668
204 1 6.6964588501957
205 1 6.7003566131173
206 1 6.704297468866
207 1 6.7082808770428
208 1 6.7123062477259
209 1 6.7163729418563
210 1 6.7204802716891
211 1 6.724627501299
212 1 6.7288138471311
213 1 6.7330384785891
214 1 6.7373005186531
215 1 6.7415990445209
216 1 6.7459330882702
217 1 6.7503016375355
218 1 6.7547036362008
219 1 6.7591379851058
220 1 6.7636035427664
221 1 6.7680991261117
222 1 6.7726235112388
223 1 6.7771754341902
224 1 6.7817535917565
225 1 6.7863566423086
226 1 6.7909832066659
227 1 6.7956318690031
228 1 6.8003011778024
229 1 6.8049896468549
230 1 6.8096957563172
231 1 6.8144179538266
232 1 6.8191546556796
233 1 6.8239042480773
234 1 6.8286650884414
235 1 6.8334355068022
236 1 6.8382138072619
237 1 6.8429982695333
238 1 6.8477871505553
239 1 6.8525786861841
240 1 6.8573710929597
241 1 6.8621625699456
242 1 6.8669513006386
243 1 6.8717354549459
244 1 6.8765131912244
245 1 6.8812826583781
246 1 6.8860419980065
247 1 6.8907893465972
248 1 6.895522837757
249 1 6.9002406044704
250 1 6.9049407813784
251 1 6.9096215070673
252 1 6.9142809263557
253 1 6.9189171925702
254 1 6.9235284697957
255 1 6.9281129350887
256 1 6.9326687806385
257 1 6.9371942158626
258 1 6.9416874694197
259 1 6.9461467911245
260 1 6.9505704537441
261 1 6.9549567546597
262 1 6.9593040173691
263 1 6.9636105928092
264 1 6.9678748604721
265 1 6.9720952292863
266 1 6.9762701382314
267 1 6.9803980566497
268 1 6.984477484213
269 1 6.9885069504967
270 1 6.9924850141027
271 1 6.9964102612655
272 1 7.0002813038586
273 1 7.0040967767049
274 1 7.0078553340699
275 1 7.0115556451937
276 1 7.015196388679
277 1 7.0187762455117
278 1 7.0222938904358
279 1 7.0257479813328
280 1 7.0291371461705
281 1 7.0324599669772
282 1 7.035714960164
283 1 7.0389005523592
284 1 7.0420150507343
285 1 7.0450566066026
286 1 7.0480231708874
287 1 7.0509124399386
288 1 7.0537217902478
289 1 7.0564482010718
290 1 7.0590881651924
291 1 7.0616375905962
292 1 7.0640917006008
293 1 7.066444947921
294 1 7.0686909701207
295 1 7.0708226291438
296 1 7.0728321917405
297 1 7.0747117097248
298 1 7.0764536318097
299 1 7.0780516076346
300 1 7.0795013389266
301 1 7.0808012448455
302 1 7.0819527145815
303 1 7.0829598517363
304 1 7.0838288059914
305 1 7.084566919025
306 1 7.085181917662
307 1 7.0856812993463
308 1 7.0860719493537
309 1 7.086359958026
310 1 7.0865505791201
311 1 7.0866482724843
312 1 7.0866567883906
313 1 7.0865792661025
314 1 7.0864183312047
315 1 7.0861761841873
316 1 7.0858546775156
317 1 7.0854553809725
318 1 7.0849796362714
319 1 7.0844286023995
320 1 7.083803293214
321 1 7.0831046086968
322 1 7.0823333610841
323 1 7.0814902968848
324 1 7.0805761156163
325 1 7.0795914859224
326 1 7.0785370596025
327 1 7.0774134839709
328 1 7.076221412875
329 1 7.0749615166287
330 1 7.0736344910625
331 1 7.0722410658467
332 1 7.0707820122059
333 1 7.0692581501208
334 1 7.0676703550877
335 1 7.0660195644924
336 1 7.0643067836425
337 1 7.0625330914927
338 1 7.0606996460929
339 1 7.0588076897856
340 1 7.0568585541739
341 1 7.0548536648857
342 1 7.0527945461564
343 1 7.0506828252565
344 1 7.0485202367905
345 1 7.0463086268979
346 1 7.0440499573884
347 1 7.0417463098454
348 1 7.0393998897334
349 1 7.0370130305467
350 1 7.034588198034
351 1 7.0321279945314
352 1 7.0296351634326
353 1 7.0271125938139
354 1 7.0245633252233
355 1 7.0219905526227
356 1 7.0193976314554
357 1 7.0167880827767
358 1 7.0141655983567
359 1 7.0115340456146
360 1 7.008897472195
361 1 7.0062601099301
362 1 7.0036263778616
363 1 7.0010008839079
364 1 6.9983884246741
365 1 6.9957939828023
366 1 6.9932227211583
367 1 6.9906799730607
368 1 6.9881712276786
369 1 6.9857021096761
370 1 6.9832783521815
371 1 6.9809057622199
372 1 6.9785901778984
373 1 6.9763374168873
374 1 6.9741532161105
375 1 6.9720431630574
376 1 6.9700126197331
377 1 6.9680666409566
378 1 6.9662098894359
379 1 6.9644465507233
380 1 6.9627802516987
381 1 6.9612139865411
382 1 6.9597500541592
383 1 6.9583900107018
384 1 6.9571346400552
385 1 6.9559839442158
386 1 6.9549371541862
387 1 6.9539927607352
388 1 6.9531485631249
389 1 6.9524017328858
390 1 6.9517488890082
391 1 6.9511861805709
392 1 6.9507093728336
393 1 6.9503139331372
394 1 6.9499951134971
395 1 6.9497480274505
396 1 6.9495677194398
397 1 6.9494492257039
398 1 6.9493876262584
399 1 6.9493780880411
400 1 6.9494158996752
401 1 6.9494964985522
402 1 6.9496154910925
403 1 6.9497686671015
404 1 6.9499520091421
405 1 6.9501616977955
406 1 6.9503941136088
407 1 6.950645836434
408 1 6.9509136427689
409 1 6.9511945016105
410 1 6.9514855692446
411 1 6.9517841833115
412 1 6.9520878564173
413 1 6.9523942695
414 1 6.9527012651053
415 1 6.9530068406885
416 1 6.9533091420225
417 1 6.9536064567653
418 1 6.9538972082201
419 1 6.9541799493059
420 1 6.954453356742
421 1 6.9547162254458
422 1 6.9549674631331
423 1 6.9552060851116
424 1 6.9554312092507
425 1 6.9556420511165
426 1 6.9558379192556
427 1 6.9560182106155
428 1 6.9561824060903
429 1 6.9563300661814
430 1 6.9564608267639
431 1 6.9565743949548
432 1 6.9566705450749
433 1 6.9567491147041
434 1 6.9568100008265
435 1 6.9568531560659
436 1 6.9568785850114
437 1 6.956886340636
438 1 6.9568765208085
1 2 6.4763979066642
2 2 6.4765478365963
3 2 6.4766906212036
4 2 6.4768263349004
5 2 6.4769550573262
6 2 6.4770768734385
7 2 6.477191873605
8 2 6.477300153693
9 2 6.4774018151572
10 2 6.4774969651248
11 2 6.4775857164779
12 2 6.4776681879338
13 2 6.4777445041212
14 2 6.4778147956541
15 2 6.4778791992013
16 2 6.4779378575528
17 2 6.4779909196815
18 2 6.4780385408014
19 2 6.47808088242
20 2 6.4781181123871
21 2 6.4781504049374
22 2 6.4781779407285
23 2 6.4782009068723
24 2 6.4782194969615
25 2 6.4782339110883
26 2 6.4782443558581
27 2 6.4782510443953
28 2 6.4782541963419
29 2 6.4782540378497
30 2 6.478250801563
31 2 6.4782447265953
32 2 6.4782360584959
33 2 6.4782250492094
34 2 6.4782119570254
35 2 6.4781970465199
36 2 6.4781805884867
37 2 6.4781628598602
38 2 6.4781441436276
39 2 6.4781247287318
40 2 6.4781049099646
41 2 6.4780849878486
42 2 6.4780652685099
43 2 6.47804606354
44 2 6.4780276898471
45 2 6.4780104694972
46 2 6.477994729544
47 2 6.4779808018497
48 2 6.4779690228935
49 2 6.477959733571
50 2 6.4779532789832
51 2 6.4779500082149
52 2 6.4779502741033
53 2 6.4779544329976
54 2 6.4779628445079
55 2 6.4779758712467
56 2 6.47799387856
57 2 6.4780172342511
58 2 6.4780463082964
59 2 6.4780814725534
60 2 6.4781231004624
61 2 6.4781715667416
62 2 6.4782272470766
63 2 6.4782905178047
64 2 6.4783617555957
65 2 6.4784413371285
66 2 6.4785296387646
67 2 6.4786270362211
68 2 6.4787339042408
69 2 6.4788506162638
70 2 6.4789775440985
71 2 6.4791150575952
72 2 6.4792635243217
73 2 6.4794233092429
74 2 6.4795947744045
75 2 6.4797782786227
76 2 6.4799741771805
77 2 6.4801828215311
78 2 6.4804045590101
79 2 6.4806397325575
80 2 6.4808886804498
81 2 6.4811517360436
82 2 6.481429227532
83 2 6.4817214777135
84 2 6.482028803776
85 2 6.4823515170947
86 2 6.4826899230466
87 2 6.483044320841
88 2 6.483415003367
89 2 6.4838022570591
90 2 6.4842063617812
91 2 6.4846275907287
92 2 6.4850662103507
93 2 6.4855224802909
94 2 6.4859966533498
95 2 6.4864889754651
96 2 6.4869996857145
97 2 6.4875290163372
98 2 6.4880771927767
99 2 6.488644433744
100 2 6.4892309513007
101 2 6.4898369509626
102 2 6.4904626318225
103 2 6.4911081866937
104 2 6.4917738022716
105 2 6.4924596593146
106 2 6.4931659328438
107 2 6.4938927923595
108 2 6.4946404020764
109 2 6.4954089211743
110 2 6.496198504066
111 2 6.4970093006802
112 2 6.4978414567597
113 2 6.4986951141738
114 2 6.4995704112442
115 2 6.5004674830843
116 2 6.5013864619504
117 2 6.5023274776055
118 2 6.5032906576931
119 2 6.5042761281226
120 2 6.5052840134639
121 2 6.5063144373516
122 2 6.5073675228985
123 2 6.5084433931166
124 2 6.5095421713464
125 2 6.5106639816938
126 2 6.5118089494734
127 2 6.5129772016584
128 2 6.514168867337
129 2 6.5153840781736
130 2 6.5166229688762
131 2 6.5178856776679
132 2 6.5191723467627
133 2 6.5204831228462
134 2 6.5218181575582
135 2 6.5231776079795
136 2 6.52456163712
137 2 6.5259704144087
138 2 6.5274041161847
139 2 6.5288629261871
140 2 6.5303470360444
141 2 6.5318566457613
142 2 6.5333919642017
143 2 6.5349532095657
144 2 6.5365406098604
145 2 6.5381544033609
146 2 6.5397948390604
147 2 6.5414621771056
148 2 6.5431566892167
149 2 6.5448786590868
150 2 6.5466283827583
151 2 6.5484061689735
152 2 6.5502123394934
153 2 6.5520472293821
154 2 6.553911187252
155 2 6.5558045754635
156 2 6.5577277702761
157 2 6.5596811619435
158 2 6.5616651547481
159 2 6.5636801669685
160 2 6.5657266307735
161 2 6.5678049920378
162 2 6.5699157100703
163 2 6.5720592572518
164 2 6.5742361185736
165 2 6.5764467910714
166 2 6.5786917831494
167 2 6.5809716137885
168 2 6.5832868116337
169 2 6.5856379139565
170 2 6.5880254654894
171 2 6.5904500171293
172 2 6.5929121245083
173 2 6.5954123464327
174 2 6.5979512431903
175 2 6.6005293747291
176 2 6.6031472987124
177 2 6.6058055684554
178 2 6.6085047307514
179 2 6.6112453235986
180 2 6.6140278738363
181 2 6.6168528947077
182 2 6.61972088336
183 2 6.6226323183024
184 2 6.625587656837
185 2 6.6285873324831
186 2 6.6316317524147
187 2 6.6347212949308
188 2 6.6378563069798
189 2 6.6410371017579
190 2 6.6442639564003
191 2 6.647537109785
192 2 6.6508567604645
193 2 6.6542230647422
194 2 6.6576361349041
195 2 6.661096037619
196 2 6.6646027925124
197 2 6.6681563709211
198 2 6.6717566948293
199 2 6.6754036359866
200 2 6.6790970152045
201 2 6.6828366018254
202 2 6.6866221133562
203 2 6.6904532152572
204 2 6.6943295208741
205 2 6.6982505915019
206 2 6.7022159365654
207 2 6.7062250139041
208 2 6.7102772301473
209 2 6.7143719411656
210 2 6.7185084525867
211 2 6.7226860203624
212 2 6.7269038513778
213 2 6.7311611040924
214 2 6.7354568892046
215 2 6.7397902703347
216 2 6.7441602647208
217 2 6.7485658439241
218 2 6.7530059345429
219 2 6.7574794189342
220 2 6.7619851359439
221 2 6.7665218816485
222 2 6.7710884101113
223 2 6.7756834341562
224 2 6.7803056261657
225 2 6.7849536189065
226 2 6.7896260063899
227 2 6.7943213447725
228 2 6.7990381533018
229 2 6.8037749153154
230 2 6.8085300792963
231 2 6.8133020599923
232 2 6.8180892396023
233 2 6.8228899690363
234 2 6.8277025692497
235 2 6.8325253326584
236 2 6.8373565246347
237 2 6.842194385087
238 2 6.8470371301229
239 2 6.8518829537973
240 2 6.8567300299432
241 2 6.8615765140837
242 2 6.8664205454238
243 2 6.8712602489164
244 2 6.8760937374
245 2 6.8809191138021
246 2 6.8857344734015
247 2 6.8905379061445
248 2 6.8953274990047
249 2 6.9001013383799
250 2 6.904857512516
251 2 6.9095941139473
252 2 6.9143092419434
253 2 6.9190010049498
254 2 6.9236675230108
255 2 6.9283069301612
256 2 6.9329173767728
257 2 6.9374970318408
258 2 6.9420440851948
259 2 6.9465567496173
260 2 6.951033262853
261 2 6.9554718894882
262 2 6.959870922682
263 2 6.9642286857255
264 2 6.9685435334055
265 2 6.9728138531465
266 2 6.9770380658994
267 2 6.9812146267453
268 2 6.9853420251738
269 2 6.9894187849919
270 2 6.9934434638094
271 2 6.9974146520404
272 2 7.0013309713417
273 2 7.005191072399
274 2 7.0089936319463
275 2 7.0127373488777
276 2 7.0164209392771
277 2 7.0200431301431
278 2 7.0236026515292
279 2 7.0270982267405
280 2 7.0305285601288
281 2 7.0338923218954
282 2 7.0371881291437
283 2 7.0404145222029
284 2 7.0435699349713
285 2 7.0466526576824
286 2 7.0496607900921
287 2 7.0525921826387
288 2 7.0554443627142
289 2 7.0582144429764
290 2 7.0608990090102
291 2 7.0634939853025
292 2 7.0659944827451
293 2 7.0683946397594
294 2 7.0706874854466
295 2 7.0728648792084
296 2 7.0749176152068
297 2 7.0768358081412
298 2 7.0786096652179
299 2 7.0802306498067
300 2 7.0816928382285
301 2 7.0829940509755
302 2 7.0841362969963
303 2 7.0851253260432
304 2 7.0859694941212
305 2 7.0866784034398
306 2 7.0872617356037
307 2 7.0877284766319
308 2 7.0880865283431
309 2 7.088342601267
310 2 7.0885022726312
311 2 7.088570121087
312 2 7.0885498837548
313 2 7.0884446072112
314 2 7.0882567803457
315 2 7.0879884458951
316 2 7.0876412917051
317 2 7.0872167244286
318 2 7.0867159287403
319 2 7.0861399149364
320 2 7.0854895573744
321 2 7.0847656257539
322 2 7.0839688108328
323 2 7.0830997458242
324 2 7.0821590244437
325 2 7.0811472163506
326 2 7.080064880558
327 2 7.0789125772504
328 2 7.0776908783454
329 2 7.0764003770547
330 2 7.0750416966402
331 2 7.073615498512
332 2 7.072122489781
333 2 7.0705634303481
334 2 7.0689391395945
335 2 7.06725050272
336 2 7.0654984767647
337 2 7.0636840963441
338 2 7.0618084791196
339 2 7.0598728310256
340 2 7.0578784512743
341 2 7.0558267371577
342 2 7.05371918867
343 2 7.0515574129773
344 2 7.0493431287624
345 2 7.0470781704796
346 2 7.0447644925554
347 2 7.0424041735785
348 2 7.0399994205211
349 2 7.0375525730416
350 2 7.0350661079146
351 2 7.0325426436365
352 2 7.0299849452512
353 2 7.027395929434
354 2 7.0247786698618
355 2 7.0221364028822
356 2 7.0194725334748
357 2 7.0167906414689
358 2 7.0140944879459
359 2 7.0113880217082
360 2 7.0086753856392
361 2 7.0059609227077
362 2 7.003249181285
363 2 7.0005449193457
364 2 6.9978531070053
365 2 6.9951789267279
366 2 6.9925277703963
367 2 6.9899052323088
368 2 6.9873170970361
369 2 6.9847693209775
370 2 6.9822680063995
371 2 6.9798193667648
372 2 6.977429682275
373 2 6.9751052448121
374 2 6.9728522918681
375 2 6.9706769296434
376 2 6.9685850462476
377 2 6.9665822168344
378 2 6.9646736034773
379 2 6.9628638535463
380 2 6.961157001154
381 2 6.9595563767654
382 2 6.9580645301737
383 2 6.9566831716629
384 2 6.9554131352706
385 2 6.9542543667092
386 2 6.9532059368304
387 2 6.9522660797355
388 2 6.9514322529658
389 2 6.9507012158453
390 2 6.9500691211455
391 2 6.9495316148581
392 2 6.9490839389708
393 2 6.9487210326653
394 2 6.9484376281681
395 2 6.9482283384337
396 2 6.9480877348208
397 2 6.9480104138145
398 2 6.947991052607
399 2 6.9480244539347
400 2 6.9481055809819
401 2 6.9482295834182
402 2 6.9483918157562
403 2 6.948587849242
404 2 6.9488134784377
405 2 6.9490647235589
406 2 6.9493378295077
407 2 6.9496292624089
408 2 6.9499357043253
409 2 6.9502540467048
410 2 6.9505813830007
411 2 6.9509150008107
412 2 6.9512523737951
413 2 6.9515911535701
414 2 6.9519291617147
415 2 6.9522643819831
416 2 6.952594952785
417 2 6.9529191599642
418 2 6.9532354298905
419 2 6.9535423228624
420 2 6.9538385268102
421 2 6.9541228512819
422 2 6.9543942216906
423 2 6.9546516738003
424 2 6.9548943484279
425 2 6.9551214863375
426 2 6.9553324233082
427 2 6.9555265853569
428 2 6.9557034840982
429 2 6.9558627122319
430 2 6.9560039391429
431 2 6.9561269066091
432 2 6.9562314246088
433 2 6.9563173672244
434 2 6.9563846686404
435 2 6.9564333192347
436 2 6.9564633617645
437 2 6.9564748876476
438 2 6.9564680333426
1 3 6.4759914907746
2 3 6.4761355791896
3 3 6.4762723163209
4 3 6.4764017750083
5 3 6.4765240334069
6 3 6.4766391750848
7 3 6.4767472891192
8 3 6.4768484701906
9 3 6.4769428186751
10 3 6.4770304407338
11 3 6.4771114484004
12 3 6.4771859596653
13 3 6.4772540985571
14 3 6.4773159952209
15 3 6.4773717859922
16 3 6.4774216134683
17 3 6.4774656265745
18 3 6.4775039806264
19 3 6.4775368373874
20 3 6.4775643651215
21 3 6.4775867386406
22 3 6.4776041393461
23 3 6.4776167552654
24 3 6.4776247810814
25 3 6.4776284181558
26 3 6.4776278745462
27 3 6.4776233650153
28 3 6.4776151110334
29 3 6.4776033407728
30 3 6.4775882890944
31 3 6.4775701975261
32 3 6.4775493142325
33 3 6.4775258939761
34 3 6.4775001980687
35 3 6.4774724943143
36 3 6.4774430569417
37 3 6.4774121665275
38 3 6.4773801099094
39 3 6.4773471800881
40 3 6.4773136761203
41 3 6.4772799029996
42 3 6.4772461715275
43 3 6.4772127981735
44 3 6.4771801049236
45 3 6.4771484191183
46 3 6.4771180732795
47 3 6.477089404926
48 3 6.4770627563783
49 3 6.4770384745521
50 3 6.4770169107415
51 3 6.4769984203906
52 3 6.4769833628557
53 3 6.4769721011559
54 3 6.4769650017152
55 3 6.4769624340934
56 3 6.4769647707088
57 3 6.4769723865513
58 3 6.4769856588878
59 3 6.4770049669582
60 3 6.4770306916663
61 3 6.4770632152613
62 3 6.4771029210152
63 3 6.4771501928939
64 3 6.4772054152233
65 3 6.4772689723524
66 3 6.4773412483121
67 3 6.477422626473
68 3 6.4775134892006
69 3 6.4776142175112
70 3 6.4777251907276
71 3 6.4778467861366
72 3 6.4779793786489
73 3 6.4781233404626
74 3 6.4782790407319
75 3 6.4784468452401
76 3 6.4786271160806
77 3 6.4788202113454
78 3 6.4790264848219
79 3 6.4792462857002
80 3 6.479479958291
81 3 6.4797278417555
82 3 6.4799902698483
83 3 6.480267570674
84 3 6.480560066459
85 3 6.4808680733379
86 3 6.4811919011582
87 3 6.4815318533001
88 3 6.4818882265161
89 3 6.4822613107883
90 3 6.4826513892052
91 3 6.4830587378582
92 3 6.4834836257582
93 3 6.4839263147736
94 3 6.4843870595882
95 3 6.4848661076807
96 3 6.4853636993262
97 3 6.4858800676182
98 3 6.4864154385126
99 3 6.4869700308931
100 3 6.4875440566579
101 3 6.4881377208273
102 3 6.4887512216726
103 3 6.4893847508654
104 3 6.4900384936463
105 3 6.4907126290149
106 3 6.4914073299373
107 3 6.4921227635735
108 3 6.4928590915227
109 3 6.4936164700855
110 3 6.4943950505438
111 3 6.4951949794565
112 3 6.4960163989709
113 3 6.4968594471487
114 3 6.4977242583067
115 3 6.4986109633705
116 3 6.4995196902414
117 3 6.5004505641751
118 3 6.5014037081723
119 3 6.50237924338
120 3 6.5033772895028
121 3 6.5043979652246
122 3 6.5054413886386
123 3 6.5065076776869
124 3 6.5075969506073
125 3 6.5087093263885
126 3 6.5098449252323
127 3 6.5110038690231
128 3 6.512186281803
129 3 6.5133922902542
130 3 6.5146220241864
131 3 6.5158756170299
132 3 6.5171532063339
133 3 6.5184549342693
134 3 6.5197809481359
135 3 6.5211314008734
136 3 6.5225064515757
137 3 6.5239062660075
138 3 6.5253310171234
139 3 6.526780885588
140 3 6.5282560602955
141 3 6.5297567388892
142 3 6.5312831282783
143 3 6.5328354451507
144 3 6.534413916481
145 3 6.5360187800298
146 3 6.537650284835
147 3 6.5393086916892
148 3 6.5409942736033
149 3 6.5427073162515
150 3 6.5444481183945
151 3 6.5462169922777
152 3 6.5480142639997
153 3 6.5498402738465
154 3 6.5516953765871
155 3 6.5535799417246
156 3 6.5554943536978
157 3 6.5574390120264
158 3 6.5594143313949
159 3 6.561420741668
160 3 6.5634586878299
161 3 6.5655286298424
162 3 6.567631042413
163 3 6.5697664146666
164 3 6.5719352497142
165 3 6.5741380641102
166 3 6.5763753871935
167 3 6.5786477603038
168 3 6.5809557358696
169 3 6.5832998763609
170 3 6.5856807531035
171 3 6.5880989449503
172 3 6.5905550368085
173 3 6.5930496180221
174 3 6.5955832806083
175 3 6.5981566173533
176 3 6.6007702197684
177 3 6.6034246759155
178 3 6.6061205681074
179 3 6.6088584704959
180 3 6.6116389465574
181 3 6.6144625464929
182 3 6.6173298045566
183 3 6.6202412363333
184 3 6.623197335983
185 3 6.6261985734754
186 3 6.6292453918347
187 3 6.6323382044195
188 3 6.6354773922595
189 3 6.6386633014728
190 3 6.6418962407846
191 3 6.6451764791702
192 3 6.6485042436391
193 3 6.6518797171791
194 3 6.6553030368738
195 3 6.658774292206
196 3 6.6622935235552
197 3 6.6658607208946
198 3 6.6694758226897
199 3 6.673138714998
200 3 6.676849230765
201 3 6.6806071493095
202 3 6.6844121959894
203 3 6.6882640420342
204 3 6.6921623045343
205 3 6.6961065465675
206 3 6.7000962774514
207 3 6.704130953103
208 3 6.7082099764898
209 3 6.7123326981583
210 3 6.7164984168231
211 3 6.720706380005
212 3 6.7249557847049
213 3 6.7292457781034
214 3 6.7335754582775
215 3 6.7379438749272
216 3 6.7423500301075
217 3 6.7467928789619
218 3 6.7512713304567
219 3 6.755784248116
220 3 6.7603304507586
221 3 6.7649087132403
222 3 6.7695177672059
223 3 6.7741563018555
224 3 6.7788229647307
225 3 6.7835163625279
226 3 6.7882350619451
227 3 6.792977590569
228 3 6.7977424378097
229 3 6.8025280558892
230 3 6.8073328608918
231 3 6.8121552338811
232 3 6.8169935220903
233 3 6.8218460401903
234 3 6.8267110716413
235 3 6.8315868701295
236 3 6.8364716610942
237 3 6.8413636433457
238 3 6.846260990776
239 3 6.8511618541619
240 3 6.8560643630607
241 3 6.860966627796
242 3 6.8658667415316
243 3 6.8707627824295
244 3 6.8756528158882
245 3 6.8805348968552
246 3 6.8854070722081
247 3 6.8902673831968
248 3 6.8951138679386
249 3 6.8999445639577
250 3 6.90475751076
251 3 6.9095507524312
252 3 6.9143223402491
253 3 6.919070335296
254 3 6.9237928110612
255 3 6.9284878560171
256 3 6.9331535761585
257 3 6.9377880974866
258 3 6.9423895684252
259 3 6.9469561621508
260 3 6.9514860788203
261 3 6.9559775476773
262 3 6.9604288290184
263 3 6.964838215997
264 3 6.9692040362437
265 3 6.9735246532774
266 3 6.9777984676793
267 3 6.9820239180006
268 3 6.9861994813666
269 3 6.9903236737396
270 3 6.99439504979
271 3 6.9984122023225
272 3 7.002373761188
273 3 7.0062783915981
274 3 7.0101247917418
275 3 7.0139116895743
276 3 7.0176378386183
277 3 7.0213020125693
278 3 7.0249029984413
279 3 7.0284395879061
280 3 7.0319105663768
281 3 7.0353146992394
282 3 7.0386507144483
283 3 7.0419172804381
284 3 7.0451129779557
285 3 7.0482362639498
286 3 7.0512854250308
287 3 7.0542585172201
288 3 7.0571532877106
289 3 7.0599670732528
290 3 7.0626966687633
291 3 7.0653381594715
292 3 7.0678867117895
293 3 7.0703363250405
294 3 7.0726795636256
295 3 7.074907325298
296 3 7.0770087637419
297 3 7.0789715666083
298 3 7.080782844232
299 3 7.0824307903647
300 3 7.0839069068093
301 3 7.0852080337553
302 3 7.0863371851343
303 3 7.0873027095203
304 3 7.0881162560891
305 3 7.0887905463563
306 3 7.0893377099312
307 3 7.0897683924411
308 3 7.0900914743247
309 3 7.0903141453072
310 3 7.0904421334372
311 3 7.0904799705219
312 3 7.0904312383174
313 3 7.0902987759266
314 3 7.0900848462898
315 3 7.0897912666071
316 3 7.0894195093965
317 3 7.0889707806046
318 3 7.0884460801694
319 3 7.0878462493212
320 3 7.0871720079084
321 3 7.0864239842346
322 3 7.0856027392694
323 3 7.0847087866192
324 3 7.0837426092969
325 3 7.082704674059
326 3 7.0815954438879
327 3 7.0804153890477
328 3 7.0791649970337
329 3 7.077844781654
330 3 7.0764552914191
331 3 7.0749971173695
332 3 7.0734709004364
333 3 7.0718773384049
334 3 7.0702171925276
335 3 7.0684912938262
336 3 7.0667005491051
337 3 7.0648459466977
338 3 7.0629285619599
339 3 7.0609495625277
340 3 7.0589102133519
341 3 7.0568118815288
342 3 7.0546560409486
343 3 7.0524442767856
344 3 7.0501782898631
345 3 7.0478599009282
346 3 7.0454910548797
347 3 7.0430738249991
348 3 7.0406104172358
349 3 7.038103174609
350 3 7.0355545817848
351 3 7.0329672698961
352 3 7.0303440216661
353 3 7.027687776897
354 3 7.0250016383752
355 3 7.022288878235
356 3 7.0195529448004
357 3 7.0167974699009
358 3 7.0140262766224
359 3 7.0112433874027
360 3 7.0084530323267
361 3 7.005659657394
362 3 7.0028679324402
363 3 7.0000827582785
364 3 6.9973092724903
365 3 6.9945528531396
366 3 6.9918191195109
367 3 6.9891139287862
368 3 6.9864433673893
369 3 6.98381373556
370 3 6.9812315235949
371 3 6.9787033781393
372 3 6.9762360569837
373 3 6.9738363710436
374 3 6.971511112635
375 3 6.9692669698314
376 3 6.9671104276129
377 3 6.9650476576753
378 3 6.963084400082
379 3 6.9612258412846
380 3 6.9594764942442
381 3 6.9578400872357
382 3 6.9563194682157
383 3 6.9549165312396
384 3 6.9536321702613
385 3 6.952466263829
386 3 6.9514176919006
387 3 6.9504843835426
388 3 6.9496633919904
389 3 6.9489509917202
390 3 6.9483427910408
391 3 6.947833853308
392 3 6.9474188201688
393 3 6.9470920310937
394 3 6.9468476346553
395 3 6.94667968836
396 3 6.9465822451537
397 3 6.9465494258787
398 3 6.9465754778839
399 3 6.9466548206667
400 3 6.9467820798572
401 3 6.9469521110842
402 3 6.9471600153289
403 3 6.9474011473259
404 3 6.9476711184449
405 3 6.947965795322
406 3 6.9482812953273
407 3 6.9486139797704
408 3 6.9489604455774
409 3 6.949317516016
410 3 6.9496822309166
411 3 6.9500518367212
412 3 6.9504237766037
413 3 6.9507956808284
414 3 6.9511653574577
415 3 6.9515307834732
416 3 6.9518900963415
417 3 6.9522415860313
418 3 6.9525836874711
419 3 6.9529149734233
420 3 6.953234147746
421 3 6.9535400390084
422 3 6.9538315944229
423 3 6.9541078740608
424 3 6.9543680453176
425 3 6.9546113775977
426 3 6.9548372371916
427 3 6.9550450823216
428 3 6.9552344583368
429 3 6.9554049930402
430 3 6.9555563921351
431 3 6.9556884347821
432 3 6.9558009692577
433 3 6.9558939087116
434 3 6.9559672270199
435 3 6.956020954734
436 3 6.9560551751254
437 3 6.9560700203301
438 3 6.9560656675942
1 4 6.4755959490039
2 4 6.4757342358668
3 4 6.4758649619656
4 4 6.4759881984685
5 4 6.4761040219499
6 4 6.4762125144928
7 4 6.4763137637891
8 4 6.4764078632385
9 4 6.4764949120457
10 4 6.4765750153148
11 4 6.4766482841409
12 4 6.4767148357
13 4 6.4767747933346
14 4 6.4768282866369
15 4 6.4768754515284
16 4 6.4769164303349
17 4 6.4769513718583
18 4 6.4769804314435
19 4 6.4770037710408
20 4 6.477021559263
21 4 6.4770339714376
22 4 6.4770411896528
23 4 6.4770434027985
24 4 6.4770408065998
25 4 6.4770336036451
26 4 6.4770220034062
27 4 6.4770062222522
28 4 6.4769864834551
29 4 6.4769630171877
30 4 6.4769360605135
31 4 6.4769058573678
32 4 6.4768726585304
33 4 6.4768367215885
34 4 6.4767983108905
35 4 6.4767576974906
36 4 6.4767151590827
37 4 6.4766709799239
38 4 6.4766254507485
39 4 6.4765788686704
40 4 6.476531537075
41 4 6.4764837654995
42 4 6.4764358695028
43 4 6.4763881705229
44 4 6.4763409957239
45 4 6.4762946778305
46 4 6.476249554951
47 4 6.4762059703895
48 4 6.4761642724452
49 4 6.4761248142006
50 4 6.4760879532991
51 4 6.4760540517093
52 4 6.4760234754805
53 4 6.4759965944851
54 4 6.4759737821519
55 4 6.475955415188
56 4 6.4759418732915
57 4 6.4759335388545
58 4 6.4759307966563
59 4 6.4759340335492
60 4 6.4759436381354
61 4 6.4759600004368
62 4 6.4759835115585
63 4 6.4760145633459
64 4 6.4760535480364
65 4 6.4761008579075
66 4 6.4761568849206
67 4 6.4762220203628
68 4 6.4762966544864
69 4 6.4763811761482
70 4 6.476475972449
71 4 6.4765814283746
72 4 6.4766979264386
73 4 6.4768258463297
74 4 6.4769655645627
75 4 6.4771174541362
76 4 6.4772818841963
77 4 6.4774592197087
78 4 6.4776498211402
79 4 6.4778540441498
80 4 6.4780722392922
81 4 6.4783047517321
82 4 6.478551920974
83 4 6.4788140806045
84 4 6.4790915580518
85 4 6.4793846743603
86 4 6.4796937439834
87 4 6.4800190745937
88 4 6.4803609669128
89 4 6.4807197145603
90 4 6.4810956039228
91 4 6.4814889140444
92 4 6.481899916538
93 4 6.4823288755182
94 4 6.4827760475571
95 4 6.483241681661
96 4 6.4837260192711
97 4 6.4842292942861
98 4 6.4847517331069
99 4 6.4852935547048
100 4 6.4858549707115
101 4 6.4864361855319
102 4 6.4870373964776
103 4 6.4876587939234
104 4 6.4883005614842
105 4 6.4889628762122
106 4 6.4896459088153
107 4 6.4903498238936
108 4 6.4910747801968
109 4 6.4918209308974
110 4 6.4925884238838
111 4 6.493377402069
112 4 6.4941880037155
113 4 6.4950203627762
114 4 6.4958746092494
115 4 6.4967508695484
116 4 6.4976492668835
117 4 6.4985699216573
118 4 6.4995129518715
119 4 6.5004784735449
120 4 6.5014666011423
121 4 6.5024774480127
122 4 6.5035111268379
123 4 6.5045677500891
124 4 6.505647430493
125 4 6.5067502815047
126 4 6.5078764177893
127 4 6.5090259557104
128 4 6.5101990138253
129 4 6.5113957133873
130 4 6.5126161788545
131 4 6.5138605384038
132 4 6.5151289244516
133 4 6.5164214741796
134 4 6.5177383300663
135 4 6.5190796404222
136 4 6.5204455599306
137 4 6.5218362501918
138 4 6.5232518802703
139 4 6.5246926272448
140 4 6.5261586767599
141 4 6.5276502235788
142 4 6.5291674721343
143 4 6.5307106370793
144 4 6.5322799438325
145 4 6.5338756291189
146 4 6.5354979415029
147 4 6.5371471419105
148 4 6.5388235041388
149 4 6.540527315349
150 4 6.5422588765398
151 4 6.5440185029966
152 4 6.5458065247131
153 4 6.5476232867793
154 4 6.5494691497325
155 4 6.5513444898636
156 4 6.5532496994747
157 4 6.5551851870801
158 4 6.5571513775452
159 4 6.5591487121549
160 4 6.5611776486055
161 4 6.5632386609109
162 4 6.5653322392168
163 4 6.567458889514
164 4 6.5696191332423
165 4 6.5718135067786
166 4 6.5740425608
167 4 6.5763068595158
168 4 6.5786069797596
169 4 6.5809435099378
170 4 6.5833170488269
171 4 6.5857282042167
172 4 6.5881775913952
173 4 6.5906658314744
174 4 6.5931935495566
175 4 6.595761372743
176 4 6.5983699279884
177 4 6.6010198398089
178 4 6.603711727849
179 4 6.6064462043213
180 4 6.6092238713304
181 4 6.6120453180965
182 4 6.6149111180982
183 4 6.6178218261532
184 4 6.6207779754588
185 4 6.6237800746177
186 4 6.6268286046721
187 4 6.6299240161727
188 4 6.6330667263094
189 4 6.6362571161284
190 4 6.6394955278609
191 4 6.642782262389
192 4 6.6461175768674
193 4 6.6495016825236
194 4 6.6529347426509
195 4 6.6564168708079
196 4 6.6599481292344
197 4 6.66352852749
198 4 6.667158021316
199 4 6.6708365117203
200 4 6.6745638442791
201 4 6.6783398086472
202 4 6.6821641382651
203 4 6.6860365102489
204 4 6.6899565454463
205 4 6.6939238086425
206 4 6.6979378088956
207 4 6.701997999985
208 4 6.7061037809518
209 4 6.7102544967153
210 4 6.7144494387473
211 4 6.7186878457903
212 4 6.722968904604
213 4 6.7272917507302
214 4 6.7316554692661
215 4 6.7360590956377
216 4 6.7405016163696
217 4 6.7449819698462
218 4 6.7494990470653
219 4 6.7540516923833
220 4 6.7586387042547
221 4 6.7632588359709
222 4 6.7679107964014
223 4 6.7725932507462
224 4 6.7773048213043
225 4 6.7820440882668
226 4 6.7868095905432
227 4 6.7915998266274
228 4 6.7964132555137
229 4 6.8012482976698
230 4 6.8061033360732
231 4 6.8109767173216
232 4 6.8158667528202
233 4 6.8207717200547
234 4 6.8256898639532
235 4 6.8306193983436
236 4 6.835558507507
237 4 6.8405053478325
238 4 6.8454580495733
239 4 6.8504147187048
240 4 6.8553734388846
241 4 6.8603322735125
242 4 6.8652892678886
243 4 6.8702424514648
244 4 6.8751898401865
245 4 6.8801294389178
246 4 6.8850592439447
247 4 6.8899772455479
248 4 6.894881430638
249 4 6.8997697854431
250 4 6.9046402982396
251 4 6.9094909621141
252 4 6.9143197777471
253 4 6.9191247562043
254 4 6.9239039217233
255 4 6.9286553144825
256 4 6.9333769933376
257 4 6.9380670385107
258 4 6.9427235542172
259 4 6.9473446712132
260 4 6.9519285492473
261 4 6.9564733793989
262 4 6.9609773862841
263 4 6.9654388301093
264 4 6.9698560085521
265 4 6.9742272584456
266 4 6.9785509572425
267 4 6.9828255242303
268 4 6.9870494214683
269 4 6.9912211544097
270 4 6.9953392721691
271 4 6.9994023673874
272 4 7.0034090756354
273 4 7.007358074287
274 4 7.0112480807731
275 4 7.0150778501088
276 4 7.0188461715523
277 4 7.0225518642163
278 4 7.0261937713983
279 4 7.0297707533188
280 4 7.033281677859
281 4 7.0367254087432
282 4 7.0401007904191
283 4 7.0434066286124
284 4 7.0466416651455
285 4 7.0498045450626
286 4 7.0528937733318
287 4 7.0559076572964
288 4 7.0588442295228
289 4 7.0617011435978
290 4 7.0644755327059
291 4 7.0671638176336
292 4 7.0697614480819
293 4 7.0722625615712
294 4 7.0746595547211
295 4 7.0769425974727
296 4 7.0790992089054
297 4 7.0811141832769
298 4 7.0829703820519
299 4 7.08465097712
300 4 7.0861431765952
301 4 7.0874421080842
302 4 7.0885525267158
303 4 7.0894871029579
304 4 7.0902625352383
305 4 7.0908958201172
306 4 7.0914020051666
307 4 7.0917933932035
308 4 7.0920796127174
309 4 7.0922680387622
310 4 7.0923642757224
311 4 7.0923725833347
312 4 7.0922962154301
313 4 7.0921376766437
314 4 7.0918989128358
315 4 7.0915814513663
316 4 7.0911865045959
317 4 7.0907150468031
318 4 7.0901678719744
319 4 7.0895456378333
320 4 7.0888488999385
321 4 7.0880781385836
322 4 7.0872337804526
323 4 7.0863162164331
324 4 7.0853258165989
325 4 7.0842629430939
326 4 7.0831279614486
327 4 7.0819212507172
328 4 7.0806432127139
329 4 7.0792942805542
330 4 7.0778749266456
331 4 7.0763856702319
332 4 7.074827084563
333 4 7.0731998037401
334 4 7.0715045292678
335 4 7.0697420363348
336 4 7.0679131798355
337 4 7.0660189001426
338 4 7.0640602286356
339 4 7.0620382929944
340 4 7.0599543222666
341 4 7.0578096517222
342 4 7.0556057275152
343 4 7.0533441111759
344 4 7.0510264839676
345 4 7.0486546511461
346 4 7.0462305461717
347 4 7.0437562349277
348 4 7.0412339200115
349 4 7.038665945168
350 4 7.0360547999434
351 4 7.0334031246416
352 4 7.0307137156683
353 4 7.027989531347
354 4 7.0252336982883
355 4 7.0224495183839
356 4 7.0196404764828
357 4 7.016810248784
358 4 7.0139627119444
359 4 7.01110195286
360 4 7.0082322790109
361 4 7.0053582291863
362 4 7.0024845842995
363 4 6.9996163778764
364 4 6.9967589056437
365 4 6.993917733455
366 4 6.9910987025757
367 4 6.9883079311036
368 4 6.9855518100407
369 4 6.9828369922778
370 4 6.9801703725204
371 4 6.9775590560312
372 4 6.975010314031
373 4 6.9725315237569
374 4 6.970130091593
375 4 6.9678133584325
376 4 6.9655884875366
377 4 6.9634623366295
378 4 6.9614413177272
379 4 6.9595312500972
380 4 6.957737213529
381 4 6.9560634104647
382 4 6.95451304617
383 4 6.9530882357712
384 4 6.9517899455245
385 4 6.950617973216
386 4 6.9495709694077
387 4 6.9486464978018
388 4 6.9478411298136
389 4 6.9471505659735
390 4 6.9465697753216
391 4 6.9460931436003
392 4 6.9457146216836
393 4 6.9454278670504
394 4 6.9452263728916
395 4 6.9451035813393
396 4 6.945052979066
397 4 6.9450681749755
398 4 6.9451429608148
399 4 6.9452713562776
400 4 6.9454476405918
401 4 6.9456663727364
402 4 6.9459224024076
403 4 6.9462108736938
404 4 6.9465272231967
405 4 6.9468671740794
406 4 6.9472267272621
407 4 6.9476021507509
408 4 6.947989967864
409 4 6.9483869449392
410 4 6.9487900789514
411 4 6.9491965853449
412 4 6.949603886283
413 4 6.9500095994459
414 4 6.9504115274441
415 4 6.9508076478746
416 4 6.951196104015
417 4 6.9515751961305
418 4 6.9519433733519
419 4 6.9522992260798
420 4 6.9526414788609
421 4 6.9529689836846
422 4 6.9532807136507
423 4 6.9535757569589
424 4 6.9538533111774
425 4 6.9541126777524
426 4 6.9543532567236
427 4 6.9545745416195
428 4 6.9547761145053
429 4 6.9549576411679
430 4 6.9551188664206
431 4 6.9552596095177
432 4 6.955379759672
433 4 6.9554792716686
434 4 6.9555581615759
435 4 6.9556165025512
436 4 6.955654420745
437 4 6.9556720913047
438 4 6.9556697344844
1 5 6.4752115010218
2 5 6.4753440297967
3 5 6.4754687847711
4 5 6.4755858353411
5 5 6.4756952564005
6 5 6.475797128447
7 5 6.4758915376885
8 5 6.4759785761461
9 5 6.4760583417564
10 5 6.4761309384707
11 5 6.4761964763519
12 5 6.4762550716691
13 5 6.4763068469886
14 5 6.4763519312618
15 5 6.4763904599102
16 5 6.4764225749052
17 5 6.4764484248455
18 5 6.4764681650283
19 5 6.4764819575171
20 5 6.4764899712038
21 5 6.4764923818657
22 5 6.4764893722164
23 5 6.476481131951
24 5 6.4764678577848
25 5 6.4764497534854
26 5 6.4764270298975
27 5 6.4763999049602
28 5 6.4763686037173
29 5 6.4763333583185
30 5 6.4762944080124
31 5 6.4762519991318
32 5 6.4762063850679
33 5 6.4761578262371
34 5 6.4761065900365
35 5 6.4760529507903
36 5 6.4759971896852
37 5 6.4759395946958
38 5 6.4758804604983
39 5 6.4758200883738
40 5 6.4757587860995
41 5 6.475696867829
42 5 6.4756346539603
43 5 6.4755724709918
44 5 6.4755106513669
45 5 6.4754495333053
46 5 6.4753894606231
47 5 6.4753307825401
48 5 6.4752738534748
49 5 6.4752190328273
50 5 6.4751666847503
51 5 6.475117177907
52 5 6.475070885219
53 5 6.4750281836007
54 5 6.4749894536835
55 5 6.4749550795287
56 5 6.4749254483294
57 5 6.474900950103
58 5 6.4748819773726
59 5 6.4748689248409
60 5 6.474862189054
61 5 6.4748621680581
62 5 6.4748692610484
63 5 6.4748838680121
64 5 6.4749063893648
65 5 6.474937225583
66 5 6.4749767768319
67 5 6.4750254425906
68 5 6.475083621275
69 5 6.4751517098599
70 5 6.4752301035014
71 5 6.4753191951597
72 5 6.4754193752251
73 5 6.475531031147
74 5 6.4756545470678
75 5 6.4757903034623
76 5 6.4759386767846
77 5 6.4761000391226
78 5 6.4762747578629
79 5 6.4764631953653
80 5 6.4766657086495
81 5 6.4768826490955
82 5 6.4771143621565
83 5 6.4773611870884
84 5 6.4776234566948
85 5 6.4779014970894
86 5 6.4781956274766
87 5 6.4785061599507
88 5 6.4788333993157
89 5 6.4791776429251
90 5 6.4795391805435
91 5 6.4799182942294
92 5 6.4803152582414
93 5 6.4807303389661
94 5 6.4811637948706
95 5 6.4816158764773
96 5 6.4820868263631
97 5 6.482576879182
98 5 6.4830862617117
99 5 6.4836151929242
100 5 6.484163884079
101 5 6.484732538841
102 5 6.4853213534203
103 5 6.4859305167348
104 5 6.4865602105959
105 5 6.4872106099143
106 5 6.4878818829282
107 5 6.4885741914511
108 5 6.4892876911401
109 5 6.4900225317823
110 5 6.4907788576003
111 5 6.491556807575
112 5 6.492356515785
113 5 6.4931781117621
114 5 6.494021720862
115 5 6.4948874646494
116 5 6.4957754612966
117 5 6.4966858259953
118 5 6.4976186713803
119 5 6.4985741079644
120 5 6.4995522445853
121 5 6.5005531888612
122 5 6.5015770476573
123 5 6.502623927561
124 5 6.5036939353658
125 5 6.5047871785635
126 5 6.5059037658449
127 5 6.5070438076072
128 5 6.5082074164695
129 5 6.5093947077952
130 5 6.5106058002216
131 5 6.5118408161955
132 5 6.513099882516
133 5 6.5143831308838
134 5 6.5156906984555
135 5 6.5170227284052
136 5 6.5183793704908
137 5 6.5197607816255
138 5 6.5211671264543
139 5 6.5225985779345
140 5 6.5240553179193
141 5 6.5255375377441
142 5 6.5270454388143
143 5 6.5285792331926
144 5 6.5301391441848
145 5 6.531725406923
146 5 6.5333382689418
147 5 6.5349779907479
148 5 6.5366448463776
149 5 6.538339123941
150 5 6.5400611261478
151 5 6.541811170812
152 5 6.5435895913296
153 5 6.5453967371252
154 5 6.5472329740624
155 5 6.5490986848112
156 5 6.5509942691661
157 5 6.5529201443093
158 5 6.55487674501
159 5 6.5568645237533
160 5 6.5588839507903
161 5 6.5609355141004
162 5 6.5630197192585
163 5 6.5651370891962
164 5 6.5672881638499
165 5 6.5694734996857
166 5 6.5716936690924
167 5 6.5739492596345
168 5 6.5762408731564
169 5 6.5785691247312
170 5 6.5809346414464
171 5 6.583338061022
172 5 6.5857800302564
173 5 6.588261203297
174 5 6.5907822397351
175 5 6.5933438025269
176 5 6.5959465557415
177 5 6.5985911621455
178 5 6.6012782806293
179 5 6.6040085634881
180 5 6.6067826535714
181 5 6.6096011813172
182 5 6.6124647616918
183 5 6.6153739910553
184 5 6.6183294439802
185 5 6.6213316700464
186 5 6.6243811906433
187 5 6.627478495807
188 5 6.6306240411217
189 5 6.6338182447164
190 5 6.6370614843834
191 5 6.6403540948482
192 5 6.6436963652131
193 5 6.647088536599
194 5 6.6505308000022
195 5 6.6540232943829
196 5 6.6575661049946
197 5 6.661159261962
198 5 6.6648027391082
199 5 6.6684964530294
200 5 6.6722402624105
201 5 6.6760339675697
202 5 6.6798773102197
203 5 6.6837699734277
204 5 6.6877115817552
205 5 6.6917017015562
206 5 6.6957398414139
207 5 6.699825452692
208 5 6.7039579301795
209 5 6.7081366128092
210 5 6.7123607844298
211 5 6.7166296746139
212 5 6.720942459487
213 5 6.7252982625646
214 5 6.7296961555866
215 5 6.7341351593416
216 5 6.7386142444744
217 5 6.7431323322757
218 5 6.7476882954521
219 5 6.7522809588779
220 5 6.756909100333
221 5 6.761571451231
222 5 6.7662666973442
223 5 6.7709934795339
224 5 6.775750394493
225 5 6.780535995511
226 5 6.785348793271
227 5 6.7901872566871
228 5 6.7950498137934
229 5 6.7999348526919
230 5 6.8048407225704
231 5 6.8097657347969
232 5 6.814708164099
233 5 6.8196662498353
234 5 6.8246381973641
235 5 6.8296221795151
236 5 6.8346163381677
237 5 6.8396187859393
238 5 6.8446276079847
239 5 6.8496408639088
240 5 6.8546565897905
241 5 6.8596728003175
242 5 6.86468749103
243 5 6.8696986406674
244 5 6.8747042136166
245 5 6.8797021624527
246 5 6.8846904305685
247 5 6.8896669548829
248 5 6.89462966862
249 5 6.8995765041511
250 5 6.9045053958862
251 5 6.9094142832066
252 5 6.9143011134256
253 5 6.9191638447639
254 5 6.9240004493284
255 5 6.9288089160781
256 5 6.9335872537649
257 5 6.9383334938328
258 5 6.9430456932602
259 5 6.9477219373292
260 5 6.9523603423062
261 5 6.9569590580139
262 5 6.9615162702801
263 5 6.9660302032421
264 5 6.9704991214876
265 5 6.9749213320122
266 5 6.9792951859707
267 5 6.9836190801973
268 5 6.98789145847
269 5 6.9921108124885
270 5 6.9962756825318
271 5 7.0003846577565
272 5 7.0044363760897
273 5 7.0084295236596
274 5 7.012362833694
275 5 7.0162350847995
276 5 7.020045098511
277 5 7.0237917359647
278 5 7.0274738935054
279 5 7.0310904969753
280 5 7.0346404943402
281 5 7.0381228461878
282 5 7.0415365134508
283 5 7.0448804414521
284 5 7.0481535389934
285 5 7.0513546506582
286 5 7.0544825196748
287 5 7.0575357374571
288 5 7.0605126740705
289 5 7.0634113810499
290 5 7.0662294537284
291 5 7.06896383394
292 5 7.0716105251156
293 5 7.0741641809158
294 5 7.076617520049
295 5 7.0789605301453
296 5 7.0811794989818
297 5 7.083256154932
298 5 7.0851677436704
299 5 7.0868895712261
300 5 7.0884012314588
301 5 7.0896945979689
302 5 7.0907777128105
303 5 7.0916708931809
304 5 7.0923987349582
305 5 7.0929838807643
306 5 7.0934444725832
307 5 7.0937940709088
308 5 7.0940425103672
309 5 7.0941968648262
310 5 7.0942622401574
311 5 7.0942423563931
312 5 7.0941399564423
313 5 7.0939570887508
314 5 7.0936953027906
315 5 7.0933557853855
316 5 7.0929394570342
317 5 7.0924470410884
318 5 7.0918791143782
319 5 7.0912361450431
320 5 7.0905185214618
321 5 7.0897265749336
322 5 7.0888605979374
323 5 7.0879208592399
324 5 7.0869076167417
325 5 7.0858211286896
326 5 7.0846616636999
327 5 7.0834295099062
328 5 7.0821249834562
329 5 7.0807484365099
330 5 7.0793002648477
331 5 7.0777809151588
332 5 7.0761908920532
333 5 7.0745307648262
334 5 7.0728011739856
335 5 7.0710028375478
336 5 7.0691365571004
337 5 7.0672032236287
338 5 7.0652038231027
339 5 7.0631394418226
340 5 7.0610112715279
341 5 7.0588206142764
342 5 7.0565688871108
343 5 7.0542576265353
344 5 7.0518884928363
345 5 7.049463274289
346 5 7.046983891304
347 5 7.0444524005761
348 5 7.0418709993111
349 5 7.0392420296132
350 5 7.0365679831277
351 5 7.03385150604
352 5 7.0310954045398
353 5 7.0283026508617
354 5 7.0254763900157
355 5 7.0226199473154
356 5 7.0197368368031
357 5 7.0168307706516
358 5 7.0139056695954
359 5 7.0109656744023
360 5 7.0080151583362
361 5 7.0050587404846
362 5 7.0021012997161
363 5 6.9991479888963
364 5 6.9962042488143
365 5 6.9932758210557
366 5 6.990368758792
367 5 6.9874894341496
368 5 6.9846445404729
369 5 6.9818410874249
370 5 6.9790863865043
371 5 6.9763880242467
372 5 6.9737538201879
373 5 6.9711917666854
374 5 6.9687099480321
375 5 6.9663164370594
376 5 6.9640191687059
377 5 6.9618257918697
378 5 6.9597435032014
379 5 6.9577788691535
380 5 6.9559376452528
381 5 6.9542246037417
382 5 6.9526433819442
383 5 6.9511963635152
384 5 6.9498846028955
385 5 6.9487077999124
386 5 6.9476643269692
387 5 6.9467513063682
388 5 6.9459647308142
389 5 6.9452996167637
390 5 6.9447501784485
391 5 6.9443100102045
392 5 6.9439722659454
393 5 6.9437298268025
394 5 6.9435754505992
395 5 6.9435018994882
396 5 6.9435020444218
397 5 6.9435689469604
398 5 6.9436959202107
399 5 6.9438765714453
400 5 6.9441048292939
401 5 6.9443749584164
402 5 6.9446815643804
403 5 6.9450195911549
404 5 6.9453843132706
405 5 6.9457713243276
406 5 6.9461765231871
407 5 6.946596098878
408 5 6.9470265149888
409 5 6.9474644941
410 5 6.9479070026434
411 5 6.9483512364367
412 5 6.9487946070421
413 5 6.9492347290207
414 5 6.9496694080982
415 5 6.9500966302206
416 5 6.9505145514512
417 5 6.9509214886449
418 5 6.9513159108284
419 5 6.9516964312086
420 5 6.9520617997362
421 5 6.9524108961513
422 5 6.9527427234444
423 5 6.9530564016733
424 5 6.9533511620812
425 5 6.9536263414696
426 5 6.9538813767864
427 5 6.9541157998954
428 5 6.9543292325012
429 5 6.9545213812074
430 5 6.9546920326921
431 5 6.9548410489899
432 5 6.9549683628724
433 5 6.9550739733227
434 5 6.9551579411037
435 5 6.9552203844207
436 5 6.9552614746809
437 5 6.9552814323551
438 5 6.9552805229456
1 6 6.4748383690753
2 6 6.4749651868466
3 6 6.475084014192
4 6 6.4751949186314
5 6 6.4752979732731
6 6 6.4753932569266
7 6 6.4754808542124
8 6 6.475560855671
9 6 6.4756333578698
10 6 6.4756984635075
11 6 6.4757562815165
12 6 6.4758069271622
13 6 6.47585052214
14 6 6.4758871946679
15 6 6.475917079577
16 6 6.475940318397
17 6 6.4759570594383
18 6 6.4759674578689
19 6 6.4759716757876
20 6 6.4759698822909
21 6 6.4759622535354
22 6 6.4759489727937
23 6 6.4759302305049
24 6 6.4759062243176
25 6 6.4758771591273
26 6 6.4758432471054
27 6 6.475804707721
28 6 6.4757617677556
29 6 6.4757146613079
30 6 6.4756636297913
31 6 6.4756089219215
32 6 6.4755507936953
33 6 6.4754895083593
34 6 6.4754253363682
35 6 6.4753585553338
36 6 6.4752894499618
37 6 6.4752183119785
38 6 6.4751454400459
39 6 6.4750711396652
40 6 6.4749957230682
41 6 6.4749195090969
42 6 6.4748428230704
43 6 6.4747659966399
44 6 6.4746893676299
45 6 6.4746132798681
46 6 6.474538083001
47 6 6.4744641322976
48 6 6.4743917884395
49 6 6.4743214172983
50 6 6.4742533897003
51 6 6.4741880811785
52 6 6.4741258717111
53 6 6.4740671454495
54 6 6.4740122904321
55 6 6.4739616982879
56 6 6.4739157639283
57 6 6.4738748852272
58 6 6.473839462692
59 6 6.4738098991235
60 6 6.473786599267
61 6 6.4737699694548
62 6 6.4737604172407
63 6 6.4737583510274
64 6 6.4737641796876
65 6 6.4737783121796
66 6 6.4738011571585
67 6 6.4738331225841
68 6 6.4738746153264
69 6 6.4739260407695
70 6 6.4739878024153
71 6 6.4740603014887
72 6 6.4741439365444
73 6 6.4742391030775
74 6 6.4743461931384
75 6 6.4744655949538
76 6 6.4745976925552
77 6 6.4747428654151
78 6 6.4749014880938
79 6 6.4750739298967
80 6 6.4752605545439
81 6 6.4754617198534
82 6 6.4756777774391
83 6 6.4759090724246
84 6 6.4761559431735
85 6 6.4764187210387
86 6 6.4766977301299
87 6 6.4769932871013
88 6 6.4773057009607
89 6 6.4776352728995
90 6 6.4779822961456
91 6 6.4783470558396
92 6 6.4787298289339
93 6 6.4791308841166
94 6 6.4795504817593
95 6 6.4799888738903
96 6 6.4804463041924
97 6 6.4809230080253
98 6 6.4814192124742
99 6 6.4819351364222
100 6 6.4824709906484
101 6 6.4830269779497
102 6 6.4836032932876
103 6 6.4842001239579
104 6 6.4848176497845
105 6 6.4854560433353
106 6 6.4861154701602
107 6 6.4867960890507
108 6 6.4874980523199
109 6 6.4882215061022
110 6 6.4889665906727
111 6 6.4897334407839
112 6 6.4905221860205
113 6 6.49133295117
114 6 6.49216585661
115 6 6.4930210187092
116 6 6.4938985502432
117 6 6.4947985608228
118 6 6.4957211573358
119 6 6.4966664443993
120 6 6.4976345248243
121 6 6.4986255000896
122 6 6.4996394708264
123 6 6.5006765373119
124 6 6.501736799972
125 6 6.5028203598925
126 6 6.5039273193385
127 6 6.5050577822816
128 6 6.5062118549353
129 6 6.5073896462976
130 6 6.5085912687007
131 6 6.5098168383691
132 6 6.511066475984
133 6 6.5123403072551
134 6 6.5136384634995
135 6 6.5149610822281
136 6 6.5163083077375
137 6 6.5176802917101
138 6 6.5190771938189
139 6 6.5204991823387
140 6 6.5219464347631
141 6 6.5234191384244
142 6 6.5249174911181
143 6 6.5264417017293
144 6 6.5279919908597
145 6 6.5295685914534
146 6 6.5311717494201
147 6 6.5328017242524
148 6 6.5344587896349
149 6 6.5361432340415
150 6 6.5378553613175
151 6 6.5395954912424
152 6 6.5413639600685
153 6 6.5431611210302
154 6 6.5449873448188
155 6 6.5468430200154
156 6 6.5487285534765
157 6 6.5506443706648
158 6 6.5525909159155
159 6 6.5545686526331
160 6 6.5565780634066
161 6 6.5586196500362
162 6 6.5606939334604
163 6 6.5628014535744
164 6 6.56494276893
165 6 6.5671184563053
166 6 6.569329110136
167 6 6.5715753417976
168 6 6.5738577787281
169 6 6.5761770633843
170 6 6.5785338520219
171 6 6.5809288132934
172 6 6.5833626266582
173 6 6.5858359806005
174 6 6.5883495706538
175 6 6.5909040972312
176 6 6.5935002632654
177 6 6.596138771663
178 6 6.5988203225822
179 6 6.6015456105445
180 6 6.6043153213973
181 6 6.6071301291423
182 6 6.6099906926549
183 6 6.6128976523154
184 6 6.6158516265821
185 6 6.6188532085339
186 6 6.6219029624156
187 6 6.6250014202179
188 6 6.6281490783259
189 6 6.63134639427
190 6 6.6345937836125
191 6 6.6378916169991
192 6 6.6412402174064
193 6 6.6446398576089
194 6 6.6480907578879
195 6 6.6515930839988
196 6 6.6551469454093
197 6 6.6587523938151
198 6 6.6624094219347
199 6 6.6661179625803
200 6 6.6698778879958
201 6 6.6736890094486
202 6 6.6775510770592
203 6 6.6814637798477
204 6 6.6854267459748
205 6 6.6894395431518
206 6 6.6935016791957
207 6 6.6976126027023
208 6 6.7017717038123
209 6 6.705978315048
210 6 6.7102317121961
211 6 6.7145311152188
212 6 6.7188756891746
213 6 6.7232645451353
214 6 6.7276967410872
215 6 6.7321712828084
216 6 6.7366871247163
217 6 6.7412431706836
218 6 6.7458382748222
219 6 6.7504712422371
220 6 6.7551408297563
221 6 6.7598457466416
222 6 6.764584655289
223 6 6.7693561719278
224 6 6.7741588673286
225 6 6.7789912675305
226 6 6.783851854599
227 6 6.7887390674257
228 6 6.7936513025797
229 6 6.7985869152241
230 6 6.8035442201041
231 6 6.8085214926198
232 6 6.8135169699897
233 6 6.8185288525144
234 6 6.8235553049461
235 6 6.8285944579709
236 6 6.8336444098076
237 6 6.8387032279262
238 6 6.8437689508901
239 6 6.84883959032
240 6 6.8539131329831
241 6 6.8589875430031
242 6 6.8640607641895
243 6 6.8691307224835
244 6 6.8741953285141
245 6 6.8792524802589
246 6 6.8843000658033
247 6 6.889335966189
248 6 6.8943580583432
249 6 6.8993642180786
250 6 6.9043523231534
251 6 6.909320256379
252 6 6.9142659087646
253 6 6.9191871826828
254 6 6.9240819950458
255 6 6.928948280475
256 6 6.9337839944511
257 6 6.9385871164277
258 6 6.9433556528941
259 6 6.9480876403702
260 6 6.9527811483165
261 6 6.9574342819431
262 6 6.9620451849
263 6 6.9666120418304
264 6 6.9711330807688
265 6 6.9756065753652
266 6 6.9800308469147
267 6 6.9844042661729
268 6 6.9887252549336
269 6 6.9929922873442
270 6 6.9972038909337
271 6 7.0013586473206
272 6 7.0054551925666
273 6 7.0094922171344
274 6 7.0134684653963
275 6 7.0173827346339
276 6 7.0212338734432
277 6 7.0250207794443
278 6 7.0287423961547
279 6 7.0323977088406
280 6 7.035985739093
281 6 7.0395055377773
282 6 7.0429561758629
283 6 7.0463367324316
284 6 7.049646278848
285 6 7.0528838576017
286 6 7.0560484535914
287 6 7.0591389544717
288 6 7.0621540948294
289 6 7.0650923759627
290 6 7.0679519480695
291 6 7.0707304333742
292 6 7.073424654809
293 6 7.0760302118411
294 6 7.0785408089179
295 6 7.0809471942991
296 6 7.0832355409661
297 6 7.085385250357
298 6 7.0873669570399
299 6 7.0891437088601
300 6 7.0906806045706
301 6 7.091962597858
302 6 7.0930046883123
303 6 7.0938417253785
304 6 7.0945105992999
305 6 7.0950405985551
306 6 7.0954522249239
307 6 7.0957591842187
308 6 7.0959705781941
309 6 7.0960925195633
310 6 7.0961291894199
311 6 7.0960835054116
312 6 7.095957542937
313 6 7.0957528039282
314 6 7.0954703916623
315 6 7.0951111270103
316 6 7.094675627625
317 6 7.0941643632775
318 6 7.0935776955898
319 6 7.0929159074052
320 6 7.092179225186
321 6 7.0913678366679
322 6 7.0904819052588
323 6 7.0895215821894
324 6 7.0884870171027
325 6 7.0873783675557
326 6 7.0861958077586
327 6 7.0849395367753
328 6 7.0836097863356
329 6 7.0822068283577
330 6 7.0807309822439
331 6 7.0791826219831
332 6 7.0775621830761
333 6 7.0758701692842
334 6 7.074107159194
335 6 7.0722738125855
336 6 7.070370876585
337 6 7.0683991915897
338 6 7.0663596969468
339 6 7.0642534363786
340 6 7.0620815631492
341 6 7.0598453449749
342 6 7.0575461686916
343 6 7.0551855447
344 6 7.0527651112231
345 6 7.0502866384197
346 6 7.0477520324134
347 6 7.0451633393064
348 6 7.0425227492637
349 6 7.0398326007642
350 6 7.0370953851296
351 6 7.0343137514526
352 6 7.0314905120576
353 6 7.0286286486357
354 6 7.0257313192002
355 6 7.0228018660138
356 6 7.0198438246311
357 6 7.0168609341931
358 6 7.0138571490869
359 6 7.0108366520507
360 6 7.0078038687524
361 6 7.0047634837955
362 6 7.001720458
363 6 6.9986800466683
364 6 6.995647818352
365 6 6.9926296733999
366 6 6.9896318612543
367 6 6.9866609950897
368 6 6.9837240619415
369 6 6.9808284259656
370 6 6.9779818219303
371 6 6.9751923355192
372 6 6.9724683665954
373 6 6.9698185713611
374 6 6.9672517794965
375 6 6.9647768830482
376 6 6.9624026952408
377 6 6.9601377796158
378 6 6.9579902529713
379 6 6.9559675692817
380 6 6.9540762957021
381 6 6.952321895222
382 6 6.9507085327449
383 6 6.9492389215612
384 6 6.9479142249072
385 6 6.9467340226172
386 6 6.9456963464156
387 6 6.944797780289
388 6 6.9440336159191
389 6 6.9433980484715
390 6 6.9428843957557
391 6 6.9424853239721
392 6 6.9421930654607
393 6 6.9419996173363
394 6 6.9418969138138
395 6 6.9418769687343
396 6 6.9419319878723
397 6 6.9420544528343
398 6 6.9422371797614
399 6 6.9424733567382
400 6 6.9427565639563
401 6 6.9430807804704
402 6 6.9434403809548
403 6 6.9438301253481
404 6 6.9442451437372
405 6 6.9446809183267
406 6 6.9451332638988
407 6 6.9455983077939
408 6 6.9460724701415
409 6 6.9465524448292
410 6 6.9470351815159
411 6 6.9475178688584
412 6 6.9479979190182
413 6 6.9484729534475
414 6 6.9489407899028
415 6 6.9493994306066
416 6 6.9498470514575
417 6 6.9502819921822
418 6 6.9507027473198
419 6 6.9511079579335
420 6 6.9514964039489
421 6 6.9518669970273
422 6 6.9522187738904
423 6 6.9525508900249
424 6 6.952862613701
425 6 6.9531533202525
426 6 6.9534224865717
427 6 6.9536696857831
428 6 6.9538945820658
429 6 6.9540969256022
430 6 6.954276547636
431 6 6.954433355629
432 6 6.9545673285086
433 6 6.9546785120046
434 6 6.9547670140734
435 6 6.9548330004148
436 6 6.954876690083
437 6 6.9548983511999
438 6 6.954898296777
1 7 6.4744767779787
2 7 6.474597935576
3 7 6.4747108825016
4 7 6.4748156842902
5 7 6.474912412157
6 7 6.475001143115
7 7 6.4750819600904
8 7 6.4751549520366
9 7 6.4752202140461
10 7 6.4752778474609
11 7 6.4753279599798
12 7 6.4753706657634
13 7 6.4754060855365
14 7 6.4754343466865
15 7 6.4754555833589
16 7 6.4754699365493
17 7 6.4754775541902
18 7 6.475478591234
19 7 6.4754732097315
20 7 6.4754615789046
21 7 6.475443875214
22 7 6.4754202824204
23 7 6.4753909916403
24 7 6.4753562013945
25 7 6.4753161176499
26 7 6.4752709538542
27 7 6.4752209309621
28 7 6.4751662774541
29 7 6.4751072293465
30 7 6.4750440301922
31 7 6.4749769310727
32 7 6.4749061905802
33 7 6.4748320747892
34 7 6.4747548572184
35 7 6.4746748187816
36 7 6.4745922477268
37 7 6.4745074395648
38 7 6.4744206969854
39 7 6.4743323297614
40 7 6.4742426546407
41 7 6.4741519952252
42 7 6.4740606818374
43 7 6.4739690513732
44 7 6.4738774471419
45 7 6.4737862186927
46 7 6.4736957216274
47 7 6.4736063173999
48 7 6.4735183731016
49 7 6.4734322612335
50 7 6.4733483594643
51 7 6.4732670503755
52 7 6.4731887211931
53 7 6.4731137635054
54 7 6.4730425729694
55 7 6.4729755490029
56 7 6.472913094466
57 7 6.4728556153301
58 7 6.4728035203355
59 7 6.4727572206388
60 7 6.4727171294504
61 7 6.4726836616617
62 7 6.4726572334649
63 7 6.4726382619641
64 7 6.4726271647802
65 7 6.4726243596492
66 7 6.4726302640159
67 7 6.4726452946234
68 7 6.4726698671002
69 7 6.4727043955451
70 7 6.472749292112
71 7 6.4728049665951
72 7 6.4728718260165
73 7 6.4729502742166
74 7 6.4730407114496
75 7 6.473143533985
76 7 6.4732591337159
77 7 6.4733878977765
78 7 6.4735302081693
79 7 6.4736864414045
80 7 6.4738569681509
81 7 6.4740421529017
82 7 6.4742423536557
83 7 6.4744579216148
84 7 6.474689200899
85 7 6.474936528281
86 7 6.4752002329405
87 7 6.4754806362393
88 7 6.4757780515185
89 7 6.476092783919
90 7 6.476425130225
91 7 6.4767753787317
92 7 6.4771438091388
93 7 6.4775306924686
94 7 6.47793629101
95 7 6.478360858289
96 7 6.4788046390649
97 7 6.4792678693538
98 7 6.4797507764774
99 7 6.480253579139
100 7 6.4807764875252
101 7 6.4813197034331
102 7 6.4818834204239
103 7 6.482467824
104 7 6.4830730918078
105 7 6.4836993938637
106 7 6.4843468928026
107 7 6.48501574415
108 7 6.4857060966144
109 7 6.4864180924009
110 7 6.4871518675447
111 7 6.4879075522631
112 7 6.4886852713259
113 7 6.4894851444421
114 7 6.4903072866639
115 7 6.4911518088047
116 7 6.4920188178724
117 7 6.4929084175155
118 7 6.4938207084824
119 7 6.4947557890922
120 7 6.4957137557172
121 7 6.4966947032758
122 7 6.497698725735
123 7 6.4987259166232
124 7 6.4997763695514
125 7 6.5008501787435
126 7 6.5019474395748
127 7 6.5030682491188
128 7 6.5042127067022
129 7 6.5053809144675
130 7 6.5065729779439
131 7 6.5077890066258
132 7 6.5090291145597
133 7 6.5102934209383
134 7 6.5115820507035
135 7 6.5128951351572
136 7 6.5142328125796
137 7 6.5155952288566
138 7 6.5169825381136
139 7 6.5183949033581
140 7 6.5198324971285
141 7 6.5212955021501
142 7 6.5227841119961
143 7 6.5242985317534
144 7 6.5258389786922
145 7 6.5274056829367
146 7 6.5289988881355
147 7 6.5306188521294
148 7 6.5322658476141
149 7 6.5339401627938
150 7 6.5356421020223
151 7 6.5373719864278
152 7 6.5391301545163
153 7 6.540916962748
154 7 6.5427327860816
155 7 6.5445780184785
156 7 6.5464530733622
157 7 6.5483583840219
158 7 6.5502944039547
159 7 6.5522616071366
160 7 6.5542604882113
161 7 6.5562915625891
162 7 6.5583553664438
163 7 6.5604524565964
164 7 6.5625834102758
165 7 6.5647488247436
166 7 6.5669493167724
167 7 6.5691855219653
168 7 6.5714580939073
169 7 6.5737677031359
170 7 6.5761150359233
171 7 6.5785007928599
172 7 6.5809256872338
173 7 6.5833904431991
174 7 6.5858957937307
175 7 6.5884424783648
176 7 6.5910312407263
177 7 6.5936628258484
178 7 6.5963379772928
179 7 6.5990574340818
180 7 6.601821927459
181 7 6.604632177496
182 7 6.6074888895715
183 7 6.6103927507459
184 7 6.6133444260653
185 7 6.6163445548249
186 7 6.6193937468303
187 7 6.6224925786921
188 7 6.625641590193
189 7 6.628841280766
190 7 6.6320921061213
191 7 6.635394475057
192 7 6.6387487464876
193 7 6.6421552267184
194 7 6.6456141669922
195 7 6.649125761325
196 7 6.6526901446474
197 7 6.656307391257
198 7 6.6599775135843
199 7 6.6637004612664
200 7 6.6674761205196
201 7 6.6713043137926
202 7 6.6751847996824
203 7 6.6791172730864
204 7 6.683101365566
205 7 6.6871366458895
206 7 6.6912226207277
207 7 6.6953587354695
208 7 6.6995443751296
209 7 6.7037788653202
210 7 6.7080614732619
211 7 6.7123914088105
212 7 6.716767825481
213 7 6.7211898214526
214 7 6.7256564405421
215 7 6.7301666731372
216 7 6.7347194570848
217 7 6.739313678531
218 7 6.7439481727149
219 7 6.7486217247195
220 7 6.7533330701854
221 7 6.7580808959963
222 7 6.7628638409449
223 7 6.7676804963911
224 7 6.7725294069241
225 7 6.7774090710409
226 7 6.7823179418545
227 7 6.7872544278438
228 7 6.7922168936596
229 7 6.7972036609961
230 7 6.8022130095433
231 7 6.807243178027
232 7 6.8122923653497
233 7 6.8173587318393
234 7 6.8224404006137
235 7 6.827535459068
236 7 6.8326419604895
237 7 6.8377579258042
238 7 6.8428813454575
239 7 6.8480101814311
240 7 6.8531423693942
241 7 6.8582758209902
242 7 6.8634084262542
243 7 6.8685380561582
244 7 6.8736625652796
245 7 6.8787797945851
246 7 6.883887574324
247 7 6.8889837270216
248 7 6.8940660705639
249 7 6.8991324213615
250 7 6.9041805975837
251 7 6.909208422448
252 7 6.9142137275541
253 7 6.919194356247
254 7 6.924148166996
255 7 6.9290730367738
256 7 6.9339668644205
257 7 6.9388275739777
258 7 6.943653117974
259 7 6.9484414806483
260 7 6.9531906810911
261 7 6.9578987762899
262 7 6.9625638640586
263 7 6.9671840858351
264 7 6.9717576293296
265 7 6.976282731005
266 7 6.980757678372
267 7 6.9851808120805
268 7 6.9895505277874
269 7 6.9938652777829
270 7 6.9981235723518
271 7 7.0023239808493
272 7 7.0064651324647
273 7 7.0105457166439
274 7 7.0145644831386
275 7 7.0185202416379
276 7 7.0224118609344
277 7 7.0262382675563
278 7 7.0299984437795
279 7 7.0336914249043
280 7 7.0373162956355
281 7 7.0408721853443
282 7 7.0443582618944
283 7 7.0477737235749
284 7 7.0511177884657
285 7 7.054389680225
286 7 7.0575886087544
287 7 7.0607137433269
288 7 7.0637641743188
289 7 7.0667388572137
290 7 7.0696365281958
291 7 7.0724555727671
292 7 7.0751938140707
293 7 7.0778481591782
294 7 7.0804139855444
295 7 7.0828840388751
296 7 7.0852464053138
297 7 7.0874808196627
298 7 7.0895526834791
299 7 7.0914075213309
300 7 7.0929807756574
301 7 7.0942401923815
302 7 7.0952180216109
303 7 7.095978811336
304 7 7.0965770162698
305 7 7.0970471975441
306 7 7.0974095611667
307 7 7.0976759348476
308 7 7.0978534549555
309 7 7.0979465898154
310 7 7.097958237677
311 7 7.0978903364914
312 7 7.0977442142939
313 7 7.0975207980262
314 7 7.0972207425777
315 7 7.0968445133936
316 7 7.0963924412448
317 7 7.0958647598648
318 7 7.0952616328036
319 7 7.0945831733732
320 7 7.093829460105
321 7 7.0930005492681
322 7 7.0920964854542
323 7 7.0911173108941
324 7 7.0900630739478
325 7 7.0889338370627
326 7 7.0877296843948
327 7 7.0864507292192
328 7 7.0850971212058
329 7 7.0836690536032
330 7 7.0821667703474
331 7 7.0805905730948
332 7 7.0789408281649
333 7 7.0772179733702
334 7 7.0754225247049
335 7 7.0735550828615
336 7 7.0716163395428
337 7 7.0696070835413
338 7 7.067528206559
339 7 7.0653807087482
340 7 7.0631657039613
341 7 7.0608844247063
342 7 7.0585382268152
343 7 7.0561285938454
344 7 7.053657141247
345 7 7.051125620343
346 7 7.0485359221837
347 7 7.0458900813548
348 7 7.0431902798324
349 7 7.0404388509956
350 7 7.0376382839231
351 7 7.0347912281185
352 7 7.0319004988208
353 7 7.0289690830728
354 7 7.0260001467324
355 7 7.0229970426196
356 7 7.0199633199965
357 7 7.0169027355774
358 7 7.0138192662544
359 7 7.0107171237012
360 7 7.0076007709769
361 7 7.0044749411905
362 7 7.0013446581877
363 7 6.9982152590896
364 7 6.995092418318
365 7 6.9919821724868
366 7 6.9888909451969
367 7 6.9858255703305
368 7 6.9827933118955
369 7 6.9798018778118
370 7 6.9768594242786
371 7 6.9739745465623
372 7 6.9711562512773
373 7 6.9684139046465
374 7 6.9657571510204
375 7 6.9631957963784
376 7 6.9607396529216
377 7 6.9583983434582
378 7 6.9561810682133
379 7 6.9540963418158
380 7 6.9521517140021
381 7 6.9503534930727
382 7 6.9487064950597
383 7 6.9472138426096
384 7 6.9458768348579
385 7 6.9446949030048
386 7 6.9436656568471
387 7 6.9427850169976
388 7 6.9420474180715
389 7 6.9414460615488
390 7 6.9409731942941
391 7 6.9406203897633
392 7 6.9403788128438
393 7 6.9402394547742
394 7 6.9401933303735
395 7 6.9402316349316
396 7 6.9403458620412
397 7 6.9405278862444
398 7 6.9407700157526
399 7 6.9410650209417
400 7 6.9414061441197
401 7 6.941787095477
402 7 6.9422020393652
403 7 6.9426455742528
404 7 6.9431127089534
405 7 6.9435988370719
406 7 6.944099711064
407 7 6.9446114168743
408 7 6.945130349777
409 7 6.9456531917917
410 7 6.9461768908602
411 7 6.946698641839
412 7 6.9472158692716
413 7 6.9477262118468
414 7 6.9482275084131
415 7 6.9487177853994
416 7 6.9491952454882
417 7 6.9496582573854
418 7 6.9501053465391
419 7 6.9505351866709
420 7 6.9509465919934
421 7 6.9513385100016
422 7 6.9517100147414
423 7 6.9520603004668
424 7 6.9523886756158
425 7 6.9526945570426
426 7 6.9529774644568
427 7 6.9532370150289
428 7 6.9534729181329
429 7 6.9536849701996
430 7 6.9538730496684
431 7 6.954037112023
432 7 6.9541771849097
433 7 6.9542933633336
434 7 6.9543858049368
435 7 6.9544547253631
436 7 6.9545003937144
437 7 6.9545231281095
438 7 6.9545232913506
1 8 6.4741269551004
2 8 6.4742425072273
3 8 6.4743496247857
4 8 6.4744483712128
5 8 6.4745388157182
6 8 6.4746210334064
7 8 6.4746951053977
8 8 6.4747611189473
9 8 6.4748191675631
10 8 6.4748693511211
11 8 6.4749117759789
12 8 6.4749465550863
13 8 6.474973808093
14 8 6.4749936614532
15 8 6.4750062485273
16 8 6.4750117096788
17 8 6.4750101923676
18 8 6.4750018512391
19 8 6.4749868482081
20 8 6.4749653525372
21 8 6.4749375409108
22 8 6.4749035975015
23 8 6.4748637140319
24 8 6.4748180898285
25 8 6.4747669318688
26 8 6.4747104548212
27 8 6.4746488810767
28 8 6.4745824407719
29 8 6.4745113718045
30 8 6.4744359198378
31 8 6.4743563382973
32 8 6.4742728883567
33 8 6.4741858389128
34 8 6.474095466551
35 8 6.4740020554985
36 8 6.4739058975666
37 8 6.4738072920806
38 8 6.4737065457978
39 8 6.4736039728126
40 8 6.4734998944493
41 8 6.4733946391407
42 8 6.4732885422938
43 8 6.4731819461422
44 8 6.4730751995836
45 8 6.4729686580037
46 8 6.4728626830865
47 8 6.4727576426085
48 8 6.4726539102209
49 8 6.4725518652148
50 8 6.4724518922744
51 8 6.4723543812144
52 8 6.4722597267035
53 8 6.4721683279745
54 8 6.4720805885202
55 8 6.4719969157763
56 8 6.4719177207907
57 8 6.4718434178809
58 8 6.4717744242791
59 8 6.4717111597657
60 8 6.4716540462922
61 8 6.4716035075938
62 8 6.4715599687928
63 8 6.4715238559934
64 8 6.4714955958689
65 8 6.4714756152425
66 8 6.4714643406624
67 8 6.471462197972
68 8 6.471469611878
69 8 6.4714870055147
70 8 6.4715148000091
71 8 6.4715534140453
72 8 6.4716032634314
73 8 6.471664760669
74 8 6.471738314528
75 8 6.4718243296271
76 8 6.4719232060211
77 8 6.4720353387985
78 8 6.4721611176883
79 8 6.4723009266794
80 8 6.4724551436524
81 8 6.4726241400271
82 8 6.4728082804248
83 8 6.4730079223496
84 8 6.4732234158863
85 8 6.4734551034202
86 8 6.4737033193761
87 8 6.4739683899809
88 8 6.4742506330483
89 8 6.4745503577881
90 8 6.4748678646403
91 8 6.4752034451344
92 8 6.4755573817757
93 8 6.4759299479577
94 8 6.4763214079021
95 8 6.4767320166262
96 8 6.4771620199383
97 8 6.4776116544603
98 8 6.4780811476788
99 8 6.4785707180238
100 8 6.4790805749745
101 8 6.4796109191921
102 8 6.4801619426806
103 8 6.4807338289719
104 8 6.4813267533378
105 8 6.4819408830268
106 8 6.482576377524
107 8 6.4832333888359
108 8 6.4839120617962
109 8 6.4846125343936
110 8 6.4853349381209
111 8 6.4860793983421
112 8 6.4868460346796
113 8 6.487634961418
114 8 6.488446287925
115 8 6.4892801190874
116 8 6.4901365557622
117 8 6.4910156952414
118 8 6.4919176317293
119 8 6.4928424568323
120 8 6.4937902600599
121 8 6.4947611293361
122 8 6.4957551515216
123 8 6.4967724129445
124 8 6.4978129999411
125 8 6.498876999405
126 8 6.4999644993447
127 8 6.5010755894503
128 8 6.5022103616672
129 8 6.5033689107793
130 8 6.5045513350002
131 8 6.5057577365722
132 8 6.5069882223749
133 8 6.5082429045423
134 8 6.5095219010882
135 8 6.5108253365417
136 8 6.512153342592
137 8 6.5135060587418
138 8 6.5148836329713
139 8 6.5162862224108
140 8 6.5177139940227
141 8 6.5191671252925
142 8 6.5206458049276
143 8 6.5221502335633
144 8 6.5236806244755
145 8 6.5252372042972
146 8 6.5268202137382
147 8 6.5284299083057
148 8 6.5300665590218
149 8 6.5317304531364
150 8 6.5334218948311
151 8 6.535141205909
152 8 6.5368887264671
153 8 6.5386648155448
154 8 6.5404698517423
155 8 6.5423042338032
156 8 6.5441683811516
157 8 6.5460627343785
158 8 6.5479877556654
159 8 6.5499439291378
160 8 6.5519317611373
161 8 6.553951780401
162 8 6.5560045381377
163 8 6.5580906079874
164 8 6.5602105858532
165 8 6.5623650895907
166 8 6.5645547585445
167 8 6.5667802529157
168 8 6.5690422529509
169 8 6.5713414579375
170 8 6.573678584996
171 8 6.5760543676573
172 8 6.5784695542171
173 8 6.5809249058598
174 8 6.5834211945462
175 8 6.5859592006638
176 8 6.5885397104402
177 8 6.5911635131224
178 8 6.5938313979312
179 8 6.5965441508027
180 8 6.5993025509316
181 8 6.6021073671394
182 8 6.6049593540898
183 8 6.6078592483843
184 8 6.6108077645683
185 8 6.6138055910869
186 8 6.6168533862305
187 8 6.6199517741123
188 8 6.6231013407213
189 8 6.6263026300963
190 8 6.6295561406628
191 8 6.6328623217747
192 8 6.636221570499
193 8 6.6396342286774
194 8 6.6431005802928
195 8 6.6466208491636
196 8 6.650195196981
197 8 6.6538237216975
198 8 6.6575064562677
199 8 6.6612433677356
200 8 6.6650343566537
201 8 6.6688792568168
202 8 6.6727778352843
203 8 6.6767297926618
204 8 6.6807347636112
205 8 6.6847923175531
206 8 6.6889019595272
207 8 6.6930631311752
208 8 6.6972752118127
209 8 6.7015375195573
210 8 6.7058493124843
211 8 6.7102097897858
212 8 6.7146180929086
213 8 6.7190733066569
214 8 6.7235744602432
215 8 6.7281205282808
216 8 6.7327104317118
217 8 6.7373430386687
218 8 6.7420171652732
219 8 6.7467315763759
220 8 6.7514849862466
221 8 6.7562760592226
222 8 6.7611034103298
223 8 6.7659656058877
224 8 6.7708611641131
225 8 6.7757885557377
226 8 6.7807462046533
227 8 6.7857324886012
228 8 6.7907457399184
229 8 6.7957842463561
230 8 6.8008462519828
231 8 6.8059299581843
232 8 6.8110335247721
233 8 6.8161550712093
234 8 6.8212926779641
235 8 6.8264443879961
236 8 6.8316082083826
237 8 6.8367821120899
238 8 6.8419640398905
239 8 6.8471519024299
240 8 6.8523435824415
241 8 6.8575369371093
242 8 6.8627298005752
243 8 6.8679199865865
244 8 6.8731052912794
245 8 6.8782834960899
246 8 6.8834523707862
247 8 6.8886096766122
248 8 6.8937531695327
249 8 6.8988806035682
250 8 6.9039897342089
251 8 6.909078321893
252 8 6.9141441355363
253 8 6.9191849560996
254 8 6.9241985801762
255 8 6.9291828235871
256 8 6.9341355249643
257 8 6.9390545493085
258 8 6.9439377915023
259 8 6.9487831797628
260 8 6.9535886790158
261 8 6.9583522941749
262 8 6.9630720733071
263 8 6.9677461106679
264 8 6.9723725495902
265 8 6.9769495852067
266 8 6.9814754669922
267 8 6.9859485011071
268 8 6.9903670525256
269 8 6.9947295469328
270 8 6.9990344723739
271 8 7.0032803806377
272 8 7.0074658883585
273 8 7.0115896778164
274 8 7.0156504974169
275 8 7.0196471618265
276 8 7.0235785517374
277 8 7.0274436132282
278 8 7.0312413566779
279 8 7.0349708551788
280 8 7.0386312423696
281 8 7.0422217095845
282 8 7.0457415021637
283 8 7.0491899147033
284 8 7.0525662849092
285 8 7.0558699855478
286 8 7.0591004136998
287 8 7.0622569760499
288 8 7.0653390681361
289 8 7.0683460440417
290 8 7.0712771703788
291 8 7.0741315533483
292 8 7.0769080175063
293 8 7.0796048933073
294 8 7.0822196218917
295 8 7.0847479683403
296 8 7.0871823315462
297 8 7.0895078134008
298 8 7.0916925544826
299 8 7.0936659981911
300 8 7.0953011681669
301 8 7.0965123190724
302 8 7.0973852406207
303 8 7.098046947381
304 8 7.0985680218889
305 8 7.0989803312304
306 8 7.0992987570805
307 8 7.0995308544111
308 8 7.0996807769782
309 8 7.0997509624534
310 8 7.0997429145519
311 8 7.099657594055
312 8 7.0994956275504
313 8 7.099257425464
314 8 7.0989432523523
315 8 7.0985532708616
316 8 7.0980875705971
317 8 7.0975461880823
318 8 7.0969291213446
319 8 7.0962363412193
320 8 7.0954678006494
321 8 7.0946234427763
322 8 7.0937032083281
323 8 7.0927070426278
324 8 7.0916349024285
325 8 7.0904867627047
326 8 7.0892626234748
327 8 7.0879625166928
328 8 7.0865865132228
329 8 7.0851347298872
330 8 7.0836073365669
331 8 7.0820045633217
332 8 7.08032670749
333 8 7.0785741407235
334 8 7.07674731591
335 8 7.0748467739356
336 8 7.0728731502403
337 8 7.0708271811252
338 8 7.0687097097725
339 8 7.0665216919502
340 8 7.0642642013793
341 8 7.0619384347539
342 8 7.0595457164181
343 8 7.0570875027136
344 8 7.0545653860321
345 8 7.0519810986201
346 8 7.0493365162014
347 8 7.0466336615025
348 8 7.0438747077835
349 8 7.0410619824995
350 8 7.0381979712335
351 8 7.0352853220663
352 8 7.0323268505668
353 8 7.0293255456059
354 8 7.0262845762157
355 8 7.0232072997352
356 8 7.0200972714933
357 8 7.0169582562931
358 8 7.0137942419632
359 8 7.0106094552331
360 8 7.0074083801652
361 8 7.0041957793363
362 8 7.000976717876
363 8 6.9977565903583
364 8 6.9945411503571
365 8 6.9913365422229
366 8 6.9881493342745
367 8 6.9849865521156
368 8 6.9818557101425
369 8 6.9787648384948
370 8 6.9757225017095
371 8 6.9727378041927
372 8 6.9698203764063
373 8 6.9669803345264
374 8 6.9642282055332
375 8 6.9615748096024
376 8 6.9590310927686
377 8 6.9566079056182
378 8 6.9543157286269
379 8 6.9521643517115
380 8 6.9501625240648
381 8 6.948317599037
382 8 6.946635205711
383 8 6.9451189816142
384 8 6.9437703979535
385 8 6.9425886994658
386 8 6.9415709668477
387 8 6.9407122937869
388 8 6.9400060564927
389 8 6.9394442443224
390 8 6.9390178170499
391 8 6.9387170571126
392 8 6.9385318920571
393 8 6.9384521710999
394 8 6.9384678882144
395 8 6.9385693511103
396 8 6.9387473003294
397 8 6.9389929854666
398 8 6.9392982066246
399 8 6.9396553291245
400 8 6.9400572786927
401 8 6.9404975232093
402 8 6.9409700458854
403 8 6.9414693135925
404 8 6.9419902430807
405 8 6.9425281670057
406 8 6.9430788010532
407 8 6.943638212961
408 8 6.9442027938867
409 8 6.9447692323159
410 8 6.9453344905327
411 8 6.9458957835591
412 8 6.9464505603997
413 8 6.9469964873892
414 8 6.94753143342
415 8 6.9480534568278
416 8 6.9485607937164
417 8 6.9490518475175
418 8 6.9495251795993
419 8 6.9499795007525
420 8 6.9504136634055
421 8 6.9508266544365
422 8 6.9512175884688
423 8 6.9515857015549
424 8 6.9519303451667
425 8 6.9522509804271
426 8 6.9525471725299
427 8 6.9528185853052
428 8 6.9530649759003
429 8 6.9532861895533
430 8 6.9534821544432
431 8 6.95365287661
432 8 6.9537984349402
433 8 6.9539189762204
434 8 6.9540147102619
435 8 6.9540859051055
436 8 6.9541328823153
437 8 6.9541560123709
438 8 6.9541557101711
1 9 6.4737891303476
2 9 6.4738991357135
3 9 6.4740004789349
4 9 6.4740932212344
5 9 6.4741774296996
6 9 6.47425317741
7 9 6.4743205435638
8 9 6.4743796136024
9 9 6.4744304793343
10 9 6.4744732390559
11 9 6.4745079976709
12 9 6.4745348668069
13 9 6.4745539649293
14 9 6.4745654174518
15 9 6.4745693568439
16 9 6.4745659227344
17 9 6.4745552620108
18 9 6.4745375289143
19 9 6.47451288513
20 9 6.4744814998716
21 9 6.4744435499611
22 9 6.474399219902
23 9 6.4743487019459
24 9 6.4742921961533
25 9 6.474229910446
26 9 6.4741620606528
27 9 6.4740888705463
28 9 6.4740105718717
29 9 6.4739274043668
30 9 6.4738396157717
31 9 6.4737474618299
32 9 6.4736512062784
33 9 6.4735511208267
34 9 6.4734474851258
35 9 6.4733405867248
36 9 6.4732307210154
37 9 6.473118191165
38 9 6.473003308036
39 9 6.4728863900925
40 9 6.4727677632937
41 9 6.4726477609728
42 9 6.4725267237029
43 9 6.4724049991473
44 9 6.4722829418963
45 9 6.4721609132887
46 9 6.472039281218
47 9 6.4719184199243
48 9 6.4717987097704
49 9 6.4716805370029
50 9 6.4715642934981
51 9 6.4714503764928
52 9 6.4713391882999
53 9 6.4712311360097
54 9 6.4711266311757
55 9 6.4710260894875
56 9 6.4709299304282
57 9 6.4708385769199
58 9 6.4707524549548
59 9 6.4706719932155
60 9 6.4705976226824
61 9 6.4705297762307
62 9 6.470468888217
63 9 6.4704153940572
64 9 6.4703697297953
65 9 6.4703323316653
66 9 6.4703036356472
67 9 6.4702840770173
68 9 6.4702740898952
69 9 6.4702741067878
70 9 6.4702845581327
71 9 6.4703058718409
72 9 6.470338472842
73 9 6.4703827826316
74 9 6.4704392188238
75 9 6.4705081947096
76 9 6.4705901188231
77 9 6.4706853945159
78 9 6.4707944195439
79 9 6.4709175856646
80 9 6.4710552782494
81 9 6.4712078759104
82 9 6.4713757501444
83 9 6.4715592649948
84 9 6.4717587767334
85 9 6.4719746335623
86 9 6.4722071753388
87 9 6.472456733323
88 9 6.4727236299498
89 9 6.4730081786263
90 9 6.4733106835558
91 9 6.4736314395878
92 9 6.473970732097
93 9 6.4743288368898
94 9 6.4747060201395
95 9 6.4751025383505
96 9 6.4755186383528
97 9 6.4759545573242
98 9 6.4764105228433
99 9 6.4768867529707
100 9 6.4773834563597
101 9 6.4779008323955
102 9 6.4784390713624
103 9 6.4789983546381
104 9 6.479578854916
105 9 6.4801807364519
106 9 6.4808041553378
107 9 6.4814492597985
108 9 6.4821161905125
109 9 6.4828050809549
110 9 6.4835160577617
111 9 6.4842492411145
112 9 6.4850047451442
113 9 6.4857826783525
114 9 6.4865831440512
115 9 6.4874062408166
116 9 6.4882520629594
117 9 6.4891207010082
118 9 6.4900122422058
119 9 6.4909267710188
120 9 6.4918643696568
121 9 6.4928251186038
122 9 6.4938090971588
123 9 6.4948163839862
124 9 6.4958470576755
125 9 6.4969011973093
126 9 6.4979788830404
127 9 6.4990801966769
128 9 6.5002052222765
129 9 6.5013540467483
130 9 6.5025267604642
131 9 6.5037234578789
132 9 6.5049442381588
133 9 6.5061892058214
134 9 6.5074584713837
135 9 6.5087521520213
136 9 6.5100703722384
137 9 6.5114132645486
138 9 6.512780970167
139 9 6.5141736397132
140 9 6.5155914339268
141 9 6.517034524393
142 9 6.5185030942793
143 9 6.5199973390827
144 9 6.5215174673853
145 9 6.5230637016191
146 9 6.5246362788354
147 9 6.5262354514792
148 9 6.5278614881658
149 9 6.5295146744538
150 9 6.5311953136155
151 9 6.5329037273952
152 9 6.5346402567554
153 9 6.536405262601
154 9 6.5381991264787
155 9 6.540022251242
156 9 6.5418750616754
157 9 6.5437580050681
158 9 6.5456715517287
159 9 6.5476161954299
160 9 6.5495924537722
161 9 6.5516008684549
162 9 6.5536420054413
163 9 6.5557164550056
164 9 6.5578248316466
165 9 6.5599677738547
166 9 6.562145943717
167 9 6.5643600263457
168 9 6.5666107291158
169 9 6.5688987806962
170 9 6.5712249298627
171 9 6.5735899440782
172 9 6.5759946078301
173 9 6.5784397207156
174 9 6.5809260952667
175 9 6.583454554512
176 9 6.5860259292741
177 9 6.5886410552049
178 9 6.591300769566
179 9 6.5940059077672
180 9 6.5967572996785
181 9 6.5995557657376
182 9 6.6024021128813
183 9 6.6052971303323
184 9 6.6082415852785
185 9 6.6112362184879
186 9 6.6142817399029
187 9 6.6173788242636
188 9 6.6205281068108
189 9 6.6237301791182
190 9 6.6269855851043
191 9 6.6302948172732
192 9 6.6336583132271
193 9 6.6370764524895
194 9 6.6405495536744
195 9 6.6440778720246
196 9 6.6476615973389
197 9 6.6513008522957
198 9 6.654995691175
199 9 6.6587460989694
200 9 6.6625519908687
201 9 6.666413212094
202 9 6.6703295380518
203 9 6.6743006747733
204 9 6.6783262596
205 9 6.6824058620754
206 9 6.6865389850001
207 9 6.6907250656106
208 9 6.6949634768408
209 9 6.6992535286304
210 9 6.7035944692468
211 9 6.7079854865916
212 9 6.7124257094671
213 9 6.716914208785
214 9 6.7214499987012
215 9 6.7260320376692
216 9 6.7306592294066
217 9 6.7353304237748
218 9 6.740044417575
219 9 6.7447999552696
220 9 6.7495957296356
221 9 6.7544303823663
222 9 6.7593025046331
223 9 6.7642106376228
224 9 6.7691532730702
225 9 6.7741288537985
226 9 6.7791357742892
227 9 6.7841723812954
228 9 6.7892369745163
229 9 6.7943278073495
230 9 6.7994430877332
231 9 6.804580979096
232 9 6.8097396014224
233 9 6.8149170324488
234 9 6.8201113089968
235 9 6.8253204284536
236 9 6.8305423504049
237 9 6.835774998426
238 9 6.841016262034
239 9 6.8462639988024
240 9 6.8515160366396
241 9 6.8567701762283
242 9 6.8620241936239
243 9 6.8672758430075
244 9 6.8725228595869
245 9 6.8777629626402
246 9 6.8829938586911
247 9 6.8882132448086
248 9 6.893418812019
249 9 6.898608248818
250 9 6.9037792447715
251 9 6.9089294941895
252 9 6.9140566998593
253 9 6.9191585768227
254 9 6.9242328561807
255 9 6.929277288909
256 9 6.9342896496673
257 9 6.9392677405855
258 9 6.9442093950069
259 9 6.9491124811734
260 9 6.953974905832
261 9 6.9587946177457
262 9 6.9635696110907
263 9 6.9682979287222
264 9 6.9729776652899
265 9 6.977606970189
266 9 6.9821840503259
267 9 6.9867071726866
268 9 6.9911746666888
269 9 6.9955849263052
270 9 6.9999364119419
271 9 7.0042276520597
272 9 7.0084572445255
273 9 7.0126238576808
274 9 7.0167262311167
275 9 7.0207631761436
276 9 7.0247335759456
277 9 7.0286363854071
278 9 7.0324706305994
279 9 7.0362354079134
280 9 7.0399298828175
281 9 7.0435532882171
282 9 7.0471049223785
283 9 7.0505841463613
284 9 7.0539903808795
285 9 7.0573231024579
286 9 7.0605818386788
287 9 7.0637661621774
288 9 7.0668756828137
289 9 7.0699100370293
290 9 7.0728688726009
291 9 7.0757518254351
292 9 7.0785584817482
293 9 7.0812883115856
294 9 7.0839405416123
295 9 7.08651388651
296 9 7.0890059092245
297 9 7.0914112397201
298 9 7.0937154368476
299 9 7.095866903839
300 9 7.0976411463403
301 9 7.098726684553
302 9 7.0994350970801
303 9 7.0999909703033
304 9 7.1004459795258
305 9 7.1008146243451
306 9 7.1011023067452
307 9 7.1013114630567
308 9 7.101443339328
309 9 7.1014986255591
310 9 7.1014777191943
311 9 7.1013808476831
312 9 7.1012081308225
313 9 7.1009596149957
314 9 7.1006352933962
315 9 7.1002351189301
316 9 7.0997590131888
317 9 7.0992068733075
318 9 7.0985785777251
319 9 7.0978739914365
320 9 7.0970929710879
321 9 7.0962353701273
322 9 7.0953010441376
323 9 7.0942898564238
324 9 7.0932016838922
325 9 7.0920364232296
326 9 7.0907939973765
327 9 7.0894743622703
328 9 7.088077513824
329 9 7.0866034950985
330 9 7.0850524036161
331 9 7.0834243987608
332 9 7.0817197092029
333 9 7.0799386402875
334 9 7.0780815813211
335 9 7.0761490126954
336 9 7.074141512787
337 9 7.0720597645785
338 9 7.0699045619522
339 9 7.0676768156161
340 9 7.0653775586321
341 9 7.0630079515301
342 9 7.0605692870034
343 9 7.0580629941993
344 9 7.0554906426339
345 9 7.0528539457802
346 9 7.0501547643986
347 9 7.0473951096994
348 9 7.0445771464495
349 9 7.0417031961588
350 9 7.0387757405052
351 9 7.0357974251808
352 9 7.0327710643704
353 9 7.0296996460927
354 9 7.0265863386683
355 9 7.0234344985965
356 9 7.0202476801526
357 9 7.0170296470379
358 9 7.0137843864318
359 9 7.0105161258087
360 9 7.0072293528783
361 9 7.0039288389922
362 9 7.0006196663089
363 9 6.9973072589218
364 9 6.9939974180047
365 9 6.990696360795
366 9 6.9874107628844
367 9 6.9841478027773
368 9 6.980915206972
369 9 6.9777212928629
370 9 6.97457500552
371 9 6.9714859428674
372 9 6.9684643619889
373 9 6.9655211573881
374 9 6.962667800308
375 9 6.9599162271586
376 9 6.9572786654211
377 9 6.9547673879623
378 9 6.9523943923429
379 9 6.9501710109041
380 9 6.9481074697497
381 9 6.9462124284814
382 9 6.94449254454
383 9 6.9429521122865
384 9 6.9415928240809
385 9 6.9404136873341
386 9 6.9394111099173
387 9 6.9385791415318
388 9 6.9379098370512
389 9 6.9373936945665
390 9 6.937020117983
391 9 6.9367778603041
392 9 6.9366554157269
393 9 6.9366413424137
394 9 6.9367245101388
395 9 6.9368942762037
396 9 6.9371405986673
397 9 6.9374540985004
398 9 6.9378260825915
399 9 6.9382485384759
400 9 6.9387141099397
401 9 6.9392160607435
402 9 6.9397482319273
403 9 6.9403049966191
404 9 6.9408812150317
405 9 6.9414721913819
406 9 6.9420736337603
407 9 6.9426816174805
408 9 6.943292552086
409 9 6.9439031519704
410 9 6.9445104104188
411 9 6.9451115767978
412 9 6.9457041365808
413 9 6.9462857938815
414 9 6.9468544561745
415 9 6.9474082208994
416 9 6.9479453636665
417 9 6.9484643278096
418 9 6.9489637150605
419 9 6.9494422771425
420 9 6.9498989081134
421 9 6.9503326373069
422 9 6.9507426227467
423 9 6.9511281449297
424 9 6.9514886008909
425 9 6.9518234984801
426 9 6.9521324507968
427 9 6.952415170741
428 9 6.9526714656495
429 9 6.9529012319975
430 9 6.9531044501526
431 9 6.9532811791768
432 9 6.9534315516754
433 9 6.9535557686989
434 9 6.9536540947047
435 9 6.9537268525914
436 9 6.9537744188153
437 9 6.9537972186064
438 9 6.9537957212941
1 10 6.4734635361465
2 10 6.4735680576033
3 10 6.473663685633
4 10 6.4737504791232
5 10 6.4738285029181
6 10 6.4738978279514
7 10 6.4739585313782
8 10 6.4740106967061
9 10 6.4740544139244
10 10 6.474089779631
11 10 6.4741168971582
12 10 6.474135876695
13 10 6.4741468354076
14 10 6.4741498975563
15 10 6.474145194609
16 10 6.4741328653517
17 10 6.4741130559936
18 10 6.4740859202693
19 10 6.4740516195349
20 10 6.4740103228598
21 10 6.4739622071121
22 10 6.4739074570386
23 10 6.473846265338
24 10 6.4737788327274
25 10 6.4737053680012
26 10 6.4736260880822
27 10 6.4735412180651
28 10 6.4734509912505
29 10 6.4733556491703
30 10 6.4732554416028
31 10 6.4731506265785
32 10 6.4730414703751
33 10 6.472928247501
34 10 6.4728112406676
35 10 6.4726907407501
36 10 6.4725670467353
37 10 6.4724404656568
38 10 6.4723113125169
39 10 6.472179910195
40 10 6.472046589342
41 10 6.4719116882603
42 10 6.4717755527685
43 10 6.4716385360524
44 10 6.4715009984991
45 10 6.471363307517
46 10 6.4712258373393
47 10 6.4710889688114
48 10 6.4709530891632
49 10 6.4708185917647
50 10 6.4706858758652
51 10 6.4705553463177
52 10 6.470427413286
53 10 6.470302491937
54 10 6.4701810021171
55 10 6.4700633680136
56 10 6.469950017801
57 10 6.469841383273
58 10 6.4697378994609
59 10 6.4696400042385
60 10 6.4695481379141
61 10 6.4694627428116
62 10 6.4693842628394
63 10 6.46931314305
64 10 6.4692498291907
65 10 6.4691947672449
66 10 6.4691484029685
67 10 6.4691111814187
68 10 6.4690835464797
69 10 6.4690659403848
70 10 6.4690588032367
71 10 6.469062572528
72 10 6.4690776826628
73 10 6.4691045644811
74 10 6.4691436447879
75 10 6.4691953458879
76 10 6.4692600851286
77 10 6.469338274452
78 10 6.469430319958
79 10 6.4695366214802
80 10 6.4696575721757
81 10 6.4697935581312
82 10 6.4699449579867
83 10 6.4701121425776
84 10 6.4702954745978
85 10 6.4704953082848
86 10 6.4707119891273
87 10 6.4709458535982
88 10 6.4711972289125
89 10 6.4714664328125
90 10 6.47175377338
91 10 6.4720595488778
92 10 6.4723840476197
93 10 6.4727275478709
94 10 6.4730903177786
95 10 6.4734726153328
96 10 6.4738746883588
97 10 6.4742967745402
98 10 6.4747391014729
99 10 6.4752018867501
100 10 6.4756853380773
101 10 6.4761896534182
102 10 6.4767150211694
103 10 6.4772616203645
104 10 6.477829620906
105 10 6.4784191838249
106 10 6.4790304615666
107 10 6.4796635983021
108 10 6.4803187302635
109 10 6.4809959861036
110 10 6.4816954872763
111 10 6.4824173484391
112 10 6.4831616778746
113 10 6.4839285779311
114 10 6.4847181454802
115 10 6.485530472391
116 10 6.4863656460192
117 10 6.4872237497103
118 10 6.4881048633159
119 10 6.4890090637222
120 10 6.4899364253898
121 10 6.4908870209041
122 10 6.4918609215353
123 10 6.4928581978086
124 10 6.4938789200823
125 10 6.4949231591356
126 10 6.4959909867643
127 10 6.4970824763852
128 10 6.498197703649
129 10 6.4993367470618
130 10 6.5004996886156
131 10 6.5016866144287
132 10 6.5028976153945
133 10 6.5041327878425
134 10 6.5053922342086
135 10 6.5066760637177
136 10 6.5079843930781
137 10 6.5093173471885
138 10 6.5106750598582
139 10 6.5120576745402
140 10 6.5134653450792
141 10 6.5148982364717
142 10 6.5163565256415
143 10 6.517840402227
144 10 6.5193500693819
145 10 6.5208857445869
146 10 6.522447660472
147 10 6.5240360656459
148 10 6.5256512255323
149 10 6.5272934232076
150 10 6.5289629602391
151 10 6.5306601575167
152 10 6.5323853560757
153 10 6.5341389179033
154 10 6.5359212267227
155 10 6.5377326887481
156 10 6.5395737334017
157 10 6.541444813984
158 10 6.5433464082867
159 10 6.5452790191384
160 10 6.5472431748699
161 10 6.5492394296874
162 10 6.5512683639386
163 10 6.5533305842584
164 10 6.5554267235777
165 10 6.5575574409806
166 10 6.5597234213919
167 10 6.5619253750795
168 10 6.5641640369541
169 10 6.5664401656499
170 10 6.5687545423693
171 10 6.5711079694785
172 10 6.5735012688373
173 10 6.5759352798536
174 10 6.578410857252
175 10 6.5809288685504
176 10 6.583490191241
177 10 6.5860957096777
178 10 6.5887463116761
179 10 6.5914428848366
180 10 6.5941863126078
181 10 6.5969774701143
182 10 6.599817219777
183 10 6.6027064067618
184 10 6.6056458542986
185 10 6.6086363589162
186 10 6.6116786856468
187 10 6.6147735632529
188 10 6.6179216795367
189 10 6.6211236767884
190 10 6.6243801474337
191 10 6.627691629935
192 10 6.6310586049979
193 10 6.6344814921297
194 10 6.6379606465873
195 10 6.6414963567461
196 10 6.6450888419083
197 10 6.6487382505627
198 10 6.6524446590941
199 10 6.6562080709336
200 10 6.6600284161277
201 10 6.6639055512994
202 10 6.6678392599642
203 10 6.6718292531595
204 10 6.6758751703412
205 10 6.6799765804994
206 10 6.6841329834434
207 10 6.6883438112085
208 10 6.6926084295384
209 10 6.6969261394001
210 10 6.7012961784949
211 10 6.7057177227313
212 10 6.7101898876344
213 10 6.7147117296701
214 10 6.7192822474695
215 10 6.7239003829444
216 10 6.7285650222901
217 10 6.7332749968771
218 10 6.7380290840367
219 10 6.7428260077513
220 10 6.7476644392605
221 10 6.7525429975995
222 10 6.7574602500863
223 10 6.7624147127776
224 10 6.76740485091
225 10 6.7724290793508
226 10 6.7774857630731
227 10 6.7825732176798
228 10 6.7876897099906
229 10 6.7928334587138
230 10 6.7980026352162
231 10 6.8031953644094
232 10 6.808409725763
233 10 6.8136437544606
234 10 6.818895442706
235 10 6.8241627411902
236 10 6.8294435607259
237 10 6.8347357740545
238 10 6.8400372178302
239 10 6.8453456947815
240 10 6.8506589760524
241 10 6.8559748037192
242 10 6.8612908934829
243 10 6.8666049375291
244 10 6.8719146075523
245 10 6.877217557935
246 10 6.8825114290727
247 10 6.8877938508354
248 10 6.8930624461532
249 10 6.8983148347133
250 10 6.9035486367546
251 10 6.9087614769452
252 10 6.913950988327
253 10 6.9191148163105
254 10 6.9242506227035
255 10 6.9293560897546
256 10 6.9344289241941
257 10 6.9394668612535
258 10 6.9444676686441
259 10 6.9494291504755
260 10 6.9543491510957
261 10 6.9592255588322
262 10 6.9640563096157
263 10 6.9688393904673
264 10 6.973572842831
265 10 6.9782547657325
266 10 6.9828833187482
267 10 6.9874567247661
268 10 6.9919732725232
269 10 6.9964313189045
270 10 7.0008292909888
271 10 7.0051656878288
272 10 7.0094390819531
273 10 7.0136481205803
274 10 7.0177915265355
275 10 7.0218680988618
276 10 7.0258767131216
277 10 7.0298163213822
278 10 7.0336859518847
279 10 7.0374847083948
280 10 7.0412117692371
281 10 7.0448663860162
282 10 7.0484478820311
283 10 7.0519556503881
284 10 7.055389151824
285 10 7.0587479122496
286 10 7.0620315200278
287 10 7.0652396230011
288 10 7.0683719252868
289 10 7.0714281838577
290 10 7.0744082049309
291 10 7.0773118401858
292 10 7.0801389828364
293 10 7.0828895635828
294 10 7.0855635464693
295 10 7.0881609246766
296 10 7.0906817162777
297 10 7.093125959987
298 10 7.0954937109339
299 10 7.0977850364912
300 10 7.1000000121924
301 10 7.100658023069
302 10 7.1012398439352
303 10 7.1017455516662
304 10 7.1021752164886
305 10 7.1025288988225
306 10 7.1028066464061
307 10 7.1030084917339
308 10 7.1031344498407
309 10 7.1031845164599
310 10 7.1031586665861
311 10 7.1030568534684
312 10 7.1028790080623
313 10 7.1026250389605
314 10 7.1022948328273
315 10 7.1018882553532
316 10 7.1014051527458
317 10 7.1008453537678
318 10 7.100208672331
319 10 7.0994949106486
320 10 7.0987038629426
321 10 7.0978353197006
322 10 7.0968890724663
323 10 7.0958649191456
324 10 7.0947626697996
325 10 7.0935821528928
326 10 7.092323221954
327 10 7.0909857626054
328 10 7.0895696999026
329 10 7.0880750059287
330 10 7.0865017075745
331 10 7.0848498944364
332 10 7.0831197267569
333 10 7.0813114433336
334 10 7.0794253693187
335 10 7.0774619238341
336 10 7.0754216273308
337 10 7.0733051086234
338 10 7.071113111542
339 10 7.0688465011479
340 10 7.0665062694771
341 10 7.064093540783
342 10 7.0616095762708
343 10 7.0590557783301
344 10 7.0564336942934
345 10 7.0537450197688
346 10 7.0509916016177
347 10 7.0481754406719
348 10 7.0452986943101
349 10 7.04236367904
350 10 7.0393728732586
351 10 7.036328920394
352 10 7.0332346326587
353 10 7.0300929956794
354 10 7.0269071742981
355 10 7.0236805198743
356 10 7.0204165794549
357 10 7.017119107212
358 10 7.0137920785865
359 10 7.0104397076073
360 10 7.0070664678819
361 10 7.0036771177692
362 10 7.000276730236
363 10 6.9968707278586
364 10 6.9934649233298
365 10 6.990065565651
366 10 6.986679391885
367 10 6.9833136838609
368 10 6.9799763285016
369 10 6.9766758793929
370 10 6.9734216157611
371 10 6.9702235930791
372 10 6.9670926770724
373 10 6.964040550005
374 10 6.9610796750709
375 10 6.9582232020661
376 10 6.9554847962358
377 10 6.9528783736736
378 10 6.9504177325195
379 10 6.9481160808114
380 10 6.9459854794267
381 10 6.9440362401307
382 10 6.9422763396003
383 10 6.940710923464
384 10 6.9393419730913
385 10 6.9381681888018
386 10 6.9371851093068
387 10 6.9363854475582
388 10 6.9357595893237
389 10 6.9352961817411
390 10 6.9349827377973
391 10 6.9348061958486
392 10 6.9347533941482
393 10 6.9348114419272
394 10 6.9349679861524
395 10 6.9352113846935
396 10 6.9355308024999
397 10 6.9359162488655
398 10 6.9363585725827
399 10 6.9368494291315
400 10 6.9373812309979
401 10 6.9379470893237
402 10 6.9385407526409
403 10 6.9391565465041
404 10 6.939789316377
405 10 6.9404343750903
406 10 6.9410874554636
407 10 6.9417446682114
408 10 6.9424024649523
409 10 6.9430576059669
410 10 6.9437071322573
411 10 6.9443483414267
412 10 6.9449787669001
413 10 6.945596160024
414 10 6.946198474623
415 10 6.9467838536247
416 10 6.9473506174114
417 10 6.9478972535952
418 10 6.9484224079522
419 10 6.9489248762905
420 10 6.9494035970577
421 10 6.9498576445256
422 10 6.9502862224162
423 10 6.9506886578572
424 10 6.9510643955787
425 10 6.9514129922786
426 10 6.9517341111035
427 10 6.9520275162049
428 10 6.952293067343
429 10 6.9525307145212
430 10 6.9527404926425
431 10 6.952922516187
432 10 6.9530769739145
433 10 6.9532041236028
434 10 6.9533042868318
435 10 6.953377843831
436 10 6.9534252284046
437 10 6.9534469229529
438 10 6.9534434536066
1 11 6.4731504074208
2 11 6.473249512102
3 11 6.4733394883425
4 11 6.4734203925695
5 11 6.4734922872583
6 11 6.4735552410708
7 11 6.4736093289939
8 11 6.473654632476
9 11 6.4736912395623
10 11 6.4737192450286
11 11 6.4737387505124
12 11 6.4737498646427
13 11 6.4737527031662
14 11 6.4737473890713
15 11 6.4737340527079
16 11 6.4737128319049
17 11 6.4736838720822
18 11 6.4736473263589
19 11 6.4736033556574
20 11 6.4735521288009
21 11 6.4734938226065
22 11 6.4734286219711
23 11 6.4733567199521
24 11 6.4732783178398
25 11 6.4731936252233
26 11 6.4731028600483
27 11 6.4730062486657
28 11 6.4729040258729
29 11 6.4727964349441
30 11 6.472683727652
31 11 6.4725661642783
32 11 6.4724440136137
33 11 6.4723175529465
34 11 6.4721870680396
35 11 6.4720528530945
36 11 6.4719152107033
37 11 6.4717744517867
38 11 6.4716308955188
39 11 6.4714848692373
40 11 6.4713367083398
41 11 6.4711867561639
42 11 6.4710353638533
43 11 6.4708828902072
44 11 6.4707297015142
45 11 6.4705761713699
46 11 6.4704226804773
47 11 6.4702696164318
48 11 6.4701173734879
49 11 6.46996635231
50 11 6.469816959706
51 11 6.4696696083433
52 11 6.4695247164489
53 11 6.4693827074922
54 11 6.4692440098513
55 11 6.4691090564632
56 11 6.4689782844583
57 11 6.4688521347793
58 11 6.4687310517852
59 11 6.4686154828415
60 11 6.4685058778958
61 11 6.4684026890417
62 11 6.4683063700704
63 11 6.4682173760107
64 11 6.4681361626601
65 11 6.468063186106
66 11 6.46799890224
67 11 6.4679437662656
68 11 6.4678982322003
69 11 6.4678627523749
70 11 6.4678377769304
71 11 6.4678237533138
72 11 6.4678211257755
73 11 6.4678303348691
74 11 6.4678518169558
75 11 6.4678860037142
76 11 6.4679333216587
77 11 6.467994191667
78 11 6.4680690285192
79 11 6.4681582404496
80 11 6.4682622287141
81 11 6.4683813871731
82 11 6.4685161018939
83 11 6.468666750772
84 11 6.4688337031741
85 11 6.4690173196049
86 11 6.4692179513971
87 11 6.4694359404278
88 11 6.4696716188624
89 11 6.4699253089255
90 11 6.4701973227021
91 11 6.4704879619684
92 11 6.4707975180535
93 11 6.4711262717326
94 11 6.4714744931527
95 11 6.4718424417898
96 11 6.4722303664398
97 11 6.4726385052415
98 11 6.4730670857323
99 11 6.4735163249369
100 11 6.4739864294874
101 11 6.4744775957756
102 11 6.4749900101365
103 11 6.4755238490619
104 11 6.4760792794437
105 11 6.4766564588461
106 11 6.4772555358051
107 11 6.4778766501547
108 11 6.478519933379
109 11 6.4791855089876
110 11 6.4798734929145
111 11 6.4805839939388
112 11 6.4813171141256
113 11 6.4820729492856
114 11 6.4828515894529
115 11 6.4836531193792
116 11 6.4844776190434
117 11 6.485325164175
118 11 6.486195826791
119 11 6.4870896757446
120 11 6.4880067772851
121 11 6.4889471956284
122 11 6.4899109935368
123 11 6.4908982329084
124 11 6.4919089753748
125 11 6.4929432829078
126 11 6.4940012184339
127 11 6.4950828464574
128 11 6.4961882336922
129 11 6.4973174497016
130 11 6.4984705675483
131 11 6.4996476644531
132 11 6.5008488224645
133 11 6.5020741291392
134 11 6.5033236782338
135 11 6.5045975704103
136 11 6.5058959139535
137 11 6.5072188255038
138 11 6.5085664308041
139 11 6.5099388654632
140 11 6.5113362757342
141 11 6.5127588193106
142 11 6.5142066661385
143 11 6.5156799992453
144 11 6.5171790155848
145 11 6.5187039268977
146 11 6.520254960586
147 11 6.5218323606004
148 11 6.5234363883371
149 11 6.5250673235431
150 11 6.5267254652248
151 11 6.5284111325569
152 11 6.5301246657858
153 11 6.5318664271229
154 11 6.5336368016196
155 11 6.5354361980187
156 11 6.5372650495709
157 11 6.5391238148098
158 11 6.5410129782724
159 11 6.5429330511551
160 11 6.5448845718918
161 11 6.5468681066403
162 11 6.5488842496621
163 11 6.5509336235801
164 11 6.5530168794964
165 11 6.5551346969542
166 11 6.5572877837226
167 11 6.5594768753888
168 11 6.5617027347345
169 11 6.5639661508816
170 11 6.5662679381836
171 11 6.5686089348492
172 11 6.5709900012776
173 11 6.5734120180925
174 11 6.5758758838623
175 11 6.5783825124958
176 11 6.5809328303098
177 11 6.5835277727663
178 11 6.5861682808839
179 11 6.5888552973352
180 11 6.5915897622448
181 11 6.5943726087142
182 11 6.5972047581037
183 11 6.6000871151103
184 11 6.6030205626875
185 11 6.6060059568591
186 11 6.6090441214871
187 11 6.6121358430545
188 11 6.6152818655315
189 11 6.6184828853915
190 11 6.6217395468465
191 11 6.6250524373645
192 11 6.628422083532
193 11 6.6318489473138
194 11 6.6353334227552
195 11 6.6388758331632
196 11 6.6424764287886
197 11 6.6461353850216
198 11 6.6498528010986
199 11 6.6536286993086
200 11 6.6574630246725
201 11 6.6613556450624
202 11 6.6653063517148
203 11 6.6693148600903
204 11 6.673380811022
205 11 6.677503772097
206 11 6.6816832392119
207 11 6.6859186382459
208 11 6.6902093267982
209 11 6.6945545959411
210 11 6.698953671945
211 11 6.7034057179389
212 11 6.7079098354776
213 11 6.7124650659919
214 11 6.7170703921069
215 11 6.7217247388206
216 11 6.7264269745384
217 11 6.7311759119698
218 11 6.7359703088918
219 11 6.7408088687955
220 11 6.7456902414283
221 11 6.7506130232532
222 11 6.7555757578431
223 11 6.7605769362345
224 11 6.7656149972626
225 11 6.7706883278992
226 11 6.775795263619
227 11 6.7809340888139
228 11 6.7861030372776
229 11 6.7913002927812
230 11 6.7965239897567
231 11 6.8017722141064
232 11 6.8070430041536
233 11 6.8123343517475
234 11 6.8176442035341
235 11 6.822970462403
236 11 6.8283109891176
237 11 6.8336636041338
238 11 6.8390260896132
239 11 6.8443961916303
240 11 6.8497716225755
241 11 6.8551500637514
242 11 6.8605291681602
243 11 6.8659065634751
244 11 6.8712798551912
245 11 6.8766466299457
246 11 6.8820044589988
247 11 6.8873509018642
248 11 6.892683510075
249 11 6.8979998310738
250 11 6.9032974122101
251 11 6.908573804829
252 11 6.9138265684364
253 11 6.91905327492
254 11 6.9242515128098
255 11 6.9294188915579
256 11 6.9345530458178
257 11 6.9396516397036
258 11 6.944712371008
259 11 6.9497329753587
260 11 6.9547112302922
261 11 6.9596449592243
262 11 6.9645320352962
263 11 6.9693703850763
264 11 6.9741579920963
265 11 6.9788929002025
266 11 6.9835732167035
267 11 6.9881971152939
268 11 6.9927628387371
269 11 6.9972687012896
270 11 7.0017130908495
271 11 7.0060944708149
272 11 7.0104113816353
273 11 7.0146624420441
274 11 7.0188463499573
275 11 7.0229618830261
276 11 7.0270078988313
277 11 7.0309833347064
278 11 7.0348872071765
279 11 7.0387186109961
280 11 7.0424767177687
281 11 7.0461607741198
282 11 7.0497700993891
283 11 7.0533040827865
284 11 7.0567621799303
285 11 7.0601439086392
286 11 7.0634488437705
287 11 7.0666766107675
288 11 7.0698268773445
289 11 7.07289934232
290 11 7.0758937198138
291 11 7.0788097154528
292 11 7.0816469879358
293 11 7.0844050819109
294 11 7.0870833001043
295 11 7.0896804340371
296 11 7.0921941235779
297 11 7.0946190749935
298 11 7.0969409221048
299 11 7.0991081410691
300 11 7.1008963077017
301 11 7.1019940089114
302 11 7.102712885854
303 11 7.1032775826284
304 11 7.1037398267615
305 11 7.1041141639452
306 11 7.1044060355239
307 11 7.1046179098835
308 11 7.1047510572909
309 11 7.1048061836415
310 11 7.1047836935162
311 11 7.1046838123609
312 11 7.1045066485111
313 11 7.1042522271777
314 11 7.1039205104924
315 11 7.1035114103088
316 11 7.1030247971573
317 11 7.1024605071738
318 11 7.1018183480238
319 11 7.1010981044138
320 11 7.1002995435465
321 11 7.0994224207321
322 11 7.0984664852851
323 11 7.0974314867768
324 11 7.0963171816783
325 11 7.0951233404004
326 11 7.093849754716
327 11 7.0924962455329
328 11 7.0910626709748
329 11 7.0895489347115
330 11 7.0879549944759
331 11 7.0862808706914
332 11 7.0845266551331
333 11 7.0826925195378
334 11 7.0807787240768
335 11 7.0787856256072
336 11 7.0767136856171
337 11 7.074563477786
338 11 7.0723356950896
339 11 7.0700311563862
340 11 7.0676508124367
341 11 7.0651957513222
342 11 7.0626672032426
343 11 7.0600665446979
344 11 7.0573953020759
345 11 7.0546551546935
346 11 7.0518479373613
347 11 7.0489756425734
348 11 7.0460404224443
349 11 7.0430445905516
350 11 7.0399906238692
351 11 7.0368811650095
352 11 7.0337190250277
353 11 7.030507187077
354 11 7.0272488112435
355 11 7.0239472409317
356 11 7.0206060112171
357 11 7.0172288596331
358 11 7.0138197399134
359 11 7.0103828392661
360 11 7.0069225998152
361 11 7.0034437448964
362 11 6.9999513109391
363 11 6.9964506856828
364 11 6.9929476534572
365 11 6.9894484481543
366 11 6.9859598143138
367 11 6.982489076348
368 11 6.9790442152709
369 11 6.9756339512517
370 11 6.9722678287272
371 11 6.9689562985308
372 11 6.9657107883624
373 11 6.9625437488788
374 11 6.9594686578516
375 11 6.9564999597801
376 11 6.9536529142106
377 11 6.9509433248438
378 11 6.9483871261267
379 11 6.9459998174882
380 11 6.9437957595997
381 11 6.9417873805857
382 11 6.9399843762747
383 11 6.9383930153425
384 11 6.9370156640051
385 11 6.9358506176148
386 11 6.9348922719111
387 11 6.934131601164
388 11 6.9335568558442
389 11 6.9331543651533
390 11 6.9329093335447
391 11 6.9328065471336
392 11 6.9328309420518
393 11 6.9329680203481
394 11 6.933204123253
395 11 6.9335265850879
396 11 6.9339237957132
397 11 6.9343851982315
398 11 6.9349012445355
399 11 6.935463326217
400 11 6.9360636935304
401 11 6.936695371054
402 11 6.9373520755618
403 11 6.9380281393424
404 11 6.9387184406221
405 11 6.939418341704
406 11 6.9401236347811
407 11 6.9408304949943
408 11 6.9415354401002
409 11 6.9422352960267
410 11 6.9429271675808
411 11 6.9436084135974
412 11 6.9442766258756
413 11 6.9449296113051
414 11 6.9455653766578
415 11 6.9461821155799
416 11 6.9467781973831
417 11 6.9473521572898
418 11 6.9479026878366
419 11 6.9484286311884
420 11 6.9489289721521
421 11 6.9494028317191
422 11 6.9498494609926
423 11 6.950268235387
424 11 6.9506586490082
425 11 6.9510203091456
426 11 6.951352930824
427 11 6.9516563313797
428 11 6.9519304250369
429 11 6.9521752174734
430 11 6.9523908003714
431 11 6.9525773459589
432 11 6.9527351015505
433 11 6.9528643841032
434 11 6.9529655748044
435 11 6.9530391137121
436 11 6.9530854944685
437 11 6.9531052591069
438 11 6.9530989929756
1 12 6.472849981565
2 12 6.4729437410299
3 12 6.4730281332867
4 12 6.4731032121725
5 12 6.4731690376632
6 12 6.4732256760188
7 12 6.4732731999274
8 12 6.4733116886478
9 12 6.4733412281515
10 12 6.4733619112624
11 12 6.4733738377954
12 12 6.4733771146916
13 12 6.4733718561527
14 12 6.4733581837707
15 12 6.4733362266554
16 12 6.4733061215583
17 12 6.4732680129924
18 12 6.4732220533472
19 12 6.4731684029996
20 12 6.4731072304192
21 12 6.473038712268
22 12 6.472963033494
23 12 6.4728803874183
24 12 6.4727909758152
25 12 6.4726950089847
26 12 6.4725927058167
27 12 6.4724842938475
28 12 6.4723700093061
29 12 6.4722500971521
30 12 6.4721248111026
31 12 6.4719944136488
32 12 6.4718591760619
33 12 6.4717193783864
34 12 6.4715753094223
35 12 6.4714272666931
36 12 6.4712755564026
37 12 6.4711204933755
38 12 6.4709624009862
39 12 6.4708016110709
40 12 6.4706384638255
41 12 6.470473307688
42 12 6.4703064992043
43 12 6.4701384028777
44 12 6.4699693910023
45 12 6.4697998434782
46 12 6.4696301476105
47 12 6.4694606978897
48 12 6.4692918957553
49 12 6.4691241493407
50 12 6.4689578732008
51 12 6.4687934880212
52 12 6.4686314203097
53 12 6.46847210207
54 12 6.4683159704581
55 12 6.4681634674209
56 12 6.4680150393184
57 12 6.467871136529
58 12 6.4677322130392
59 12 6.4675987260179
60 12 6.4674711353756
61 12 6.4673499033104
62 12 6.4672354938409
63 12 6.4671283723266
64 12 6.4670290049782
65 12 6.4669378583575
66 12 6.4668553988693
67 12 6.4667820922455
68 12 6.4667184030241
69 12 6.4666647940236
70 12 6.4666217258147
71 12 6.4665896561915
72 12 6.466569039642
73 12 6.4665603268226
74 12 6.4665639640361
75 12 6.4665803927149
76 12 6.466610048914
77 12 6.4666533628117
78 12 6.4667107582237
79 12 6.4667826521294
80 12 6.4668694542145
81 12 6.4669715664308
82 12 6.4670893825743
83 12 6.4672232878853
84 12 6.4673736586701
85 12 6.4675408619472
86 12 6.4677252551196
87 12 6.4679271856735
88 12 6.4681469909059
89 12 6.4683849976822
90 12 6.4686415222241
91 12 6.4689168699296
92 12 6.4692113352257
93 12 6.4695252014541
94 12 6.4698587407914
95 12 6.4702122142029
96 12 6.4705858714312
97 12 6.4709799510196
98 12 6.4713946803699
99 12 6.4718302758341
100 12 6.472286942841
101 12 6.472764876055
102 12 6.4732642595688
103 12 6.4737852671274
104 12 6.4743280623836
105 12 6.4748927991831
106 12 6.4754796218795
107 12 6.4760886656758
108 12 6.4767200569934
109 12 6.477373913866
110 12 6.4780503463571
111 12 6.478749457
112 12 6.4794713412591
113 12 6.4802160880096
114 12 6.4809837800369
115 12 6.4817744945514
116 12 6.4825883037195
117 12 6.4834252752083
118 12 6.4842854727437
119 12 6.4851689566797
120 12 6.4860757845797
121 12 6.4870060118067
122 12 6.4879596921237
123 12 6.4889368783026
124 12 6.4899376227413
125 12 6.4909619780893
126 12 6.4920099978807
127 12 6.493081737176
128 12 6.4941772532118
129 12 6.4952966060589
130 12 6.4964398592902
131 12 6.4976070806581
132 12 6.4987983427826
133 12 6.500013723851
134 12 6.5012533083303
135 12 6.5025171876933
136 12 6.5038054611591
137 12 6.5051182364494
138 12 6.5064556305624
139 12 6.5078177705637
140 12 6.5092047943961
141 12 6.5106168517098
142 12 6.5120541047107
143 12 6.5135167290308
144 12 6.5150049146176
145 12 6.516518866643
146 12 6.5180588064315
147 12 6.5196249724057
148 12 6.5212176210464
149 12 6.5228370278664
150 12 6.5244834883935
151 12 6.5261573191584
152 12 6.5278588586848
153 12 6.5295884684723
154 12 6.5313465339697
155 12 6.5331334655277
156 12 6.5349496993237
157 12 6.536795698249
158 12 6.5386719527463
159 12 6.5405789815869
160 12 6.5425173325722
161 12 6.5444875831461
162 12 6.5464903409019
163 12 6.5485262439663
164 12 6.550595961242
165 12 6.5527001924891
166 12 6.5548396682259
167 12 6.5570151494261
168 12 6.5592274269915
169 12 6.5614773209783
170 12 6.5637656795538
171 12 6.5660933776636
172 12 6.5684613153871
173 12 6.570870415965
174 12 6.573321623481
175 12 6.5758159001851
176 12 6.5783542234508
177 12 6.580937582362
178 12 6.5835669739309
179 12 6.5862433989572
180 12 6.5889678575449
181 12 6.5917413443002
182 12 6.5945648432448
183 12 6.5974393224866
184 12 6.6003657286981
185 12 6.6033449814614
186 12 6.6063779675469
187 12 6.6094655351964
188 12 6.61260848849
189 12 6.615807581872
190 12 6.6190635149186
191 12 6.6223769274218
192 12 6.6257483948602
193 12 6.6291784243224
194 12 6.6326674509338
195 12 6.63621583483
196 12 6.6398238587033
197 12 6.6434917259349
198 12 6.6472195593118
199 12 6.6510074003103
200 12 6.6548552089165
201 12 6.6587628639404
202 12 6.6627301637712
203 12 6.6667568275132
204 12 6.6708424964356
205 12 6.6749867356686
206 12 6.6791890360771
207 12 6.6834488162441
208 12 6.687765424504
209 12 6.6921381409676
210 12 6.6965661794904
211 12 6.7010486895438
212 12 6.7055847579556
213 12 6.7101734104961
214 12 6.7148136132957
215 12 6.7195042740836
216 12 6.7242442432494
217 12 6.7290323147334
218 12 6.7338672267553
219 12 6.7387476623994
220 12 6.7436722500755
221 12 6.7486395638774
222 12 6.7536481238648
223 12 6.7586963962931
224 12 6.7637827938193
225 12 6.7689056757086
226 12 6.7740633480688
227 12 6.7792540641376
228 12 6.7844760246458
229 12 6.7897273782795
230 12 6.7950062222617
231 12 6.8003106030718
232 12 6.8056385173204
233 12 6.8109879127929
234 12 6.8163566896763
235 12 6.8217427019775
236 12 6.8271437591434
237 12 6.8325576278881
238 12 6.8379820342309
239 12 6.8434146657482
240 12 6.8488531740391
241 12 6.8542951774017
242 12 6.8597382637184
243 12 6.8651799935427
244 12 6.870617903381
245 12 6.8760495091609
246 12 6.8814723098743
247 12 6.8868837913835
248 12 6.8922814303778
249 12 6.8976626984637
250 12 6.9030250663749
251 12 6.9083660082826
252 12 6.91368300619
253 12 6.9189735543895
254 12 6.9242351639648
255 12 6.9294653673151
256 12 6.9346617226819
257 12 6.9398218186549
258 12 6.9449432786358
259 12 6.9500237652367
260 12 6.9550609845909
261 12 6.9600526905528
262 12 6.9649966887641
263 12 6.9698908405634
264 12 6.9747330667168
265 12 6.9795213509465
266 12 6.9842537432351
267 12 6.9889283628845
268 12 6.9935434013069
269 12 6.9980971245257
270 12 7.002587875367
271 12 7.0070140753183
272 12 7.0113742260333
273 12 7.0156669104613
274 12 7.0198907935752
275 12 7.0240446226745
276 12 7.0281272272312
277 12 7.0321375182443
278 12 7.0360744870589
279 12 7.0399372035905
280 12 7.0437248138807
281 12 7.0474365368739
282 12 7.0510716602649
283 12 7.0546295351938
284 12 7.0581095694554
285 12 7.0615112187185
286 12 7.0648339749622
287 12 7.0680773508684
288 12 7.0712408580949
289 12 7.0743239759197
290 12 7.0773261041074
291 12 7.0802464887919
292 12 7.0830841000076
293 12 7.085837417948
294 12 7.0885040364265
295 12 7.0910798747676
296 12 7.0935574862864
297 12 7.0959221260639
298 12 7.0981420852095
299 12 7.1001469535665
300 12 7.1018098957059
301 12 7.1030453002941
302 12 7.1039390827302
303 12 7.104618373589
304 12 7.10515386041
305 12 7.105577503007
306 12 7.105904262293
307 12 7.1061417578419
308 12 7.106294192309
309 12 7.1063640355852
310 12 7.1063528060484
311 12 7.1062614608207
312 12 7.1060906038658
313 12 7.1058406035137
314 12 7.1055116623884
315 12 7.1051038611613
316 12 7.1046171873803
317 12 7.1040515555666
318 12 7.1034068221228
319 12 7.1026827971547
320 12 7.1018792544877
321 12 7.1009959406786
322 12 7.1000325835311
323 12 7.0989889004358
324 12 7.0978646067377
325 12 7.0966594242527
326 12 7.0953730899947
327 12 7.0940053651378
328 12 7.0925560442036
329 12 7.0910249644407
330 12 7.0894120153448
331 12 7.087717148253
332 12 7.0859403859337
333 12 7.0840818320854
334 12 7.0821416806536
335 12 7.0801202248706
336 12 7.0780178659246
337 12 7.0758351211684
338 12 7.0735726317842
339 12 7.0712311698303
340 12 7.0688116446111
341 12 7.0663151083231
342 12 7.0637427609521
343 12 7.0610959544171
344 12 7.0583761959782
345 12 7.0555851509534
346 12 7.0527246448153
347 12 7.0497966647694
348 12 7.0468033609441
349 12 7.0437470473557
350 12 7.0406302028469
351 12 7.0374554722299
352 12 7.0342256679049
353 12 7.0309437722667
354 12 7.0276129412539
355 12 7.0242365094477
356 12 7.0208179971819
357 12 7.0173611201875
358 12 7.0138698023694
359 12 7.0103481923893
360 12 7.0068006848234
361 12 7.0032319467558
362 12 6.9996469507714
363 12 6.9960510154075
364 12 6.992449854196
365 12 6.9888496344532
366 12 6.9852570469119
367 12 6.9816793870623
368 12 6.9781246485788
369 12 6.9746016283082
370 12 6.971120040756
371 12 6.9676906375759
372 12 6.964325323887
373 12 6.9610372580265
374 12 6.9578409143923
375 12 6.9547520806396
376 12 6.9517877517847
377 12 6.9489658773352
378 12 6.9463049178465
379 12 6.9438231802923
380 12 6.9415379330037
381 12 6.9394643519551
382 12 6.9376144126601
383 12 6.9359958955767
384 12 6.9346116904817
385 12 6.9334595468758
386 12 6.9325323266277
387 12 6.931818702639
388 12 6.9313041564594
389 12 6.9309720893811
390 12 6.9308048791005
391 12 6.9307847676691
392 12 6.9308945289388
393 12 6.9311179147282
394 12 6.931439910298
395 12 6.9318468427115
396 12 6.9323263859332
397 12 6.9328675000798
398 12 6.9334603335292
399 12 6.9340961081948
400 12 6.9347670013257
401 12 6.9354660319676
402 12 6.9361869565484
403 12 6.9369241756149
404 12 6.9376726522159
405 12 6.9384278415285
406 12 6.9391856308382
407 12 6.9399422887664
408 12 6.9406944225794
409 12 6.94143894245
410 12 6.9421730316254
411 12 6.9428941215593
412 12 6.9435998711799
413 12 6.9442881495719
414 12 6.9449570214498
415 12 6.9456047348929
416 12 6.9462297108899
417 12 6.9468305343144
418 12 6.947405946011
419 12 6.9479548357281
420 12 6.9484762356775
421 12 6.948969314544
422 12 6.9494333717985
423 12 6.9498678322045
424 12 6.9502722404267
425 12 6.9506462556793
426 12 6.9509896463653
427 12 6.9513022846786
428 12 6.9515841411501
429 12 6.951835279135
430 12 6.9520558492427
431 12 6.952246083722
432 12 6.9524062908184
433 12 6.9525368491233
434 12 6.9526382019398
435 12 6.9527108516913
436 12 6.9527553543969
437 12 6.9527723142417
438 12 6.9527623782664
1 13 6.472562498415
2 13 6.4726509887962
3 13 6.4727298694279
4 13 6.4727991914223
5 13 6.4728590121214
6 13 6.4729093952479
7 13 6.4729504110552
8 13 6.4729821364773
9 13 6.4730046552766
10 13 6.4730180581906
11 13 6.473022443077
12 13 6.4730179150566
13 13 6.4730045866537
14 13 6.4729825779338
15 13 6.4729520166381
16 13 6.4729130383147
17 13 6.4728657864456
18 13 6.4728104125697
19 13 6.4727470764008
20 13 6.4726759459403
21 13 6.4725971975851
22 13 6.4725110162279
23 13 6.4724175953527
24 13 6.4723171371214
25 13 6.4722098524543
26 13 6.4720959611014
27 13 6.4719756917059
28 13 6.4718492818578
29 13 6.4717169781381
30 13 6.4715790361524
31 13 6.4714357205545
32 13 6.4712873050571
33 13 6.4711340724318
34 13 6.4709763144961
35 13 6.4708143320867
36 13 6.4706484350201
37 13 6.4704789420386
38 13 6.4703061807409
39 13 6.4701304874982
40 13 6.4699522073545
41 13 6.46977169391
42 13 6.4695893091882
43 13 6.4694054234861
44 13 6.4692204152062
45 13 6.4690346706713
46 13 6.4688485839204
47 13 6.4686625564866
48 13 6.4684769971565
49 13 6.4682923217098
50 13 6.4681089526411
51 13 6.467927318862
52 13 6.4677478553843
53 13 6.4675710029847
54 13 6.4673972078502
55 13 6.467226921206
56 13 6.4670605989243
57 13 6.4668987011162
58 13 6.4667416917062
59 13 6.4665900379904
60 13 6.4664442101787
61 13 6.4663046809219
62 13 6.4661719248254
63 13 6.4660464179495
64 13 6.465928637297
65 13 6.4658190602919
66 13 6.4657181642467
67 13 6.4656264258229
68 13 6.4655443204852
69 13 6.4654723219491
70 13 6.4654109016274
71 13 6.4653605280735
72 13 6.4653216664257
73 13 6.4652947778532
74 13 6.4652803190067
75 13 6.465278741474
76 13 6.465290491245
77 13 6.4653160081849
78 13 6.4653557255207
79 13 6.4654100693416
80 13 6.4654794581146
81 13 6.4655643022188
82 13 6.4656650034996
83 13 6.4657819548446
84 13 6.4659155397827
85 13 6.4660661321097
86 13 6.4662340955396
87 13 6.4664197833859
88 13 6.4666235382719
89 13 6.4668456918728
90 13 6.4670865646905
91 13 6.4673464658619
92 13 6.4676256930014
93 13 6.4679245320797
94 13 6.4682432573368
95 13 6.4685821312329
96 13 6.4689414044351
97 13 6.4693213158402
98 13 6.469722092635
99 13 6.4701439503924
100 13 6.470587093203
101 13 6.4710517138427
102 13 6.4715379939742
103 13 6.4720461043825
104 13 6.4725762052434
105 13 6.4731284464228
106 13 6.4737029678069
107 13 6.4742998996617
108 13 6.4749193630195
109 13 6.4755614700918
110 13 6.4762263247072
111 13 6.4769140227716
112 13 6.4776246527511
113 13 6.4783582961737
114 13 6.4791150281499
115 13 6.4798949179107
116 13 6.4806980293601
117 13 6.4815244216422
118 13 6.4823741497215
119 13 6.4832472649737
120 13 6.4841438157883
121 13 6.48506384818
122 13 6.4860074064093
123 13 6.4869745336112
124 13 6.4879652724321
125 13 6.4889796656738
126 13 6.4900177569452
127 13 6.4910795913219
128 13 6.4921652160136
129 13 6.4932746810393
130 13 6.494408039913
131 13 6.4955653503378
132 13 6.4967466749123
133 13 6.4979520818478
134 13 6.4991816457
135 13 6.5004354481145
136 13 6.5017135785889
137 13 6.5030161352517
138 13 6.5043432256605
139 13 6.5056949676206
140 13 6.5070714900245
141 13 6.5084729337138
142 13 6.5098994523654
143 13 6.5113512134004
144 13 6.5128283989186
145 13 6.5143312066558
146 13 6.5158598509664
147 13 6.5174145638269
148 13 6.5189955958615
149 13 6.5206032173861
150 13 6.5222377194678
151 13 6.5238994149959
152 13 6.5255886397612
153 13 6.5273057535353
154 13 6.5290511411458
155 13 6.530825213538
156 13 6.5326284088153
157 13 6.5344611932471
158 13 6.5363240622333
159 13 6.5382175412127
160 13 6.5401421865009
161 13 6.5420985860414
162 13 6.5440873600543
163 13 6.5461091615614
164 13 6.5481646767708
165 13 6.5502546252965
166 13 6.5523797601919
167 13 6.5545408677731
168 13 6.5567387672074
169 13 6.5589743098399
170 13 6.5612483782359
171 13 6.5635618849108
172 13 6.5659157707247
173 13 6.5683110029188
174 13 6.5707485727732
175 13 6.5732294928682
176 13 6.5757547939387
177 13 6.5783255213109
178 13 6.5809427309248
179 13 6.5836074849444
180 13 6.5863208469757
181 13 6.5890838769133
182 13 6.5918976254532
183 13 6.5947631283162
184 13 6.5976814002369
185 13 6.6006534287863
186 13 6.6036801681016
187 13 6.6067625326064
188 13 6.6099013908106
189 13 6.613097559281
190 13 6.6163517968764
191 13 6.6196647993362
192 13 6.6230371943071
193 13 6.6264695368838
194 13 6.6299623057253
195 13 6.6335158997974
196 13 6.6371306357726
197 13 6.640806746102
198 13 6.6445443777562
199 13 6.6483435916133
200 13 6.6522043624572
201 13 6.656126579533
202 13 6.6601100475955
203 13 6.6641544883785
204 13 6.668259542404
205 13 6.6724247710515
206 13 6.6766496588041
207 13 6.6809336155954
208 13 6.6852759791834
209 13 6.6896760174873
210 13 6.6941329308318
211 13 6.6986458540522
212 13 6.7032138584259
213 13 6.7078359534048
214 13 6.7125110881333
215 13 6.7172381527451
216 13 6.722015979443
217 13 6.7268433433685
218 13 6.7317189632795
219 13 6.7366415020542
220 13 6.7416095670475
221 13 6.7466217103263
222 13 6.7516764288134
223 13 6.7567721643698
224 13 6.7619073038461
225 13 6.7670801791347
226 13 6.7722890672491
227 13 6.777532190463
228 13 6.7828077165314
229 13 6.7881137590218
230 13 6.7934483777763
231 13 6.798809579527
232 13 6.8041953186802
233 13 6.8096034982891
234 13 6.8150319712251
235 13 6.820478541561
236 13 6.8259409661745
237 13 6.8314169565788
238 13 6.8369041809837
239 13 6.8424002665904
240 13 6.8479028021195
241 13 6.8534093405703
242 13 6.8589174022057
243 13 6.8644244777595
244 13 6.8699280318552
245 13 6.8754255066277
246 13 6.8809143255371
247 13 6.8863918973592
248 13 6.8918556203407
249 13 6.8973028865014
250 13 6.9027310860656
251 13 6.9081376120056
252 13 6.9135198646756
253 13 6.9188752565173
254 13 6.9242012168132
255 13 6.9294951964668
256 13 6.9347546727856
257 13 6.9399771542437
258 13 6.9451601851984
259 13 6.9503013505376
260 13 6.9553982802322
261 13 6.9604486537679
262 13 6.9654502044309
263 13 6.9704007234228
264 13 6.9752980637777
265 13 6.9801401440558
266 13 6.9849249517886
267 13 6.9896505466475
268 13 6.9943150633109
269 13 6.9989167140017
270 13 7.0034537906665
271 13 7.0079246667684
272 13 7.01232779866
273 13 7.0166617265024
274 13 7.0209250746917
275 13 7.025116551744
276 13 7.0292349495867
277 13 7.0332791421834
278 13 7.0372480834048
279 13 7.0411408040251
280 13 7.0449564076854
281 13 7.0486940655977
282 13 7.0523530096758
283 13 7.0559325236348
284 13 7.0594319313879
285 13 7.0628505817344
286 13 7.0661878277955
287 13 7.0694429987928
288 13 7.0726153603123
289 13 7.0757040567309
290 13 7.0787080251312
291 13 7.0816258621447
292 13 7.0844556104177
293 13 7.0871944029659
294 13 7.0898378476314
295 13 7.0923789228986
296 13 7.0948059479873
297 13 7.0970988889476
298 13 7.0992233746113
299 13 7.1011251506959
300 13 7.1027398725192
301 13 7.1040354884835
302 13 7.1050444386803
303 13 7.1058314465378
304 13 7.1064511256683
305 13 7.1069381776448
306 13 7.107312928628
307 13 7.1075873044628
308 13 7.1077685160251
309 13 7.1078610810427
310 13 7.1078679207377
311 13 7.107790968444
312 13 7.107631519015
313 13 7.1073904368715
314 13 7.1070682844867
315 13 7.1066654046731
316 13 7.1061819752815
317 13 7.1056180470337
318 13 7.104973570853
319 13 7.1042484185771
320 13 7.1034423994863
321 13 7.1025552742007
322 13 7.1015867669562
323 13 7.1005365769221
324 13 7.0994043889979
325 13 7.0981898843712
326 13 7.0968927510136
327 13 7.0955126942185
328 13 7.0940494472231
329 13 7.0925027819229
330 13 7.0908725196482
331 13 7.0891585419504
332 13 7.0873608013277
333 13 7.0854793318027
334 13 7.0835142592567
335 13 7.0814658114191
336 13 7.0793343274069
337 13 7.0771202667146
338 13 7.0748242175556
339 13 7.0724469044718
340 13 7.0699891951356
341 13 7.0674521062887
342 13 7.0648368087825
343 13 7.0621446317047
344 13 7.0593770656053
345 13 7.0565357648635
346 13 7.0536225492628
347 13 7.0506394048797
348 13 7.0475884844183
349 13 7.044472107162
350 13 7.0412927587487
351 13 7.0380530910125
352 13 7.0347559221781
353 13 7.0314042377365
354 13 7.0280011923806
355 13 7.0245501134333
356 13 7.0210545062651
357 13 7.017518062271
358 13 7.0139446700629
359 13 7.0103384306383
360 13 7.0067036774032
361 13 7.0030450020713
362 13 6.9993672876208
363 13 6.9956757496694
364 13 6.9919759878172
365 13 6.9882740486832
366 13 6.9845765024969
367 13 6.9808905351303
368 13 6.9772240572686
369 13 6.9735858318454
370 13 6.9699856196489
371 13 6.9664343407428
372 13 6.962944245503
373 13 6.9595290829646
374 13 6.9562042450964
375 13 6.9529868531612
376 13 6.9498957370082
377 13 6.9469512425908
378 13 6.9441747932614
379 13 6.9415881368664
380 13 6.9392122464334
381 13 6.9370659166536
382 13 6.9351642052462
383 13 6.9335169752533
384 13 6.932127846578
385 13 6.9309938140044
386 13 6.9301056324323
387 13 6.9294488685864
388 13 6.9290053619541
389 13 6.9287547866277
390 13 6.9286760579936
391 13 6.9287484351671
392 13 6.9289522769525
393 13 6.9292694835175
394 13 6.9296836917358
395 13 6.9301802986164
396 13 6.9307463775002
397 13 6.9313705361387
398 13 6.9320427504628
399 13 6.9327541953835
400 13 6.9334970848888
401 13 6.9342645275937
402 13 6.935050400058
403 13 6.9358492379249
404 13 6.9366561437169
405 13 6.9374667095591
406 13 6.9382769529154
407 13 6.9390832634578
408 13 6.9398823593326
409 13 6.9406712512707
410 13 6.9414472131946
411 13 6.9422077581615
412 13 6.9429506186564
413 13 6.9436737304047
414 13 6.9443752190052
415 13 6.9450533887995
416 13 6.9457067134908
417 13 6.9463338281094
418 13 6.9469335219902
419 13 6.9475047324912
420 13 6.9480465392286
421 13 6.9485581586526
422 13 6.9490389388215
423 13 6.9494883542655
424 13 6.9499060008587
425 13 6.9502915906412
426 13 6.9506449465526
427 13 6.9509659970548
428 13 6.9512547706356
429 13 6.9515113901976
430 13 6.951736067343
431 13 6.9519290965758
432 13 6.9520908494433
433 13 6.9522217686488
434 13 6.9523223621633
435 13 6.9523931973702
436 13 6.9524348952732
437 13 6.952448124801
438 13 6.9524335972362
1 14 6.4722882002145
2 14 6.4723715023697
3 14 6.4724449484419
4 14 6.4725085866796
5 14 6.4725624716508
6 14 6.4726066644005
7 14 6.4726412326071
8 14 6.4726662507386
9 14 6.4726818002076
10 14 6.4726879695247
11 14 6.4726848544507
12 14 6.4726725581468
13 14 6.4726511913222
14 14 6.4726208723792
15 14 6.4725817275556
16 14 6.4725338910632
17 14 6.4724775052229
18 14 6.4724127205951
19 14 6.4723396961057
20 14 6.4722585991673
21 14 6.4721696057941
22 14 6.4720729007108
23 14 6.4719686774557
24 14 6.4718571384755
25 14 6.4717384952132
26 14 6.4716129681876
27 14 6.4714807870639
28 14 6.471342190715
29 14 6.471197427273
30 14 6.4710467541702
31 14 6.4708904381686
32 14 6.4707287553779
33 14 6.4705619912617
34 14 6.4703904406296
35 14 6.470214407617
36 14 6.4700342056502
37 14 6.4698501573964
38 14 6.4696625946993
39 14 6.4694718584979
40 14 6.4692782987299
41 14 6.4690822742172
42 14 6.4688841525343
43 14 6.4686843098592
44 14 6.4684831308053
45 14 6.4682810082352
46 14 6.4680783430546
47 14 6.4678755439876
48 14 6.4676730273316
49 14 6.467471216693
50 14 6.4672705427024
51 14 6.4670714427096
52 14 6.4668743604591
53 14 6.4666797457452
54 14 6.4664880540469
55 14 6.4662997461438
56 14 6.4661152877125
57 14 6.4659351489039
58 14 6.4657598039026
59 14 6.4655897304677
60 14 6.465425409458
61 14 6.4652673243399
62 14 6.4651159606801
63 14 6.4649718056252
64 14 6.4648353473667
65 14 6.4647070745958
66 14 6.4645874759463
67 14 6.4644770394301
68 14 6.4643762518638
69 14 6.4642855982907
70 14 6.4642055613986
71 14 6.4641366209347
72 14 6.4640792531215
73 14 6.4640339300736
74 14 6.4640011192184
75 14 6.4639812827229
76 14 6.4639748769286
77 14 6.4639823517959
78 14 6.4640041503616
79 14 6.4640407082102
80 14 6.4640924529624
81 14 6.464159803782
82 14 6.4642431709036
83 14 6.4643429551834
84 14 6.4644595476745
85 14 6.4645933292296
86 14 6.4647446701311
87 14 6.4649139297526
88 14 6.465101456251
89 14 6.465307586293
90 14 6.4655326448145
91 14 6.4657769448173
92 14 6.466040787201
93 14 6.4663244606325
94 14 6.4666282414545
95 14 6.4669523936305
96 14 6.4672971687304
97 14 6.4676628059537
98 14 6.4680495321912
99 14 6.4684575621261
100 14 6.4688870983719
101 14 6.4693383316482
102 14 6.4698114409927
103 14 6.4703065940084
104 14 6.4708239471463
105 14 6.4713636460196
106 14 6.4719258257513
107 14 6.4725106113513
108 14 6.4731181181225
109 14 6.4737484520941
110 14 6.4744017104807
111 14 6.4750779821645
112 14 6.4757773482009
113 14 6.4764998823431
114 14 6.477245651586
115 14 6.4780147167274
116 14 6.4788071329444
117 14 6.4796229503832
118 14 6.4804622147624
119 14 6.4813249679866
120 14 6.4822112487708
121 14 6.4831210932733
122 14 6.484054535737
123 14 6.4850116091386
124 14 6.4859923458445
125 14 6.4869967782738
126 14 6.4880249395681
127 14 6.4890768642684
128 14 6.4901525889992
129 14 6.4912521531612
130 14 6.492375599632
131 14 6.4935229754771
132 14 6.4946943326725
133 14 6.4958897288385
134 14 6.4971092279888
135 14 6.4983529012938
136 14 6.4996208278626
137 14 6.5009130955425
138 14 6.502229801741
139 14 6.5035710542688
140 14 6.5049369722079
141 14 6.506327686805
142 14 6.5077433423923
143 14 6.5091840973357
144 14 6.5106501250125
145 14 6.5121416148178
146 14 6.5136587731998
147 14 6.5152018247236
148 14 6.5167710131626
149 14 6.5183666026137
150 14 6.5199888786365
151 14 6.5216381494099
152 14 6.5233147469044
153 14 6.5250190280622
154 14 6.5267513759802
155 14 6.5285122010874
156 14 6.5303019423079
157 14 6.5321210681985
158 14 6.5339700780504
159 14 6.5358495029402
160 14 6.537759906716
161 14 6.5397018869022
162 14 6.541676075504
163 14 6.5436831396922
164 14 6.5457237823463
165 14 6.5477987424321
166 14 6.5499087951896
167 14 6.5520547521034
168 14 6.5542374606284
169 14 6.5564578036425
170 14 6.5587166985953
171 14 6.5610150963253
172 14 6.5633539795144
173 14 6.5657343607541
174 14 6.5681572801968
175 14 6.5706238027706
176 14 6.5731350149392
177 14 6.5756920209964
178 14 6.5782959388882
179 14 6.5809478955688
180 14 6.5836490219013
181 14 6.5864004471287
182 14 6.5892032929512
183 14 6.5920586672579
184 14 6.5949676575755
185 14 6.5979313243058
186 14 6.600950693839
187 14 6.6040267516372
188 14 6.6071604353903
189 14 6.6103526283532
190 14 6.6136041529721
191 14 6.6169157649063
192 14 6.6202881475466
193 14 6.6237219071192
194 14 6.6272175684503
195 14 6.6307755714501
196 14 6.6343962683539
197 14 6.6380799217374
198 14 6.6418267032999
199 14 6.6456366933906
200 14 6.6495098812294
201 14 6.6534461657588
202 14 6.6574453570498
203 14 6.6615071781708
204 14 6.6656312674269
205 14 6.6698171808698
206 14 6.6740643949828
207 14 6.6783723094499
208 14 6.6827402499236
209 14 6.6871674707176
210 14 6.6916531573626
211 14 6.6961964289721
212 14 6.7007963403824
213 14 6.705451884039
214 14 6.7101619916167
215 14 6.7149255353683
216 14 6.7197413292095
217 14 6.7246081295523
218 14 6.7295246359081
219 14 6.7344894912879
220 14 6.7395012824269
221 14 6.7445585398694
222 14 6.7496597379459
223 14 6.7548032946796
224 14 6.7599875716571
225 14 6.7652108738971
226 14 6.7704714497519
227 14 6.775767490872
228 14 6.781097132265
229 14 6.7864584524746
230 14 6.7918494739059
231 14 6.7972681633189
232 14 6.8027124325102
233 14 6.8081801392006
234 14 6.813669088142
235 14 6.8191770324571
236 14 6.8247016752198
237 14 6.8302406712846
238 14 6.8357916293686
239 14 6.8413521143877
240 14 6.8469196500484
241 14 6.8524917216907
242 14 6.8580657793787
243 14 6.8636392412313
244 14 6.869209496985
245 14 6.8747739117771
246 14 6.8803298301374
247 14 6.8858745801741
248 14 6.8914054779375
249 14 6.8969198319445
250 14 6.9024149478442
251 14 6.9078881332058
252 14 6.9133367024054
253 14 6.9187579815912
254 14 6.9241493137014
255 14 6.9295080635121
256 14 6.9348316226886
257 14 6.9401174148149
258 14 6.945362900374
259 14 6.9505655816528
260 14 6.9557230075432
261 14 6.9608327782105
262 14 6.9658925496027
263 14 6.9709000377699
264 14 6.9758530229648
265 14 6.9807493534947
266 14 6.9855869492944
267 14 6.990363805188
268 14 6.9950779938077
269 14 6.9997276681341
270 14 7.0043110636232
271 14 7.0088264998789
272 14 7.0132723818271
273 14 7.0176472003424
274 14 7.0219495322672
275 14 7.0261780397543
276 14 7.0303314688452
277 14 7.034408647174
278 14 7.038408480655
279 14 7.0423299489642
280 14 7.04617209956
281 14 7.0499340398893
282 14 7.0536149272892
283 14 7.057213955882
284 14 7.0607303394515
285 14 7.0641632888128
286 14 7.0675119814543
287 14 7.0707755200761
288 14 7.0739528748031
289 14 7.077042800851
290 14 7.0800437184676
291 14 7.0829535336836
292 14 7.0857693645065
293 14 7.0884871141584
294 14 7.0911007968461
295 14 7.0936014738442
296 14 7.0959756315995
297 14 7.0982029826174
298 14 7.1002544672626
299 14 7.1020934310221
300 14 7.1036852592594
301 14 7.1050151783888
302 14 7.1060984440345
303 14 7.1069701422315
304 14 7.1076673776965
305 14 7.1082196286892
306 14 7.1086475596185
307 14 7.1089650094514
308 14 7.1091811814554
309 14 7.1093022562278
310 14 7.1093324473277
311 14 7.109274667884
312 14 7.1091309504695
313 14 7.1089027148303
314 14 7.108590941933
315 14 7.108196289764
316 14 7.1077191724029
317 14 7.1071598156007
318 14 7.1065182971306
319 14 7.1057945771684
320 14 7.1049885221076
321 14 7.1040999240462
322 14 7.1031285174409
323 14 7.1020739939323
324 14 7.1009360160245
325 14 7.0997142300744
326 14 7.0984082788968
327 14 7.097017814174
328 14 7.0955425087825
329 14 7.0939820690833
330 14 7.0923362471791
331 14 7.0906048531024
332 14 7.0887877668732
333 14 7.0868849503414
334 14 7.0848964587153
335 14 7.082822451665
336 14 7.0806632038888
337 14 7.0784191150253
338 14 7.0760907188012
339 14 7.0736786913147
340 14 7.071183858366
341 14 7.0686072017635
342 14 7.0659498645605
343 14 7.0632131551955
344 14 7.0603985505426
345 14 7.0575076979074
346 14 7.0545424160352
347 14 7.0515046952342
348 14 7.0483966967526
349 14 7.0452207515831
350 14 7.0419793589097
351 14 7.0386751844499
352 14 7.0353110589881
353 14 7.0318899774435
354 14 7.0284150988643
355 14 7.0248897478009
356 14 7.0213174175776
357 14 7.017701776062
358 14 7.0140466746317
359 14 7.0103561611553
360 14 7.0066344979542
361 14 7.0028861858889
362 14 6.9991159959347
363 14 6.995329009874
364 14 6.991530672041
365 14 6.9877268544039
366 14 6.9839239376424
367 14 6.980128911229
368 14 6.9763494957702
369 14 6.972594290841
370 14 6.9688729509816
371 14 6.9651963909443
372 14 6.961577017942
373 14 6.9580289824598
374 14 6.9545684286666
375 14 6.9512137089603
376 14 6.9479855036022
377 14 6.9449067569048
378 14 6.9420023124692
379 14 6.9392981169698
380 14 6.936819890865
381 14 6.9345912639285
382 14 6.932631552079
383 14 6.9309535647431
384 14 6.9295619699838
385 14 6.928452687409
386 14 6.9276134987247
387 14 6.9270256860643
388 14 6.9266662280719
389 14 6.9265100265033
390 14 6.9265317740963
391 14 6.9267072872248
392 14 6.9270143054218
393 14 6.9274328593768
394 14 6.9279453378812
395 14 6.9285363712007
396 14 6.9291926193752
397 14 6.9299025244522
398 14 6.9306560620805
399 14 6.9314445113803
400 14 6.932260251482
401 14 6.9330965869324
402 14 6.9339476008312
403 14 6.934808032981
404 14 6.9356731797715
405 14 6.9365388125016
406 14 6.9374011110957
407 14 6.9382566105302
408 14 6.9391021576693
409 14 6.9399348765679
410 14 6.9407521406228
411 14 6.9415515502311
412 14 6.9423309148461
413 14 6.943088238518
414 14 6.9438217081695
415 14 6.9445296839885
416 14 6.945210691432
417 14 6.9458634144289
418 14 6.946486689444
419 14 6.9470795001313
420 14 6.9476409723603
421 14 6.9481703694407
422 14 6.9486670874152
423 14 6.9491306503184
424 14 6.9495607053312
425 14 6.9499570177813
426 14 6.9503194659633
427 14 6.9506480357651
428 14 6.9509428151046
429 14 6.9512039881894
430 14 6.9514318296224
431 14 6.9516266983821
432 14 6.9517890317111
433 14 6.9519193389513
434 14 6.9520181953628
435 14 6.9520862359669
436 14 6.9521241494513
437 14 6.9521326721744
438 14 6.9521125823035
1 15 6.4720273315765
2 15 6.472105531244
3 15 6.4721736246881
4 15 6.4722316571494
5 15 6.4722796802774
6 15 6.4723177522937
7 15 6.4723459381556
8 15 6.4723643097189
9 15 6.4723729458998
10 15 6.4723719328359
11 15 6.4723613640451
12 15 6.4723413405838
13 15 6.4723119712017
14 15 6.4722733724952
15 15 6.4722256690571
16 15 6.4721689936235
17 15 6.4721034872166
18 15 6.4720292992838
19 15 6.4719465878317
20 15 6.4718555195554
21 15 6.4717562699621
22 15 6.4716490234883
23 15 6.4715339736111
24 15 6.4714113229513
25 15 6.47128128337
26 15 6.4711440760558
27 15 6.4709999316038
28 15 6.470849090085
29 15 6.4706918011052
30 15 6.4705283238535
31 15 6.47035892714
32 15 6.4701838894199
33 15 6.4700034988069
34 15 6.4698180530718
35 15 6.4696278596283
36 15 6.4694332355029
37 15 6.4692345072913
38 15 6.4690320110973
39 15 6.4688260924565
40 15 6.4686171062421
41 15 6.4684054165536
42 15 6.4681913965873
43 15 6.4679754284875
44 15 6.4677579031795
45 15 6.4675392201822
46 15 6.4673197874007
47 15 6.467100020899
48 15 6.4668803446513
49 15 6.4666611902732
50 15 6.4664429967307
51 15 6.4662262100289
52 15 6.4660112828788
53 15 6.4657986743431
54 15 6.4655888494609
55 15 6.4653822788513
56 15 6.4651794382965
57 15 6.4649808083049
58 15 6.4647868736542
59 15 6.4645981229156
60 15 6.4644150479602
61 15 6.4642381434466
62 15 6.4640679062937
63 15 6.4639048351368
64 15 6.4637494297698
65 15 6.4636021905751
66 15 6.463463617941
67 15 6.4633342116699
68 15 6.4632144703779
69 15 6.4631048908877
70 15 6.4630059676173
71 15 6.4629181919652
72 15 6.4628420516954
73 15 6.4627780303234
74 15 6.4627266065062
75 15 6.4626882534374
76 15 6.4626634382507
77 15 6.4626526214337
78 15 6.462656256254
79 15 6.462674788201
80 15 6.4627086544436
81 15 6.4627582833091
82 15 6.4628240937822
83 15 6.4629064950297
84 15 6.4630058859493
85 15 6.4631226547487
86 15 6.4632571785524
87 15 6.4634098230428
88 15 6.4635809421324
89 15 6.4637708776731
90 15 6.4639799592005
91 15 6.4642085037169
92 15 6.4644568155121
93 15 6.4647251860243
94 15 6.4650138937413
95 15 6.465323204142
96 15 6.4656533696791
97 15 6.4660046298026
98 15 6.4663772110249
99 15 6.4667713270252
100 15 6.4671871787956
101 15 6.4676249548251
102 15 6.4680848313229
103 15 6.4685669724788
104 15 6.4690715307604
105 15 6.469598647244
106 15 6.4701484519802
107 15 6.4707210643902
108 15 6.471316593693
109 15 6.4719351393603
110 15 6.472576791598
111 15 6.4732416318529
112 15 6.4739297333408
113 15 6.4746411615965
114 15 6.4753759750426
115 15 6.4761342255746
116 15 6.4769159591622
117 15 6.4777212164638
118 15 6.4785500334533
119 15 6.4794024420574
120 15 6.4802784708026
121 15 6.4811781454703
122 15 6.4821014897595
123 15 6.4830485259559
124 15 6.4840192756079
125 15 6.4850137602075
126 15 6.4860320018785
127 15 6.4870740240699
128 15 6.4881398522564
129 15 6.4892295146461
130 15 6.490343042897
131 15 6.4914804728427
132 15 6.4926418452292
133 15 6.4938272064644
134 15 6.495036609382
135 15 6.4962701140216
136 15 6.4975277884277
137 15 6.4988097094687
138 15 6.500115963679
139 15 6.5014466481263
140 15 6.5028018713053
141 15 6.5041817540605
142 15 6.5055864305407
143 15 6.5070160491847
144 15 6.508470773741
145 15 6.509950784322
146 15 6.511456278493
147 15 6.5129874723954
148 15 6.5145446019039
149 15 6.5161279238157
150 15 6.5177377170701
151 15 6.5193742839937
152 15 6.5210379515693
153 15 6.5227290727211
154 15 6.5244480276111
155 15 6.5261952249382
156 15 6.5279711032316
157 15 6.5297761321276
158 15 6.5316108136176
159 15 6.5334756832539
160 15 6.5353713112974
161 15 6.5372983037898
162 15 6.5392573035313
163 15 6.5412489909421
164 15 6.543274084784
165 15 6.5453333427175
166 15 6.547427561666
167 15 6.5495575779579
168 15 6.5517242672159
169 15 6.55392854396
170 15 6.5561713608913
171 15 6.558453707822
172 15 6.5607766102167
173 15 6.5631411273131
174 15 6.565548349789
175 15 6.5679993969495
176 15 6.5704954134083
177 15 6.5730375652469
178 15 6.5756270356413
179 15 6.5782650199548
180 15 6.5809527203079
181 15 6.5836913396476
182 15 6.586482075353
183 15 6.589326112428
184 15 6.5922246163501
185 15 6.5951787256547
186 15 6.5981895443537
187 15 6.6012581342967
188 15 6.604385507594
189 15 6.6075726192273
190 15 6.6108203599776
191 15 6.6141295497955
192 15 6.6175009317345
193 15 6.6209351665539
194 15 6.6244328280817
195 15 6.6279943994085
196 15 6.631620269955
197 15 6.6353107334363
198 15 6.639065986711
199 15 6.6428861294862
200 15 6.6467711648162
201 15 6.6507210003194
202 15 6.6547354500162
203 15 6.6588142366808
204 15 6.6629569945918
205 15 6.6671632725645
206 15 6.6714325371519
207 15 6.6757641759039
208 15 6.6801575005903
209 15 6.6846117502997
210 15 6.6891260943445
211 15 6.6936996349166
212 15 6.6983314094523
213 15 6.7030203926803
214 15 6.7077654983419
215 15 6.7125655805814
216 15 6.7174194350197
217 15 6.7223257995287
218 15 6.7272833547352
219 15 6.7322907242861
220 15 6.7373464749116
221 15 6.7424491163261
222 15 6.7475971010068
223 15 6.7527888238922
224 15 6.75802262204
225 15 6.7632967742837
226 15 6.7686095009272
227 15 6.77395896351
228 15 6.7793432646786
229 15 6.7847604481919
230 15 6.7902084990903
231 15 6.7956853440504
232 15 6.8011888519484
233 15 6.8067168346506
234 15 6.8122670480449
235 15 6.8178371933286
236 15 6.8234249185594
237 15 6.8290278204797
238 15 6.8346434466159
239 15 6.8402692976564
240 15 6.8459028301078
241 15 6.8515414592243
242 15 6.8571825622079
243 15 6.8628234816688
244 15 6.8684615293391
245 15 6.8740939900257
246 15 6.8797181257907
247 15 6.8853311803415
248 15 6.890930383616
249 15 6.8965129565412
250 15 6.9020761159465
251 15 6.9076170796095
252 15 6.9131330714094
253 15 6.9186213265666
254 15 6.924079096939
255 15 6.9295036563518
256 15 6.9348923059313
257 15 6.9402423794143
258 15 6.9455512484048
259 15 6.9508163275475
260 15 6.9560350795876
261 15 6.9612050202859
262 15 6.9663237231567
263 15 6.9713888239964
264 15 6.9763980251701
265 15 6.9813490996194
266 15 6.9862398945581
267 15 6.9910683348177
268 15 6.9958324258026
269 15 7.0005302560142
270 15 7.0051599990962
271 15 7.0097199153526
272 15 7.0142083526791
273 15 7.0186237468411
274 15 7.0229646210214
275 15 7.0272295845385
276 15 7.0314173306195
277 15 7.0355266330741
278 15 7.039556341675
279 15 7.043505375988
280 15 7.0473727173059
281 15 7.0511573982185
282 15 7.0548584891732
283 15 7.058475081126
284 15 7.0620062630061
285 15 7.0654510921722
286 15 7.068808555213
287 15 7.0720775152168
288 15 7.0752566397708
289 15 7.0783443011243
290 15 7.0813384356919
291 15 7.0842363437703
292 15 7.0870344015068
293 15 7.0897276462765
294 15 7.0923091881361
295 15 7.0947694102419
296 15 7.0970949965464
297 15 7.0992680686667
298 15 7.1012662589741
299 15 7.1030652500207
300 15 7.1046449983966
301 15 7.1059977230509
302 15 7.1071317904668
303 15 7.1080678178878
304 15 7.1088306734886
305 15 7.1094432411904
306 15 7.1099238701776
307 15 7.1102862911123
308 15 7.110540469018
309 15 7.1106935658718
310 15 7.1107507310983
311 15 7.1107156817338
312 15 7.1105911094553
313 15 7.1103789618874
314 15 7.1100806371019
315 15 7.1096971193463
316 15 7.1092290751897
317 15 7.1086769229729
318 15 7.1080408841772
319 15 7.1073210224957
320 15 7.1065172745167
321 15 7.1056294746858
322 15 7.1046573763832
323 15 7.1036006703846
324 15 7.1024590015912
325 15 7.101231984637
326 15 7.0999192187933
327 15 7.0985203024447
328 15 7.0970348473097
329 15 7.0954624924974
330 15 7.0938029184318
331 15 7.0920558606275
332 15 7.0902211232622
333 15 7.0882985924638
334 15 7.0862882492086
335 15 7.0841901817107
336 15 7.0820045971763
337 15 7.0797318327915
338 15 7.0773723658168
339 15 7.0749268226699
340 15 7.0723959868912
341 15 7.0697808059062
342 15 7.0670823965225
343 15 7.064302049125
344 15 7.0614412305657
345 15 7.0585015857766
346 15 7.0554849381703
347 15 7.0523932889304
348 15 7.0492288153325
349 15 7.0459938682746
350 15 7.0426909692375
351 15 7.0393228069368
352 15 7.035892233969
353 15 7.0324022638055
354 15 7.0288560685335
355 15 7.0252569778056
356 15 7.0216084795281
357 15 7.0179142228994
358 15 7.0141780245158
359 15 7.010403878392
360 15 7.0065959709064
361 15 7.0027587018946
362 15 6.9988967133758
363 15 6.9950149277389
364 15 6.9911185976323
365 15 6.9872133703235
366 15 6.9833053699187
367 15 6.9794013015587
368 15 6.9755085824884
369 15 6.97163550563
370 15 6.9677914417501
371 15 6.9639870860308
372 15 6.9602347530203
373 15 6.9565487190981
374 15 6.9529456014229
375 15 6.9494447434674
376 15 6.9460685455644
377 15 6.942842631347
378 15 6.9397956803232
379 15 6.9369587006571
380 15 6.934363507806
381 15 6.9320402827965
382 15 6.9300143668599
383 15 6.9283028694402
384 15 6.9269120161805
385 15 6.925836139547
386 15 6.9250586918724
387 15 6.9245549010357
388 15 6.9242951661163
389 15 6.9242482664139
390 15 6.924383806812
391 15 6.9246737427558
392 15 6.9250931110461
393 15 6.9256202007804
394 15 6.9262363903429
395 15 6.9269258201756
396 15 6.9276750104083
397 15 6.9284724848827
398 15 6.9293084314213
399 15 6.9301744093186
400 15 6.931063104868
401 15 6.9319681308898
402 15 6.932883864392
403 15 6.9338053162177
404 15 6.9347280269931
405 15 6.9356479844275
406 15 6.9365615578075
407 15 6.9374654462591
408 15 6.938356637988
409 15 6.9392323782433
410 15 6.940090144184
411 15 6.9409276251813
412 15 6.9417427073747
413 15 6.9425334615253
414 15 6.9432981333949
415 15 6.9440351360248
416 15 6.9447430434095
417 15 6.9454205851565
418 15 6.9460666418051
419 15 6.9466802405417
420 15 6.9472605511057
421 15 6.947806881727
422 15 6.9483186749746
423 15 6.9487955034286
424 15 6.9492370651179
425 15 6.9496431786881
426 15 6.9500137782839
427 15 6.9503489081486
428 15 6.9506487169551
429 15 6.9509134518931
430 15 6.9511434525493
431 15 6.9513391446172
432 15 6.9515010334843
433 15 6.9516296977408
434 15 6.951725782659
435 15 6.9517899936902
436 15 6.9518230900242
437 15 6.9518258782552
438 15 6.951799206194
1 16 6.4717801394415
2 16 6.4718533274002
3 16 6.4719161551757
4 16 6.4719686648523
5 16 6.4720109050108
6 16 6.4720429308988
7 16 6.472064804601
8 16 6.4720765952089
9 16 6.4720783789902
10 16 6.472070239557
11 16 6.4720522680324
12 16 6.4720245632162
13 16 6.4719872317481
14 16 6.4719403882686
15 16 6.4718841555773
16 16 6.4718186647881
17 16 6.4717440554801
18 16 6.4716604758459
19 16 6.4715680828334
20 16 6.4714670422848
21 16 6.471357529068
22 16 6.4712397272035
23 16 6.4711138299837
24 16 6.4709800400856
25 16 6.4708385696757
26 16 6.470689640506
27 16 6.4705334840015
28 16 6.4703703413385
29 16 6.4702004635114
30 16 6.4700241113897
31 16 6.4698415557632
32 16 6.4696530773744
33 16 6.4694589669385
34 16 6.4692595251495
35 16 6.4690550626723
36 16 6.4688459001191
37 16 6.4686323680109
38 16 6.468414806722
39 16 6.468193566408
40 16 6.4679690069156
41 16 6.4677414976742
42 16 6.4675114175688
43 16 6.4672791547934
44 16 6.4670451066839
45 16 6.4668096795309
46 16 6.4665732883713
47 16 6.4663363567585
48 16 6.4660993165106
49 16 6.4658626074371
50 16 6.4656266770423
51 16 6.4653919802074
52 16 6.4651589788491
53 16 6.4649281415557
54 16 6.4646999432016
55 16 6.4644748645387
56 16 6.4642533917657
57 16 6.4640360160768
58 16 6.463823233188
59 16 6.4636155428444
60 16 6.4634134483063
61 16 6.4632174558173
62 16 6.4630280740549
63 16 6.4628458135631
64 16 6.4626711861706
65 16 6.4625047043942
66 16 6.46234688083
67 16 6.462198227533
68 16 6.4620592553877
69 16 6.461930473471
70 16 6.4618123884099
71 16 6.4617055037352
72 16 6.4616103192344
73 16 6.4615273303046
74 16 6.4614570273099
75 16 6.4613998949431
76 16 6.4613564115963
77 16 6.4613270487409
78 16 6.461312270322
79 16 6.4613125321666
80 16 6.461328281411
81 16 6.4613599559478
82 16 6.4614079838957
83 16 6.4614727830948
84 16 6.4615547606288
85 16 6.4616543123774
86 16 6.4617718225996
87 16 6.4619076635515
88 16 6.4620621951383
89 16 6.4622357646049
90 16 6.462428706264
91 16 6.4626413412641
92 16 6.4628739773993
93 16 6.4631269089602
94 16 6.4634004166281
95 16 6.4636947674116
96 16 6.4640102146274
97 16 6.4643469979244
98 16 6.4647053433506
99 16 6.4650854634638
100 16 6.4654875574842
101 16 6.4659118114886
102 16 6.4663583986457
103 16 6.4668274794908
104 16 6.4673192022377
105 16 6.4678337031289
106 16 6.4683711068197
107 16 6.4689315267955
108 16 6.4695150658213
109 16 6.4701218164199
110 16 6.4707518613781
111 16 6.4714052742774
112 16 6.4720821200489
113 16 6.4727824555487
114 16 6.4735063301528
115 16 6.4742537863686
116 16 6.4750248604622
117 16 6.4758195830982
118 16 6.476637979992
119 16 6.4774800725714
120 16 6.4783458786471
121 16 6.4792354130909
122 16 6.4801486885194
123 16 6.4810857159846
124 16 6.482046505669
125 16 6.4830310675851
126 16 6.4840394122807
127 16 6.4850715515489
128 16 6.4861274991435
129 16 6.4872072715017
130 16 6.488310888474
131 16 6.489438374063
132 16 6.4905897571738
133 16 6.4917650723757
134 16 6.4929643606805
135 16 6.4941876703356
136 16 6.4954350576387
137 16 6.4967065877731
138 16 6.4980023356687
139 16 6.4993223868892
140 16 6.5006668385506
141 16 6.502035800271
142 16 6.5034293951556
143 16 6.5048477608189
144 16 6.5062910504448
145 16 6.5077594338869
146 16 6.5092530988105
147 16 6.5107722518747
148 16 6.5123171199559
149 16 6.5138879514116
150 16 6.5154850173817
151 16 6.5171086131251
152 16 6.5187590593878
153 16 6.5204367037977
154 16 6.5221419222789
155 16 6.5238751204798
156 16 6.5256367352039
157 16 6.5274272358342
158 16 6.5292471257387
159 16 6.5310969436421
160 16 6.532977264949
161 16 6.5348887029987
162 16 6.5368319102332
163 16 6.5388075792541
164 16 6.5408164437442
165 16 6.5428592792266
166 16 6.5449369036303
167 16 6.5470501776309
168 16 6.5492000047311
169 16 6.551387331045
170 16 6.5536131447469
171 16 6.5558784751452
172 16 6.5581843913425
173 16 6.5605320004396
174 16 6.5629224452477
175 16 6.5653569014712
176 16 6.5678365743312
177 16 6.5703626946041
178 16 6.5729365140583
179 16 6.5755593002826
180 16 6.5782323309115
181 16 6.5809568872677
182 16 6.5837342474583
183 16 6.5865656789774
184 16 6.5894524308899
185 16 6.5923957256848
186 16 6.5953967509101
187 16 6.5984566507127
188 16 6.6015765174229
189 16 6.6047573833313
190 16 6.6080002128105
191 16 6.6113058949328
192 16 6.6146752367262
193 16 6.6181089571994
194 16 6.6216076822441
195 16 6.6251719404984
196 16 6.6288021602271
197 16 6.6324986672395
198 16 6.6362616838359
199 16 6.6400913287404
200 16 6.6439876179466
201 16 6.6479504663814
202 16 6.6519796902679
203 16 6.6560750100572
204 16 6.6602360537903
205 16 6.6644623607492
206 16 6.6687533852617
207 16 6.6731085005336
208 16 6.6775270023937
209 16 6.6820081128551
210 16 6.6865509834129
211 16 6.691154698018
212 16 6.695818275683
213 16 6.700540672697
214 16 6.7053207844396
215 16 6.7101574467982
216 16 6.7150494372083
217 16 6.7199954753409
218 16 6.7249942234748
219 16 6.7300442865917
220 16 6.7351442122411
221 16 6.7402924902196
222 16 6.7454875521138
223 16 6.7507277707541
224 16 6.7560114596246
225 16 6.7613368722754
226 16 6.766702201778
227 16 6.7721055802634
228 16 6.7775450785797
229 16 6.7830187061011
230 16 6.7885244107186
231 16 6.7940600790389
232 16 6.7996235368132
233 16 6.8052125496172
234 16 6.8108248237968
235 16 6.8164580076948
236 16 6.822109693167
237 16 6.827777417396
238 16 6.8334586650065
239 16 6.839150870485
240 16 6.8448514209006
241 16 6.8505576589264
242 16 6.8562668861521
243 16 6.8619763666826
244 16 6.8676833310095
245 16 6.8733849801442
246 16 6.879078489996
247 16 6.8847610159809
248 16 6.8904296978387
249 16 6.8960816646415
250 16 6.9017140399686
251 16 6.9073239472249
252 16 6.9129085150783
253 16 6.9184648829878
254 16 6.9239902067967
255 16 6.9294816643592
256 16 6.9349364611731
257 16 6.9403518359854
258 16 6.9457250663405
259 16 6.9510534740366
260 16 6.9563344304587
261 16 6.9615653617512
262 16 6.9667437537967
263 16 6.9718671569637
264 16 6.9769331905841
265 16 6.9819395471242
266 16 6.9868839960052
267 16 6.9917643870311
268 16 6.9965786533779
269 16 7.0013248140924
270 16 7.0060009760475
271 16 7.0106053352885
272 16 7.0151361777034
273 16 7.0195918789304
274 16 7.0239709034066
275 16 7.0282718024363
276 16 7.0324932111308
277 16 7.0366338440315
278 16 7.0406924891755
279 16 7.0446680002902
280 16 7.0485592867019
281 16 7.0523653004058
282 16 7.0560850195492
283 16 7.0597174273069
284 16 7.0632614847438
285 16 7.0667160957139
286 16 7.0700800610726
287 16 7.0733520183881
288 16 7.0765303618093
289 16 7.0796131346576
290 16 7.0825978845904
291 16 7.0854814679977
292 16 7.0882597875343
293 16 7.0909274470912
294 16 7.093477319008
295 16 7.0959000541183
296 16 7.0981836533009
297 16 7.10031338919
298 16 7.1022725938334
299 16 7.1040448975247
300 16 7.1056179502254
301 16 7.1069873004916
302 16 7.1081580992222
303 16 7.1091433832824
304 16 7.1099601840463
305 16 7.1106257936336
306 16 7.1111555140247
307 16 7.111561857732
308 16 7.111854614896
309 16 7.1120412711104
310 16 7.1121274874173
311 16 7.1121175238885
312 16 7.112014576291
313 16 7.111821031121
314 16 7.1115386547846
315 16 7.1111687331031
316 16 7.1107121745523
317 16 7.1101695874575
318 16 7.1095413386344
319 16 7.1088275988694
320 16 7.1080283790948
321 16 7.1071435600095
322 16 7.1061729171112
323 16 7.1051161425461
324 16 7.1039728647804
325 16 7.1027426668088
326 16 7.1014251033991
327 16 7.1000197177175
328 16 7.0985260575539
329 16 7.0969436912763
330 16 7.0952722235701
331 16 7.0935113109594
332 16 7.091660677062
333 16 7.0897201274952
334 16 7.0876895643188
335 16 7.0855689998856
336 16 7.0833585699562
337 16 7.0810585459264
338 16 7.0786693460225
339 16 7.0761915453228
340 16 7.0736258844805
341 16 7.0709732770433
342 16 7.0682348152887
343 16 7.0654117745264
344 16 7.0625056158523
345 16 7.0595179873752
346 16 7.0564507239772
347 16 7.0533058457099
348 16 7.0500855549681
349 16 7.0467922326269
350 16 7.0434284333671
351 16 7.0399968804577
352 16 7.0365004603057
353 16 7.0329422171306
354 16 7.0293253481656
355 16 7.0256531998496
356 16 7.0219292655328
357 16 7.0181571853062
358 16 7.0143407486619
359 16 7.0104839008268
360 16 7.0065907537815
361 16 7.0026656032011
362 16 6.9987129528502
363 16 6.9947375483527
364 16 6.9907444227661
365 16 6.9867389570517
366 16 6.982726959392
367 16 6.9787147683939
368 16 6.974709386572
369 16 6.9707186521182
370 16 6.966751458735
371 16 6.9628180349546
372 16 6.9589302951823
373 16 6.9551022732225
374 16 6.9513506424274
375 16 6.9476953097402
376 16 6.9441600355614
377 16 6.9407729665247
378 16 6.9375668646727
379 16 6.9345786816217
380 16 6.9318480144863
381 16 6.9294140265002
382 16 6.9273108105471
383 16 6.9255619854014
384 16 6.9241761900878
385 16 6.9231453114754
386 16 6.9224462605508
387 16 6.9220454819291
388 16 6.9219043614883
389 16 6.9219838667177
390 16 6.9222476299781
391 16 6.9226634964502
392 16 6.9232039538238
393 16 6.9238459069362
394 16 6.9245701487473
395 16 6.9253607441272
396 16 6.9262044393334
397 16 6.9270901452001
398 16 6.9280085067179
399 16 6.9289515548055
400 16 6.9299124294512
401 16 6.9308851619192
402 16 6.9318645045324
403 16 6.9328457981831
404 16 6.9338248695001
405 16 6.9347979512175
406 16 6.9357616206494
407 16 6.9367127522762
408 16 6.9376484813177
409 16 6.9385661758448
410 16 6.9394634155105
411 16 6.9403379753839
412 16 6.9411878136917
413 16 6.9420110625134
414 16 6.9428060206718
415 16 6.9435711482115
416 16 6.9443050619806
417 16 6.9450065319266
418 16 6.9456744778013
419 16 6.9463079660295
420 16 6.946906206557
421 16 6.9474685495344
422 16 6.9479944817343
423 16 6.9484836226327
424 16 6.9489357201099
425 16 6.9493506457543
426 16 6.9497283897674
427 16 6.9500690554873
428 16 6.95037285356
429 16 6.9506400957987
430 16 6.9508711887772
431 16 6.9510666272108
432 16 6.951226987181
433 16 6.9513529192613
434 16 6.9514451416006
435 16 6.9515044330218
436 16 6.9515316261872
437 16 6.9515276008823
438 16 6.9514932774615
1 17 6.4715468730297
2 17 6.4716151452628
3 17 6.4716727995247
4 17 6.4717198745896
5 17 6.4717564158146
6 17 6.4717824753172
7 17 6.4717981121523
8 17 6.4718033924894
9 17 6.4717983897895
10 17 6.4717831849805
11 17 6.4717578666323
12 17 6.4717225311302
13 17 6.4716772828462
14 17 6.4716222343082
15 17 6.4715575063675
16 17 6.4714832283615
17 17 6.4713995382749
18 17 6.4713065828955
19 17 6.4712045179661
20 17 6.4710935083321
21 17 6.4709737280824
22 17 6.4708453606853
23 17 6.4707085991174
24 17 6.4705636459855
25 17 6.4704107136405
26 17 6.4702500242832
27 17 6.4700818100606
28 17 6.4699063131532
29 17 6.4697237858511
30 17 6.4695344906194
31 17 6.4693387001518
32 17 6.4691366974118
33 17 6.4689287756602
34 17 6.468715238469
35 17 6.4684963997206
36 17 6.468272583591
37 17 6.4680441245178
38 17 6.4678113671501
39 17 6.4675746662817
40 17 6.4673343867655
41 17 6.4670909034088
42 17 6.4668446008491
43 17 6.4665958734097
44 17 6.4663451249339
45 17 6.4660927685978
46 17 6.4658392267015
47 17 6.4655849304374
48 17 6.4653303196356
49 17 6.4650758424861
50 17 6.4648219552374
51 17 6.4645691218714
52 17 6.4643178137544
53 17 6.464068509264
54 17 6.4638216933924
55 17 6.4635778573259
56 17 6.4633374980003
57 17 6.4631011176346
58 17 6.4628692232406
59 17 6.4626423261117
60 17 6.4624209412895
61 17 6.4622055870109
62 17 6.4619967841352
63 17 6.4617950555534
64 17 6.4616009255802
65 17 6.4614149193307
66 17 6.4612375620832
67 17 6.4610693786294
68 17 6.4609108926146
69 17 6.4607626258685
70 17 6.4606250977308
71 17 6.4604988243711
72 17 6.4603843181078
73 17 6.4602820867269
74 17 6.4601926328036
75 17 6.4601164530294
76 17 6.4600540375471
77 17 6.460005869296
78 17 6.4599724233708
79 17 6.4599541663959
80 17 6.4599515559189
81 17 6.4599650398245
82 17 6.4599950557728
83 17 6.4600420306635
84 17 6.4601063801291
85 17 6.4601885080595
86 17 6.4602888061592
87 17 6.460407653541
88 17 6.4605454163562
89 17 6.4607024474651
90 17 6.4608790861472
91 17 6.4610756578546
92 17 6.4612924740086
93 17 6.4615298318404
94 17 6.461788014278
95 17 6.462067289878
96 17 6.4623679128037
97 17 6.4626901228495
98 17 6.4630341455118
99 17 6.4634001921041
100 17 6.4637884599184
101 17 6.4641991324302
102 17 6.4646323795459
103 17 6.4650883578933
104 17 6.4655672111505
105 17 6.4660690704152
106 17 6.4665940546096
107 17 6.4671422709205
108 17 6.4677138152723
109 17 6.4683087728305
110 17 6.4689272185338
111 17 6.4695692176515
112 17 6.4702348263663
113 17 6.4709240923768
114 17 6.4716370555206
115 17 6.4723737484136
116 17 6.4731341971046
117 17 6.4739184217426
118 17 6.4747264372547
119 17 6.4755582540342
120 17 6.476413878635
121 17 6.4772933144733
122 17 6.4781965625343
123 17 6.4791236220831
124 17 6.4800744913794
125 17 6.4810491683958
126 17 6.4820476515397
127 17 6.4830699403788
128 17 6.484116036371
129 17 6.4851859436003
130 17 6.486279669519
131 17 6.4873972256981
132 17 6.4885386285884
133 17 6.4897039002936
134 17 6.4908930693589
135 17 6.4921061715761
136 17 6.4933432508103
137 17 6.4946043598492
138 17 6.4958895612791
139 17 6.4971989283913
140 17 6.4985325461201
141 17 6.4998905120179
142 17 6.5012729372686
143 17 6.5026799477427
144 17 6.5041116850965
145 17 6.5055683079167
146 17 6.5070499929134
147 17 6.5085569361606
148 17 6.510089354386
149 17 6.511647486309
150 17 6.5132315940249
151 17 6.5148419644352
152 17 6.5164789107172
153 17 6.5181427738321
154 17 6.5198339240627
155 17 6.5215527625752
156 17 6.5232997229958
157 17 6.5250752729913
158 17 6.5268799158418
159 17 6.5287141919913
160 17 6.530578680559
161 17 6.5324740007934
162 17 6.5344008134476
163 17 6.5363598220524
164 17 6.5383517740598
165 17 6.5403774618285
166 17 6.5424377234183
167 17 6.5445334431582
168 17 6.5466655519507
169 17 6.5488350272694
170 17 6.5510428928089
171 17 6.5532902177393
172 17 6.5555781155199
173 17 6.5579077422244
174 17 6.5602802943313
175 17 6.5626970059349
176 17 6.5651591453373
177 17 6.5676680109874
178 17 6.5702249267396
179 17 6.5728312364206
180 17 6.5754882977008
181 17 6.578197475286
182 17 6.5809601334659
183 17 6.583777628072
184 17 6.5866512979242
185 17 6.5895824558667
186 17 6.5925723795162
187 17 6.595622301866
188 17 6.5987334019095
189 17 6.6019067954539
190 17 6.605143526309
191 17 6.6084445580296
192 17 6.6118107663847
193 17 6.6152429327108
194 17 6.6187417382812
195 17 6.6223077597943
196 17 6.6259414660448
197 17 6.6296432158077
198 17 6.6334132569174
199 17 6.6372517264914
200 17 6.6411586522072
201 17 6.6451339545137
202 17 6.6491774496319
203 17 6.6532888531852
204 17 6.6574677842906
205 17 6.6617137699432
206 17 6.6660262495307
207 17 6.6704045793297
208 17 6.6748480368523
209 17 6.6793558249313
210 17 6.6839270754564
211 17 6.6885608526951
212 17 6.6932561561548
213 17 6.6980119229643
214 17 6.7028270297705
215 17 6.7077002941618
216 17 6.7126304756455
217 17 6.7176162762138
218 17 6.7226563405439
219 17 6.7277492558826
220 17 6.7328935516677
221 17 6.7380876989438
222 17 6.743330109626
223 17 6.7486191356674
224 17 6.7539530681831
225 17 6.7593301365804
226 17 6.7647485077418
227 17 6.770206285305
228 17 6.775701509078
229 17 6.7812321546273
230 17 6.7867961330682
231 17 6.7923912910883
232 17 6.7980154112255
233 17 6.8036662124236
234 17 6.8093413508817
235 17 6.8150384212108
236 17 6.820754957908
237 17 6.8264884371571
238 17 6.8322362789577
239 17 6.8379958495857
240 17 6.8437644643832
241 17 6.8495393908733
242 17 6.8553178521933
243 17 6.8610970308377
244 17 6.8668740726971
245 17 6.8726460913816
246 17 6.8784101728104
247 17 6.8841633800495
248 17 6.8899027583786
249 17 6.8956253405624
250 17 6.9013281523043
251 17 6.9070082178552
252 17 6.9126625657514
253 17 6.9182882346511
254 17 6.9238822792409
255 17 6.9294417761801
256 17 6.9349638300499
257 17 6.9404455792741
258 17 6.9458842019769
259 17 6.951276921741
260 17 6.9566210132299
261 17 6.9619138076357
262 17 6.967152697914
263 17 6.9723351437643
264 17 6.9774586763144
265 17 6.9825209024644
266 17 6.9875195088433
267 17 6.99245226533
268 17 6.9973170280829
269 17 7.0021117420226
270 17 7.0068344427009
271 17 7.011483257484
272 17 7.0160564059673
273 17 7.0205521995223
274 17 7.0249690398617
275 17 7.0293054164806
276 17 7.0335599028026
277 17 7.0377311508129
278 17 7.0418178839077
279 17 7.045818887606
280 17 7.0497329976713
281 17 7.0535590850463
282 17 7.0572960368145
283 17 7.0609427321467
284 17 7.0644980118402
285 17 7.0679606395947
286 17 7.0713292525515
287 17 7.0746022978213
288 17 7.0777779507443
289 17 7.0808540095066
290 17 7.0838277597335
291 17 7.0866958023943
292 17 7.0894538402239
293 17 7.0920964248235
294 17 7.094616684042
295 17 7.0970060853344
296 17 7.0992543533217
297 17 7.1013497427308
298 17 7.1032799219671
299 17 7.1050336286849
300 17 7.1066028892681
301 17 7.1079850440519
302 17 7.1091835776344
303 17 7.1102072748343
304 17 7.1110681818397
305 17 7.1117793733003
306 17 7.112353283634
307 17 7.112800810736
308 17 7.1131310308251
309 17 7.1133512692766
310 17 7.1134673263601
311 17 7.1134837397575
312 17 7.1134040282603
313 17 7.1132308971388
314 17 7.1129664031121
315 17 7.1126120838002
316 17 7.1121690584052
317 17 7.1116381060788
318 17 7.1110197274165
319 17 7.1103141933993
320 17 7.1095215851011
321 17 7.1086418266737
322 17 7.1076747134883
323 17 7.1066199368284
324 17 7.1054771061667
325 17 7.1042457697791
326 17 7.1029254342391
327 17 7.1015155831714
328 17 7.100015695518
329 17 7.0984252634672
330 17 7.0967438101162
331 17 7.094970906872
332 17 7.0931061905425
333 17 7.0911493800276
334 17 7.0891002924852
335 17 7.0869588588252
336 17 7.0847251383671
337 17 7.0823993324863
338 17 7.0799817970796
339 17 7.077473053682
340 17 7.0748737990861
341 17 7.0721849133349
342 17 7.0694074659891
343 17 7.066542720601
344 17 7.0635921373689
345 17 7.0605573739827
346 17 7.0574402847202
347 17 7.0542429178932
348 17 7.0509675117914
349 17 7.0476164893138
350 17 7.0441924515215
351 17 7.0406981703874
352 17 7.03713658106
353 17 7.0335107740007
354 17 7.0298239873988
355 17 7.0260796003172
356 17 7.0222811270812
357 17 7.0184322134955
358 17 7.0145366355661
359 17 7.0105983015296
360 17 7.0066212581522
361 17 7.0026097024867
362 17 6.9985680005731
363 17 6.9945007149756
364 17 6.9904126436048
365 17 6.9863088730255
366 17 6.9821948504703
367 17 6.9780764801653
368 17 6.9739602514255
369 17 6.9698534084393
370 17 6.9657641748424
371 17 6.9617020501106
372 17 6.9576781992418
373 17 6.9537059612183
374 17 6.94980150287
375 17 6.9459846373392
376 17 6.9422797986808
377 17 6.938717094785
378 17 6.9353332172454
379 17 6.9321717381168
380 17 6.929281993563
381 17 6.926715539334
382 17 6.9245195364451
383 17 6.9227278948975
384 17 6.9213531911786
385 17 6.9203833397315
386 17 6.9197849255422
387 17 6.9195112907052
388 17 6.9195113947836
389 17 6.9197364332304
390 17 6.9201433860325
391 17 6.9206961382
392 17 6.9213651871507
393 17 6.9221267369726
394 17 6.9229616495948
395 17 6.9238544742103
396 17 6.9247926327219
397 17 6.9257657696276
398 17 6.9267652470867
399 17 6.927783758479
400 17 6.9288150348947
401 17 6.929853623009
402 17 6.9308947172289
403 17 6.931934032932
404 17 6.9329677107989
405 17 6.9339922447044
406 17 6.9350044274942
407 17 6.9360013103692
408 17 6.9369801726312
409 17 6.9379384993171
410 17 6.9388739648192
411 17 6.9397844210205
412 17 6.9406678887971
413 17 6.9415225519877
414 17 6.9423467531187
415 17 6.943138990322
416 17 6.9438979149994
417 17 6.9446223298796
418 17 6.9453111871923
419 17 6.9459635867426
420 17 6.9465787737248
421 17 6.9471561361556
422 17 6.9476952018452
423 17 6.9481956348564
424 17 6.9486572314271
425 17 6.9490799153564
426 17 6.9494637328722
427 17 6.9498088470122
428 17 6.9501155315661
429 17 6.9503841646328
430 17 6.9506152218546
431 17 6.9508092693965
432 17 6.9509669567372
433 17 6.9510890093429
434 17 6.951176221291
435 17 6.95122944791
436 17 6.9512495984957
437 17 6.9512376291623
438 17 6.9511945358789
1 18 6.4713277837891
2 18 6.471391241652
3 18 6.4714438199221
4 18 6.4714855539045
5 18 6.4715164855723
6 18 6.4715366637511
7 18 6.4715461443033
8 18 6.4715449903129
9 18 6.4715332722695
10 18 6.4715110682523
11 18 6.4714784641128
12 18 6.4714355536569
13 18 6.4713824388242
14 18 6.4713192298667
15 18 6.4712460455241
16 18 6.4711630131965
17 18 6.4710702691141
18 18 6.4709679585028
19 18 6.4708562357457
20 18 6.4707352645394
21 18 6.4706052180454
22 18 6.4704662790358
23 18 6.4703186400313
24 18 6.4701625034335
25 18 6.4699980816485
26 18 6.4698255972024
27 18 6.4696452828477
28 18 6.4694573816594
29 18 6.4692621471215
30 18 6.4690598432017
31 18 6.4688507444135
32 18 6.4686351358669
33 18 6.4684133133042
34 18 6.4681855831225
35 18 6.4679522623802
36 18 6.4677136787887
37 18 6.4674701706858
38 18 6.4672220869937
39 18 6.4669697871566
40 18 6.4667136410609
41 18 6.4664540289349
42 18 6.466191341228
43 18 6.465925978469
44 18 6.4656583511021
45 18 6.4653888793008
46 18 6.4651179927588
47 18 6.4648461304565
48 18 6.4645737404044
49 18 6.4643012793615
50 18 6.4640292125286
51 18 6.4637580132169
52 18 6.4634881624912
53 18 6.4632201487876
54 18 6.462954467506
55 18 6.4626916205769
56 18 6.4624321160038
57 18 6.4621764673803
58 18 6.4619251933836
59 18 6.4616788172438
60 18 6.4614378661908
61 18 6.4612028708788
62 18 6.4609743647901
63 18 6.4607528836194
64 18 6.4605389646388
65 18 6.4603331460465
66 18 6.4601359662999
67 18 6.4599479634352
68 18 6.4597696743746
69 18 6.4596016342249
70 18 6.4594443755678
71 18 6.459298427745
72 18 6.459164316141
73 18 6.4590425614652
74 18 6.4589336790365
75 18 6.4588381780727
76 18 6.4587565609884
77 18 6.4586893227024
78 18 6.4586369499598
79 18 6.4585999206696
80 18 6.4585787032617
81 18 6.4585737560664
82 18 6.4585855267178
83 18 6.4586144515861
84 18 6.458660955239
85 18 6.4587254499362
86 18 6.4588083351599
87 18 6.4589099971815
88 18 6.4590308086691
89 18 6.459171128336
90 18 6.4593313006325
91 18 6.4595116554828
92 18 6.4597125080681
93 18 6.4599341586563
94 18 6.460176892481
95 18 6.4604409796678
96 18 6.4607266752106
97 18 6.4610342189959
98 18 6.4613638358774
99 18 6.4617157357971
100 18 6.462090113956
101 18 6.4624871510297
102 18 6.4629070134307
103 18 6.4633498536143
104 18 6.4638158104274
105 18 6.4643050094971
106 18 6.464817563659
107 18 6.4653535734212
108 18 6.465913127463
109 18 6.4664963031655
110 18 6.4671031671715
111 18 6.467733775972
112 18 6.4683881765177
113 18 6.4690664068519
114 18 6.4697684967628
115 18 6.4704944684527
116 18 6.4712443372215
117 18 6.472018112163
118 18 6.4728157968705
119 18 6.4736373901514
120 18 6.4744828867478
121 18 6.4753522780623
122 18 6.4762455528873
123 18 6.4771626981381
124 18 6.4781036995864
125 18 6.4790685425976
126 18 6.4800572128684
127 18 6.4810696971676
128 18 6.4821059840794
129 18 6.4831660647508
130 18 6.4842499336444
131 18 6.485357589299
132 18 6.4864890350989
133 18 6.4876442800556
134 18 6.4888233396046
135 18 6.4900262364192
136 18 6.4912530012458
137 18 6.4925036737645
138 18 6.493778303477
139 18 6.4950769506275
140 18 6.4963996871582
141 18 6.497746597706
142 18 6.4991177806406
143 18 6.5005133491503
144 18 6.5019334323768
145 18 6.5033781766024
146 18 6.5048477464914
147 18 6.5063423263885
148 18 6.5078621216724
149 18 6.5094073601692
150 18 6.5109782936199
151 18 6.512575199204
152 18 6.5141983811152
153 18 6.5158481721844
154 18 6.5175249355456
155 18 6.5192290663374
156 18 6.5209609934322
157 18 6.5227211811809
158 18 6.5245101311643
159 18 6.5263283839329
160 18 6.5281765207214
161 18 6.5300551651177
162 18 6.5319649846643
163 18 6.5339066923675
164 18 6.5358810480871
165 18 6.5378888597742
166 18 6.5399309845235
167 18 6.542008329401
168 18 6.5441218520058
169 18 6.5462725607203
170 18 6.548461514599
171 18 6.5506898228463
172 18 6.5529586438264
173 18 6.5552691835527
174 18 6.5576226935979
175 18 6.5600204683734
176 18 6.5624638417246
177 18 6.5649541827987
178 18 6.5674928911469
179 18 6.5700813910377
180 18 6.5727211249695
181 18 6.5754135463928
182 18 6.5781601116717
183 18 6.5809622713387
184 18 6.5838214607279
185 18 6.5867390900937
186 18 6.5897165343563
187 18 6.5927551226374
188 18 6.5958561277765
189 18 6.5990207560301
190 18 6.6022501371746
191 18 6.6055453152257
192 18 6.6089072399881
193 18 6.6123367596231
194 18 6.6158346143975
195 18 6.6194014317399
196 18 6.6230377226822
197 18 6.6267438797205
198 18 6.6305201760749
199 18 6.6343667662817
200 18 6.6382836880057
201 18 6.6422708649229
202 18 6.6463281104965
203 18 6.6504551324488
204 18 6.6546515377254
205 18 6.6589168377471
206 18 6.6632504537579
207 18 6.6676517220932
208 18 6.6721198992154
209 18 6.6766541663922
210 18 6.681253633919
211 18 6.6859173448154
212 18 6.6906442779552
213 18 6.6954333506089
214 18 6.7002834204052
215 18 6.7051932867308
216 18 6.7101616916079
217 18 6.7151873200937
218 18 6.7202688002623
219 18 6.7254047028267
220 18 6.730593540468
221 18 6.7358337669359
222 18 6.7411237759853
223 18 6.746461900212
224 18 6.7518464098461
225 18 6.7572755115604
226 18 6.7627473473446
227 18 6.7682599934927
228 18 6.7738114597471
229 18 6.7793996886381
230 18 6.7850225550521
231 18 6.7906778660578
232 18 6.7963633610184
233 18 6.8020767120083
234 18 6.807815524554
235 18 6.8135773387129
236 18 6.8193596304999
237 18 6.8251598136707
238 18 6.830975241863
239 18 6.8368032110995
240 18 6.8426409626487
241 18 6.8484856862392
242 18 6.85433452362
243 18 6.8601845724554
244 18 6.8660328905431
245 18 6.871876500339
246 18 6.877712393771
247 18 6.8835375373227
248 18 6.889348877363
249 18 6.8951433456998
250 18 6.9009178653297
251 18 6.9066693563566
252 18 6.9123947420493
253 18 6.9180909550079
254 18 6.9237549434042
255 18 6.9293836772644
256 18 6.9349741547569
257 18 6.9405234084501
258 18 6.9460285115008
259 18 6.9514865837354
260 18 6.9568947975834
261 18 6.9622503838209
262 18 6.9675506370819
263 18 6.9727929210927
264 18 6.9779746735814
265 18 6.9830934108158
266 18 6.9881467317155
267 18 6.9931323214843
268 18 6.998047954702
269 18 7.0028914978105
270 18 7.0076609109213
271 18 7.0123542488616
272 18 7.0169696613658
273 18 7.0215053923024
274 18 7.0259597778073
275 18 7.0303312431681
276 18 7.034618298271
277 18 7.0388195313778
278 18 7.0429336009417
279 18 7.0469592250991
280 18 7.050895168371
281 18 7.0547402249846
282 18 7.0584931980554
283 18 7.0621528736553
284 18 7.0657179885204
285 18 7.0691871898116
286 18 7.0725589849375
287 18 7.0758316790049
288 18 7.079003297053
289 18 7.0820714880209
290 18 7.0850334077763
291 18 7.0878855801968
292 18 7.0906237395405
293 18 7.0932426662298
294 18 7.0957360444791
295 18 7.0980963962421
296 18 7.1003151798776
297 18 7.1023831700447
298 18 7.1042912237344
299 18 7.1060314379636
300 18 7.1075985006123
301 18 7.1089908157367
302 18 7.1102109420247
303 18 7.1112651394292
304 18 7.1121622290507
305 18 7.1129122277089
306 18 7.1135251759779
307 18 7.1140103583106
308 18 7.1143759098331
309 18 7.1146287050096
310 18 7.1147744117704
311 18 7.1148176228134
312 18 7.1147620097041
313 18 7.1146104714484
314 18 7.1143652655113
315 18 7.1140281181449
316 18 7.1136003151217
317 18 7.113082775635
318 18 7.1124761124925
319 18 7.1117806815173
320 18 7.1109966226502
321 18 7.1101238947877
322 18 7.1091623059728
323 18 7.1081115401992
324 18 7.1069711817964
325 18 7.1057407381244
326 18 7.1044196611192
327 18 7.1030073680744
328 18 7.1015032619195
329 18 7.0999067511533
330 18 7.0982172695064
331 18 7.0964342953352
332 18 7.094557370691
333 18 7.0925861199623
334 18 7.090520267946
335 18 7.0883596571781
336 18 7.0861042643304
337 18 7.083754215474
338 18 7.0813098000026
339 18 7.0787714830223
340 18 7.0761399160247
341 18 7.0734159456897
342 18 7.0706006206929
343 18 7.0676951964304
344 18 7.0647011376203
345 18 7.061620118783
346 18 7.0584540226543
347 18 7.0552049366337
348 18 7.0518751474198
349 18 7.0484671340325
350 18 7.0449835594649
351 18 7.0414272612525
352 18 7.0378012412838
353 18 7.0341086552175
354 18 7.0303528019072
355 18 7.0265371132767
356 18 7.022665145137
357 18 7.0187405694925
358 18 7.0147671689641
359 18 7.0107488340573
360 18 7.0066895641487
361 18 7.0025934732635
362 18 6.9984648019907
363 18 6.9943079372758
364 18 6.9901274423698
365 18 6.9859280999842
366 18 6.9817149727761
367 18 6.9774934868205
368 18 6.9732695458894
369 18 6.9690496874341
370 18 6.9648412955127
371 18 6.9606528919875
372 18 6.9564945356348
373 18 6.9523783696404
374 18 6.948319370633
375 18 6.9443363633905
376 18 6.9404533637772
377 18 6.9367012707075
378 18 6.9331197856129
379 18 6.929759087543
380 18 6.9266801159776
381 18 6.9239514100165
382 18 6.9216401764437
383 18 6.9197974618957
384 18 6.9184426997182
385 18 6.9175569097112
386 18 6.9170895026145
387 18 6.9169737374971
388 18 6.9171415538628
389 18 6.9175325078991
390 18 6.918096937645
391 18 6.9187956845814
392 18 6.9195984229698
393 18 6.9204817448483
394 18 6.9214274725267
395 18 6.9224213200738
396 18 6.9234518829529
397 18 6.9245098931959
398 18 6.9255876759128
399 18 6.926678753914
400 18 6.9277775598864
401 18 6.9288792263929
402 18 6.929979432277
403 18 6.9310742901329
404 18 6.9321602638496
405 18 6.9332341083177
406 18 6.9342928255564
407 18 6.9353336330639
408 18 6.9363539412838
409 18 6.9373513378676
410 18 6.9383235769799
411 18 6.9392685723052
412 18 6.9401843927236
413 18 6.9410692598487
414 18 6.9419215467968
415 18 6.9427397776888
416 18 6.9435226274943
417 18 6.9442689219085
418 18 6.9449776370236
419 18 6.9456478986141
420 18 6.9462789809
421 18 6.9468703046971
422 18 6.9474214348948
423 18 6.9479320772347
424 18 6.9484020743867
425 18 6.9488314013417
426 18 6.9492201601591
427 18 6.949568574121
428 18 6.9498769813555
429 18 6.9501458280038
430 18 6.9503756610068
431 18 6.9505671205951
432 18 6.9507209325639
433 18 6.9508379004154
434 18 6.9509188974491
435 18 6.9509648588734
436 18 6.9509767740119
437 18 6.9509556786656
438 18 6.9509026476909
1 19 6.4711231253379
2 19 6.4711818757306
3 19 6.4712294810731
4 19 6.4712659730375
5 19 6.4712913900474
6 19 6.4713057774691
7 19 6.471309187804
8 19 6.4713016808805
9 19 6.4712833240464
10 19 6.4712541923608
11 19 6.4712143687852
12 19 6.4711639443739
13 19 6.4711030184628
14 19 6.4710316988565
15 19 6.470950102013
16 19 6.4708583532257
17 19 6.4707565868031
18 19 6.4706449462435
19 19 6.4705235844068
20 19 6.4703926636808
21 19 6.4702523561429
22 19 6.4701028437153
23 19 6.4699443183144
24 19 6.4697769819927
25 19 6.4696010470729
26 19 6.469416736274
27 19 6.4692242828278
28 19 6.4690239305856
29 19 6.4688159341146
30 19 6.4686005587822
31 19 6.4683780808292
32 19 6.4681487874285
33 19 6.4679129767316
34 19 6.4676709578989
35 19 6.4674230511159
36 19 6.467169587592
37 19 6.4669109095426
38 19 6.4666473701533
39 19 6.4663793335248
40 19 6.4661071745981
41 19 6.46583127906
42 19 6.4655520432263
43 19 6.4652698739031
44 19 6.4649851882261
45 19 6.4646984134751
46 19 6.4644099868657
47 19 6.4641203553148
48 19 6.4638299751819
49 19 6.4635393119842
50 19 6.4632488400853
51 19 6.4629590423577
52 19 6.4626704098181
53 19 6.4623834412362
54 19 6.4620986427162
55 19 6.4618165272515
56 19 6.4615376142531
57 19 6.4612624290505
58 19 6.4609915023683
59 19 6.4607253697757
60 19 6.4604645711127
61 19 6.460209649892
62 19 6.4599611526781
63 19 6.4597196284455
64 19 6.4594856279159
65 19 6.4592597028775
66 19 6.4590424054871
67 19 6.458834287557
68 19 6.4586358998288
69 19 6.4584477912368
70 19 6.4582705081616
71 19 6.4581045936786
72 19 6.4579505868023
73 19 6.4578090217295
74 19 6.457680427085
75 19 6.4575653251708
76 19 6.4574642312242
77 19 6.4573776526858
78 19 6.4573060884816
79 19 6.4572500283214
80 19 6.4572099520179
81 19 6.4571863288279
82 19 6.4571796168204
83 19 6.4571902622725
84 19 6.4572186990981
85 19 6.4572653483107
86 19 6.4573306175238
87 19 6.4574149004898
88 19 6.4575185766828
89 19 6.4576420109235
90 19 6.4577855530513
91 19 6.4579495376439
92 19 6.4581342837849
93 19 6.4583400948835
94 19 6.4585672585431
95 19 6.4588160464835
96 19 6.4590867145138
97 19 6.4593795025586
98 19 6.4596946347345
99 19 6.4600323194799
100 19 6.4603927497336
101 19 6.4607761031641
102 19 6.4611825424466
103 19 6.4616122155865
104 19 6.4620652562887
105 19 6.4625417843682
106 19 6.463041906203
107 19 6.463565715224
108 19 6.4641132924418
109 19 6.4646847070059
110 19 6.465280016795
111 19 6.4658992690344
112 19 6.4665425009389
113 19 6.4672097403777
114 19 6.4679010065581
115 19 6.4686163107267
116 19 6.4693556568841
117 19 6.4701190425109
118 19 6.4709064593037
119 19 6.4717178939171
120 19 6.4725533287116
121 19 6.4734127425047
122 19 6.4742961113242
123 19 6.4752034091621
124 19 6.4761346087296
125 19 6.4770896822106
126 19 6.478068602017
127 19 6.4790713415421
128 19 6.4800978759171
129 19 6.4811481827685
130 19 6.4822222429797
131 19 6.4833200414591
132 19 6.4844415679158
133 19 6.4855868176468
134 19 6.4867557923388
135 19 6.4879485008877
136 19 6.4891649602391
137 19 6.4904051962561
138 19 6.4916692446153
139 19 6.4929571517383
140 19 6.4942689757616
141 19 6.4956047875492
142 19 6.4969646717536
143 19 6.4983487279274
144 19 6.499757071691
145 19 6.5011898359587
146 19 6.502647172227
147 19 6.5041292519269
148 19 6.5056362678424
149 19 6.5071684355957
150 19 6.5087259951993
151 19 6.5103092126743
152 19 6.5119183817315
153 19 6.5135538255143
154 19 6.5152158983954
155 19 6.5169049878237
156 19 6.5186215162118
157 19 6.5203659428546
158 19 6.5221387658667
159 19 6.5239405241257
160 19 6.5257717992025
161 19 6.5276332172613
162 19 6.5295254509057
163 19 6.5314492209465
164 19 6.5334052980606
165 19 6.5353945043098
166 19 6.5374177144813
167 19 6.5394758572099
168 19 6.5415699158355
169 19 6.5437009289461
170 19 6.545869990552
171 19 6.5480782498324
172 19 6.5503269103932
173 19 6.5526172289693
174 19 6.554950513507
175 19 6.5573281205593
176 19 6.5597514519304
177 19 6.5622219505114
178 19 6.5647410952557
179 19 6.5673103952566
180 19 6.5699313829055
181 19 6.5726056061276
182 19 6.5753346197207
183 19 6.5781199758485
184 19 6.5809632137741
185 19 6.5838658489533
186 19 6.5868293616438
187 19 6.589855185218
188 19 6.5929446944007
189 19 6.596099193674
190 19 6.5993199061078
191 19 6.602607962881
192 19 6.6059643937465
193 19 6.6093901186746
194 19 6.6128859408757
195 19 6.6164525413541
196 19 6.6200904750943
197 19 6.623800168915
198 19 6.6275819209696
199 19 6.6314359018034
200 19 6.6353621568305
201 19 6.6393606100416
202 19 6.6434310687234
203 19 6.6475732289459
204 19 6.6517866815712
205 19 6.6560709185339
206 19 6.6604253391673
207 19 6.6648492563661
208 19 6.6693419024114
209 19 6.6739024343158
210 19 6.6785299385815
211 19 6.6832234353004
212 19 6.6879818815547
213 19 6.6928041741097
214 19 6.6976891514114
215 19 6.7026355949239
216 19 6.7076422298575
217 19 6.712707725349
218 19 6.7178306941657
219 19 6.7230096920075
220 19 6.7282432164834
221 19 6.7335297058401
222 19 6.7388675375165
223 19 6.7442550265952
224 19 6.749690424219
225 19 6.7551719160324
226 19 6.7606976207071
227 19 6.7662655886021
228 19 6.7718738006043
229 19 6.7775201671922
230 19 6.7832025277565
231 19 6.788918650211
232 19 6.794666230919
233 19 6.8004428949585
234 19 6.8062461967433
235 19 6.8120736210159
236 19 6.8179225842203
237 19 6.8237904362645
238 19 6.8296744626742
239 19 6.8355718871392
240 19 6.8414798744486
241 19 6.8473955338108
242 19 6.8533159225478
243 19 6.8592380501534
244 19 6.8651588827003
245 19 6.8710753475805
246 19 6.876984338558
247 19 6.882882721114
248 19 6.8887673380583
249 19 6.8946350153833
250 19 6.9004825683305
251 19 6.9063068076393
252 19 6.9121045459479
253 19 6.9178726043102
254 19 6.9236078187957
255 19 6.9293070471333
256 19 6.9349671753632
257 19 6.9405851244552
258 19 6.9461578568538
259 19 6.9516823829073
260 19 6.9571557671376
261 19 6.962575134305
262 19 6.9679376752219
263 19 6.9732406522657
264 19 6.9784814045416
265 19 6.9836573526393
266 19 6.9887660029295
267 19 6.993804951337
268 19 6.998771886526
269 19 7.0036645924246
270 19 7.0084809500096
271 19 7.0132189382611
272 19 7.0178766341859
273 19 7.0224522117902
274 19 7.0269439398657
275 19 7.0313501784247
276 19 7.035669373588
277 19 7.0399000506898
278 19 7.0440408053081
279 19 7.0480902918646
280 19 7.0520472093525
281 19 7.0559102836457
282 19 7.0596782457116
283 19 7.0633498048966
284 19 7.0669236162686
285 19 7.0703982408094
286 19 7.0737720970647
287 19 7.0770434027508
288 19 7.0802101048828
289 19 7.0832697974606
290 19 7.0862196269628
291 19 7.0890561884609
292 19 7.0917754199097
293 19 7.0943725101383
294 19 7.0968418480193
295 19 7.0991770555468
296 19 7.101371161671
297 19 7.1034169758642
298 19 7.1053076931989
299 19 7.107037691592
300 19 7.1086033761925
301 19 7.1100038380016
302 19 7.1112410998312
303 19 7.1123198541731
304 19 7.1132467885192
305 19 7.1140297251375
306 19 7.1146768083281
307 19 7.1151958842939
308 19 7.1155941130857
309 19 7.1158777809527
310 19 7.1160522542395
311 19 7.1161220180916
312 19 7.116090757354
313 19 7.1159614522958
314 19 7.1157364737456
315 19 7.1154176701877
316 19 7.1150064441123
317 19 7.114503817461
318 19 7.1139104872289
319 19 7.1132268727314
320 19 7.1124531561137
321 19 7.1115893175463
322 19 7.110635166359
323 19 7.1095903691465
324 19 7.1084544756818
325 19 7.1072269432879
326 19 7.105907160168
327 19 7.1044944680547
328 19 7.1029881844274
329 19 7.1013876244458
330 19 7.0996921226646
331 19 7.09790105452
332 19 7.0960138575154
333 19 7.094030051983
334 19 7.0919492612524
335 19 7.0897712310254
336 19 7.0874958477309
337 19 7.0851231556219
338 19 7.0826533723721
339 19 7.0800869029376
340 19 7.0774243514674
341 19 7.0746665310721
342 19 7.0718144712989
343 19 7.0688694232025
344 19 7.0658328619521
345 19 7.0627064869698
346 19 7.0594922196484
347 19 7.0561921987562
348 19 7.05280877369
349 19 7.0493444957871
350 19 7.0458021079572
351 19 7.0421845329351
352 19 7.0384948604946
353 19 7.0347363339943
354 19 7.0309123366593
355 19 7.0270263780311
356 19 7.0230820810516
357 19 7.0190831702874
358 19 7.0150334618555
359 19 7.010936855687
360 19 7.0067973308768
361 19 7.0026189450222
362 19 6.9984058386883
363 19 6.9941622464602
364 19 6.9898925165286
365 19 6.9856011414406
366 19 6.9812928036607
367 19 6.9769724410642
368 19 6.9726453396729
369 19 6.968317264204
370 19 6.9639946419029
371 19 6.9596848225495
372 19 6.955396448765
373 19 6.9511399877086
374 19 6.9469285003119
375 19 6.9427787593708
376 19 6.9387128710826
377 19 6.9347605884134
378 19 6.9309624640271
379 19 6.9273736905242
380 19 6.9240675069362
381 19 6.921134882126
382 19 6.9186743893755
383 19 6.916767427493
384 19 6.91544642509
385 19 6.9146793660479
386 19 6.9143852684331
387 19 6.9144659846248
388 19 6.9148309846563
389 19 6.915407486139
390 19 6.9161407754469
391 19 6.916990805888
392 19 6.9179283622083
393 19 6.9189319124712
394 19 6.9199852995397
395 19 6.9210761243971
396 19 6.9221946328717
397 19 6.9233329511213
398 19 6.9244845584829
399 19 6.9256439214576
400 19 6.9268062376483
401 19 6.9279672554174
402 19 6.9291231462665
403 19 6.9302704143547
404 19 6.9314058324664
405 19 6.9325263970113
406 19 6.9336292968261
407 19 6.934711892044
408 19 6.9357717003207
409 19 6.93680638842
410 19 6.9378137676653
411 19 6.9387917921246
412 19 6.9397385586572
413 19 6.9406523081452
414 19 6.9415314273798
415 19 6.9423744511833
416 19 6.9431800644405
417 19 6.9439471037813
418 19 6.944674558719
419 19 6.9453615720989
420 19 6.946007439753
421 19 6.946611609297
422 19 6.9471736780355
423 19 6.9476933899719
424 19 6.948170631943
425 19 6.9486054289185
426 19 6.9489979385248
427 19 6.9493484448646
428 19 6.9496573517152
429 19 6.9499251751983
430 19 6.9501525360146
431 19 6.9503401513439
432 19 6.950488826507
433 19 6.9505994464871
434 19 6.9506729674009
435 19 6.9507104080074
436 19 6.9507128413331
437 19 6.9506813864852
438 19 6.9506172007179
1 20 6.4709331534015
2 20 6.4709873089445
3 20 6.4710300501464
4 20 6.471061404877
5 20 6.471081407839
6 20 6.4710901007667
7 20 6.4710875326258
8 20 6.4710737598133
9 20 6.471048846358
10 20 6.4710128641208
11 20 6.4709658929946
12 20 6.4709080211034
13 20 6.470839345
14 20 6.4707599698628
15 20 6.4706700096898
16 20 6.4705695874908
17 20 6.4704588354765
18 20 6.4703378952435
19 20 6.4702069179569
20 20 6.4700660645265
21 20 6.4699155057793
22 20 6.4697554226257
23 20 6.4695860062194
24 20 6.4694074581104
25 20 6.4692199903901
26 20 6.4690238258283
27 20 6.4688191980005
28 20 6.4686063514061
29 20 6.4683855415747
30 20 6.4681570351622
31 20 6.4679211100333
32 20 6.4676780553317
33 20 6.4674281715358
34 20 6.4671717704992
35 20 6.4669091754761
36 20 6.4666407211288
37 20 6.4663667535189
38 20 6.4660876300783
39 20 6.4658037195625
40 20 6.465515401982
41 20 6.4652230685133
42 20 6.4649271213871
43 20 6.4646279737546
44 20 6.4643260495286
45 20 6.4640217832014
46 20 6.4637156196361
47 20 6.4634080138331
48 20 6.4630994306692
49 20 6.4627903446099
50 20 6.4624812393938
51 20 6.4621726076895
52 20 6.4618649507232
53 20 6.4615587778787
54 20 6.4612546062685
55 20 6.4609529602758
56 20 6.4606543710684
57 20 6.4603593760844
58 20 6.4600685184901
59 20 6.4597823466105
60 20 6.4595014133336
61 20 6.4592262754886
62 20 6.4589574932003
63 20 6.4586956292191
64 20 6.4584412482302
65 20 6.4581949161418
66 20 6.4579571993544
67 20 6.4577286640143
68 20 6.4575098752514
69 20 6.4573013964056
70 20 6.4571037882425
71 20 6.4569176081624
72 20 6.4567434094042
73 20 6.4565817402477
74 20 6.4564331432168
75 20 6.4562981542879
76 20 6.456177302104
77 20 6.4560711072015
78 20 6.4559800812495
79 20 6.4559047263068
80 20 6.4558455340995
81 20 6.4558029853228
82 20 6.4557775489692
83 20 6.455769681688
84 20 6.4557798271772
85 20 6.4558084156128
86 20 6.4558558631167
87 20 6.4559225712668
88 20 6.4560089266518
89 20 6.4561153004722
90 20 6.4562420481906
91 20 6.4563895092322
92 20 6.4565580067375
93 20 6.4567478473691
94 20 6.4569593211713
95 20 6.4571927014866
96 20 6.4574482449259
97 20 6.4577261913953
98 20 6.4580267641777
99 20 6.4583501700686
100 20 6.4586965995663
101 20 6.4590662271142
102 20 6.4594592113946
103 20 6.4598756956715
104 20 6.4603158081809
105 20 6.4607796625671
106 20 6.4612673583603
107 20 6.4617789814962
108 20 6.4623146048718
109 20 6.4628742889364
110 20 6.463458082314
111 20 6.4640660224547
112 20 6.4646981363108
113 20 6.4653544410362
114 20 6.4660349447041
115 20 6.4667396470422
116 20 6.4674685401803
117 20 6.4682216094092
118 20 6.4689988339471
119 20 6.4698001877125
120 20 6.4706256400994
121 20 6.4714751567557
122 20 6.4723487003605
123 20 6.4732462314004
124 20 6.4741677089447
125 20 6.4751130914175
126 20 6.4760823373672
127 20 6.4770754062343
128 20 6.478092259118
129 20 6.4791328595431
130 20 6.4801971742281
131 20 6.4812851738583
132 20 6.4823968338653
133 20 6.4835321352166
134 20 6.4846910652194
135 20 6.4858736183408
136 20 6.4870797970515
137 20 6.4883096126946
138 20 6.4895630863868
139 20 6.4908402499554
140 20 6.4921411469179
141 20 6.4934658335067
142 20 6.4948143797476
143 20 6.4961868705938
144 20 6.4975834071217
145 20 6.4990041077929
146 20 6.5004491097854
147 20 6.5019185703977
148 20 6.503412668529
149 20 6.5049316062354
150 20 6.5064756103656
151 20 6.508044934273
152 20 6.5096398596052
153 20 6.5112606981663
154 20 6.5129077938495
155 20 6.5145815246332
156 20 6.5162823046328
157 20 6.5180105862003
158 20 6.5197668620585
159 20 6.5215516674571
160 20 6.5233655823341
161 20 6.5252092334618
162 20 6.5270832965573
163 20 6.5289884983294
164 20 6.5309256184331
165 20 6.5328954912972
166 20 6.5348990077866
167 20 6.5369371166549
168 20 6.5390108257389
169 20 6.5411212028404
170 20 6.543269376235
171 20 6.5454565347421
172 20 6.547683927286
173 20 6.5499528618725
174 20 6.5522647039029
175 20 6.5546208737462
176 20 6.5570228434895
177 20 6.5594721327931
178 20 6.5619703037816
179 20 6.5645189549165
180 20 6.5671197138117
181 20 6.5697742289768
182 20 6.5724841605009
183 20 6.5752511697239
184 20 6.5780769079808
185 20 6.5809630045486
186 20 6.5839110539666
187 20 6.5869226029477
188 20 6.5899991371361
189 20 6.5931420679991
190 20 6.5963527201661
191 20 6.5996323195316
192 20 6.6029819824372
193 20 6.60640270622
194 20 6.6098953613754
195 20 6.6134606855253
196 20 6.6170992793153
197 20 6.6208116042862
198 20 6.6245979826876
199 20 6.6284585991246
200 20 6.6323935038595
201 20 6.6364026175345
202 20 6.6404857370412
203 20 6.6446425422369
204 20 6.6488726032026
205 20 6.6531753877452
206 20 6.6575502688699
207 20 6.6619965319794
208 20 6.6665133815989
209 20 6.671099947468
210 20 6.6757552898842
211 20 6.6804784042267
212 20 6.6852682246269
213 20 6.6901236267867
214 20 6.6950434299725
215 20 6.7000263982373
216 20 6.7050712409385
217 20 6.7101766126322
218 20 6.7153411124301
219 20 6.7205632829114
220 20 6.7258416086788
221 20 6.7311745146496
222 20 6.7365603641668
223 20 6.7419974570092
224 20 6.7474840273779
225 20 6.7530182419242
226 20 6.7585981978841
227 20 6.7642219213725
228 20 6.7698873658877
229 20 6.7755924110701
230 20 6.7813348617509
231 20 6.7871124473263
232 20 6.7929228214813
233 20 6.7987635622888
234 20 6.8046321727009
235 20 6.8105260814464
236 20 6.8164426443462
237 20 6.8223791460518
238 20 6.8283328022113
239 20 6.8343007620611
240 20 6.8402801114414
241 20 6.8462678762273
242 20 6.8522610261669
243 20 6.8582564791129
244 20 6.8642511056322
245 20 6.8702417339759
246 20 6.876225155388
247 20 6.8821981297291
248 20 6.8881573913904
249 20 6.8940996554677
250 20 6.9000216241672
251 20 6.9059199934087
252 20 6.911791459593
253 20 6.9176327264956
254 20 6.9234405122515
255 20 6.9292115563874
256 20 6.9349426268648
257 20 6.9406305270869
258 20 6.9462721028288
259 20 6.9518642490435
260 20 6.9574039164971
261 20 6.9628881181847
262 20 6.9683139354769
263 20 6.9736785239436
264 20 6.9789791188003
265 20 6.9842130399202
266 20 6.9893776963484
267 20 6.994470590256
268 20 6.9994893202591
269 20 7.0044315840303
270 20 7.0092951801126
271 20 7.0140780088451
272 20 7.0187780722902
273 20 7.0233934730418
274 20 7.0279224117715
275 20 7.0323631833496
276 20 7.036714171346
277 20 7.04097384068
278 20 7.0451407281457
279 20 7.0492134304825
280 20 7.0531905895981
281 20 7.057070874472
282 20 7.0608529591843
283 20 7.0645354964207
284 20 7.0681170857195
285 20 7.0715962356663
286 20 7.074971319251
287 20 7.0782405217453
288 20 7.081401780861
289 20 7.0844527197898
290 20 7.0873905752849
291 20 7.0902121255947
292 20 7.0929136272083
293 20 7.0954907753068
294 20 7.0979387102263
295 20 7.1002520995289
296 20 7.102425328544
297 20 7.1044528249829
298 20 7.106329518212
299 20 7.10805138887
300 20 7.1096160110229
301 20 7.1110229543589
302 20 7.1122739283061
303 20 7.1133726203983
304 20 7.1143242766806
305 20 7.1151351423893
306 20 7.1158118955207
307 20 7.1163611712146
308 20 7.1167892213853
309 20 7.1171017091345
310 20 7.117303612465
311 20 7.1173992045518
312 20 7.1173920810984
313 20 7.1172852125899
314 20 7.1170810066725
315 20 7.116781371814
316 20 7.1163877775518
317 20 7.1159013092771
318 20 7.1153227170571
319 20 7.1146524588311
320 20 7.1138907387043
321 20 7.1130375411957
322 20 7.1120926622882
323 20 7.1110557380473
324 20 7.1099262714704
325 20 7.108703658105
326 20 7.107387210863
327 20 7.1059761843472
328 20 7.1044697989067
329 20 7.1028672645458
330 20 7.1011678047315
331 20 7.0993706800659
332 20 7.0974752117298
333 20 7.0954808045419
334 20 7.0933869694325
335 20 7.0911933450929
336 20 7.0888997185301
337 20 7.0865060442458
338 20 7.0840124617485
339 20 7.0814193111185
340 20 7.0787271463644
341 20 7.0759367463411
342 20 7.0730491230413
343 20 7.0700655271231
344 20 7.0669874505946
345 20 7.0638166266393
346 20 7.0605550266305
347 20 7.0572048544473
348 20 7.0537685382676
349 20 7.0502487200704
350 20 7.0466482431285
351 20 7.0429701378187
352 20 7.0392176061101
353 20 7.0353940051196
354 20 7.0315028301448
355 20 7.0275476976037
356 20 7.0235323283258
357 20 7.0194605316579
358 20 7.0153361908802
359 20 7.0111632504639
360 20 7.0069457057781
361 20 7.0026875959511
362 20 6.998393000758
363 20 6.9940660426469
364 20 6.9897108953789
365 20 6.9853318013021
366 20 6.9809331000951
367 20 6.9765192730467
368 20 6.9720950088252
369 20 6.9676652996069
370 20 6.9632355810278
371 20 6.9588119367646
372 20 6.9544014004954
373 20 6.9500124077101
374 20 6.9456554828106
375 20 6.9413443022519
376 20 6.937097366078
377 20 6.9329406538793
378 20 6.9289118309339
379 20 6.9250666740321
380 20 6.9214877936329
381 20 6.9182925575661
382 20 6.9156283854603
383 20 6.913634405326
384 20 6.91237063017
385 20 6.9117774159454
386 20 6.9117160081033
387 20 6.9120393695124
388 20 6.9126305284736
389 20 6.9134072889801
390 20 6.9143143118127
391 20 6.9153143973053
392 20 6.9163820645681
393 20 6.9174993505115
394 20 6.9186531591522
395 20 6.9198335954026
396 20 6.9210329072677
397 20 6.922244804034
398 20 6.9234640096153
399 20 6.9246859655266
400 20 6.9259066309054
401 20 6.9271223467123
402 20 6.9283297431772
403 20 6.9295256768923
404 20 6.9307071885442
405 20 6.9318714751995
406 20 6.9330158729454
407 20 6.9341378469372
408 20 6.9352349867327
409 20 6.9363050053646
410 20 6.9373457409934
411 20 6.9383551602602
412 20 6.9393313626605
413 20 6.9402725854046
414 20 6.9411772083462
415 20 6.942043758644
416 20 6.9428709148947
417 20 6.9436575105334
418 20 6.9444025363455
419 20 6.9451051419819
420 20 6.9457646364029
421 20 6.9463804872138
422 20 6.9469523188852
423 20 6.9474799098767
424 20 6.9479631887072
425 20 6.9484022290368
426 20 6.9487972438388
427 20 6.9491485787575
428 20 6.9494567047538
429 20 6.9497222101528
430 20 6.9499457922054
431 20 6.9501282482821
432 20 6.9502704668126
433 20 6.9503734180829
434 20 6.9504381449943
435 20 6.9504657538824
436 20 6.9504574054859
437 20 6.9504143061441
438 20 6.9503376992935
1 21 6.4707581257431
2 21 6.4708078049583
3 21 6.4708457967138
4 21 6.4708721249028
5 21 6.4708868203306
6 21 6.4708899209204
7 21 6.4708814719218
8 21 6.4708615261182
9 21 6.4708301440356
10 21 6.470787394152
11 21 6.4707333531059
12 21 6.4706681059044
13 21 6.4705917461308
14 21 6.4705043761505
15 21 6.4704061073154
16 21 6.4702970601659
17 21 6.4701773646304
18 21 6.4700471602214
19 21 6.4699065962278
20 21 6.4697558319031
21 21 6.4695950366487
22 21 6.4694243901911
23 21 6.4692440827534
24 21 6.4690543152199
25 21 6.4688552992926
26 21 6.4686472576398
27 21 6.4684304240352
28 21 6.4682050434874
29 21 6.4679713723581
30 21 6.4677296784691
31 21 6.4674802411967
32 21 6.4672233515525
33 21 6.46695931225
34 21 6.4666884377559
35 21 6.4664110543251
36 21 6.4661275000187
37 21 6.4658381247038
38 21 6.4655432900338
39 21 6.4652433694091
40 21 6.4649387479166
41 21 6.4646298222468
42 21 6.4643170005884
43 21 6.4640007024987
44 21 6.4636813587495
45 21 6.4633594111468
46 21 6.4630353123247
47 21 6.4627095255118
48 21 6.4623825242692
49 21 6.462054792201
50 21 6.4617268226344
51 21 6.4613991182714
52 21 6.4610721908092
53 21 6.460746560532
54 21 6.4604227558707
55 21 6.4601013129329
56 21 6.459782775003
57 21 6.4594676920112
58 21 6.4591566199731
59 21 6.4588501204005
60 21 6.458548759683
61 21 6.4582531084425
62 21 6.4579637408607
63 21 6.4576812339817
64 21 6.4574061669905
65 21 6.4571391204687
66 21 6.456880675631
67 21 6.4566314135417
68 21 6.4563919143162
69 21 6.4561627563078
70 21 6.4559445152835
71 21 6.4557377635912
72 21 6.4555430693209
73 21 6.4553609954634
74 21 6.4551920990696
75 21 6.455036930413
76 21 6.4548960321602
77 21 6.4547699385513
78 21 6.4546591745946
79 21 6.4545642552791
80 21 6.4544856848085
81 21 6.4544239558596
82 21 6.4543795488693
83 21 6.4543529313533
84 21 6.4543445572603
85 21 6.4543548663644
86 21 6.4543842836986
87 21 6.4544332190336
88 21 6.4545020664029
89 21 6.454591203678
90 21 6.4547009921952
91 21 6.454831776436
92 21 6.4549838837635
93 21 6.4551576242153
94 21 6.455353290354
95 21 6.4555711571771
96 21 6.4558114820847
97 21 6.4560745049076
98 21 6.4563604479927
99 21 6.4566695163481
100 21 6.4570018978436
101 21 6.4573577634687
102 21 6.4577372676436
103 21 6.4581405485834
104 21 6.4585677287121
105 21 6.4590189151246
106 21 6.4594942000937
107 21 6.4599936616195
108 21 6.4605173640182
109 21 6.4610653585465
110 21 6.4616376840598
111 21 6.4622343676986
112 21 6.4628554256021
113 21 6.4635008636435
114 21 6.4641706781854
115 21 6.4648648568502
116 21 6.4655833793041
117 21 6.4663262180499
118 21 6.4670933392275
119 21 6.4678847034176
120 21 6.4687002664476
121 21 6.4695399801969
122 21 6.4704037934002
123 21 6.4712916524474
124 21 6.472203502178
125 21 6.4731392866719
126 21 6.474098950034
127 21 6.475082437174
128 21 6.476089694583
129 21 6.4771206711071
130 21 6.4781753187205
131 21 6.4792535933012
132 21 6.4803554554108
133 21 6.4814808710834
134 21 6.4826298126272
135 21 6.4838022594425
136 21 6.4849981988619
137 21 6.4862176270178
138 21 6.4874605497423
139 21 6.4887269835057
140 21 6.4900169563991
141 21 6.4913305091678
142 21 6.4926676963008
143 21 6.4940285871826
144 21 6.4954132673129
145 21 6.4968218395991
146 21 6.4982544257265
147 21 6.4997111676113
148 21 6.5011922289384
149 21 6.5026977967874
150 21 6.5042280833488
151 21 6.5057833277309
152 21 6.507363797856
153 21 6.5089697924455
154 21 6.5106016430888
155 21 6.5122597163932
156 21 6.5139444162059
157 21 6.5156561859002
158 21 6.5173955107163
159 21 6.5191629201403
160 21 6.5209589903094
161 21 6.5227843464205
162 21 6.5246396651226
163 21 6.5265256768655
164 21 6.5284431681747
165 21 6.5303929838178
166 21 6.5323760288217
167 21 6.5343932702956
168 21 6.5364457390059
169 21 6.5385345306463
170 21 6.540660806736
171 21 6.542825795073
172 21 6.5450307896644
173 21 6.5472771500458
174 21 6.5495662998992
175 21 6.5518997248745
176 21 6.5542789695183
177 21 6.5567056332137
178 21 6.5591813650467
179 21 6.5617078575177
180 21 6.5642868390431
181 21 6.5669200652089
182 21 6.5696093087761
183 21 6.5723563484719
184 21 6.5751629566516
185 21 6.5780308859644
186 21 6.5809618552144
187 21 6.5839575346612
188 21 6.5870195310595
189 21 6.5901493727788
190 21 6.5933484953793
191 21 6.5966182280327
192 21 6.5999597811739
193 21 6.6033742357416
194 21 6.6068625343174
195 21 6.6104254744029
196 21 6.6140637039883
197 21 6.6177777194705
198 21 6.6215678658759
199 21 6.6254343392502
200 21 6.629377190987
201 21 6.6333963338027
202 21 6.6374915490113
203 21 6.6416624947282
204 21 6.6459087146284
205 21 6.6502296468977
206 21 6.6546246330484
207 21 6.659092926317
208 21 6.6636336994118
209 21 6.6682460514343
210 21 6.6729290138554
211 21 6.6776815554767
212 21 6.6825025863556
213 21 6.6873909607109
214 21 6.6923454788581
215 21 6.6973648882467
216 21 6.7024478836919
217 21 6.7075931068995
218 21 6.7127991453948
219 21 6.7180645309613
220 21 6.7233877376989
221 21 6.7287671798033
222 21 6.7342012091641
223 21 6.7396881128726
224 21 6.7452261107196
225 21 6.7508133527604
226 21 6.7564479170122
227 21 6.7621278073433
228 21 6.7678509516074
229 21 6.7736152000673
230 21 6.7794183241473
231 21 6.7852580155488
232 21 6.7911318857549
233 21 6.7970374659499
234 21 6.8029722073693
235 21 6.8089334820959
236 21 6.8149185843121
237 21 6.8209247320131
238 21 6.8269490691857
239 21 6.8329886684487
240 21 6.8390405341537
241 21 6.8451016059358
242 21 6.8511687627049
243 21 6.8572388270631
244 21 6.863308570131
245 21 6.8693747167635
246 21 6.8754339511318
247 21 6.8814829226466
248 21 6.8875182521944
249 21 6.8935365386561
250 21 6.8995343656757
251 21 6.9055083086433
252 21 6.9114549418556
253 21 6.9173708458159
254 21 6.9232526146304
255 21 6.9290968634603
256 21 6.9349002359853
257 21 6.940659411831
258 21 6.946371113916
259 21 6.9520321156666
260 21 6.9576392480516
261 21 6.9631894063832
262 21 6.9686795568312
263 21 6.9741067425942
264 21 6.9794680896686
265 21 6.9847608121541
266 21 6.9899822170314
267 21 6.9951297083411
268 21 7.0002007906903
269 21 7.0051930720049
270 21 7.0101042654402
271 21 7.0149321903502
272 21 7.0196747722067
273 21 7.024330041346
274 21 7.0288961304005
275 21 7.033371270258
276 21 7.0377537843615
277 21 7.0420420811365
278 21 7.0462346442997
279 21 7.05033002076
280 21 7.0543268057848
281 21 7.0582236250548
282 21 7.0620191131913
283 21 7.0657118883078
284 21 7.0693005221344
285 21 7.0727835053129
286 21 7.0761592076116
287 21 7.0794258331122
288 21 7.0825813710006
289 21 7.0856235435582
290 21 7.0885497544903
291 21 7.0913570430143
292 21 7.0940420522652
293 21 7.0966010244261
294 21 7.0990298389085
295 21 7.1013241123529
296 21 7.1034793775991
297 21 7.1054913497806
298 21 7.1073562689908
299 21 7.1090712820977
300 21 7.1106347993898
301 21 7.1120467485967
302 21 7.1133086616691
303 21 7.1144235690517
304 21 7.1153957268378
305 21 7.1162302415409
306 21 7.1169326700659
307 21 7.1175086593165
308 21 7.1179636629917
309 21 7.1183027462467
310 21 7.1185304701938
311 21 7.1186508392224
312 21 7.1186672924969
313 21 7.1185827234418
314 21 7.1183995149332
315 21 7.1181195817726
316 21 7.1177444151453
317 21 7.117275126053
318 21 7.1167124862393
319 21 7.1160569660902
320 21 7.1153087695535
321 21 7.1144678664159
322 21 7.1135340224092
323 21 7.112506827645
324 21 7.1113857238494
325 21 7.1101700308118
326 21 7.1088589723829
327 21 7.1074517022804
328 21 7.105947329872
329 21 7.1043449460302
330 21 7.102643649069
331 21 7.100842570703
332 21 7.0989409018982
333 21 7.0969379184257
334 21 7.0948330058724
335 21 7.092625683822
336 21 7.0903156288876
337 21 7.0879026962541
338 21 7.0853869393861
339 21 7.0827686275632
340 21 7.0800482609265
341 21 7.077226582758
342 21 7.074304588762
343 21 7.0712835331791
344 21 7.0681649316318
345 21 7.0649505606722
346 21 7.0616424540823
347 21 7.0582428960515
348 21 7.0547544114248
349 21 7.0511797532842
350 21 7.0475218881785
351 21 7.0437839793623
352 21 7.0399693684392
353 21 7.036081555828
354 21 7.0321241804817
355 21 7.0281009992959
356 21 7.0240158666407
357 21 7.0198727144492
358 21 7.0156755332939
359 21 7.0114283548926
360 21 7.0071352365042
361 21 7.002800247728
362 21 6.9984274602987
363 21 6.994020941615
364 21 6.9895847529597
365 21 6.9851229537213
366 21 6.9806396134669
367 21 6.976138834564
368 21 6.9716247893719
369 21 6.9671017781476
370 21 6.9625743172607
371 21 6.958047273066
372 21 6.9535260666207
373 21 6.9490169917331
374 21 6.9445277202083
375 21 6.94006812683
376 21 6.9356516796832
377 21 6.9312978643905
378 21 6.9270365521688
379 21 6.9229160502657
380 21 6.9190177713153
381 21 6.9154800121859
382 21 6.9125199909408
383 21 6.9103948769874
384 21 6.9092331958449
385 21 6.9089067445715
386 21 6.9091586809178
387 21 6.9097721231843
388 21 6.9106091247834
389 21 6.9115886421128
390 21 6.9126627606968
391 21 6.9138020309938
392 21 6.9149874233096
393 21 6.9162059652719
394 21 6.9174483232917
395 21 6.9187074180689
396 21 6.9199776055197
397 21 6.9212541774527
398 21 6.9225330493657
399 21 6.9238105613954
400 21 6.9250833498097
401 21 6.9263482637201
402 21 6.9276023115164
403 21 6.9288426272711
404 21 6.9300664508061
405 21 6.9312711172368
406 21 6.932454053141
407 21 6.933612777357
408 21 6.9347449049763
409 21 6.9358481534734
410 21 6.9369203501708
411 21 6.9379594404189
412 21 6.9389634960001
413 21 6.9399307233632
414 21 6.9408594713726
415 21 6.9417482383147
416 21 6.9425956779592
417 21 6.9434006045164
418 21 6.944161996373
419 21 6.9448789985279
420 21 6.9455509236822
421 21 6.9461772519707
422 21 6.9467576293513
423 21 6.9472918646959
424 21 6.9477799256484
425 21 6.948221933337
426 21 6.9486181560448
427 21 6.9489690019545
428 21 6.9492750110949
429 21 6.9495368466211
430 21 6.9497552855649
431 21 6.9499312091905
432 21 6.9500655930879
433 21 6.950159497131
434 21 6.9502140554192
435 21 6.9502304663137
436 21 6.9502099826658
437 21 6.9501539023269
438 21 6.9500635590145
1 22 6.4705983020895
2 22 6.470643629584
3 22 6.4706769926836
4 22 6.4706984111249
5 22 6.4707079116332
6 22 6.4707055281365
7 22 6.4706913019811
8 22 6.470665282148
9 22 6.4706275254705
10 22 6.4705780968517
11 22 6.4705170694825
12 22 6.4704445250594
13 22 6.4703605540016
14 22 6.4702652556669
15 22 6.4701587385663
16 22 6.4700411205767
17 22 6.469912529151
18 22 6.4697731015251
19 22 6.4696229849219
20 22 6.4694623367507
21 22 6.4692913248016
22 22 6.4691101274354
23 22 6.4689189337667
24 22 6.4687179438403
25 22 6.4685073688001
26 22 6.4682874310502
27 22 6.468058364406
28 22 6.4678204142358
29 22 6.4675738375919
30 22 6.4673189033293
31 22 6.4670558922119
32 22 6.4667850970059
33 22 6.4665068225576
34 22 6.4662213858559
35 22 6.4659291160788
36 22 6.4656303546217
37 22 6.4653254551073
38 22 6.4650147833757
39 22 6.464698717454
40 22 6.464377647504
41 22 6.4640519757472
42 22 6.4637221163654
43 22 6.4633884953777
44 22 6.4630515504902
45 22 6.4627117309203
46 22 6.4623694971919
47 22 6.4620253209039
48 22 6.4616796844676
49 22 6.461333080815
50 22 6.4609860130764
51 22 6.4606389942266
52 22 6.4602925466992
53 22 6.459947201969
54 22 6.4596035001023
55 22 6.4592619892745
56 22 6.458923225255
57 22 6.4585877708611
58 22 6.4582561953784
59 22 6.4579290739508
60 22 6.4576069869399
61 22 6.4572905192544
62 22 6.45698025965
63 22 6.4566768000034
64 22 6.4563807345586
65 22 6.4560926591501
66 22 6.4558131704026
67 22 6.4555428649116
68 22 6.4552823384043
69 22 6.4550321848861
70 22 6.4547929957737
71 22 6.4545653590185
72 22 6.4543498582225
73 22 6.4541470717507
74 22 6.4539575718434
75 22 6.4537819237315
76 22 6.4536206847582
77 22 6.4534744035115
78 22 6.4533436189713
79 22 6.4532288596742
80 22 6.4531306429
81 22 6.4530494738851
82 22 6.4529858450642
83 22 6.4529402353465
84 22 6.4529131094283
85 22 6.4529049171459
86 22 6.4529160928735
87 22 6.4529470549666
88 22 6.4529982052566
89 22 6.4530699285973
90 22 6.4531625924671
91 22 6.4532765466279
92 22 6.4534121228435
93 22 6.4535696346579
94 22 6.4537493772362
95 22 6.453951627267
96 22 6.4541766429286
97 22 6.4544246639169
98 22 6.4546959115376
99 22 6.4549905888583
100 22 6.4553088809232
101 22 6.4556509550262
102 22 6.456016961042
103 22 6.4564070318126
104 22 6.4568212835874
105 22 6.4572598165132
106 22 6.4577227151729
107 22 6.4582100491677
108 22 6.4587218737407
109 22 6.4592582304388
110 22 6.459819147808
111 22 6.4604046421194
112 22 6.4610147181217
113 22 6.4616493698165
114 22 6.4623085812532
115 22 6.4629923273383
116 22 6.4637005746577
117 22 6.4644332823066
118 22 6.4651904027255
119 22 6.4659718825374
120 22 6.4667776633857
121 22 6.4676076827686
122 22 6.4684618748691
123 22 6.4693401713784
124 22 6.4702425023122
125 22 6.4711687968183
126 22 6.4721189839762
127 22 6.4730929935887
128 22 6.4740907569663
129 22 6.4751122077066
130 22 6.4761572824695
131 22 6.4772259217524
132 22 6.4783180706678
133 22 6.4794336797275
134 22 6.4805727056374
135 22 6.4817351121092
136 22 6.4829208706922
137 22 6.484129961634
138 22 6.4853623747732
139 22 6.4866181104742
140 22 6.4878971806071
141 22 6.489199609583
142 22 6.4905254354495
143 22 6.4918747110542
144 22 6.4932475052821
145 22 6.494643904374
146 22 6.4960640133309
147 22 6.4975079574106
148 22 6.4989758837201
149 22 6.5004679629075
150 22 6.501984390957
151 22 6.5035253910881
152 22 6.5050912157585
153 22 6.5066821487719
154 22 6.5082985074859
155 22 6.5099406451171
156 22 6.5116089531384
157 22 6.5133038637583
158 22 6.5150258524743
159 22 6.516775440687
160 22 6.5185531983598
161 22 6.520359746705
162 22 6.5221957608769
163 22 6.5240619726423
164 22 6.5259591730025
165 22 6.5278882147275
166 22 6.5298500147635
167 22 6.5318455564656
168 22 6.5338758916011
169 22 6.5359421420596
170 22 6.5380455012008
171 22 6.5401872347583
172 22 6.5423686812122
173 22 6.5445912515307
174 22 6.5468564281769
175 22 6.5491657632672
176 22 6.5515208757654
177 22 6.5539234475945
178 22 6.5563752185539
179 22 6.5588779799363
180 22 6.5614335667603
181 22 6.5640438485559
182 22 6.5667107186781
183 22 6.569436082168
184 22 6.5722218422352
185 22 6.5750698854998
186 22 6.5779820661988
187 22 6.5809601896362
188 22 6.5840059952218
189 22 6.5871211395069
190 22 6.5903071796681
191 22 6.5935655579185
192 22 6.5968975873229
193 22 6.600304439465
194 22 6.6037871343571
195 22 6.6073465328932
196 22 6.6109833320411
197 22 6.6146980628451
198 22 6.6184910911801
199 22 6.6223626210801
200 22 6.6263127003498
201 22 6.6303412280868
202 22 6.6344479636784
203 22 6.6386325368123
204 22 6.6428944580357
205 22 6.6472331294268
206 22 6.6516478549848
207 22 6.6561378504082
208 22 6.6607022519979
209 22 6.6653401244937
210 22 6.6700504677227
211 22 6.6748322219992
212 22 6.6796842722727
213 22 6.6846054510638
214 22 6.6895945402642
215 22 6.6946502719017
216 22 6.699771327988
217 22 6.7049563395778
218 22 6.7102038851692
219 22 6.7155124885765
220 22 6.7208806164001
221 22 6.7263066752118
222 22 6.7317890085647
223 22 6.7373258939285
224 22 6.7429155396403
225 22 6.7485560819509
226 22 6.7542455822389
227 22 6.7599820244544
228 22 6.7657633128471
229 22 6.7715872700258
230 22 6.7774516353896
231 22 6.7833540639636
232 22 6.7892921256684
233 22 6.7952633050456
234 22 6.8012650014581
235 22 6.8072945297773
236 22 6.8133491215682
237 22 6.8194259267773
238 22 6.8255220159244
239 22 6.8316343827974
240 22 6.8377599476433
241 22 6.8438955608484
242 22 6.8500380070938
243 22 6.8561840099721
244 22 6.8623302370455
245 22 6.8684733053255
246 22 6.874609787148
247 22 6.880736216417
248 22 6.8868490951871
249 22 6.8929449005513
250 22 6.8990200917993
251 22 6.9050711178081
252 22 6.9110944246264
253 22 6.9170864632085
254 22 6.9230436972566
255 22 6.9289626111237
256 22 6.9348397177314
257 22 6.9406715664529
258 22 6.9464547509104
259 22 6.9521859166368
260 22 6.9578617685456
261 22 6.9634790781558
262 22 6.9690346905133
263 22 6.9745255307506
264 22 6.9799486102214
265 22 6.9853010321469
266 22 6.9905799967045
267 22 6.9957828054862
268 22 7.0009068652501
269 22 7.0059496908802
270 22 7.0109089074656
271 22 7.0157822513975
272 22 7.020567570378
273 22 7.0252628222166
274 22 7.0298660722821
275 22 7.0343754894577
276 22 7.0387893404301
277 22 7.0431059821238
278 22 7.0473238520668
279 22 7.0514414564543
280 22 7.0554573556527
281 22 7.0593701468731
282 22 7.0631784437376
283 22 7.0668808524844
284 22 7.0704759446158
285 22 7.0739622259221
286 22 7.0773381020436
287 22 7.0806018411263
288 22 7.0837515347391
289 22 7.0867850591528
290 22 7.0897000403946
291 22 7.0924938282432
292 22 7.0951634864439
293 22 7.0977058086139
294 22 7.1001173709293
295 22 7.1023946326146
296 22 7.104534091993
297 22 7.1065324979707
298 22 7.1083871039977
299 22 7.1100959358401
300 22 7.1116580310148
301 22 7.113073603317
302 22 7.1143440955322
303 22 7.1154721062585
304 22 7.1164612050396
305 22 7.1173156728422
306 22 7.1180402145767
307 22 7.118639685936
308 22 7.119118863353
309 22 7.1194822701617
310 22 7.1197340592282
311 22 7.1198779444285
312 22 7.1199171700938
313 22 7.119854507471
314 22 7.1196922688727
315 22 7.1194323323802
316 22 7.1190761720757
317 22 7.1186248905295
318 22 7.1180792515776
319 22 7.1174397123497
320 22 7.1167064541103
321 22 7.1158794118554
322 22 7.114958302821
323 22 7.1139426541642
324 22 7.1128318301148
325 22 7.1116250588805
326 22 7.1103214595532
327 22 7.108920069206
328 22 7.1074198703028
329 22 7.105819818472
330 22 7.1041188706203
331 22 7.102316013289
332 22 7.1004102910846
333 22 7.0984008349459
334 22 7.0962868899559
335 22 7.0940678423518
336 22 7.0917432453505
337 22 7.0893128433841
338 22 7.0867765943287
339 22 7.0841346893208
340 22 7.0813875697788
341 22 7.0785359412911
342 22 7.0755807840912
343 22 7.0725233599077
344 22 7.0693652150642
345 22 7.0661081797886
346 22 7.0627543637841
347 22 7.0593061482029
348 22 7.0557661742485
349 22 7.0521373287068
350 22 7.0484227267684
351 22 7.0446256925535
352 22 7.0407497377851
353 22 7.0367985390739
354 22 7.0327759142829
355 22 7.0286857984314
356 22 7.024532219582
357 22 7.0203192751284
358 22 7.0160511088748
359 22 7.0117318892747
360 22 7.0073657891745
361 22 7.0029569674041
362 22 6.9985095525673
363 22 6.9940276294315
364 22 6.9895152284015
365 22 6.984976318722
366 22 6.9804148063093
367 22 6.9758345375373
368 22 6.971239310989
369 22 6.9666329003067
370 22 6.9620190931584
371 22 6.9574017545674
372 22 6.9527849285701
373 22 6.9481730026782
374 22 6.9435709797403
375 22 6.9389849422348
376 22 6.9344228797648
377 22 6.9298962438617
378 22 6.9254230605472
379 22 6.9210346365614
380 22 6.9167911783208
381 22 6.912820216021
382 22 6.9094030419787
383 22 6.9070451874835
384 22 6.9060880147335
385 22 6.9061904349601
386 22 6.9068471949105
387 22 6.9077772895787
388 22 6.9088534901315
389 22 6.9100159105087
390 22 6.9112335884683
391 22 6.9124888720124
392 22 6.9137707188004
393 22 6.9150715894898
394 22 6.9163858990818
395 22 6.9177091957938
396 22 6.9190377032985
397 22 6.9203680554855
398 22 6.9216971386204
399 22 6.923021996188
400 22 6.924339771809
401 22 6.9256476761053
402 22 6.9269429690978
403 22 6.9282229529325
404 22 6.9294849716072
405 22 6.9307264154942
406 22 6.9319447291412
407 22 6.9331374212703
408 22 6.9343020761737
409 22 6.9354363658881
410 22 6.9365380626589
411 22 6.9376050512927
412 22 6.9386353410646
413 22 6.939627076898
414 22 6.9405785495829
415 22 6.9414882048323
416 22 6.9423546510202
417 22 6.9431766654741
418 22 6.9439531992348
419 22 6.944683380225
420 22 6.9453665148058
421 22 6.9460020877283
422 22 6.9465897605182
423 22 6.9471293683589
424 22 6.9476209155616
425 22 6.9480645697338
426 22 6.9484606547727
427 22 6.948809642825
428 22 6.9491121453643
429 22 6.9493689035414
430 22 6.9495807779656
431 22 6.9497487380745
432 22 6.9498738512425
433 22 6.949957271773
434 22 6.9500002299077
435 22 6.9500040209759
436 22 6.9499699947942
437 22 6.9498995454107
438 22 6.9497941012767
1 23 6.4704539440485
2 23 6.4704950507038
3 23 6.4705239122276
4 23 6.4705405440147
5 23 6.4705449685223
6 23 6.4705372154926
7 23 6.4705173221756
8 23 6.4704853335549
9 23 6.4704413025736
10 23 6.470385290361
11 23 6.4703173664602
12 23 6.4702376090553
13 23 6.470146105199
14 23 6.4700429510382
15 23 6.4699282520401
16 23 6.4698021232146
17 23 6.4696646893368
18 23 6.4695160851648
19 23 6.4693564556553
20 23 6.4691859561752
21 23 6.4690047527082
22 23 6.468813022057
23 23 6.4686109520385
24 23 6.4683987416736
25 23 6.4681766013689
26 23 6.4679447530898
27 23 6.4677034305256
28 23 6.4674528792439
29 23 6.4671933568342
30 23 6.4669251330402
31 23 6.4666484898787
32 23 6.4663637217454
33 23 6.4660711355053
34 23 6.4657710505683
35 23 6.4654637989461
36 23 6.4651497252934
37 23 6.4648291869281
38 23 6.4645025538324
39 23 6.464170208632
40 23 6.4638325465532
41 23 6.4634899753565
42 23 6.4631429152447
43 23 6.4627917987463
44 23 6.4624370705717
45 23 6.4620791874407
46 23 6.4617186178823
47 23 6.461355842004
48 23 6.4609913512304
49 23 6.4606256480102
50 23 6.4602592454912
51 23 6.4598926671621
52 23 6.4595264464604
53 23 6.4591611263474
54 23 6.4587972588475
55 23 6.4584354045543
56 23 6.4580761321011
57 23 6.4577200175981
58 23 6.4573676440342
59 23 6.4570196006463
60 23 6.456676482255
61 23 6.4563388885681
62 23 6.4560074234531
63 23 6.4556826941804
64 23 6.4553653106371
65 23 6.4550558845149
66 23 6.4547550284735
67 23 6.4544633552808
68 23 6.4541814769337
69 23 6.4539100037608
70 23 6.4536495435108
71 23 6.4534007004294
72 23 6.4531640743274
73 23 6.4529402596444
74 23 6.4527298445107
75 23 6.4525334098119
76 23 6.4523515282598
77 23 6.4521847634736
78 23 6.4520336690755
79 23 6.4518987878044
80 23 6.4517806506533
81 23 6.4516797760323
82 23 6.4515966689634
83 23 6.45153182031
84 23 6.4514857060455
85 23 6.4514587865644
86 23 6.4514515060401
87 23 6.4514642918321
88 23 6.4514975539468
89 23 6.4515516845539
90 23 6.4516270575614
91 23 6.4517240282516
92 23 6.4518429329804
93 23 6.4519840889402
94 23 6.4521477939897
95 23 6.4523343265494
96 23 6.452543945565
97 23 6.4527768905372
98 23 6.4530333816185
99 23 6.4533136197764
100 23 6.4536177870209
101 23 6.4539460466954
102 23 6.4542985438291
103 23 6.4546754055487
104 23 6.4550767415455
105 23 6.4555026445975
106 23 6.455953191141
107 23 6.4564284418888
108 23 6.4569284424925
109 23 6.4574532242438
110 23 6.4580028048108
111 23 6.4585771890063
112 23 6.4591763695831
113 23 6.4598003280518
114 23 6.4604490355186
115 23 6.4611224535369
116 23 6.4618205349705
117 23 6.4625432248632
118 23 6.463290461313
119 23 6.4640621763454
120 23 6.4648582967851
121 23 6.4656787451209
122 23 6.4665234403641
123 23 6.4673922988969
124 23 6.4682852353097
125 23 6.4692021632269
126 23 6.470142996121
127 23 6.4711076481144
128 23 6.4720960347712
129 23 6.4731080738793
130 23 6.4741436862262
131 23 6.4752027963706
132 23 6.4762853334139
133 23 6.4773912317752
134 23 6.4785204319763
135 23 6.4796728814399
136 23 6.4808485353095
137 23 6.4820473572958
138 23 6.4832693205577
139 23 6.4845144086249
140 23 6.4857826163705
141 23 6.4870739510401
142 23 6.4883884333471
143 23 6.4897260986409
144 23 6.4910869981561
145 23 6.4924712003503
146 23 6.4938787923365
147 23 6.4953098814188
148 23 6.4967645967335
149 23 6.4982430910037
150 23 6.4997455424095
151 23 6.5012721565768
152 23 6.5028231686858
153 23 6.5043988457001
154 23 6.5059994887147
155 23 6.5076254354192
156 23 6.5092770626718
157 23 6.5109547891781
158 23 6.5126590782635
159 23 6.5143904407306
160 23 6.5161494377846
161 23 6.5179366840117
162 23 6.5197528503876
163 23 6.5215986672931
164 23 6.5234749275052
165 23 6.5253824891299
166 23 6.527322278435
167 23 6.5292952925339
168 23 6.5313026018642
169 23 6.5333453523957
170 23 6.5354247674911
171 23 6.5375421493338
172 23 6.5396988798244
173 23 6.5418964208356
174 23 6.5441363137055
175 23 6.5464201778375
176 23 6.5487497082673
177 23 6.551126672053
178 23 6.553552903345
179 23 6.5560302969986
180 23 6.5585608006081
181 23 6.5611464048667
182 23 6.5637891321955
183 23 6.5664910236344
184 23 6.5692541240524
185 23 6.5720804658113
186 23 6.5749720511028
187 23 6.5779308332684
188 23 6.5809586975057
189 23 6.5840574414417
190 23 6.5872287561235
191 23 6.5904742080138
192 23 6.5937952225866
193 23 6.5971930700874
194 23 6.6006688539516
195 23 6.6042235022671
196 23 6.6078577625293
197 23 6.6115721997778
198 23 6.6153671980402
199 23 6.6192429648488
200 23 6.623199538459
201 23 6.6272367972918
202 23 6.6313544710474
203 23 6.6355521529139
204 23 6.6398293122937
205 23 6.6441853075172
206 23 6.6486193980744
207 23 6.6531307559788
208 23 6.6577184759676
209 23 6.6623815843358
210 23 6.6671190462839
211 23 6.6719297717389
212 23 6.6768126196702
213 23 6.6817664009739
214 23 6.6867898800356
215 23 6.6918817751094
216 23 6.6970407576648
217 23 6.7022654508596
218 23 6.7075544272983
219 23 6.7129062062289
220 23 6.7183192503243
221 23 6.7237919621805
222 23 6.7293226806566
223 23 6.7349096771646
224 23 6.740551152007
225 23 6.7462452308499
226 23 6.7519899614045
227 23 6.7577833103838
228 23 6.7636231607897
229 23 6.7695073095791
230 23 6.7754334657479
231 23 6.7813992488684
232 23 6.7874021881063
233 23 6.7934397217416
234 23 6.7995091972082
235 23 6.8056078716679
236 23 6.8117329131253
237 23 6.8178814020888
238 23 6.8240503337801
239 23 6.8302366208862
240 23 6.8364370968504
241 23 6.8426485196902
242 23 6.8488675763305
243 23 6.8550908874337
244 23 6.8613150127074
245 23 6.8675364566666
246 23 6.8737516748233
247 23 6.8799570802746
248 23 6.8861490506563
249 23 6.8923239354273
250 23 6.8984780634463
251 23 6.9046077508013
252 23 6.9107093088477
253 23 6.9167790524118
254 23 6.9228133081119
255 23 6.9288084227482
256 23 6.9347607717112
257 23 6.9406667673573
258 23 6.9465228672966
259 23 6.9523255825391
260 23 6.9580714854421
261 23 6.9637572173997
262 23 6.9693794962164
263 23 6.9749351230994
264 23 6.980420989208
265 23 6.9858340816906
266 23 6.9911714891387
267 23 6.9964304063843
268 23 7.0016081385605
269 23 7.0067021043394
270 23 7.0117098382597
271 23 7.0166289920412
272 23 7.021457334784
273 23 7.0261927519332
274 23 7.0308332428847
275 23 7.0353769170933
276 23 7.0398219885338
277 23 7.0441667683532
278 23 7.0484096555415
279 23 7.0525491254401
280 23 7.0565837159075
281 23 7.0605120109679
282 23 7.0643326218
283 23 7.068044164979
284 23 7.0716452379882
285 23 7.0751343921882
286 23 7.0785101036995
287 23 7.0817707430577
288 23 7.084914545077
289 23 7.0879395811512
290 23 7.090843737242
291 23 7.0936247020219
292 23 7.0962799709182
293 23 7.0988068728412
294 23 7.1012026266816
295 23 7.1034644335011
296 23 7.1055896069543
297 23 7.1075757383958
298 23 7.1094208846862
299 23 7.1111237576242
300 23 7.112683887198
301 23 7.1141017298946
302 23 7.1153787001682
303 23 7.1165171168981
304 23 7.117520073134
305 23 7.1183912511607
306 23 7.1191347117726
307 23 7.1197546856984
308 23 7.1202553883881
309 23 7.1206408702829
310 23 7.1209149062604
311 23 7.121080921861
312 23 7.1211419505201
313 23 7.1211006148765
314 23 7.1209591255247
315 23 7.1207192916255
316 23 7.1203825390628
317 23 7.1199499330545
318 23 7.1194222031422
319 23 7.118799769272
320 23 7.118082768247
321 23 7.1172710802243
322 23 7.116364355177
323 23 7.1153620393975
324 23 7.1142634021871
325 23 7.1130675629078
326 23 7.1117735185586
327 23 7.1103801720012
328 23 7.1088863609102
329 23 7.1072908874566
330 23 7.1055925486616
331 23 7.1037901672834
332 23 7.1018826230234
333 23 7.0998688837634
334 23 7.0977480364819
335 23 7.0955193174351
336 23 7.0931821411469
337 23 7.0907361277183
338 23 7.0881811279599
339 23 7.0855172458538
340 23 7.0827448578852
341 23 7.0798646288312
342 23 7.0768775236637
343 23 7.0737848153101
344 23 7.0705880881131
345 23 7.067289236938
346 23 7.0638904619867
347 23 7.0603942594831
348 23 7.0568034084975
349 23 7.0531209542634
350 23 7.049350188414
351 23 7.0454946266192
352 23 7.041557984138
353 23 7.0375441498177
354 23 7.0334571590661
355 23 7.0293011663047
356 23 7.0250804173759
357 23 7.0207992223351
358 23 7.0164619290074
359 23 7.0120728976357
360 23 7.0076364768952
361 23 7.0031569815017
362 23 6.9986386715989
363 23 6.9940857340867
364 23 6.9895022660367
365 23 6.9848922603577
366 23 6.9802595939183
367 23 6.9756080184327
368 23 6.9709411545893
369 23 6.9662624902079
370 23 6.9615753837391
371 23 6.9568830753453
372 23 6.9521887094852
373 23 6.9474953760887
374 23 6.9428061836768
375 23 6.9381243909012
376 23 6.9334536524051
377 23 6.9287985065911
378 23 6.9241654261953
379 23 6.9195653455759
380 23 6.9150207287644
381 23 6.9105899673017
382 23 6.906479068389
383 23 6.9035815407735
384 23 6.9031366746784
385 23 6.9039054015457
386 23 6.9049944388624
387 23 6.9061980148743
388 23 6.9074579874881
389 23 6.9087521611181
390 23 6.9100698941145
391 23 6.9114050362865
392 23 6.9127534075305
393 23 6.9141117535252
394 23 6.9154772645838
395 23 6.9168473367312
396 23 6.9182194473727
397 23 6.9195910895747
398 23 6.9209597383793
399 23 6.9223228356723
400 23 6.9236777863605
401 23 6.925021961761
402 23 6.9263527077624
403 23 6.9276673562284
404 23 6.9289632386296
405 23 6.930237701189
406 23 6.9314881210021
407 23 6.9327119227052
408 23 6.9339065953273
409 23 6.935069709009
410 23 6.9361989313028
411 23 6.9372920427914
412 23 6.9383469517878
413 23 6.9393617078977
414 23 6.9403345142535
415 23 6.9412637382526
416 23 6.9421479206608
417 23 6.9429857829738
418 23 6.9437762329604
419 23 6.9445183683458
420 23 6.945211478625
421 23 6.9458550450311
422 23 6.9464487387154
423 23 6.946992417222
424 23 6.9474861193708
425 23 6.9479300586817
426 23 6.9483246154929
427 23 6.9486703279404
428 23 6.9489678819745
429 23 6.9492181005964
430 23 6.9494219324952
431 23 6.9495804402655
432 23 6.9496947883787
433 23 6.9497662310679
434 23 6.9497961002796
435 23 6.9497857938255
436 23 6.9497367638558
437 23 6.949650505757
438 23 6.949528547562
1 24 6.4703253150213
2 24 6.4703623381857
3 24 6.470386831701
4 24 6.4703988064296
5 24 6.4703982803671
6 24 6.4703852788727
7 24 6.4703598349012
8 24 6.4703219892369
9 24 6.4702717907284
10 24 6.470209296525
11 24 6.4701345723139
12 24 6.4700476925577
13 24 6.4699487407314
14 24 6.4698378095598
15 24 6.4697150012537
16 24 6.4695804277445
17 24 6.4694342109169
18 24 6.4692764828401
19 24 6.4691073859948
20 24 6.4689270734969
21 24 6.4687357093178
22 24 6.4685334684985
23 24 6.4683205373587
24 24 6.4680971136994
25 24 6.4678634069983
26 24 6.4676196385967
27 24 6.4673660418781
28 24 6.4671028624363
29 24 6.4668303582332
30 24 6.4665487997443
31 24 6.4662584700919
32 24 6.4659596651644
33 24 6.4656526937198
34 24 6.4653378774744
35 24 6.4650155511736
36 24 6.4646860626444
37 24 6.4643497728282
38 24 6.4640070557936
39 24 6.4636582987263
40 24 6.463303901897
41 24 6.4629442786034
42 24 6.4625798550883
43 24 6.4622110704298
44 24 6.4618383764043
45 24 6.4614622373197
46 24 6.461083129819
47 24 6.460701542653
48 24 6.4603179764193
49 24 6.4599329432702
50 24 6.4595469665848
51 24 6.4591605806076
52 24 6.4587743300507
53 24 6.4583887696607
54 24 6.4580044637491
55 24 6.4576219856855
56 24 6.457241917355
57 24 6.4568648485777
58 24 6.4564913764926
59 24 6.456122104905
60 24 6.4557576435985
61 24 6.4553986076117
62 24 6.4550456164827
63 24 6.4546992934597
64 24 6.4543602646818
65 24 6.4540291583299
66 24 6.4537066037517
67 24 6.4533932305606
68 24 6.4530896677129
69 24 6.4527965425656
70 24 6.4525144799174
71 24 6.452244101036
72 24 6.4519860226763
73 24 6.4517408560916
74 24 6.4515092060427
75 24 6.4512916698084
76 24 6.4510888362022
77 24 6.4509012845984
78 24 6.450729583973
79 24 6.4505742919637
80 24 6.4504359539527
81 24 6.4503151021776
82 24 6.4502122548752
83 24 6.4501279154607
84 24 6.4500625717494
85 24 6.4500166952224
86 24 6.4499907403418
87 24 6.4499851439191
88 24 6.4500003245389
89 24 6.4500366820434
90 24 6.4500945970783
91 24 6.4501744307039
92 24 6.4502765240738
93 24 6.4504011981817
94 24 6.4505487536787
95 24 6.4507194707623
96 24 6.450913609136
97 24 6.4511314080418
98 24 6.4513730863625
99 24 6.4516388427963
100 24 6.4519288560985
101 24 6.4522432853924
102 24 6.4525822705447
103 24 6.4529459326036
104 24 6.4533343742972
105 24 6.4537476805889
106 24 6.454185919285
107 24 6.4546491416935
108 24 6.4551373833263
109 24 6.4556506646444
110 24 6.4561889918388
111 24 6.4567523576444
112 24 6.4573407421813
113 24 6.4579541138193
114 24 6.458592430062
115 24 6.4592556384432
116 24 6.4599436774352
117 24 6.4606564773612
118 24 6.4613939613099
119 24 6.462156046048
120 24 6.4629426429277
121 24 6.4637536587843
122 24 6.4645889968248
123 24 6.4654485575018
124 24 6.4663322393729
125 24 6.4672399399454
126 24 6.4681715565035
127 24 6.4691269869206
128 24 6.4701061304563
129 24 6.4711088885396
130 24 6.4721351655427
131 24 6.4731848695454
132 24 6.4742579130967
133 24 6.4753542139771
134 24 6.4764736959672
135 24 6.4776162896287
136 24 6.4787819331044
137 24 6.4799705729455
138 24 6.4811821649724
139 24 6.4824166751801
140 24 6.4836740806933
141 24 6.484954370784
142 24 6.4862575479579
143 24 6.48758362912
144 24 6.4889326468281
145 24 6.4903046506423
146 24 6.4916997085803
147 24 6.4931179086834
148 24 6.494559360703
149 24 6.4960241979115
150 24 6.4975125790433
151 24 6.4990246903702
152 24 6.5005607479125
153 24 6.5021209997891
154 24 6.5037057287036
155 24 6.505315254567
156 24 6.5069499372512
157 24 6.5086101794701
158 24 6.510296429777
159 24 6.5120091856724
160 24 6.5137489968049
161 24 6.5155164682534
162 24 6.517312263868
163 24 6.5191371096473
164 24 6.5209917971239
165 24 6.5228771867238
166 24 6.5247942110578
167 24 6.5267438780985
168 24 6.528727274184
169 24 6.5307455667806
170 24 6.5328000069256
171 24 6.5348919312575
172 24 6.5370227635269
173 24 6.5391940154666
174 24 6.5414072868839
175 24 6.5436642648247
176 24 6.5459667216422
177 24 6.5483165117989
178 24 6.5507155672193
179 24 6.5531658910195
180 24 6.555669549445
181 24 6.5582286618798
182 24 6.5608453888235
183 24 6.5635219177921
184 24 6.5662604471719
185 24 6.5690631681472
186 24 6.5719322449283
187 24 6.574869793624
188 24 6.5778778602192
189 24 6.5809583982323
190 24 6.5841132467183
191 24 6.5873441093432
192 24 6.5906525352781
193 24 6.5940399026277
194 24 6.5975074050253
195 24 6.6010560418905
196 24 6.60468661267
197 24 6.608399715176
198 24 6.6121957479215
199 24 6.6160749161485
200 24 6.6200372410677
201 24 6.624082571691
202 24 6.6282105985582
203 24 6.6324208686259
204 24 6.6367128006055
205 24 6.641085700102
206 24 6.6455387739945
207 24 6.6500711436129
208 24 6.6546818563822
209 24 6.6593698957258
210 24 6.6641341891208
211 24 6.668973614295
212 24 6.6738870036244
213 24 6.6788731468504
214 24 6.6839307922729
215 24 6.6890586466007
216 24 6.6942553736515
217 24 6.6995195920988
218 24 6.7048498724529
219 24 6.7102447334589
220 24 6.7157026380754
221 24 6.7212219891861
222 24 6.7268011251798
223 24 6.7324383155167
224 24 6.7381317563868
225 24 6.7438795665509
226 24 6.7496797834411
227 24 6.7555303595891
228 24 6.7614291594377
229 24 6.767373956584
230 24 6.7733624314942
231 24 6.7793921697222
232 24 6.7854606606611
233 24 6.7915652968459
234 24 6.7977033738268
235 24 6.8038720906239
236 24 6.8100685507698
237 24 6.8162897639464
238 24 6.822532648213
239 24 6.8287940328236
240 24 6.8350706616253
241 24 6.8413591970262
242 24 6.8476562245188
243 24 6.8539582577406
244 24 6.860261744049
245 24 6.8665630705875
246 24 6.8728585708132
247 24 6.8791445314537
248 24 6.8854171998605
249 24 6.8916727917183
250 24 6.8979074990724
251 24 6.9041174986288
252 24 6.9102989602822
253 24 6.916448055824
254 24 6.9225609677797
255 24 6.9286338983238
256 24 6.9346630782195
257 24 6.9406447757266
258 24 6.9465753054213
259 24 6.9524510368704
260 24 6.9582684030992
261 24 6.9640239087926
262 24 6.9697141381656
263 24 6.9753357624402
264 24 6.980885546859
265 24 6.9863603571683
266 24 6.9917571654969
267 24 6.997073055554
268 24 7.0023052270675
269 24 7.0074509993762
270 24 7.0125078140873
271 24 7.0174732367012
272 24 7.022344957104
273 24 7.0271207888167
274 24 7.0317986668851
275 24 7.0363766442891
276 24 7.0408528867422
277 24 7.0452256657488
278 24 7.0494933497871
279 24 7.0536543934904
280 24 7.0577073247149
281 24 7.0616507294095
282 24 7.0654832342571
283 24 7.069203487135
284 24 7.072810135572
285 24 7.0763018035657
286 24 7.0796770673924
287 24 7.0829344314165
288 24 7.0860723053973
289 24 7.0890889854143
290 24 7.0919826412633
291 24 7.0947513139477
292 24 7.0973929275589
293 24 7.0999053201657
294 24 7.1022862979607
295 24 7.1045337154377
296 24 7.1066455814573
297 24 7.1086201866356
298 24 7.1104562420675
299 24 7.1121530141491
300 24 7.113710436954
301 24 7.1151291839448
302 24 7.1164106855904
303 24 7.1175570879757
304 24 7.1185711574492
305 24 7.1194561448728
306 24 7.1202156278244
307 24 7.1208533494406
308 24 7.1213730692717
309 24 7.1217784362851
310 24 7.1220728887296
311 24 7.1222595811592
312 24 7.1223413359991
313 24 7.1223206155711
314 24 7.1221995101258
315 24 7.1219797377597
316 24 7.1216626527668
317 24 7.1212492597488
318 24 7.1207402315368
319 24 7.1201359295982
320 24 7.1194364260862
321 24 7.1186415270534
322 24 7.1177507966032
323 24 7.1167635819189
324 24 7.1156790392107
325 24 7.1144961606669
326 24 7.113213802504
327 24 7.1118307141906
328 24 7.110345568875
329 24 7.1087569949892
330 24 7.1070636089284
331 24 7.1052640486283
332 24 7.1033570077773
333 24 7.1013412703212
334 24 7.0992157448367
335 24 7.096979498285
336 24 7.0946317885974
337 24 7.0921720955114
338 24 7.0896001490548
339 24 7.0869159550861
340 24 7.0841198173319
341 24 7.0812123554183
342 24 7.0781945184797
343 24 7.0750675940287
344 24 7.0718332118922
345 24 7.0684933431498
346 24 7.0650502941423
347 24 7.0615066957506
348 24 7.0578654882664
349 24 7.0541299022808
350 24 7.0503034361019
351 24 7.0463898302761
352 24 7.0423930398222
353 24 7.038317204802
354 24 7.0341666198399
355 24 7.0299457031705
356 24 7.0256589657507
357 24 7.0213109809052
358 24 7.0169063549133
359 24 7.0124496988658
360 24 7.007945602051
361 24 7.0033986070567
362 24 6.9988131867097
363 24 6.9941937229141
364 24 6.9895444874007
365 24 6.9848696243561
366 24 6.9801731348653
367 24 6.9754588630778
368 24 6.9707304839882
369 24 6.9659914927103
370 24 6.9612451951216
371 24 6.9564946997504
372 24 6.9517429107872
373 24 6.9469925221056
374 24 6.9422460121899
375 24 6.9375056398785
376 24 6.9327734408445
377 24 6.9280512247502
378 24 6.9233405730255
379 24 6.9186428372351
380 24 6.9139591380124
381 24 6.9092903645533
382 24 6.9046371746721
383 24 6.8999999954385
384 24 6.9012683394544
385 24 6.9025528616298
386 24 6.9038533068578
387 24 6.9051691982792
388 24 6.906499841371
389 24 6.9078443288781
390 24 6.9092015466462
391 24 6.9105701804098
392 24 6.9119487235895
393 24 6.9133354861429
394 24 6.9147286045072
395 24 6.9161260526617
396 24 6.9175256543234
397 24 6.9189250962748
398 24 6.920321942806
399 24 6.921713651233
400 24 6.9230975884332
401 24 6.9244710483177
402 24 6.9258312701365
403 24 6.9271754574893
404 24 6.9285007978931
405 24 6.929804482735
406 24 6.9310837274205
407 24 6.9323357915101
408 24 6.933557998624
409 24 6.9347477558859
410 24 6.9359025726715
411 24 6.9370200784317
412 24 6.9380980393608
413 24 6.9391343737007
414 24 6.9401271654813
415 24 6.941074676528
416 24 6.941975356589
417 24 6.9428278514715
418 24 6.943631009108
419 24 6.9443838835117
420 24 6.9450857366184
421 24 6.9457360380483
422 24 6.9463344628572
423 24 6.9468808873824
424 24 6.947375383314
425 24 6.9478182101514
426 24 6.9482098062246
427 24 6.9485507784736
428 24 6.9488418911918
429 24 6.9490840539418
430 24 6.9492783088529
431 24 6.9494258175045
432 24 6.9495278475895
433 24 6.9495857595405
434 24 6.949600993286
435 24 6.9495750552848
436 24 6.9495095059717
437 24 6.9494059477232
438 24 6.9492660134376
1 25 6.4702126801061
2 25 6.4702457637915
3 25 6.4702660295552
4 25 6.4702734835308
5 25 6.4702681390529
6 25 6.4702500168951
7 25 6.4702191455112
8 25 6.4701755612773
9 25 6.4701193087366
10 25 6.4700504408448
11 25 6.4699690192176
12 25 6.469875114378
13 25 6.4697688060047
14 25 6.4696501831799
15 25 6.4695193446369
16 25 6.4693763990064
17 25 6.4692214650618
18 25 6.4690546719616
19 25 6.4688761594899
20 25 6.4686860782931
21 25 6.4684845901126
22 25 6.4682718680134
23 25 6.4680480966062
24 25 6.4678134722647
25 25 6.4675682033342
26 25 6.4673125103339
27 25 6.4670466261491
28 25 6.4667707962144
29 25 6.4664852786859
30 25 6.4661903446018
31 25 6.4658862780296
32 25 6.4655733762
33 25 6.4652519496253
34 25 6.464922322202
35 25 6.4645848312953
36 25 6.4642398278051
37 25 6.4638876762129
38 25 6.4635287546059
39 25 6.4631634546801
40 25 6.4627921817183
41 25 6.4624153545445
42 25 6.4620334054502
43 25 6.461646780094
44 25 6.4612559373721
45 25 6.4608613492586
46 25 6.4604635006136
47 25 6.4600628889597
48 25 6.4596600242243
49 25 6.4592554284467
50 25 6.4588496354502
51 25 6.4584431904771
52 25 6.458036649786
53 25 6.457630580212
54 25 6.457225558687
55 25 6.4568221717222
56 25 6.4564210148506
57 25 6.456022692031
58 25 6.4556278150118
59 25 6.4552370026574
60 25 6.4548508802355
61 25 6.454470078667
62 25 6.4540952337406
63 25 6.4537269852905
64 25 6.4533659763426
65 25 6.4530128522272
66 25 6.4526682596631
67 25 6.452332845814
68 25 6.4520072573199
69 25 6.4516921393073
70 25 6.4513881343799
71 25 6.4510958815948
72 25 6.4508160154262
73 25 6.450549164722
74 25 6.4502959516563
75 25 6.4500569906827
76 25 6.449832887493
77 25 6.4496242379843
78 25 6.4494316272426
79 25 6.4492556285431
80 25 6.449096802377
81 25 6.4489556955051
82 25 6.4488328400469
83 25 6.4487287526066
84 25 6.4486439334436
85 25 6.4485788656897
86 25 6.4485340146189
87 25 6.4485098269727
88 25 6.4485067303458
89 25 6.4485251326344
90 25 6.448565421552
91 25 6.4486279642131
92 25 6.4487131067899
93 25 6.4488211742418
94 25 6.4489524701197
95 25 6.449107276447
96 25 6.4492858536769
97 25 6.4494884407261
98 25 6.449715255085
99 25 6.4499664930033
100 25 6.4502423297485
101 25 6.4505429199379
102 25 6.4508683979387
103 25 6.4512188783364
104 25 6.4515944564656
105 25 6.4519952090024
106 25 6.4524211946121
107 25 6.4528724546498
108 25 6.4533490139081
109 25 6.4538508814094
110 25 6.4543780512348
111 25 6.4549305033876
112 25 6.455508204685
113 25 6.4561111096732
114 25 6.4567391615605
115 25 6.457392293164
116 25 6.4580704278653
117 25 6.4587734805694
118 25 6.4595013586637
119 25 6.4602539629714
120 25 6.4610311886982
121 25 6.4618329263649
122 25 6.4626590627275
123 25 6.4635094816783
124 25 6.4643840651289
125 25 6.4652826938729
126 25 6.4662052484274
127 25 6.4671516098537
128 25 6.4681216605589
129 25 6.4691152850787
130 25 6.4701323708445
131 25 6.4711728089392
132 25 6.4722364948438
133 25 6.4733233291823
134 25 6.4744332184685
135 25 6.4755660758637
136 25 6.4767218219503
137 25 6.4779003855326
138 25 6.4791017044705
139 25 6.4803257265578
140 25 6.481572410454
141 25 6.4828417266801
142 25 6.4841336586878
143 25 6.4854482040146
144 25 6.4867853755324
145 25 6.4881452028017
146 25 6.4895277335398
147 25 6.4909330352124
148 25 6.4923611967568
149 25 6.4938123304438
150 25 6.495286573884
151 25 6.4967840921856
152 25 6.4983050802646
153 25 6.4998497653121
154 25 6.5014184094189
155 25 6.5030113123559
156 25 6.5046288145094
157 25 6.506271299965
158 25 6.5079391997357
159 25 6.5096329951245
160 25 6.5113532212099
161 25 6.5131004704409
162 25 6.514875396324
163 25 6.5166787171798
164 25 6.5185112199436
165 25 6.5203737639769
166 25 6.5222672848517
167 25 6.5241927980602
168 25 6.5261514025918
169 25 6.5281442843107
170 25 6.5301727190511
171 25 6.5322380753334
172 25 6.5343418165875
173 25 6.5364855027508
174 25 6.5386707910878
175 25 6.540899436059
176 25 6.5431732880472
177 25 6.5454942907322
178 25 6.5478644768928
179 25 6.5502859624117
180 25 6.5527609382626
181 25 6.5552916602823
182 25 6.5578804365673
183 25 6.5605296123954
184 25 6.5632415526583
185 25 6.5660186218958
186 25 6.5688631621576
187 25 6.5717774690637
188 25 6.5747637665898
189 25 6.5778241812587
190 25 6.5809607165451
191 25 6.5841752283968
192 25 6.5874694028154
193 25 6.5908447364097
194 25 6.5943025207387
195 25 6.597843831088
196 25 6.6014695200986
197 25 6.6051802163939
198 25 6.6089763280733
199 25 6.61285805067
200 25 6.6168253789435
201 25 6.6208781217047
202 25 6.6250159187764
203 25 6.6292382591616
204 25 6.6335444995319
205 25 6.6379338822447
206 25 6.6424055522243
207 25 6.6469585721971
208 25 6.6515919359253
209 25 6.6563045792319
210 25 6.6610953887413
211 25 6.6659632083668
212 25 6.6709068436636
213 25 6.6759250642218
214 25 6.6810166043169
215 25 6.6861801620536
216 25 6.6914143972447
217 25 6.6967179282642
218 25 6.7020893280974
219 25 6.7075271197999
220 25 6.7130297715492
221 25 6.7185956914609
222 25 6.7242232223133
223 25 6.7299106363099
224 25 6.7356561299897
225 25 6.7414578193774
226 25 6.7473137354554
227 25 6.7532218200228
228 25 6.759179921998
229 25 6.7651857942126
230 25 6.7712370907341
231 25 6.77733136475
232 25 6.7834660670377
233 25 6.7896385450423
234 25 6.7958460425755
235 25 6.8020857001466
236 25 6.8083545559342
237 25 6.814649547398
238 25 6.8209675135321
239 25 6.8273051977541
240 25 6.8336592514202
241 25 6.8400262379555
242 25 6.8464026375832
243 25 6.8527848526318
244 25 6.8591692133989
245 25 6.8655519845426
246 25 6.8719293719721
247 25 6.8782975302017
248 25 6.8846525701322
249 25 6.8909905672182
250 25 6.897307569979
251 25 6.9035996088059
252 25 6.9098627050162
253 25 6.9160928801054
254 25 6.9222861651404
255 25 6.928438610242
256 25 6.9345462940969
257 25 6.9406053334423
258 25 6.9466118924628
259 25 6.9525621920374
260 25 6.9584525187759
261 25 6.9642792337789
262 25 6.970038781057
263 25 6.9757276955426
264 25 6.9813426106241
265 25 6.9868802651317
266 25 6.9923375097026
267 25 6.9977113124455
268 25 7.0029987638274
269 25 7.0081970806968
270 25 7.0133036093551
271 25 7.0183158275847
272 25 7.0232313455352
273 25 7.0280479053682
274 25 7.032763379555
275 25 7.0373757677209
276 25 7.0418831919284
277 25 7.046283890297
278 25 7.0505762088635
279 25 7.0547585916038
280 25 7.058829568565
281 25 7.0627877420976
282 25 7.0666317712456
283 25 7.0703603544426
284 25 7.0739722107995
285 25 7.077466060454
286 25 7.0808406046957
287 25 7.0840945069056
288 25 7.0872263757342
289 25 7.0902347524057
290 25 7.0931181045149
291 25 7.0958748291229
292 25 7.0985032682267
293 25 7.1010017396006
294 25 7.1033685853652
295 25 7.1056022392179
296 25 7.1077013109499
297 25 7.1096646837695
298 25 7.1114916164992
299 25 7.1131818396942
300 25 7.1147356331505
301 25 7.116153872991
302 25 7.1174380398561
303 25 7.1185901851502
304 25 7.1196128585281
305 25 7.1205090052286
306 25 7.121281845206
307 25 7.1219347467321
308 25 7.1224711055653
309 25 7.1228942377704
310 25 7.1232072908241
311 25 7.1234131745429
312 25 7.1235145110687
313 25 7.123513601729
314 25 7.1234124079581
315 25 7.123212543389
316 25 7.1229152745036
317 25 7.1225215276685
318 25 7.1220319008712
319 25 7.1214466789228
320 25 7.1207658512863
321 25 7.119989131998
322 25 7.1191159813804
323 25 7.1181456294145
324 25 7.1170771007408
325 25 7.1159092413199
326 25 7.1146407468036
327 25 7.1132701926527
328 25 7.1117960660035
329 25 7.1102167992245
330 25 7.1085308050327
331 25 7.1067365129513
332 25 7.1048324067991
333 25 7.1028170628068
334 25 7.1006891878626
335 25 7.098447657306
336 25 7.0960915516211
337 25 7.0936201913293
338 25 7.0910331693609
339 25 7.0883303801871
340 25 7.0855120450329
341 25 7.082578732559
342 25 7.0795313745008
343 25 7.0763712758783
344 25 7.0731001195364
345 25 7.0697199649357
346 25 7.0662332412795
347 25 7.0626427352203
348 25 7.0589515735397
349 25 7.055163201322
350 25 7.0512813562433
351 25 7.0473100396705
352 25 7.0432534853044
353 25 7.0391161261129
354 25 7.0349025602799
355 25 7.0306175168549
356 25 7.0262658217271
357 25 7.0218523644712
358 25 7.017382066531
359 25 7.0128598511238
360 25 7.008290615163
361 25 7.0036792034287
362 25 6.9990303851485
363 25 6.9943488331123
364 25 6.9896391054166
365 25 6.9849056299403
366 25 6.980152691696
367 25 6.9753844232968
368 25 6.9706047989515
369 25 6.9658176327156
370 25 6.9610265822507
371 25 6.9562351602823
372 25 6.951446757631
373 25 6.9466646848655
374 25 6.9418922458985
375 25 6.9371328699731
376 25 6.9323903579232
377 25 6.9276693702748
378 25 6.9229764780824
379 25 6.918322690399
380 25 6.9137305224328
381 25 6.9092583934115
382 25 6.9051123146957
383 25 6.9021857755692
384 25 6.9017180230312
385 25 6.9024699213744
386 25 6.9035480968399
387 25 6.9047466621721
388 25 6.9060073353987
389 25 6.9073077566158
390 25 6.9086370954407
391 25 6.9099889886713
392 25 6.9113590191883
393 25 6.9127436720882
394 25 6.9141398541614
395 25 6.9155446558069
396 25 6.916955227769
397 25 6.9183687167361
398 25 6.9197822332343
399 25 6.9211928383443
400 25 6.9225975420011
401 25 6.9239933087742
402 25 6.9253770686774
403 25 6.9267457314616
404 25 6.9280962033501
405 25 6.9294254054673
406 25 6.9307302933837
407 25 6.9320078772989
408 25 6.9332552424475
409 25 6.9344695693523
410 25 6.9356481535748
411 25 6.93678842464
412 25 6.9378879638318
413 25 6.9389445205819
414 25 6.9399560272038
415 25 6.9409206117535
416 25 6.9418366088366
417 25 6.942702568223
418 25 6.943517261169
419 25 6.9442796843978
420 25 6.944989061728
421 25 6.945644843391
422 25 6.9462467031156
423 25 6.946794533101
424 25 6.9472884370319
425 25 6.9477287213212
426 25 6.9481158847862
427 25 6.9484506069857
428 25 6.9487337354523
429 25 6.9489662720595
430 25 6.9491493587635
431 25 6.9492842629501
432 25 6.949372362606
433 25 6.9494151315191
434 25 6.949414124691
435 25 6.9493709641283
436 25 6.9492873251515
437 25 6.9491649233414
438 25 6.9490055022192
1 26 6.4701163059962
2 26 6.4701456010784
3 26 6.4701617862428
4 26 6.4701648626927
5 26 6.470154838896
6 26 6.4701317308321
7 26 6.4700955622413
8 26 6.4700463648765
9 26 6.4699841787567
10 26 6.4699090524231
11 26 6.4698210431962
12 26 6.4697202174339
13 26 6.4696066507905
14 26 6.4694804284764
15 26 6.4693416455169
16 26 6.469190407011
17 26 6.4690268283884
18 26 6.4688510356657
19 26 6.4686631656991
20 26 6.468463366435
21 26 6.4682517971567
22 26 6.4680286287264
23 26 6.4677940438227
24 26 6.4675482371712
25 26 6.4672914157693
26 26 6.4670237991028
27 26 6.4667456193536
28 26 6.4664571215984
29 26 6.4661585639961
30 26 6.4658502179641
31 26 6.4655323683412
32 26 6.4652053135368
33 26 6.4648693656649
34 26 6.4645248506617
35 26 6.464172108385
36 26 6.4638114926956
37 26 6.4634433715173
38 26 6.4630681268758
39 26 6.4626861549147
40 26 6.4622978658859
41 26 6.4619036841159
42 26 6.4615040479432
43 26 6.4610994096278
44 26 6.4606902352305
45 26 6.4602770044607
46 26 6.4598602104915
47 26 6.4594403597404
48 26 6.459017971615
49 26 6.4585935782226
50 26 6.4581677240407
51 26 6.4577409655508
52 26 6.4573138708315
53 26 6.4568870191114
54 26 6.4564610002817
55 26 6.4560364143667
56 26 6.4556138709528
57 26 6.4551939885761
58 26 6.4547773940671
59 26 6.4543647218551
60 26 6.4539566132306
61 26 6.4535537155681
62 26 6.4531566815087
63 26 6.452766168106
64 26 6.4523828359338
65 26 6.4520073481611
66 26 6.4516403695927
67 26 6.451282565681
68 26 6.4509346015095
69 26 6.4505971407529
70 26 6.450270844615
71 26 6.4499563707501
72 26 6.4496543721699
73 26 6.4493654961417
74 26 6.449090383081
75 26 6.4488296654438
76 26 6.4485839666228
77 26 6.4483538998532
78 26 6.4481400671326
79 26 6.4479430581603
80 26 6.4477634493013
81 26 6.4476018025806
82 26 6.447458664712
83 26 6.4473345661681
84 26 6.4472300202949
85 26 6.4471455224776
86 26 6.4470815493604
87 26 6.4470385581269
88 26 6.4470169858428
89 26 6.4470172488677
90 26 6.447039742336
91 26 6.4470848397128
92 26 6.4471528924264
93 26 6.4472442295786
94 26 6.4473591577358
95 26 6.4474979608015
96 26 6.4476608999706
97 26 6.4478482137653
98 26 6.4480601181535
99 26 6.4482968067466
100 26 6.4485584510767
101 26 6.448845200951
102 26 6.4491571848801
103 26 6.4494945105778
104 26 6.4498572655284
105 26 6.4502455176191
106 26 6.4506593158308
107 26 6.4510986909851
108 26 6.4515636565414
109 26 6.4520542094391
110 26 6.4525703309804
111 26 6.4531119877468
112 26 6.4536791325458
113 26 6.4542717053802
114 26 6.4548896344355
115 26 6.4555328370807
116 26 6.4562012208752
117 26 6.456894684578
118 26 6.4576131191547
119 26 6.4583564087757
120 26 6.4591244318042
121 26 6.4599170617668
122 26 6.4607341683073
123 26 6.4615756181165
124 26 6.4624412758401
125 26 6.4633310049598
126 26 6.464244668649
127 26 6.4651821306021
128 26 6.4661432558378
129 26 6.4671279114799
130 26 6.4681359675161
131 26 6.4691672975395
132 26 6.4702217794776
133 26 6.4712992963133
134 26 6.4723997368052
135 26 6.4735229962141
136 26 6.4746689770441
137 26 6.4758375898083
138 26 6.4770287538269
139 26 6.4782423980703
140 26 6.4794784620575
141 26 6.4807368968204
142 26 6.4820176659479
143 26 6.4833207467184
144 26 6.484646131336
145 26 6.4859938282788
146 26 6.4873638637722
147 26 6.4887562833969
148 26 6.4901711538412
149 26 6.4916085648064
150 26 6.4930686310733
151 26 6.4945514947351
152 26 6.4960573276035
153 26 6.4975863337891
154 26 6.4991387524617
155 26 6.5007148607875
156 26 6.5023149770442
157 26 6.5039394639113
158 26 6.5055887319287
159 26 6.5072632431192
160 26 6.5089635147636
161 26 6.5106901233175
162 26 6.5124437084543
163 26 6.5142249772153
164 26 6.5160347082432
165 26 6.5178737560704
166 26 6.5197430554253
167 26 6.5216436255115
168 26 6.5235765742071
169 26 6.525543102114
170 26 6.5275445063779
171 26 6.529582184177
172 26 6.5316576357625
173 26 6.5337724669065
174 26 6.5359283905914
175 26 6.5381272277467
176 26 6.5403709068129
177 26 6.5426614618856
178 26 6.5450010291726
179 26 6.5473918414804
180 26 6.5498362204467
181 26 6.5523365662444
182 26 6.5548953445217
183 26 6.5575150704019
184 26 6.5601982894606
185 26 6.5629475557244
186 26 6.5657654068943
187 26 6.5686543371847
188 26 6.5716167683724
189 26 6.5746550198545
190 26 6.5777712787015
191 26 6.5809675708272
192 26 6.5842457344741
193 26 6.5876073971906
194 26 6.5910539573636
195 26 6.5945865711543
196 26 6.5982061453855
197 26 6.601913336576
198 26 6.605708555942
199 26 6.6095919798319
200 26 6.6135635647617
201 26 6.617623066005
202 26 6.6217700585728
203 26 6.6260039594049
204 26 6.630324049664
205 26 6.6347294961636
206 26 6.6392193711477
207 26 6.643792669844
208 26 6.6484483254173
209 26 6.653185221137
210 26 6.6580021997319
211 26 6.6628980700335
212 26 6.6678716110998
213 26 6.6729215740763
214 26 6.6780466820835
215 26 6.6832456284347
216 26 6.6885170734847
217 26 6.6938596403938
218 26 6.6992719100739
219 26 6.7047524155502
220 26 6.7102996359535
221 26 6.7159119903222
222 26 6.7215878313749
223 26 6.7273254393861
224 26 6.7331230162783
225 26 6.7389786800265
226 26 6.7448904594538
227 26 6.7508562894831
228 26 6.7568740069007
229 26 6.7629413466756
230 26 6.7690559388706
231 26 6.7752153061766
232 26 6.7814168620903
233 26 6.7876579097578
234 26 6.7939356414938
235 26 6.8002471389888
236 26 6.8065893742068
237 26 6.812959210978
238 26 6.8193534072815
239 26 6.8257686182139
240 26 6.8322013996324
241 26 6.8386482124613
242 26 6.8451054276418
243 26 6.851569331706
244 26 6.8580361329496
245 26 6.8645019681743
246 26 6.870962909967
247 26 6.8774149744811
248 26 6.8838541296772
249 26 6.8902763039835
250 26 6.8966773953257
251 26 6.9030532804796
252 26 6.9093998246925
253 26 6.9157128915196
254 26 6.9219883528182
255 26 6.9282220988399
256 26 6.934410048362
257 26 6.940548158795
258 26 6.9466324362034
259 26 6.9526589451753
260 26 6.958623818476
261 26 6.9645232664186
262 26 6.9703535858843
263 26 6.9761111689239
264 26 6.9817925108688
265 26 6.9873942178808
266 26 6.9929130138651
267 26 6.9983457466704
268 26 7.0036893934954
269 26 7.00894106542
270 26 7.0140980109753
271 26 7.0191576186632
272 26 7.0241174183352
273 26 7.0289750813367
274 26 7.0337284193236
275 26 7.0383753816603
276 26 7.04291405131
277 26 7.0473426391425
278 26 7.0516594765941
279 26 7.0558630066426
280 26 7.0599517730949
281 26 7.0639244082336
282 26 7.0677796189448
283 26 7.0715161715426
284 26 7.0751328756393
285 26 7.0786285675792
286 26 7.0820020941642
287 26 7.0852522976606
288 26 7.0883780033691
289 26 7.0913780113539
290 26 7.0942510942203
291 26 7.0969960030354
292 26 7.0996114835131
293 26 7.1020963043112
294 26 7.1044492985909
295 26 7.106669418767
296 26 7.1087558026292
297 26 7.1107078468782
298 26 7.1125252819299
299 26 7.1142082401113
300 26 7.1157573086623
301 26 7.1171735597268
302 26 7.1184585518474
303 26 7.1196143010287
304 26 7.1206432234406
305 26 7.1215480553821
306 26 7.1223317584634
307 26 7.1229974187347
308 26 7.1235481477863
309 26 7.123986992121
310 26 7.1243168549171
311 26 7.1245404321693
312 26 7.1246601634579
313 26 7.1246781963809
314 26 7.1245963629972
315 26 7.1244161663619
316 26 7.1241387752701
317 26 7.1237650255389
318 26 7.1232954264524
319 26 7.1227301713144
320 26 7.1220691513418
321 26 7.1213119723896
322 26 7.1204579741963
323 26 7.11950625199
324 26 7.1184556804004
325 26 7.1173049396836
326 26 7.1160525442883
327 26 7.1146968737882
328 26 7.1132362061656
329 26 7.1116687533734
330 26 7.1099926990217
331 26 7.1082062379387
332 26 7.106307617251
333 26 7.1042951785131
334 26 7.102167400306
335 26 7.0999229406239
336 26 7.097560678276
337 26 7.0950797524694
338 26 7.0924795997045
339 26 7.0897599871116
340 26 7.0869210414033
341 26 7.0839632726919
342 26 7.0808875925442
343 26 7.077695325798
344 26 7.0743882158459
345 26 7.0709684232861
346 26 7.0674385180499
347 26 7.0638014653062
348 26 7.0600606056311
349 26 7.0562196300836
350 26 7.0522825509499
351 26 7.0482536690065
352 26 7.044137538194
353 26 7.0399389286038
354 26 7.0356627886503
355 26 7.0313142072495
356 26 7.0268983767473
357 26 7.0224205572515
358 26 7.0178860429316
359 26 7.0133001307574
360 26 7.0086680920713
361 26 7.0039951473319
362 26 6.999286444334
363 26 6.9945470402235
364 26 6.9897818876866
365 26 6.9849958258335
366 26 6.9801935765484
367 26 6.9753797474954
368 26 6.9705588436593
369 26 6.9657352904314
370 26 6.9609134731416
371 26 6.956097801179
372 26 6.9512928105765
373 26 6.9465033294538
374 26 6.9417347508525
375 26 6.9369934979386
376 26 6.932287852305
377 26 6.9276295094501
378 26 6.9230366918638
379 26 6.9185408556185
380 26 6.9142023095311
381 26 6.9101486393152
382 26 6.9066611458355
383 26 6.9042453217564
384 26 6.9032424431857
385 26 6.9033112874525
386 26 6.9039464192268
387 26 6.9048666029122
388 26 6.9059443303048
389 26 6.9071193870475
390 26 6.9083604336994
391 26 6.9096493924098
392 26 6.9109747468562
393 26 6.9123284364362
394 26 6.9137043088442
395 26 6.915097300597
396 26 6.9165029813932
397 26 6.9179172914945
398 26 6.919336387034
399 26 6.9207565485517
400 26 6.9221741281553
401 26 6.9235855211731
402 26 6.9249871538621
403 26 6.9263754819313
404 26 6.927746996501
405 26 6.9290982352254
406 26 6.9304257969803
407 26 6.9317263589375
408 26 6.9329966951171
409 26 6.934233695681
410 26 6.9354343863531
411 26 6.9365959474366
412 26 6.9377157319653
413 26 6.938791282585
414 26 6.9398203468133
415 26 6.9408008903788
416 26 6.9417311083938
417 26 6.9426094341713
418 26 6.9434345455519
419 26 6.9442053686646
420 26 6.9449210791027
421 26 6.9455811005509
422 26 6.9461851009505
423 26 6.9467329863409
424 26 6.947224892552
425 26 6.9476611749614
426 26 6.9480423965557
427 26 6.9483693145549
428 26 6.9486428658708
429 26 6.9488641516738
430 26 6.94903442134
431 26 6.9491550560406
432 26 6.9492275522187
433 26 6.9492535051829
434 26 6.9492345930195
435 26 6.9491725610035
436 26 6.9490692066604
437 26 6.9489263656029
438 26 6.9487458982426
1 27 6.4700364608679
2 27 6.4700621252914
3 27 6.4700743841151
4 27 6.4700732334047
5 27 6.4700586765503
6 27 6.470030724522
7 27 6.469989396128
8 27 6.4699347182753
9 27 6.4698667262336
10 27 6.4697854639007
11 27 6.4696909840701
12 27 6.4695833487005
13 27 6.4694626291856
14 27 6.4693289066253
15 27 6.4691822720969
16 27 6.4690228269263
17 27 6.4688506829578
18 27 6.4686659628232
19 27 6.4684688002086
20 27 6.468259340119
21 27 6.4680377391389
22 27 6.4678041656893
23 27 6.4675588002802
24 27 6.4673018357564
25 27 6.4670334775382
26 27 6.4667539438534
27 27 6.4664634659615
28 27 6.4661622883682
29 27 6.4658506690297
30 27 6.4655288795451
31 27 6.4651972053359
32 27 6.4648559458119
33 27 6.4645054145215
34 27 6.4641459392855
35 27 6.4637778623132
36 27 6.4634015402986
37 27 6.4630173444969
38 27 6.4626256607781
39 27 6.4622268896568
40 27 6.4618214462977
41 27 6.461409760494
42 27 6.4609922766173
43 27 6.4605694535384
44 27 6.4601417645171
45 27 6.4597096970581
46 27 6.4592737527346
47 27 6.4588344469746
48 27 6.4583923088111
49 27 6.4579478805945
50 27 6.4575017176642
51 27 6.4570543879808
52 27 6.4566064717158
53 27 6.4561585607993
54 27 6.4557112584239
55 27 6.4552651785047
56 27 6.4548209450952
57 27 6.4543791917579
58 27 6.4539405608909
59 27 6.4535057030094
60 27 6.4530752759832
61 27 6.452649944231
62 27 6.452230377872
63 27 6.4518172518363
64 27 6.4514112449359
65 27 6.4510130388972
66 27 6.4506233173587
67 27 6.450242764835
68 27 6.4498720656507
69 27 6.4495119028465
70 27 6.4491629570631
71 27 6.4488259054035
72 27 6.4485014202802
73 27 6.4481901682514
74 27 6.44789280885
75 27 6.4476099934102
76 27 6.4473423638986
77 27 6.4470905517528
78 27 6.4468551767345
79 27 6.4466368458025
80 27 6.4464361520103
81 27 6.4462536734357
82 27 6.4460899721459
83 27 6.4459455932062
84 27 6.4458210637356
85 27 6.4457168920157
86 27 6.4456335666585
87 27 6.4455715558365
88 27 6.4455313065811
89 27 6.4455132441522
90 27 6.4455177714846
91 27 6.4455452687118
92 27 6.4455960927725
93 27 6.4456705771016
94 27 6.4457690314059
95 27 6.4458917415278
96 27 6.4460389693966
97 27 6.4462109530672
98 27 6.4464079068468
99 27 6.4466300215071
100 27 6.4468774645813
101 27 6.4471503807434
102 27 6.4474488922663
103 27 6.4477730995572
104 27 6.4481230817643
105 27 6.4484988974519
106 27 6.4489005853393
107 27 6.4493281650978
108 27 6.4497816382011
109 27 6.4502609888232
110 27 6.4507661847781
111 27 6.4512971784954
112 27 6.4518539080255
113 27 6.452436298069
114 27 6.4530442610228
115 27 6.4536776980387
116 27 6.4543365000869
117 27 6.4550205490198
118 27 6.4557297186303
119 27 6.456463875699
120 27 6.4572228810267
121 27 6.4580065904464
122 27 6.458814855812
123 27 6.4596475259609
124 27 6.4605044476457
125 27 6.4613854664369
126 27 6.4622904275913
127 27 6.4632191768894
128 27 6.4641715614403
129 27 6.4651474304573
130 27 6.4661466360054
131 27 6.4671690337256
132 27 6.4682144835404
133 27 6.4692828503464
134 27 6.4703740047009
135 27 6.4714878235111
136 27 6.4726241907337
137 27 6.4737829980971
138 27 6.4749641458551
139 27 6.4761675435843
140 27 6.4773931110391
141 27 6.4786407790747
142 27 6.4799104906533
143 27 6.4812022019459
144 27 6.4825158835431
145 27 6.4838515217885
146 27 6.4852091202464
147 27 6.4865887013164
148 27 6.4879903080068
149 27 6.4894140058747
150 27 6.4908598851448
151 27 6.4923280630121
152 27 6.4938186861366
153 27 6.495331933334
154 27 6.4968680184665
155 27 6.4984271935345
156 27 6.5000097519707
157 27 6.5016160321344
158 27 6.5032464210028
159 27 6.504901358054
160 27 6.5065813393362
161 27 6.5082869217105
162 27 6.5100187272579
163 27 6.5117774478336
164 27 6.513563849748
165 27 6.5153787785506
166 27 6.5172231638837
167 27 6.5190980243659
168 27 6.5210044724557
169 27 6.522943719229
170 27 6.5249170789936
171 27 6.5269259736389
172 27 6.5289719366006
173 27 6.53105661629
174 27 6.5331817788093
175 27 6.535349309739
176 27 6.5375612147476
177 27 6.5398196187395
178 27 6.5421267632181
179 27 6.5444850015187
180 27 6.546896791545
181 27 6.5493646856455
182 27 6.5518913172919
183 27 6.5544793842799
184 27 6.5571316282728
185 27 6.5598508106511
186 27 6.5626396848246
187 27 6.5655009653978
188 27 6.5684372948456
189 27 6.5714512086344
190 27 6.5745450999848
191 27 6.5777211856801
192 27 6.5809814744489
193 27 6.5843277394517
194 27 6.5877614962712
195 27 6.5912839875292
196 27 6.5948961748662
197 27 6.5985987385398
198 27 6.6023920844002
199 27 6.6062763575242
200 27 6.6102514613981
201 27 6.614317081267
202 27 6.6184727101355
203 27 6.622717675908
204 27 6.6270511682807
205 27 6.6314722642052
206 27 6.6359799510068
207 27 6.6405731465166
208 27 6.6452507158442
209 27 6.6500114846541
210 27 6.6548542489982
211 27 6.6597777819054
212 27 6.6647808370241
213 27 6.6698621496759
214 27 6.6750204357037
215 27 6.6802543884968
216 27 6.6855626745611
217 27 6.6909439279737
218 27 6.6963967440246
219 27 6.7019196723155
220 27 6.7075112095453
221 27 6.7131697921794
222 27 6.7188937891691
223 27 6.7246814948583
224 27 6.7305311221917
225 27 6.7364407963187
226 27 6.7424085486696
227 27 6.7484323115664
228 27 6.7545099134189
229 27 6.7606390745486
230 27 6.7668174036723
231 27 6.7730423950718
232 27 6.7793114264728
233 27 6.7856217576456
234 27 6.7919705297436
235 27 6.7983547653825
236 27 6.8047713694691
237 27 6.8112171307757
238 27 6.8176887242603
239 27 6.8241827141228
240 27 6.830695557589
241 27 6.8372236094056
242 27 6.8437631270296
243 27 6.8503102764883
244 27 6.856861138884
245 27 6.863411717513
246 27 6.869957945563
247 27 6.8764956943515
248 27 6.8830207820625
249 27 6.8895289829339
250 27 6.8960160368472
251 27 6.9024776592664
252 27 6.9089095514693
253 27 6.9153074110134
254 27 6.9216669423761
255 27 6.9279838677055
256 27 6.934253937619
257 27 6.9404729419826
258 27 6.9466367206067
259 27 6.9527411737889
260 27 6.9587822726373
261 27 6.9647560691045
262 27 6.9706587056642
263 27 6.9764864245581
264 27 6.9822355765427
265 27 6.9879026290641
266 27 6.9934841737833
267 27 6.9989769333783
268 27 7.0043777675436
269 27 7.0096836781059
270 27 7.014891813173
271 27 7.0199994702329
272 27 7.0250040981152
273 27 7.0299032977322
274 27 7.0346948215141
275 27 7.0393765714615
276 27 7.0439465957448
277 27 7.0484030837944
278 27 7.0527443598452
279 27 7.0569688749291
280 27 7.0610751973486
281 27 7.0650620017209
282 27 7.0689280567522
283 27 7.0726722119996
284 27 7.076293383995
285 27 7.0797905422539
286 27 7.0831626958662
287 27 7.0864088815637
288 27 7.0895281543718
289 27 7.09251958215
290 27 7.0953822454831
291 27 7.0981152444415
292 27 7.1007177136229
293 27 7.1031888465433
294 27 7.1055279297928
295 27 7.1077343863883
296 27 7.1098078264636
297 27 7.1117481019827
298 27 7.1135553607762
299 27 7.1152300942132
300 27 7.1167731725519
301 27 7.118185862695
302 27 7.1194698247234
303 27 7.1206270859544
304 27 7.121659993913
305 27 7.1225711519798
306 27 7.1233633431312
307 27 7.1240394478688
308 27 7.1246023621813
309 27 7.1250549203923
310 27 7.1253998263777
311 27 7.125639595185
312 27 7.1257765058112
313 27 7.1258125649176
314 27 7.1257494806248
315 27 7.1255886451925
316 27 7.125331125298
317 27 7.1249776586917
318 27 7.1245286561728
319 27 7.123984208036
320 27 7.1233440943517
321 27 7.1226077986396
322 27 7.1217745246641
323 27 7.1208432162109
324 27 7.1198125798002
325 27 7.1186811103505
326 27 7.1174471198329
327 27 7.1161087689456
328 27 7.1146641018028
329 27 7.1131110835654
330 27 7.1114476408514
331 27 7.1096717046538
332 27 7.1077812553684
333 27 7.1057743693997
334 27 7.1036492666748
335 27 7.1014043582683
336 27 7.099038293226
337 27 7.0965500035915
338 27 7.0939387465867
339 27 7.091204142893
340 27 7.0883462100189
341 27 7.0853653898375
342 27 7.0822625695169
343 27 7.0790390952564
344 27 7.0756967784641
345 27 7.0722378942556
346 27 7.0686651724087
347 27 7.0649817811534
348 27 7.0611913044031
349 27 7.0572977132219
350 27 7.0533053324725
351 27 7.0492188036869
352 27 7.0450430452531
353 27 7.0407832110126
354 27 7.0364446483254
355 27 7.0320328565895
356 27 7.0275534471054
357 27 7.0230121050773
358 27 7.0184145544322
359 27 7.0137665260537
360 27 7.0090737299527
361 27 7.0043418318715
362 27 6.9995764348331
363 27 6.9947830662412
364 27 6.98996717132
365 27 6.9851341140126
366 27 6.9802891869848
367 27 6.9754376332224
368 27 6.9705846830461
369 27 6.9657356124947
370 27 6.9608958324993
371 27 6.9560710240389
372 27 6.9512673443258
373 27 6.9464917463936
374 27 6.9417524858519
375 27 6.9370599472715
376 27 6.9324280357435
377 27 6.927876602142
378 27 6.9234358119708
379 27 6.91915419634
380 27 6.9151133216123
381 27 6.9114515683051
382 27 6.9083861678917
383 27 6.9061742326114
384 27 6.9049441597596
385 27 6.9045675465505
386 27 6.9047872786758
387 27 6.9053861296025
388 27 6.9062257346784
389 27 6.9072245587266
390 27 6.9083341221637
391 27 6.9095243371182
392 27 6.9107754630689
393 27 6.9120737455391
394 27 6.9134089993465
395 27 6.9147732265388
396 27 6.9161598004563
397 27 6.9175629703016
398 27 6.9189775536328
399 27 6.9203987428381
400 27 6.9218219829933
401 27 6.92324289577
402 27 6.9246572338663
403 27 6.9260608561548
404 27 6.9274497171624
405 27 6.9288198665974
406 27 6.9301674559442
407 27 6.9314887499873
408 27 6.9327801416611
409 27 6.9340381689896
410 27 6.9352595331217
411 27 6.9364411166427
412 27 6.9375800014775
413 27 6.9386734857986
414 27 6.9397190994481
415 27 6.9407146174588
416 27 6.9416580713393
417 27 6.9425477578642
418 27 6.9433822451834
419 27 6.9441603761414
420 27 6.9448812687664
421 27 6.9455443139606
422 27 6.9461491704864
423 27 6.9466957573986
424 27 6.9471842441284
425 27 6.9476150384595
426 27 6.9479887726752
427 27 6.9483062881734
428 27 6.9485686188608
429 27 6.9487769736409
430 27 6.9489327183039
431 27 6.9490373571153
432 27 6.9490925143797
433 27 6.9490999162321
434 27 6.9490613728813
435 27 6.9489787614995
436 27 6.9488540099209
437 27 6.9486890812787
438 27 6.9484859596829
1 28 6.4699734142623
2 28 6.4699956132482
3 28 6.4700041073105
4 28 6.4699988871643
5 28 6.4699799509051
6 28 6.4699473042724
7 28 6.4699009609167
8 28 6.4698409426703
9 28 6.4697672798203
10 28 6.4696800113847
11 28 6.4695791853907
12 28 6.4694648591546
13 28 6.4693370995643
14 28 6.4691959833614
15 28 6.4690415974256
16 28 6.4688740390579
17 28 6.4686934162646
18 28 6.4684998480394
19 28 6.4682934646446
20 28 6.46807440789
21 28 6.4678428314087
22 28 6.4675989009294
23 28 6.467342794544
24 28 6.4670747029705
25 28 6.4667948298087
26 28 6.4665033917901
27 28 6.466200619018
28 28 6.4658867551998
29 28 6.4655620578683
30 28 6.4652267985914
31 28 6.4648812631697
32 28 6.4645257518195
33 28 6.4641605793408
34 28 6.4637860752684
35 28 6.4634025840058
36 28 6.463010464938
37 28 6.4626100925249
38 28 6.4622018563712
39 28 6.4617861612721
40 28 6.461363427234
41 28 6.460934089467
42 28 6.460498598349
43 28 6.4600574193588
44 28 6.4596110329772
45 28 6.4591599345542
46 28 6.4587046341401
47 28 6.4582456562805
48 28 6.4577835397718
49 28 6.4573188373772
50 28 6.4568521155009
51 28 6.4563839538199
52 28 6.4559149448713
53 28 6.4554456935952
54 28 6.4549768168312
55 28 6.4545089427685
56 28 6.4540427103484
57 28 6.4535787686197
58 28 6.4531177760456
59 28 6.4526603997632
60 28 6.4522073147956
61 28 6.4517592032175
62 28 6.4513167532741
63 28 6.450880658456
64 28 6.450451616531
65 28 6.450030328534
66 28 6.4496174977187
67 28 6.449213828472
68 28 6.4488200251957
69 28 6.448436791157
70 28 6.4480648273133
71 28 6.4477048311138
72 28 6.4473574952832
73 28 6.4470235065914
74 28 6.446703544615
75 28 6.4463982804952
76 28 6.4461083756973
77 28 6.4458344807793
78 28 6.445577234173
79 28 6.4453372609851
80 28 6.445115171825
81 28 6.4449115616637
82 28 6.4447270087311
83 28 6.4445620734585
84 28 6.4444172974704
85 28 6.4442932026328
86 28 6.4441902901639
87 28 6.4441090398109
88 28 6.4440499090994
89 28 6.4440133326593
90 28 6.4439997216314
91 28 6.4440094631585
92 28 6.4440429199639
93 28 6.4441004300197
94 28 6.4441823063078
95 28 6.4442888366735
96 28 6.4444202837737
97 28 6.4445768851191
98 28 6.4447588532095
99 28 6.4449663757622
100 28 6.4451996160307
101 28 6.4454587132106
102 28 6.4457437829319
103 28 6.4460549178312
104 28 6.4463921882022
105 28 6.446755642718
106 28 6.4471453092215
107 28 6.4475611955772
108 28 6.44800329058
109 28 6.4484715649127
110 28 6.4489659721489
111 28 6.449486449792
112 28 6.4500329203449
113 28 6.4506052924036
114 28 6.4512034617682
115 28 6.4518273125638
116 28 6.4524767183658
117 28 6.4531515433229
118 28 6.4538516432713
119 28 6.4545768668348
120 28 6.4553270565058
121 28 6.4561020497018
122 28 6.4569016797927
123 28 6.4577257770969
124 28 6.4585741698407
125 28 6.4594466850815
126 28 6.460343149591
127 28 6.4612633906993
128 28 6.4622072371007
129 28 6.4631745196212
130 28 6.4641650719527
131 28 6.4651787313551
132 28 6.4662153393346
133 28 6.4672747423005
134 28 6.4683567922129
135 28 6.469461347225
136 28 6.4705882723344
137 28 6.4717374400511
138 28 6.4729087310965
139 28 6.4741020351455
140 28 6.4753172516253
141 28 6.476554290586
142 28 6.4778130736574
143 28 6.4790935351071
144 28 6.4803956230148
145 28 6.4817193005784
146 28 6.4830645475652
147 28 6.4844313619228
148 28 6.485819761562
149 28 6.4872297863241
150 28 6.4886615001422
151 28 6.4901149934065
152 28 6.4915903855419
153 28 6.4930878278015
154 28 6.4946075062846
155 28 6.4961496451786
156 28 6.4977145102289
157 28 6.4993024124354
158 28 6.5009137119747
159 28 6.5025488223445
160 28 6.5042082147257
161 28 6.5058924225555
162 28 6.5076020463011
163 28 6.5093377584248
164 28 6.5111003085226
165 28 6.5128905286169
166 28 6.5147093385783
167 28 6.5165577516406
168 28 6.5184368799657
169 28 6.5203479402003
170 28 6.5222922589505
171 28 6.5242712780777
172 28 6.5262865596963
173 28 6.5283397907208
174 28 6.5304327867732
175 28 6.5325674952225
176 28 6.5347459970782
177 28 6.5369705074128
178 28 6.5392433739378
179 28 6.5415670733099
180 28 6.5439442047114
181 28 6.5463774802273
182 28 6.5488697115525
183 28 6.5514237926113
184 28 6.5540426777698
185 28 6.556729355481
186 28 6.5594868174316
187 28 6.5623180235462
188 28 6.5652258635573
189 28 6.5682131162179
190 28 6.5712824076074
191 28 6.5744361702902
192 28 6.5776766052876
193 28 6.5810056488711
194 28 6.5844249460348
195 28 6.5879358321578
196 28 6.5915393238508
197 28 6.5952361193331
198 28 6.5990266080086
199 28 6.6029108882627
200 28 6.606888791986
201 28 6.6109599139794
202 28 6.6151236442531
203 28 6.6193792012712
204 28 6.6237256644008
205 28 6.6281620041331
206 28 6.6326871090141
207 28 6.6372998085972
208 28 6.6419988920785
209 28 6.6467831225644
210 28 6.6516512471517
211 28 6.6566020031583
212 28 6.6616341209412
213 28 6.6667463237898
214 28 6.6719373253907
215 28 6.6772058253406
216 28 6.682550503151
217 28 6.6879700111397
218 28 6.6934629665548
219 28 6.6990279432267
220 28 6.7046634629982
221 28 6.7103679871383
222 28 6.71613990791
223 28 6.7219775404289
224 28 6.727879114926
225 28 6.7338427695025
226 28 6.739866543448
227 28 6.7459483711811
228 28 6.7520860768562
229 28 6.758277369674
230 28 6.7645198399242
231 28 6.7708109557827
232 28 6.7771480608823
233 28 6.7835283726693
234 28 6.7899489815564
235 28 6.7964068508774
236 28 6.802898817646
237 28 6.8094215941199
238 28 6.8159717701633
239 28 6.8225458164023
240 28 6.8291400881602
241 28 6.8357508301578
242 28 6.8423741819596
243 28 6.8490061841416
244 28 6.855642785152
245 28 6.8622798488341
246 28 6.8689131625728
247 28 6.8755384460244
248 28 6.8821513603839
249 28 6.8887475181409
250 28 6.8953224932699
251 28 6.9018718317995
252 28 6.9083910626997
253 28 6.9148757090259
254 28 6.9213212992537
255 28 6.9277233787389
256 28 6.9340775212345
257 28 6.9403793403949
258 28 6.9466245011983
259 28 6.9528087312174
260 28 6.9589278316654
261 28 6.9649776881501
262 28 6.9709542810607
263 28 6.9768536955196
264 28 6.9826721308238
265 28 6.9884059093049
266 28 6.9940514845324
267 28 6.9996054487851
268 28 7.0050645397135
269 28 7.0104256461147
270 28 7.01568581274
271 28 7.0208422440538
272 28 7.025892306865
273 28 7.0308335317506
274 28 7.0356636131985
275 28 7.0403804084006
276 28 7.044981934641
277 28 7.0494663652382
278 28 7.0538320240267
279 28 7.058077378391
280 28 7.0622010309122
281 28 7.0662017097385
282 28 7.0700782578647
283 28 7.0738296215894
284 28 7.0774548385264
285 28 7.0809530256688
286 28 7.0843233681431
287 28 7.0875651094355
288 28 7.090677544017
289 28 7.0936600134087
290 28 7.0965119067922
291 28 7.0992326672391
292 28 7.1018218044658
293 28 7.1042789146722
294 28 7.1066037074616
295 28 7.1087960390705
296 28 7.1108559502015
297 28 7.1127837057655
298 28 7.1145798329628
299 28 7.1162451535752
300 28 7.1177808062863
301 28 7.1191882554117
302 28 7.1204692835987
303 28 7.1216259676679
304 28 7.122660638557
305 28 7.1235758279444
306 28 7.1243742053081
307 28 7.1250585097476
308 28 7.1256314808487
309 28 7.1260957923204
310 28 7.1264539912689
311 28 7.1267084449962
312 28 7.1268612962876
313 28 7.1269144273999
314 28 7.1268694324104
315 28 7.1267275972582
316 28 7.1264898866528
317 28 7.1261569370101
318 28 7.1257290546516
319 28 7.1252062186289
320 28 7.1245880876891
321 28 7.1238740110437
322 28 7.1230630427429
323 28 7.1221539595673
324 28 7.1211452824378
325 28 7.1200353013965
326 28 7.118822104233
327 28 7.1175036088246
328 28 7.1160775992122
329 28 7.114541765363
330 28 7.1128937464681
331 28 7.1111311774962
332 28 7.109251738571
333 28 7.1072532065811
334 28 7.1051335082597
335 28 7.1028907738054
336 28 7.1005233899724
337 28 7.0980300514399
338 28 7.0954098091959
339 28 7.092662114653
340 28 7.089786858255
341 28 7.0867844014404
342 28 7.0836556010019
343 28 7.0804018251129
344 28 7.0770249605659
345 28 7.0735274110765
346 28 7.0699120868234
347 28 7.0661823857024
348 28 7.062342167051
349 28 7.0583957188371
350 28 7.0543477194814
351 28 7.0502031956012
352 28 7.0459674770146
353 28 7.0416461503374
354 28 7.0372450124518
355 28 7.0327700250282
356 28 7.0282272711685
357 28 7.0236229151088
358 28 7.0189631658067
359 28 7.0142542451371
360 28 7.0095023613677
361 28 7.0047136885798
362 28 6.9998943527761
363 28 6.9950504255925
364 28 6.9901879268486
365 28 6.9853128376834
366 28 6.98043112683
367 28 6.9755487938092
368 28 6.9706719347205
369 28 6.9658068392428
370 28 6.9609601320707
371 28 6.956138979384
372 28 6.9513513929155
373 28 6.946606683934
374 28 6.9419161524504
375 28 6.9372941522994
376 28 6.9327597643697
377 28 6.9283394539553
378 28 6.9240712779567
379 28 6.9200113114142
380 28 6.9162423700263
381 28 6.9128819338837
382 28 6.9100774416323
383 28 6.9079679465395
384 28 6.9066132923979
385 28 6.9059535706382
386 28 6.9058496659967
387 28 6.9061540835882
388 28 6.9067492962067
389 28 6.9075524541035
390 28 6.9085074659376
391 28 6.9095762818405
392 28 6.9107324734923
393 28 6.9119570346597
394 28 6.9132357327812
395 28 6.9145574458992
396 28 6.9159131089517
397 28 6.9172950370833
398 28 6.9186964852017
399 28 6.9201113582895
400 28 6.9215340199095
401 28 6.9229591660251
402 28 6.9243817431642
403 28 6.9257968972584
404 28 6.927199944048
405 28 6.9285863548299
406 28 6.929951753185
407 28 6.9312919195348
408 28 6.9326028011853
409 28 6.9338805260613
410 28 6.9351214187084
411 28 6.9363220174145
412 28 6.9374790914976
413 28 6.9385896579649
414 28 6.9396509968787
415 28 6.9406606648797
416 28 6.9416165064194
417 28 6.9425166623606
418 28 6.9433595756958
419 28 6.9441439942307
420 28 6.9448689701712
421 28 6.9455338566337
422 28 6.9461383011823
423 28 6.946682236563
424 28 6.9471658688668
425 28 6.9475896634042
426 28 6.9479543286082
427 28 6.9482607983124
428 28 6.9485102127593
429 28 6.9487038987018
430 28 6.9488433489471
431 28 6.9489302016796
432 28 6.948966219872
433 28 6.9489532710659
434 28 6.9488933077675
435 28 6.9487883486683
436 28 6.9486404608622
437 28 6.9484517431956
438 28 6.9482243108481
1 29 6.4699274369573
2 29 6.4699463432154
3 29 6.4699512416347
4 29 6.4699421173618
5 29 6.4699189629745
6 29 6.4698817787542
7 29 6.469830572962
8 29 6.4697653621192
9 29 6.4696861712899
10 29 6.4695930343681
11 29 6.4694859943666
12 29 6.4693651037084
13 29 6.4692304245208
14 29 6.4690820289299
15 29 6.4689199993579
16 29 6.4687444288194
17 29 6.4685554212187
18 29 6.4683530916468
19 29 6.4681375666767
20 29 6.4679089846573
21 29 6.467667496005
22 29 6.4674132634915
23 29 6.4671464625284
24 29 6.4668672814459
25 29 6.4665759217667
26 29 6.466272598472
27 29 6.4659575402606
28 29 6.4656309897987
29 29 6.4652932039591
30 29 6.4649444540501
31 29 6.4645850260313
32 29 6.4642152207152
33 29 6.4638353539539
34 29 6.4634457568096
35 29 6.4630467757057
36 29 6.4626387725595
37 29 6.4622221248925
38 29 6.4617972259184
39 29 6.4613644846065
40 29 6.4609243257182
41 29 6.4604771898159
42 29 6.4600235332424
43 29 6.4595638280677
44 29 6.4590985620034
45 29 6.4586282382815
46 29 6.4581533754964
47 29 6.4576745074083
48 29 6.4571921827062
49 29 6.456706964729
50 29 6.4562194311432
51 29 6.4557301735757
52 29 6.4552397971999
53 29 6.4547489202746
54 29 6.4542581736345
55 29 6.4537682001304
56 29 6.4532796540198
57 29 6.4527932003063
58 29 6.4523095140282
59 29 6.4518292794956
60 29 6.4513531894767
61 29 6.450881944334
62 29 6.4504162511104
63 29 6.4499568225674
64 29 6.449504376176
65 29 6.4490596330627
66 29 6.4486233169132
67 29 6.4481961528353
68 29 6.4477788661853
69 29 6.4473721813602
70 29 6.4469768205608
71 29 6.4465935025285
72 29 6.4462229412616
73 29 6.4458658447151
74 29 6.44552291349
75 29 6.4451948395176
76 29 6.444882304744
77 29 6.4445859798222
78 29 6.4443065228166
79 29 6.4440445779281
80 29 6.4438007742452
81 29 6.4435757245281
82 29 6.4433700240332
83 29 6.4431842493831
84 29 6.4430189574907
85 29 6.442874684542
86 29 6.4427519450446
87 29 6.4426512309471
88 29 6.4425730108361
89 29 6.442517729214
90 29 6.4424858058634
91 29 6.4424776353023
92 29 6.4424935863319
93 29 6.442534001682
94 29 6.4425991977545
95 29 6.442689464467
96 29 6.4428050651976
97 29 6.4429462368305
98 29 6.4431131899022
99 29 6.4433061088467
100 29 6.4435251523373
101 29 6.4437704537237
102 29 6.4440421215588
103 29 6.4443402402138
104 29 6.4446648705747
105 29 6.4450160508168
106 29 6.445393797251
107 29 6.4457981052355
108 29 6.4462289501475
109 29 6.4466862884073
110 29 6.4471700585483
111 29 6.4476801823254
112 29 6.4482165658556
113 29 6.4487791007811
114 29 6.4493676654506
115 29 6.4499821261088
116 29 6.4506223380886
117 29 6.4512881469977
118 29 6.4519793898952
119 29 6.452695896448
120 29 6.4534374900655
121 29 6.4542039890035
122 29 6.4549952074343
123 29 6.4558109564785
124 29 6.4566510451943
125 29 6.4575152815228
126 29 6.4584034731862
127 29 6.4593154285393
128 29 6.4602509573738
129 29 6.4612098716769
130 29 6.4621919863483
131 29 6.4631971198765
132 29 6.4642250949839
133 29 6.4652757392433
134 29 6.466348885677
135 29 6.467444373346
136 29 6.4685620479417
137 29 6.4697017623911
138 29 6.470863377489
139 29 6.4720467625723
140 29 6.4732517962515
141 29 6.4744783672149
142 29 6.4757263751225
143 29 6.4769957316077
144 29 6.4782863614018
145 29 6.4795982035989
146 29 6.4809312130789
147 29 6.482285362102
148 29 6.4836606420904
149 29 6.4850570656116
150 29 6.4864746685735
151 29 6.4879135126435
152 29 6.4893736879004
153 29 6.4908553157261
154 29 6.4923585519434
155 29 6.4938835902041
156 29 6.4954306656299
157 29 6.4970000587082
158 29 6.4985920994418
159 29 6.5002071717524
160 29 6.501845718134
161 29 6.5035082445541
162 29 6.505195325596
163 29 6.5069076098344
164 29 6.5086458254363
165 29 6.5104107859705
166 29 6.512203396409
167 29 6.5140246592937
168 29 6.5158756810312
169 29 6.5177576782707
170 29 6.5196719842962
171 29 6.5216200553478
172 29 6.5236034767578
173 29 6.525623968751
174 29 6.5276833917187
175 29 6.5297837507258
176 29 6.5319271989516
177 29 6.5341160396999
178 29 6.5363527265481
179 29 6.5386398611311
180 29 6.540980187998
181 29 6.5433765859298
182 29 6.5458320550912
183 29 6.5483496994155
184 29 6.5509327037103
185 29 6.5535843051417
186 29 6.556307759011
187 29 6.559106299099
188 29 6.5619830932959
189 29 6.5649411957421
190 29 6.5679834972233
191 29 6.5711126760263
192 29 6.5743311517902
193 29 6.577641045005
194 29 6.5810441446545
195 29 6.5845418860631
196 29 6.5881353403042
197 29 6.5918252156508
198 29 6.5956118706028
199 29 6.5994953371489
200 29 6.6034753522202
201 29 6.6075513948529
202 29 6.6117227264249
203 29 6.6159884314486
204 29 6.6203474567295
205 29 6.6247986471648
206 29 6.6293407769746
207 29 6.6339725756657
208 29 6.6386927484723
209 29 6.6434999913774
210 29 6.6483930010785
211 29 6.6533704804291
212 29 6.6584311399776
213 29 6.6635736962515
214 29 6.6687968674202
215 29 6.6740993669187
216 29 6.6794798955588
217 29 6.6849371325781
218 29 6.6904697260142
219 29 6.6960762827219
220 29 6.7017553582961
221 29 6.70750544711
222 29 6.7133249726388
223 29 6.7192122781992
224 29 6.7251656182116
225 29 6.7311831500645
226 29 6.7372629266456
227 29 6.7434028895883
228 29 6.7496008632728
229 29 6.7558545496107
230 29 6.7621615236383
231 29 6.7685192299348
232 29 6.7749249798813
233 29 6.7813759497706
234 29 6.7878691797747
235 29 6.7944015737754
236 29 6.8009699000586
237 29 6.8075707928707
238 29 6.8142007548337
239 29 6.8208561602078
240 29 6.8275332589923
241 29 6.8342281818468
242 29 6.8409369458129
243 29 6.8476554608117
244 29 6.854379536887
245 29 6.8611048921606
246 29 6.8678271614606
247 29 6.8745419055779
248 29 6.8812446211043
249 29 6.8879307507977
250 29 6.8945956944185
251 29 6.9012348199763
252 29 6.9078434753227
253 29 6.9144170000237
254 29 6.9209507374431
255 29 6.9274400469642
256 29 6.9338803162802
257 29 6.9402669736781
258 29 6.9465955002435
259 29 6.952861441914
260 29 6.9590604213051
261 29 6.9651881492392
262 29 6.9712404359018
263 29 6.9772132015542
264 29 6.9831024867301
265 29 6.9889044618416
266 29 6.9946154361241
267 29 7.0002318658427
268 29 7.0057503616871
269 29 7.0111676952775
270 29 7.0164808047053
271 29 7.0216867990307
272 29 7.0267829616618
273 29 7.0317667525418
274 29 7.0366358090753
275 29 7.0413879457352
276 29 7.0460211523025
277 29 7.0505335907097
278 29 7.0549235904852
279 29 7.059189642825
280 29 7.0633303933653
281 29 7.0673446337787
282 29 7.0712312923833
283 29 7.074989424033
284 29 7.078618199644
285 29 7.0821168958177
286 29 7.0854848851202
287 29 7.0887216276889
288 29 7.0918266649234
289 29 7.0947996160767
290 29 7.0976401785696
291 29 7.1003481327719
292 29 7.1029233518097
293 29 7.1053658166389
294 29 7.1076756361655
295 29 7.1098530716045
296 29 7.1118985635971
297 29 7.113812759939
298 29 7.1155965412167
299 29 7.1172510413395
300 29 7.1187776599991
301 29 7.1201780645389
302 29 7.1214541795647
303 29 7.1226081637455
304 29 7.1236423744848
305 29 7.1245593222653
306 29 7.1253616173189
307 29 7.1260519117337
308 29 7.1266328401618
309 29 7.1271069619904
310 29 7.1274767072972
311 29 7.1277443282559
312 29 7.1279118569991
313 29 7.1279810703774
314 29 7.1279534616039
315 29 7.1278302184809
316 29 7.1276122077301
317 29 7.1272999648962
318 29 7.126893689312
319 29 7.1263932436913
320 29 7.1257981580206
321 29 7.1251076375345
322 29 7.1243205746723
323 29 7.1234355650117
324 29 7.1224509272484
325 29 7.1213647273456
326 29 7.1201748069925
327 29 7.1188788165034
328 29 7.1174742522379
329 29 7.1159584985432
330 29 7.1143288741002
331 29 7.1125826824052
332 29 7.1107172659396
333 29 7.108730063381
334 29 7.1066186689948
335 29 7.1043808931393
336 29 7.102014822622
337 29 7.0995188794885
338 29 7.0968918767178
339 29 7.0941330692577
340 29 7.0912421988714
341 29 7.0882195313919
342 29 7.0850658851846
343 29 7.0817826499063
344 29 7.0783717949917
345 29 7.0748358676843
346 29 7.0711779808288
347 29 7.0674017910286
348 29 7.0635114681194
349 29 7.0595116572033
350 29 7.0554074346986
351 29 7.0512042599974
352 29 7.0469079243745
353 29 7.0425244987685
354 29 7.0380602819729
355 29 7.0335217506484
356 29 7.0289155124149
357 29 7.0242482631232
358 29 7.019526749268
359 29 7.0147577363923
360 29 7.0099479842834
361 29 7.0051042297791
362 29 7.0002331781246
363 29 6.9953415040664
364 29 6.990435864296
365 29 6.985522923513
366 29 6.9806093973757
367 29 6.9757021170916
368 29 6.9708081225999
369 29 6.9659347945876
370 29 6.9610900405119
371 29 6.9562825572499
372 29 6.9515222042779
373 29 6.9468205382739
374 29 6.9421915851331
375 29 6.9376529605933
376 29 6.9332274939614
377 29 6.928945543261
378 29 6.9248481494939
379 29 6.920990877746
380 29 6.9174472240901
381 29 6.9143082989605
382 29 6.9116727013232
383 29 6.9096217390336
384 29 6.9081876321039
385 29 6.9073380369887
386 29 6.9069915242448
387 29 6.9070493774408
388 29 6.907420375435
389 29 6.9080309215175
390 29 6.9088253642304
391 29 6.9097625957251
392 29 6.9108122171473
393 29 6.9119513922254
394 29 6.9131625414298
395 29 6.9144317290611
396 29 6.9157475549535
397 29 6.9171003962452
398 29 6.9184818879055
399 29 6.919884565843
400 29 6.9213016214395
401 29 6.9227267332697
402 29 6.9241539529681
403 29 6.9255776295695
404 29 6.9269923615135
405 29 6.9283929687209
406 29 6.9297744793
407 29 6.9311321268971
408 29 6.9324613556879
409 29 6.9337578306963
410 29 6.9350174516056
411 29 6.9362363685767
412 29 6.9374109988493
413 29 6.9385380431053
414 29 6.939614500745
415 29 6.9406376833731
416 29 6.9416052259275
417 29 6.9425150950094
418 29 6.9433655940968
419 29 6.9441553654406
420 29 6.9448833885514
421 29 6.945548975295
422 29 6.946151761704
423 29 6.9466916967045
424 29 6.9471690280241
425 29 6.9475842856097
426 29 6.9479382629242
427 29 6.9482319965219
428 29 6.9484667443166
429 29 6.9486439629546
430 29 6.9487652846944
431 29 6.9488324941736
432 29 6.9488475054089
433 29 6.9488123393416
434 29 6.9487291021973
435 29 6.9485999648846
436 29 6.9484271436145
437 29 6.9482128818767
438 29 6.9479594338704
1 30 6.4698988008309
2 30 6.4699145947749
3 30 6.4699160744313
4 30 6.4699032191548
5 30 6.4698760157767
6 30 6.4698344588866
7 30 6.4697785511178
8 30 6.469708303437
9 30 6.469623735438
10 30 6.4695248756386
11 30 6.4694117617809
12 30 6.4692844411344
13 30 6.4691429708023
14 30 6.4689874180283
15 30 6.4688178605069
16 30 6.4686343866939
17 30 6.4684370961171
18 30 6.4682260996884
19 30 6.4680015200136
20 30 6.4677634917026
21 30 6.4675121616766
22 30 6.4672476894727
23 30 6.4669702475449
24 30 6.4666800215613
25 30 6.4663772106947
26 30 6.4660620279078
27 30 6.4657347002305
28 30 6.4653954690283
29 30 6.4650445902616
30 30 6.4646823347336
31 30 6.4643089883255
32 30 6.4639248522185
33 30 6.4635302431004
34 30 6.4631254933555
35 30 6.4627109512361
36 30 6.4622869810148
37 30 6.4618539631141
38 30 6.461412294214
39 30 6.4609623873336
40 30 6.460504671886
41 30 6.4600395937052
42 30 6.459567615041
43 30 6.4590892145229
44 30 6.4586048870884
45 30 6.4581151438755
46 30 6.4576205120766
47 30 6.4571215347523
48 30 6.4566187706037
49 30 6.4561127936997
50 30 6.4556041931599
51 30 6.4550935727896
52 30 6.4545815506659
53 30 6.4540687586745
54 30 6.4535558419941
55 30 6.4530434585284
56 30 6.4525322782855
57 30 6.4520229827016
58 30 6.4515162639116
59 30 6.4510128239641
60 30 6.4505133739819
61 30 6.450018633268
62 30 6.4495293283584
63 30 6.4490461920228
64 30 6.448569962213
65 30 6.448101380964
66 30 6.447641193247
67 30 6.4471901457788
68 30 6.4467489857905
69 30 6.4463184597583
70 30 6.4458993121013
71 30 6.44549228385
72 30 6.4450981112916
73 30 6.4447175245948
74 30 6.4443512464233
75 30 6.4439999905409
76 30 6.4436644604159
77 30 6.4433453478316
78 30 6.4430433315092
79 30 6.4427590757507
80 30 6.4424932291076
81 30 6.4422464230854
82 30 6.4420192708881
83 30 6.4418123662121
84 30 6.4416262820955
85 30 6.4414615698308
86 30 6.4413187579466
87 30 6.4411983512644
88 30 6.4411008300391
89 30 6.4410266491844
90 30 6.4409762375923
91 30 6.4409499975485
92 30 6.4409483042479
93 30 6.4409715054143
94 30 6.4410199210258
95 30 6.4410938431471
96 30 6.4411935358713
97 30 6.4413192353691
98 30 6.4414711500466
99 30 6.4416494608094
100 30 6.4418543214302
101 30 6.4420858590183
102 30 6.4423441745863
103 30 6.4426293437101
104 30 6.4429414172768
105 30 6.4432804223156
106 30 6.4436463629051
107 30 6.4440392211506
108 30 6.4444589582242
109 30 6.4449055154608
110 30 6.4453788155021
111 30 6.4458787634806
112 30 6.4464052482365
113 30 6.4469581435575
114 30 6.4475373094361
115 30 6.448142593334
116 30 6.4487738314468
117 30 6.4494308499614
118 30 6.4501134662985
119 30 6.4508214903322
120 30 6.4515547255819
121 30 6.4523129703691
122 30 6.4530960189332
123 30 6.4539036625027
124 30 6.4547356903169
125 30 6.4555918905949
126 30 6.4564720514502
127 30 6.4573759617489
128 30 6.4583034119121
129 30 6.4592541946644
130 30 6.4602281057286
131 30 6.4612249444745
132 30 6.4622445145234
133 30 6.4632866243187
134 30 6.4643510876684
135 30 6.4654377242723
136 30 6.4665463602436
137 30 6.46767682864
138 30 6.4688289700172
139 30 6.4700026330224
140 30 6.4711976750439
141 30 6.4724139629349
142 30 6.4736513738306
143 30 6.4749097960774
144 30 6.4761891302928
145 30 6.4774892905758
146 30 6.4788102058865
147 30 6.4801518216109
148 30 6.4815141013297
149 30 6.4828970288049
150 30 6.4843006101989
151 30 6.4857248765377
152 30 6.4871698864292
153 30 6.4886357290445
154 30 6.4901225273705
155 30 6.4916304417373
156 30 6.4931596736259
157 30 6.4947104697578
158 30 6.4962831264684
159 30 6.4978779943641
160 30 6.4994954832639
161 30 6.5011360674233
162 30 6.5028002910404
163 30 6.5044887740398
164 30 6.5062022181319
165 30 6.5079414131395
166 30 6.5097072435826
167 30 6.511500695505
168 30 6.5133228635181
169 30 6.5151749580282
170 30 6.5170583125928
171 30 6.5189743913351
172 30 6.5209247963126
173 30 6.5229112747019
174 30 6.5249357256126
175 30 6.5270002062871
176 30 6.5291069373725
177 30 6.5312583068694
178 30 6.533456872272
179 30 6.5357053603154
180 30 6.5380066636499
181 30 6.5403638336762
182 30 6.5427800687168
183 30 6.5452586966885
184 30 6.547803151504
185 30 6.5504169425901
186 30 6.5531036171988
187 30 6.5558667156136
188 30 6.5587097199206
189 30 6.5616359976917
190 30 6.5646487426576
191 30 6.567750915134
192 30 6.5709451854928
193 30 6.5742338842124
194 30 6.577618961906
195 30 6.5811019621667
196 30 6.5846840091218
197 30 6.5883658103632
198 30 6.5921476746016
199 30 6.5960295421688
200 30 6.6000110255445
201 30 6.6040914565247
202 30 6.6082699365126
203 30 6.612545386659
204 30 6.616916595104
205 30 6.6213822592604
206 30 6.6259410218101
207 30 6.630591499762
208 30 6.6353323064882
209 30 6.6401620670833
210 30 6.6450794276781
211 30 6.6500830595014
212 30 6.6551716585478
213 30 6.6603439416949
214 30 6.6655986400625
215 30 6.6709344903118
216 30 6.6763502244957
217 30 6.6818445589654
218 30 6.6874161827524
219 30 6.693063745761
220 30 6.6987858470376
221 30 6.7045810233229
222 30 6.7104477380484
223 30 6.7163843708973
224 30 6.7223892080221
225 30 6.7284604329892
226 30 6.7345961185002
227 30 6.7407942189315
228 30 6.7470525637185
229 30 6.7533688516091
230 30 6.7597406458026
231 30 6.7661653699865
232 30 6.7726403052832
233 30 6.7791625881119
234 30 6.7857292089726
235 30 6.7923370121547
236 30 6.7989826963704
237 30 6.8056628163103
238 30 6.8123737851169
239 30 6.8191118777672
240 30 6.8258732353506
241 30 6.8326538702277
242 30 6.8394496720471
243 30 6.846256414596
244 30 6.8530697634521
245 30 6.8598852844028
246 30 6.8666984525884
247 30 6.8735046623248
248 30 6.880299237553
249 30 6.8870774428589
250 30 6.8938344950038
251 30 6.9005655748992
252 30 6.9072658399581
253 30 6.9139304367509
254 30 6.9205545138921
255 30 6.9271332350826
256 30 6.9336617922298
257 30 6.9401354185696
258 30 6.9465494017113
259 30 6.9528990965312
260 30 6.9591799378364
261 30 6.9653874527259
262 30 6.971517272573
263 30 6.9775651445584
264 30 6.983526942679
265 30 6.9893986781622
266 30 6.9951765092123
267 30 7.0008567500173
268 30 7.0064358789422
269 30 7.0119105458354
270 30 7.0172775783737
271 30 7.0225339873719
272 30 7.027676970983
273 30 7.0327039177211
274 30 7.0376124082411
275 30 7.0424002158202
276 30 7.0470653054999
277 30 7.0516058318636
278 30 7.0560201354527
279 30 7.0603067378526
280 30 7.0644643355258
281 30 7.0684917925126
282 30 7.0723881321853
283 30 7.0761525283056
284 30 7.0797842957111
285 30 7.0832828810402
286 30 7.08664785398
287 30 7.0898788995981
288 30 7.0929758123707
289 30 7.0959384925398
290 30 7.0987669454066
291 30 7.1014612840684
292 30 7.1040217359301
293 30 7.1064486530448
294 30 7.1087425259706
295 30 7.1109040003864
296 30 7.1129338952311
297 30 7.1148332206758
298 30 7.1166031938872
299 30 7.1182452503764
300 30 7.1197610488044
301 30 7.1211524674753
302 30 7.1224215913594
303 30 7.1235706892786
304 30 7.1246021817467
305 30 7.1255186007493
306 30 7.1263225433641
307 30 7.1270166214899
308 30 7.1276034100386
309 30 7.1280853957923
310 30 7.1284649287888
311 30 7.1287441776601
312 30 7.1289250898887
313 30 7.1290093575154
314 30 7.1289983884926
315 30 7.1288932836157
316 30 7.1286948188142
317 30 7.1284034325083
318 30 7.1280192177347
319 30 7.127541918787
320 30 7.1269709321955
321 30 7.1263053119589
322 30 7.1255437790388
323 30 7.1246847352118
324 30 7.1237262814466
325 30 7.1226662410234
326 30 7.1215021876316
327 30 7.1202314786693
328 30 7.1188512939174
329 30 7.1173586796708
330 30 7.1157505982703
331 30 7.114023982809
332 30 7.1121757965673
333 30 7.1102030964873
334 30 7.1081030997331
335 30 7.1058732521129
336 30 7.1035112968868
337 30 7.1010153422687
338 30 7.0983839257761
339 30 7.0956160735103
340 30 7.0927113524764
341 30 7.0896699141921
342 30 7.0864925280823
343 30 7.0831806035094
344 30 7.0797361997201
345 30 7.0761620234791
346 30 7.0724614146661
347 30 7.0686383205987
348 30 7.064697260287
349 30 7.0606432801785
350 30 7.0564819032148
351 30 7.0522190731709
352 30 7.0478610962939
353 30 7.0434145822098
354 30 7.03888638594
355 30 7.0342835526945
356 30 7.0296132669041
357 30 7.0248828067499
358 30 7.0200995052708
359 30 7.015270718997
360 30 7.0104038049956
361 30 7.0055061072454
362 30 7.0005849534024
363 30 6.9956476633132
364 30 6.990701571115
365 30 6.985754063498
366 30 6.9808126377757
367 30 6.9758849849489
368 30 6.9709791051443
369 30 6.9661034659146
370 30 6.9612672182789
371 30 6.9564804915083
372 30 6.9517547960246
373 30 6.9471035746588
374 30 6.9425429552338
375 30 6.9380927684635
376 30 6.9337778936157
377 30 6.9296299526648
378 30 6.9256892313634
379 30 6.9220063553528
380 30 6.9186425733978
381 30 6.9156665964463
382 30 6.9131456650649
383 30 6.9111307205534
384 30 6.9096409504114
385 30 6.9086569864669
386 30 6.9081277076348
387 30 6.9079856956073
388 30 6.9081620654311
389 30 6.908595400554
390 30 6.9092349172811
391 30 6.9100401863121
392 30 6.9109794628577
393 30 6.912027773416
394 30 6.9131652312188
395 30 6.9143757020006
396 30 6.9156457993939
397 30 6.9169641474695
398 30 6.9183208463252
399 30 6.9197070875756
400 30 6.9211148792245
401 30 6.9225368501908
402 30 6.92396611302
403 30 6.9253961693483
404 30 6.9268208469757
405 30 6.9282342604304
406 30 6.9296307890257
407 30 6.9310050678966
408 30 6.9323519885539
409 30 6.9336667062368
410 30 6.9349446518837
411 30 6.9361815469392
412 30 6.9373734195152
413 30 6.9385166206685
414 30 6.9396078397565
415 30 6.9406441180121
416 30 6.9416228596408
417 30 6.942541839899
418 30 6.9433992097574
419 30 6.9441934969
420 30 6.944923602941
421 30 6.9455887968719
422 30 6.9461887048641
423 30 6.946723296656
424 30 6.9471928688397
425 30 6.9475980254299
426 30 6.9479396561502
427 30 6.9482189128999
428 30 6.9484371848834
429 30 6.9485960728775
430 30 6.9486973630951
431 30 6.9487430010776
432 30 6.948735066004
433 30 6.9486757457615
434 30 6.9485673130727
435 30 6.9484121029162
436 30 6.948212491432
437 30 6.9479708764471
438 30 6.9476896597105
1 31 6.4698877787156
2 31 6.4699006486816
3 31 6.4698988944433
4 31 6.4698824893339
5 31 6.4698514142041
6 31 6.4698056577117
7 31 6.4697452166171
8 31 6.4696700960823
9 31 6.4695803099754
10 31 6.469475881178
11 31 6.469356841897
12 31 6.4692232339797
13 31 6.4690751092317
14 31 6.4689125297378
15 31 6.4687355681847
16 31 6.4685443081857
17 31 6.4683388446063
18 31 6.4681192838908
19 31 6.4678857443882
20 31 6.4676383566779
21 31 6.4673772638941
22 31 6.4671026220471
23 31 6.4668146003426
24 31 6.4665133814962
25 31 6.4661991620436
26 31 6.465872152644
27 31 6.4655325783775
28 31 6.4651806790334
29 31 6.4648167093894
30 31 6.4644409394802
31 31 6.4640536548537
32 31 6.4636551568142
33 31 6.4632457626494
34 31 6.4628258058426
35 31 6.4623956362648
36 31 6.461955620348
37 31 6.4615061412365
38 31 6.4610475989147
39 31 6.4605804103089
40 31 6.4601050093626
41 31 6.459621847082
42 31 6.4591313915498
43 31 6.458634127906
44 31 6.4581305582933
45 31 6.4576212017642
46 31 6.4571065941493
47 31 6.456587287883
48 31 6.456063851786
49 31 6.4555368708018
50 31 6.4550069456854
51 31 6.4544746926426
52 31 6.4539407429176
53 31 6.4534057423284
54 31 6.4528703507469
55 31 6.4523352415241
56 31 6.4518011008575
57 31 6.4512686271023
58 31 6.4507385300227
59 31 6.4502115299852
60 31 6.4496883570939
61 31 6.4491697502658
62 31 6.4486564562499
63 31 6.4481492285884
64 31 6.4476488265233
65 31 6.4471560138487
66 31 6.4466715577131
67 31 6.4461962273721
68 31 6.4457307928966
69 31 6.4452760238391
70 31 6.4448326878632
71 31 6.4444015493396
72 31 6.4439833679157
73 31 6.4435788970622
74 31 6.4431888826041
75 31 6.4428140612427
76 31 6.4424551590741
77 31 6.4421128901126
78 31 6.4417879548256
79 31 6.441481038688
80 31 6.441192810764
81 31 6.4409239223239
82 31 6.4406750055038
83 31 6.4404466720162
84 31 6.4402395119203
85 31 6.4400540924569
86 31 6.4398909569588
87 31 6.4397506238406
88 31 6.439633585676
89 31 6.4395403083688
90 31 6.4394712304219
91 31 6.4394267623102
92 31 6.4394072859615
93 31 6.4394131543479
94 31 6.4394446911914
95 31 6.439502190785
96 31 6.4395859179303
97 31 6.4396961079914
98 31 6.4398329670655
99 31 6.4399966722671
100 31 6.4401873721245
101 31 6.4404051870846
102 31 6.4406502101229
103 31 6.4409225074527
104 31 6.4412221193293
105 31 6.4415490609421
106 31 6.4419033233887
107 31 6.4422848747229
108 31 6.4426936610708
109 31 6.4431296078038
110 31 6.4435926207641
111 31 6.4440825875306
112 31 6.4445993787188
113 31 6.4451428493049
114 31 6.4457128399653
115 31 6.4463091784224
116 31 6.4469316807897
117 31 6.4475801529046
118 31 6.4482543916442
119 31 6.4489541862135
120 31 6.4496793194003
121 31 6.4504295687885
122 31 6.4512047079257
123 31 6.4520045074364
124 31 6.4528287360794
125 31 6.4536771617432
126 31 6.4545495523775
127 31 6.4554456768592
128 31 6.4563653057927
129 31 6.4573082122445
130 31 6.4582741724156
131 31 6.4592629662558
132 31 6.4602743780241
133 31 6.4613081968049
134 31 6.4623642169866
135 31 6.4634422387165
136 31 6.4645420683422
137 31 6.4656635188552
138 31 6.4668064103531
139 31 6.4679705705375
140 31 6.4691558352668
141 31 6.4703620491834
142 31 6.4715890664377
143 31 6.472836751528
144 31 6.4741049802803
145 31 6.4753936409871
146 31 6.4767026357279
147 31 6.4780318818906
148 31 6.4793813139122
149 31 6.4807508852571
150 31 6.482140570648
151 31 6.4835503685629
152 31 6.4849803040109
153 31 6.4864304315957
154 31 6.4879008388747
155 31 6.4893916500211
156 31 6.4909030297911
157 31 6.492435187803
158 31 6.4939883831273
159 31 6.4955629291925
160 31 6.4971591990065
161 31 6.4987776306968
162 31 6.5004187333712
163 31 6.5020830933001
164 31 6.5037713804257
165 31 6.5054843551958
166 31 6.5072228757254
167 31 6.5089879052796
168 31 6.5107805200706
169 31 6.5126019173469
170 31 6.5144534237436
171 31 6.5163365038388
172 31 6.5182527688337
173 31 6.5202039852378
174 31 6.5221920833867
175 31 6.5242191655594
176 31 6.5262875133773
177 31 6.5283995940722
178 31 6.5305580650907
179 31 6.5327657763759
180 31 6.5350257695218
181 31 6.5373412728638
182 31 6.539715691445
183 31 6.5421525907323
184 31 6.5446556729624
185 31 6.5472287451282
186 31 6.5498756779147
187 31 6.5526003553814
188 31 6.5554066159019
189 31 6.5582981857669
190 31 6.5612786078843
191 31 6.5643511690258
192 31 6.5675188299089
193 31 6.5707841628716
194 31 6.5741493018173
195 31 6.577615908407
196 31 6.581185157174
197 31 6.5848577405093
198 31 6.5886338925858
199 31 6.5925134295582
200 31 6.5964958020819
201 31 6.6005801554841
202 31 6.6047653928494
203 31 6.6090502367473
204 31 6.6134332861669
205 31 6.6179130662467
206 31 6.6224880694077
207 31 6.6271567874025
208 31 6.6319177344988
209 31 6.6367694625121
210 31 6.641710568697
211 31 6.6467396976384
212 31 6.6518555382924
213 31 6.6570568172589
214 31 6.6623422892471
215 31 6.6677107255612
216 31 6.6731609012907
217 31 6.6786915817601
218 31 6.6843015086776
219 31 6.6899893863209
220 31 6.6957538680195
221 31 6.7015935431261
222 31 6.7075069246201
223 31 6.713492437445
224 31 6.7195484076548
225 31 6.7256730524198
226 31 6.7318644709304
227 31 6.7381206362233
228 31 6.7444393879485
229 31 6.7508184260907
230 31 6.757255305655
231 31 6.7637474323239
232 31 6.770292059092
233 31 6.7768862838829
234 31 6.7835270481513
235 31 6.7902111364728
236 31 6.7969351771198
237 31 6.8036956436227
238 31 6.8104888573096
239 31 6.8173109908178
240 31 6.8241580725633
241 31 6.8310259921522
242 31 6.8379105067134
243 31 6.8448072481253
244 31 6.851711731105
245 31 6.8586193621225
246 31 6.8655254490961
247 31 6.8724252118211
248 31 6.8793137930749
249 31 6.88618627034
250 31 6.89303766808
251 31 6.8998629704963
252 31 6.9066571346946
253 31 6.9134151041836
254 31 6.9201318226248
255 31 6.9268022477553
256 31 6.9334213653995
257 31 6.9399842034893
258 31 6.9464858460099
259 31 6.9529214467933
260 31 6.9592862430779
261 31 6.9655755687603
262 31 6.9717848672621
263 31 6.9779097039391
264 31 6.9839457779618
265 31 6.9898889335945
266 31 6.9957351708045
267 31 7.0014806551299
268 31 7.0071217267354
269 31 7.0126549085847
270 31 7.0180769136579
271 31 7.0233846511415
272 31 7.0285752315198
273 31 7.0336459705
274 31 7.0385943917079
275 31 7.0434182280988
276 31 7.0481154220436
277 31 7.0526841240642
278 31 7.0571226902199
279 31 7.061429678175
280 31 7.0656038420163
281 31 7.0696441259353
282 31 7.0735496569419
283 31 7.077319736837
284 31 7.0809538337318
285 31 7.0844515734707
286 31 7.0878127313685
287 31 7.0910372247279
288 31 7.0941251066282
289 31 7.0970765614762
290 31 7.0998919027665
291 31 7.1025715733978
292 31 7.1051161487345
293 31 7.1075263423682
294 31 7.109803014252
295 31 7.1119471805419
296 31 7.1139600241423
297 31 7.115842904639
298 31 7.1175973660856
299 31 7.1192251410181
300 31 7.1207281491653
301 31 7.1221084895989
302 31 7.1233684255121
303 31 7.1245103613821
304 31 7.1255368128794
305 31 7.1264503704528
306 31 7.1272536579739
307 31 7.1279492881066
308 31 7.1285398161707
309 31 7.1290276941921
310 31 7.1294152266287
311 31 7.1297045289657
312 31 7.1298974900541
313 31 7.1299957387534
314 31 7.1300006151744
315 31 7.1299131466146
316 31 7.1297340281457
317 31 7.1294636077388
318 31 7.1291018758039
319 31 7.1286484590469
320 31 7.1281026186069
321 31 7.1274632525187
322 31 7.1267289026275
323 31 7.1258977661685
324 31 7.1249677122973
325 31 7.1239363039046
326 31 7.1228008250801
327 31 7.1215583145745
328 31 7.1202056055607
329 31 7.1187393718948
330 31 7.1171561809272
331 31 7.1154525527072
332 31 7.1136250251742
333 31 7.1116702246219
334 31 7.1095849403948
335 31 7.1073662024291
336 31 7.1050113599153
337 31 7.1025181590695
338 31 7.0998848177732
339 31 7.0971100947286
340 31 7.0941933507775
341 31 7.0911346001892
342 31 7.0879345500164
343 31 7.0845946260605
344 31 7.0811169845278
345 31 7.0775045090844
346 31 7.0737607936601
347 31 7.0698901119762
348 31 7.0658973753244
349 31 7.0617880805661
350 31 7.0575682506358
351 31 7.0532443699952
352 31 7.048823317516
353 31 7.0443122991748
354 31 7.0397187827565
355 31 7.035050436513
356 31 7.0303150734493
357 31 7.0255206026352
358 31 7.02067498871
359 31 7.0157862205722
360 31 7.0108622901608
361 31 7.0059111822554
362 31 7.0009408763687
363 31 6.9959593621115
364 31 6.9909746699003
365 31 6.985994919606
366 31 6.9810283907648
367 31 6.9760836193797
368 31 6.9711695282347
369 31 6.9662956001557
370 31 6.9614721068846
371 31 6.9567104102237
372 31 6.952023356605
373 31 6.9474257903121
374 31 6.9429352117671
375 31 6.938572599921
376 31 6.9343633901635
377 31 6.9303385298597
378 31 6.9265353900948
379 31 6.9229980635592
380 31 6.9197762485919
381 31 6.9169217043656
382 31 6.9144816356528
383 31 6.9124898351011
384 31 6.9109585988648
385 31 6.9098753959093
386 31 6.9092061982795
387 31 6.9089035653529
388 31 6.9089155020652
389 31 6.9091920755619
390 31 6.9096889626296
391 31 6.910368569735
392 31 6.9111997409267
393 31 6.9121568537917
394 31 6.9132187737011
395 31 6.9143678878858
396 31 6.9155892972962
397 31 6.9168701748239
398 31 6.918199270764
399 31 6.9195665389289
400 31 6.9209628579148
401 31 6.922379825981
402 31 6.9238096123885
403 31 6.9252448519093
404 31 6.9266785723368
405 31 6.928104147221
406 31 6.9295152678485
407 31 6.9309059298141
408 31 6.9322704305043
409 31 6.9336033745349
410 31 6.9348996847185
411 31 6.9361546165423
412 31 6.9373637744594
413 31 6.938523128551
414 31 6.9396290303466
415 31 6.9406782267848
416 31 6.94166787149
417 31 6.9425955327168
418 31 6.9434591974935
419 31 6.944257271662
420 31 6.9449885756765
421 31 6.9456523361725
422 31 6.9462481734598
423 31 6.9467760852102
424 31 6.9472364267154
425 31 6.9476298881705
426 31 6.9479574694935
427 31 6.9482204532277
428 31 6.9484203760871
429 31 6.9485589996947
430 31 6.9486382810423
431 31 6.9486603431584
432 31 6.9486274464237
433 31 6.9485419609131
434 31 6.9484063400832
435 31 6.9482230960603
436 31 6.9479947767203
437 31 6.9477239446945
438 31 6.9474131583798
1 32 6.4698946442424
2 32 6.469904786711
3 32 6.4698999916634
4 32 6.4698802261774
5 32 6.4698454648824
6 32 6.4697956902587
7 32 6.4697308929418
8 32 6.4696510720321
9 32 6.4695562354092
10 32 6.4694464000505
11 32 6.4693215923548
12 32 6.4691818484692
13 32 6.4690272146196
14 32 6.4688577474447
15 32 6.4686735143329
16 32 6.4684745937607
17 32 6.4682610756336
18 32 6.468033061628
19 32 6.4677906655332
20 32 6.4675340135938
21 32 6.467263244851
22 32 6.4669785114825
23 32 6.4666799791389
24 32 6.4663678272785
25 32 6.4660422494956
26 32 6.465703453845
27 32 6.465351663159
28 32 6.4649871153569
29 32 6.4646100637456
30 32 6.46422077731
31 32 6.4638195409905
32 32 6.4634066559491
33 32 6.4629824398191
34 32 6.4625472269391
35 32 6.4621013685684
36 32 6.4616452330832
37 32 6.4611792061497
38 32 6.4607036908746
39 32 6.4602191079294
40 32 6.4597258956463
41 32 6.4592245100855
42 32 6.4587154250688
43 32 6.4581991321801
44 32 6.4576761407285
45 32 6.4571469776734
46 32 6.4566121875076
47 32 6.4560723320981
48 32 6.4555279904801
49 32 6.4549797586044
50 32 6.4544282490338
51 32 6.4538740905888
52 32 6.4533179279379
53 32 6.4527604211333
54 32 6.4522022450882
55 32 6.4516440889958
56 32 6.4510866556875
57 32 6.45053066093
58 32 6.4499768326597
59 32 6.4494259101548
60 32 6.448878643144
61 32 6.4483357908526
62 32 6.4477981209863
63 32 6.4472664086528
64 32 6.4467414352244
65 32 6.4462239871417
66 32 6.445714854661
67 32 6.4452148305496
68 32 6.4447247087299
69 32 6.4442452828785
70 32 6.443777344983
71 32 6.4433216838625
72 32 6.4428790836558
73 32 6.4424503222858
74 32 6.4420361699029
75 32 6.4416373873176
76 32 6.4412547244277
77 32 6.4408889186482
78 32 6.4405406933522
79 32 6.4402107563303
80 32 6.4398997982783
81 32 6.4396084913199
82 32 6.4393374875751
83 32 6.4390874177812
84 32 6.4388588899759
85 32 6.4386524882508
86 32 6.4384687715824
87 32 6.4383082727498
88 32 6.4381714973446
89 32 6.4380589228811
90 32 6.4379709980118
91 32 6.4379081418542
92 32 6.437870743433
93 32 6.4378591612422
94 32 6.4378737229284
95 32 6.4379147251
96 32 6.4379824332605
97 32 6.4380770818677
98 32 6.438198874518
99 32 6.4383479842533
100 32 6.4385245539883
101 32 6.438728697055
102 32 6.4389604978585
103 32 6.4392200126416
104 32 6.4395072703489
105 32 6.4398222735867
106 32 6.4401649996695
107 32 6.4405354017458
108 32 6.4409334099953
109 32 6.4413589328882
110 32 6.4418118584972
111 32 6.4422920558542
112 32 6.4427993763404
113 32 6.4433336551013
114 32 6.4438947124769
115 32 6.4444823554363
116 32 6.4450963790092
117 32 6.4457365677028
118 32 6.4464026968966
119 32 6.4470945342057
120 32 6.4478118408048
121 32 6.4485543727045
122 32 6.4493218819739
123 32 6.4501141179018
124 32 6.4509308280924
125 32 6.4517717594901
126 32 6.4526366593301
127 32 6.4535252760128
128 32 6.4544373599014
129 32 6.4553726640419
130 32 6.4563309448095
131 32 6.4573119624843
132 32 6.4583154817627
133 32 6.4593412722106
134 32 6.460389108671
135 32 6.4614587716347
136 32 6.4625500475903
137 32 6.4636627293673
138 32 6.4647966164919
139 32 6.4659515155739
140 32 6.4671272407452
141 32 6.4683236141738
142 32 6.4695404666755
143 32 6.4707776384472
144 32 6.4720349799474
145 32 6.473312352946
146 32 6.4746096317686
147 32 6.4759267047571
148 32 6.4772634759684
149 32 6.4786198671297
150 32 6.4799958198687
151 32 6.481391298234
152 32 6.4828062915183
153 32 6.4842408173957
154 32 6.4856949253812
155 32 6.4871687006192
156 32 6.4886622680065
157 32 6.4901757966531
158 32 6.4917095046834
159 32 6.4932636643828
160 32 6.4948386076906
161 32 6.496434732045
162 32 6.4980525065859
163 32 6.4996924787212
164 32 6.5013552810676
165 32 6.5030416387743
166 32 6.5047523772416
167 32 6.5064884302438
168 32 6.5082508484638
169 32 6.5100408084399
170 32 6.5118596219149
171 32 6.5137087455602
172 32 6.5155897910202
173 32 6.5175045351893
174 32 6.5194549305762
175 32 6.5214431155487
176 32 6.5234714241543
177 32 6.5255423951043
178 32 6.5276587793619
179 32 6.5298235456082
180 32 6.5320398826705
181 32 6.5343111977872
182 32 6.5366411093896
183 32 6.5390334329158
184 32 6.5414921580913
185 32 6.5440214161697
186 32 6.5466254358923
187 32 6.5493084874676
188 32 6.5520748147256
189 32 6.5549285567877
190 32 6.5578736620158
191 32 6.5609137985117
192 32 6.5640522667726
193 32 6.5672919209554
194 32 6.5706351052796
195 32 6.574083611223
196 32 6.5776386593649
197 32 6.58130090725
198 32 6.5850704819143
199 32 6.5889470332356
200 32 6.5929298024655
201 32 6.5970176994332
202 32 6.6012093819817
203 32 6.6055033320485
204 32 6.6098979241368
205 32 6.6143914834301
206 32 6.618982332231
207 32 6.6236688245864
208 32 6.6284493698188
209 32 6.633322446227
210 32 6.6382866064845
211 32 6.6433404763232
212 32 6.6484827480108
213 32 6.6537121699675
214 32 6.6590275336697
215 32 6.6644276587836
216 32 6.6699113772806
217 32 6.6754775171168
218 32 6.6811248859189
219 32 6.6868522550023
220 32 6.6926583439565
221 32 6.6985418059656
222 32 6.7045012139755
223 32 6.7105350477861
224 32 6.716641682116
225 32 6.7228193756696
226 32 6.7290662612266
227 32 6.7353803367616
228 32 6.7417594576006
229 32 6.748201329617
230 32 6.7547035034703
231 32 6.7612633698875
232 32 6.7678781559899
233 32 6.774544922668
234 32 6.7812605630045
235 32 6.7880218017477
236 32 6.7948251958345
237 32 6.8016671359611
238 32 6.808543849197
239 32 6.8154514026339
240 32 6.8223857080592
241 32 6.8293425276365
242 32 6.8363174805737
243 32 6.8433060507501
244 32 6.8503035952712
245 32 6.8573053539119
246 32 6.8643064594021
247 32 6.8713019485032
248 32 6.8782867738176
249 32 6.8852558162658
250 32 6.8922038981619
251 32 6.8991257968124
252 32 6.9060162585582
253 32 6.9128700131778
254 32 6.9196817885663
255 32 6.9264463256021
256 32 6.9331583931155
257 32 6.9398128028706
258 32 6.9464044244752
259 32 6.9529282001349
260 32 6.9593791591697
261 32 6.9657524322136
262 32 6.9720432650226
263 32 6.9782470318175
264 32 6.98435924809
265 32 6.9903755828037
266 32 6.9962918699223
267 32 7.0021041191969
268 32 7.0078085261442
269 32 7.0134014811479
270 32 7.0188795776121
271 32 7.024239619098
272 32 7.0294786253717
273 32 7.034593837296
274 32 7.0395827205006
275 32 7.0444429677745
276 32 7.0491725001333
277 32 7.0537694665333
278 32 7.0582322422245
279 32 7.0625594257631
280 32 7.0667498347412
281 32 7.0708025003294
282 32 7.0747166607783
283 32 7.0784917540751
284 32 7.0821274100049
285 32 7.0856234419195
286 32 7.0889798385612
287 32 7.0921967563241
288 32 7.0952745123499
289 32 7.0982135788412
290 32 7.1010145789279
291 32 7.1036782843308
292 32 7.1062056149266
293 32 7.108597640135
294 32 7.1108555818234
295 32 7.1129808181772
296 32 7.1149748877389
297 32 7.1168394926073
298 32 7.1185764996436
299 32 7.1201879384935
300 32 7.1216759953143
301 32 7.1230430013101
302 32 7.1242914155049
303 32 7.1254238015893
304 32 7.1264427991124
305 32 7.1273510896995
306 32 7.1281513593104
307 32 7.1288462577734
308 32 7.1294383569269
309 32 7.1299301086723
310 32 7.1303238041195
311 32 7.1306215348096
312 32 7.1308251567798
313 32 7.1309362580099
314 32 7.1309561295921
315 32 7.1308857408082
316 32 7.1307257181945
317 32 7.1304763286114
318 32 7.1301374663293
319 32 7.1297086441619
320 32 7.1291889887401
321 32 7.1285772400901
322 32 7.1278717557673
323 32 7.127070519886
324 32 7.126171157462
325 32 7.1251709545496
326 32 7.124066884689
327 32 7.1228556421806
328 32 7.1215336826544
329 32 7.1200972713039
330 32 7.1185425389827
331 32 7.1168655461363
332 32 7.1150623542319
333 32 7.11312910399
334 32 7.1110620993028
335 32 7.1088578952818
336 32 7.1065133884384
337 32 7.1040259065975
338 32 7.1013932958307
339 32 7.0986140015015
340 32 7.0956871404884
341 32 7.0926125618115
342 32 7.0893908932468
343 32 7.0860235720547
344 32 7.0825128586454
345 32 7.0788618327997
346 32 7.0750743728945
347 32 7.0711551193821
348 32 7.0671094244732
349 32 7.0629432905251
350 32 7.0586633000093
351 32 7.0542765401077
352 32 7.0497905249841
353 32 7.045213118613
354 32 7.0405524607713
355 32 7.035816898443
356 32 7.0310149245117
357 32 7.026155125251
358 32 7.0212461378089
359 32 7.016296618653
360 32 7.0113152238118
361 32 7.0063106017381
362 32 7.0012913997494
363 32 6.9962662852804
364 32 6.9912439836338
365 32 6.9862333345668
366 32 6.9812433709256
367 32 6.9762834236721
368 32 6.9713632590601
369 32 6.9664932553956
370 32 6.9616846286629
371 32 6.9569497180103
372 32 6.952302342979
373 32 6.9477582429426
374 32 6.9433356026685
375 32 6.9390556510976
376 32 6.9349432851481
377 32 6.9310276055483
378 32 6.927342148151
379 32 6.9239244593113
380 32 6.9208145521278
381 32 6.918051826538
382 32 6.9156704315647
383 32 6.9136938596177
384 32 6.9121304383872
385 32 6.9109715555945
386 32 6.9101934322095
387 32 6.9097616288811
388 32 6.9096364506651
389 32 6.9097775848589
390 32 6.9101471823665
391 32 6.9107114046105
392 32 6.9114408532879
393 32 6.9123103464261
394 32 6.9132983923724
395 32 6.9143865784309
396 32 6.915558987247
397 32 6.9168016891661
398 32 6.9181023234135
399 32 6.9194497640338
400 32 6.9208338598501
401 32 6.9222452361683
402 32 6.9236751466981
403 32 6.9251153657323
404 32 6.9265581123221
405 32 6.9279959997171
406 32 6.9294220046172
407 32 6.9308294518008
408 32 6.9322120104862
409 32 6.9335636993984
410 32 6.9348788979862
411 32 6.9361523616131
412 32 6.937379238846
413 32 6.9385550892317
414 32 6.9396759001769
415 32 6.9407381017685
416 32 6.9417385785779
417 32 6.942674677699
418 32 6.9435442124739
419 32 6.9443454615576
420 32 6.9450771631676
421 32 6.9457385045422
422 32 6.946329106798
423 32 6.9468490055176
424 32 6.947298627522
425 32 6.94767876437
426 32 6.9479905431961
427 32 6.9482353955301
428 32 6.948415024755
429 32 6.9485313728438
430 32 6.9485865869818
431 32 6.9485829866281
432 32 6.9485230315094
433 32 6.9484092909634
434 32 6.948244414977
435 32 6.948031107185
436 32 6.9477721000243
437 32 6.9474701321656
438 32 6.9471279282869
1 33 6.4699196716752
2 33 6.4699272914962
3 33 6.4699196571755
4 33 6.4698967292957
5 33 6.4698584760192
6 33 6.4698048733968
7 33 6.4697359056809
8 33 6.4696515656459
9 33 6.4695518549128
10 33 6.4694367842791
11 33 6.4693063740541
12 33 6.4691606543975
13 33 6.4689996656638
14 33 6.4688234587491
15 33 6.4686320954416
16 33 6.4684256487757
17 33 6.4682042033876
18 33 6.4679678558728
19 33 6.4677167151453
20 33 6.4674509027968
21 33 6.4671705534559
22 33 6.4668758151459
23 33 6.4665668496414
24 33 6.4662438328214
25 33 6.4659069550188
26 33 6.4655564213652
27 33 6.4651924521294
28 33 6.4648152830491
29 33 6.4644251656532
30 33 6.4640223675753
31 33 6.463607172855
32 33 6.4631798822266
33 33 6.4627408133932
34 33 6.4622903012846
35 33 6.461828698297
36 33 6.4613563745134
37 33 6.4608737179008
38 33 6.4603811344851
39 33 6.4598790484984
40 33 6.4593679024997
41 33 6.4588481574633
42 33 6.4583202928362
43 33 6.4577848065589
44 33 6.4572422150495
45 33 6.4566930531476
46 33 6.4561378740154
47 33 6.4555772489943
48 33 6.455011767414
49 33 6.4544420363518
50 33 6.4538686803396
51 33 6.4532923410166
52 33 6.4527136767251
53 33 6.4521333620482
54 33 6.4515520872857
55 33 6.4509705578684
56 33 6.4503894937082
57 33 6.4498096284823
58 33 6.449231708852
59 33 6.4486564936129
60 33 6.4480847527791
61 33 6.4475172665986
62 33 6.4469548245015
63 33 6.4463982239824
64 33 6.4458482694171
65 33 6.4453057708154
66 33 6.4447715425137
67 33 6.444246401808
68 33 6.4437311675331
69 33 6.4432266585898
70 33 6.4427336924262
71 33 6.4422530834771
72 33 6.4417856415682
73 33 6.4413321702905
74 33 6.4408934653526
75 33 6.4404703129173
76 33 6.4400634879308
77 33 6.4396737524532
78 33 6.4393018539976
79 33 6.4389485238886
80 33 6.4386144756472
81 33 6.438300403414
82 33 6.4380069804172
83 33 6.4377348574975
84 33 6.4374846616977
85 33 6.4372569949263
86 33 6.4370524327043
87 33 6.4368715230032
88 33 6.4367147851825
89 33 6.4365827090338
90 33 6.4364757539382
91 33 6.4363943481425
92 33 6.4363388881603
93 33 6.4363097383012
94 33 6.4363072303311
95 33 6.4363316632676
96 33 6.4363833033089
97 33 6.4364623838994
98 33 6.4365691059287
99 33 6.4367036380632
100 33 6.4368661172076
101 33 6.437056649092
102 33 6.4372753089792
103 33 6.4375221424879
104 33 6.437797166524
105 33 6.438100370313
106 33 6.4384317165263
107 33 6.4387911424917
108 33 6.439178561479
109 33 6.4395938640527
110 33 6.4400369194798
111 33 6.4405075771834
112 33 6.4410056682327
113 33 6.4415310068563
114 33 6.4420833919715
115 33 6.4426626087156
116 33 6.443268429972
117 33 6.4439006178787
118 33 6.4445589253095
119 33 6.4452430973201
120 33 6.4459528725472
121 33 6.4466879845543
122 33 6.447448163115
123 33 6.4482331354272
124 33 6.4490426272515
125 33 6.4498763639685
126 33 6.4507340715515
127 33 6.45161547745
128 33 6.4525203113847
129 33 6.4534483060524
130 33 6.4543991977432
131 33 6.4553727268742
132 33 6.4563686384446
133 33 6.4573866824203
134 33 6.4584266140598
135 33 6.4594881941904
136 33 6.4605711894537
137 33 6.4616753725346
138 33 6.4628005223937
139 33 6.463946424526
140 33 6.4651128712676
141 33 6.4662996621757
142 33 6.4675066045086
143 33 6.4687335138324
144 33 6.4699802147808
145 33 6.4712465419964
146 33 6.4725323412801
147 33 6.4738374709729
148 33 6.4751618035949
149 33 6.4765052277631
150 33 6.4778676504079
151 33 6.4792489993045
152 33 6.4806492259347
153 33 6.4820683086889
154 33 6.4835062564189
155 33 6.4849631123483
156 33 6.4864389583434
157 33 6.4879339195514
158 33 6.4894481694064
159 33 6.4909819350076
160 33 6.4925355028745
161 33 6.4941092250833
162 33 6.4957035257949
163 33 6.4973189081854
164 33 6.4989559617943
165 33 6.5006153703091
166 33 6.5022979198102
167 33 6.5040045074992
168 33 6.5057361509387
169 33 6.5074939978259
170 33 6.5092793363194
171 33 6.511093605924
172 33 6.5129384089178
173 33 6.5148155222739
174 33 6.5167269099785
175 33 6.5186747355799
176 33 6.5206613747033
177 33 6.5226894271442
178 33 6.524761727982
179 33 6.5268813569512
180 33 6.5290516450576
181 33 6.5312761771383
182 33 6.5335587887613
183 33 6.5359035555672
184 33 6.5383147729309
185 33 6.540796923745
186 33 6.5433546322981
187 33 6.5459926027532
188 33 6.5487155417327
189 33 6.5515280660235
190 33 6.5544345983868
191 33 6.5574392566839
192 33 6.5605457436375
193 33 6.5637572460618
194 33 6.5670763527923
195 33 6.5705049995019
196 33 6.5740444460653
197 33 6.5776952884997
198 33 6.5814575034684
199 33 6.5853305196999
200 33 6.5893133081521
201 33 6.5934044817034
202 33 6.5976023955569
203 33 6.6019052410521
204 33 6.6063111276904
205 33 6.6108181504097
206 33 6.6154244411108
207 33 6.6201282049512
208 33 6.6249277429209
209 33 6.6298214627489
210 33 6.6348078803617
211 33 6.6398856140402
212 33 6.6450533731958
213 33 6.6503099433965
214 33 6.6556541689708
215 33 6.6610849342266
216 33 6.6666011440784
217 33 6.6722017046643
218 33 6.6778855043719
219 33 6.6836513955621
220 33 6.6894981771847
221 33 6.6954245784097
222 33 6.7014292433481
223 33 6.7075107169016
224 33 6.7136674317591
225 33 6.7198976965437
226 33 6.7261996851058
227 33 6.7325714269549
228 33 6.7390107988213
229 33 6.7455155173409
230 33 6.7520831328564
231 33 6.7587110243312
232 33 6.7653963953741
233 33 6.7721362713756
234 33 6.7789274977542
235 33 6.7857667393163
236 33 6.7926504807278
237 33 6.7995750280989
238 33 6.806536511677
239 33 6.8135308896416
240 33 6.8205539529931
241 33 6.8276013315173
242 33 6.8346685008081
243 33 6.8417507903194
244 33 6.8488433924152
245 33 6.8559413723756
246 33 6.8630396793131
247 33 6.8701331579426
248 33 6.8772165611448
249 33 6.8842845632526
250 33 6.8913317739865
251 33 6.8983527529569
252 33 6.9053420246481
253 33 6.9122940937946
254 33 6.919203461056
255 33 6.9260646388993
256 33 6.9328721675912
257 33 6.9396206312103
258 33 6.9463046735861
259 33 6.9529190140777
260 33 6.9594584631064
261 33 6.9659179373633
262 33 6.9722924746135
263 33 6.9785772480258
264 33 6.9847675799586
265 33 6.9908589551344
266 33 6.9968470331407
267 33 7.0027276601899
268 33 7.0084968800777
269 33 7.0141509442706
270 33 7.0196863210579
271 33 7.0250997036971
272 33 7.0303880174823
273 33 7.0355484256654
274 33 7.0405783341601
275 33 7.0454753949658
276 33 7.0502375082573
277 33 7.0548628230992
278 33 7.0593497367648
279 33 7.0636968926647
280 33 7.067903176922
281 33 7.0719677136691
282 33 7.0758898591829
283 33 7.0796691950221
284 33 7.0833055203767
285 33 7.0867988438825
286 33 7.0901493751934
287 33 7.0933575166265
288 33 7.0964238552049
289 33 7.0993491554055
290 33 7.1021343528731
291 33 7.1047805492833
292 33 7.1072890084221
293 33 7.1096611534012
294 33 7.1118985647571
295 33 7.1140029789968
296 33 7.115976286975
297 33 7.117820531342
298 33 7.1195379022064
299 33 7.1211307301394
300 33 7.1226014757194
301 33 7.123952714973
302 33 7.1251871203105
303 33 7.1263074368462
304 33 7.1273164543078
305 33 7.128216975036
306 33 7.1290117788223
307 33 7.1297035855036
308 33 7.1302950163168
309 33 7.1307885550149
310 33 7.1311865096722
311 33 7.1314909759804
312 33 7.1317038026842
313 33 7.1318265596476
314 33 7.131860508897
315 33 7.1318065788724
316 33 7.1316653420386
317 33 7.1314369959672
318 33 7.131121347997
319 33 7.1307178036128
320 33 7.1302253587409
321 33 7.1296425962399
322 33 7.128967686959
323 33 7.1281983958363
324 33 7.1273320936023
325 33 7.1263657747362
326 33 7.1252960823772
327 33 7.1241193409103
328 33 7.1228315969154
329 33 7.1214286690674
330 33 7.1199062074045
331 33 7.1182597621181
332 33 7.1164848616695
333 33 7.1145770995939
334 33 7.1125322288393
335 33 7.1103462619177
336 33 7.1080155745659
337 33 7.1055370100677
338 33 7.1029079809366
339 33 7.1001265643615
340 33 7.0971915877273
341 33 7.0941027006856
342 33 7.0908604306723
343 33 7.0874662194539
344 33 7.0839224391701
345 33 7.080232387373
346 33 7.0764002616414
347 33 7.0724311153824
348 33 7.0683307973285
349 33 7.0641058779286
350 33 7.0597635662691
351 33 7.0553116213443
352 33 7.050758261425
353 33 7.0461120750111
354 33 7.0413819364395
355 33 7.0365769287243
356 33 7.0317062756857
357 33 7.026779284939
358 33 7.0218053028981
359 33 7.0167936826363
360 33 7.0117537652605
361 33 7.0066948753981
362 33 7.0016263314885
363 33 6.9965574718007
364 33 6.9914976974803
365 33 6.9864565344565
366 33 6.9814437167055
367 33 6.9764692941615
368 33 6.9715437694279
369 33 6.9666782682661
370 33 6.9618847493861
371 33 6.9571762588763
372 33 6.9525672328576
373 33 6.9480738471804
374 33 6.9437144028941
375 33 6.9395097174065
376 33 6.9354834596368
377 33 6.931662319966
378 33 6.9280758451927
379 33 6.9247557125716
380 33 6.9217342086228
381 33 6.9190417865658
382 33 6.9167038591951
383 33 6.9147374043356
384 33 6.9131483096308
385 33 6.9119303594923
386 33 6.9110662441866
387 33 6.9105302114855
388 33 6.9102914584505
389 33 6.9103173369907
390 33 6.9105757964348
391 33 6.9110369066671
392 33 6.911673588311
393 33 6.9124617845866
394 33 6.9133803010326
395 33 6.9144104831108
396 33 6.9155358410423
397 33 6.9167416836588
398 33 6.9180147913353
399 33 6.9193431391579
400 33 6.9207156712549
401 33 6.9221221223143
402 33 6.9235528803929
403 33 6.924998884762
404 33 6.9264515528967
405 33 6.9279027313548
406 33 6.9293446659736
407 33 6.9307699874484
408 33 6.932171708893
409 33 6.9335432324362
410 33 6.9348783622751
411 33 6.9361713219176
412 33 6.9374167736103
413 33 6.9386098381916
414 33 6.9397461138351
415 33 6.9408216923732
416 33 6.9418331721171
417 33 6.9427776663187
418 33 6.9436528066527
419 33 6.944456741331
420 33 6.9451881276826
421 33 6.9458461192525
422 33 6.9464303476604
423 33 6.9469408996338
424 33 6.947378289769
425 33 6.9477434296763
426 33 6.9480375942421
427 33 6.9482623857734
428 33 6.9484196967969
429 33 6.9485116722607
430 33 6.9485406718364
431 33 6.9485092329541
432 33 6.9484200351212
433 33 6.9482758659832
434 33 6.9480795894981
435 33 6.9478341164979
436 33 6.9475423778282
437 33 6.9472073001731
438 33 6.9468317846043
1 34 6.4699631357344
2 34 6.4699684463544
3 34 6.4699581829835
4 34 6.4699322994644
5 34 6.4698907572414
6 34 6.4698335256772
7 34 6.4697605823769
8 34 6.4696719135176
9 34 6.4695675141843
10 34 6.4694473887106
11 34 6.4693115510263
12 34 6.4691600250083
13 34 6.468992844838
14 34 6.4688100553615
15 34 6.4686117124555
16 34 6.468397883395
17 34 6.4681686472254
18 34 6.4679240951362
19 34 6.4676643308371
20 34 6.4673894709349
21 34 6.4670996453109
22 34 6.4667949974981
23 34 6.4664756850572
24 34 6.4661418799501
25 34 6.4657937689107
26 34 6.465431553811
27 34 6.4650554520222
28 34 6.4646656967691
29 34 6.464262537476
30 34 6.4638462401042
31 34 6.4634170874772
32 34 6.4629753795953
33 34 6.4625214339339
34 34 6.4620555857278
35 34 6.4615781882361
36 34 6.4610896129885
37 34 6.4605902500089
38 34 6.4600805080156
39 34 6.4595608145948
40 34 6.4590316163461
41 34 6.4584933789964
42 34 6.4579465874809
43 34 6.4573917459882
44 34 6.4568293779661
45 34 6.4562600260875
46 34 6.4556842521714
47 34 6.4551026370579
48 34 6.4545157804338
49 34 6.4539243006069
50 34 6.4533288342252
51 34 6.4527300359393
52 34 6.4521285780056
53 34 6.4515251498273
54 34 6.4509204574317
55 34 6.450315222881
56 34 6.4497101836156
57 34 6.4491060917275
58 34 6.4485037131629
59 34 6.4479038268538
60 34 6.4473072237756
61 34 6.4467147059331
62 34 6.4461270852737
63 34 6.4455451825283
64 34 6.444969825982
65 34 6.4444018501749
66 34 6.4438420945365
67 34 6.443291401956
68 34 6.4427506172918
69 34 6.4422205858244
70 34 6.4417021516577
71 34 6.4411961560736
72 34 6.4407034358458
73 34 6.4402248215209
74 34 6.4397611356712
75 34 6.4393131911306
76 34 6.4388817892186
77 34 6.4384677179637
78 34 6.4380717503345
79 34 6.4376946424882
80 34 6.4373371320465
81 34 6.436999936409
82 34 6.4366837511157
83 34 6.4363892482657
84 34 6.4361170750065
85 34 6.4358678521001
86 34 6.4356421725779
87 34 6.4354406004931
88 34 6.4352636697789
89 34 6.4351118832209
90 34 6.4349857115509
91 34 6.4348855926689
92 34 6.4348119309989
93 34 6.4347650969822
94 34 6.4347454267135
95 34 6.4347532217201
96 34 6.4347887488876
97 34 6.4348522405314
98 34 6.4349438946122
99 34 6.4350638750951
100 34 6.4352123124482
101 34 6.435389304276
102 34 6.4355949160833
103 34 6.4358291821627
104 34 6.4360921065985
105 34 6.4363836643792
106 34 6.4367038026099
107 34 6.4370524418152
108 34 6.4374294773221
109 34 6.4378347807135
110 34 6.4382682013403
111 34 6.4387295678818
112 34 6.4392186899429
113 34 6.439735359676
114 34 6.4402793534167
115 34 6.4408504333224
116 34 6.4414483490003
117 34 6.4420728391162
118 34 6.4427236329713
119 34 6.4434004520371
120 34 6.4441030114391
121 34 6.4448310213776
122 34 6.4455841884791
123 34 6.4463622170687
124 34 6.4471648103562
125 34 6.4479916715306
126 34 6.4488425047569
127 34 6.4497170160716
128 34 6.4506149141759
129 34 6.4515359111241
130 34 6.4524797229095
131 34 6.4534460699521
132 34 6.4544346774922
133 34 6.455445275898
134 34 6.4564776009002
135 34 6.4575313937627
136 34 6.4586064014095
137 34 6.4597023765234
138 34 6.4608190776387
139 34 6.4619562692526
140 34 6.4631137219782
141 34 6.4642912127709
142 34 6.4654885252532
143 34 6.4667054501718
144 34 6.4679417860151
145 34 6.4691973398237
146 34 6.4704719282226
147 34 6.4717653787048
148 34 6.4730775311926
149 34 6.4744082399016
150 34 6.4757573755285
151 34 6.4771248277826
152 34 6.4785105082747
153 34 6.4799143537777
154 34 6.4813363298659
155 34 6.482776434941
156 34 6.4842347046483
157 34 6.4857112166865
158 34 6.4872060960124
159 34 6.4887195204443
160 34 6.4902517266677
161 34 6.4918030166493
162 34 6.4933737644717
163 34 6.4949644236017
164 34 6.4965755346158
165 34 6.4982077334078
166 34 6.4998617599146
167 34 6.5015384674009
168 34 6.5032388323477
169 34 6.5049639649968
170 34 6.5067151206002
171 34 6.5084937114201
172 34 6.5103013195103
173 34 6.5121397102873
174 34 6.5140108468521
175 34 6.5159169049664
176 34 6.5178602884843
177 34 6.5198436449127
178 34 6.5218698805854
179 34 6.5239421746952
180 34 6.5260639911172
181 34 6.5282390865789
182 34 6.5304715132934
183 34 6.532765613708
184 34 6.5351260045835
185 34 6.5375575473137
186 34 6.5400653013629
187 34 6.5426544581234
188 34 6.5453302535644
189 34 6.548097859916
190 34 6.5509622593012
191 34 6.5539281054983
192 34 6.5569995833579
193 34 6.5601802780446
194 34 6.5634730673481
195 34 6.5668800491357
196 34 6.5704025124445
197 34 6.5740409552842
198 34 6.5777951460937
199 34 6.5816642203672
200 34 6.5856468003936
201 34 6.5897411248781
202 34 6.5939451762926
203 34 6.5982567964463
204 34 6.6026737841124
205 34 6.6071939718141
206 34 6.6118152815473
207 34 6.6165357610882
208 34 6.6213536036044
209 34 6.6262671537149
210 34 6.6312749031132
211 34 6.6363754785624
212 34 6.6415676246366
213 34 6.6468501831184
214 34 6.6522220705254
215 34 6.6576822548596
216 34 6.6632297323673
217 34 6.668863504849
218 34 6.6745825578817
219 34 6.6803858401749
220 34 6.686272244193
221 34 6.6922405881044
222 34 6.6982895990814
223 34 6.7044178979434
224 34 6.7106239851246
225 34 6.7169062279379
226 34 6.7232628491081
227 34 6.7296919165451
228 34 6.7361913343368
229 34 6.742758834941
230 34 6.7493919725643
231 34 6.7560881177181
232 34 6.7628444529483
233 34 6.7696579697347
234 34 6.7765254665639
235 34 6.7834435481745
236 34 6.7904086259796
237 34 6.7974169196657
238 34 6.8044644599677
239 34 6.8115470926171
240 34 6.8186604834541
241 34 6.8258001246903
242 34 6.8329613423046
243 34 6.8401393045439
244 34 6.8473290314973
245 34 6.854525405702
246 34 6.8617231837305
247 34 6.8689170087036
248 34 6.87610142366
249 34 6.8832708857125
250 34 6.8904197809059
251 34 6.897542439692
252 34 6.9046331529258
253 34 6.9116861882886
254 34 6.9186958070341
255 34 6.9256562809586
256 34 6.9325619094927
257 34 6.9394070368137
258 34 6.946186068883
259 34 6.9528934903136
260 34 6.9595238809816
261 34 6.9660719322982
262 34 6.9725324630648
263 34 6.9789004348415
264 34 6.9851709667604
265 34 6.9913393497237
266 34 6.9974010599229
267 34 7.0033517716238
268 34 7.0091873691536
269 34 7.0149039580317
270 34 7.0204978751763
271 34 7.0259656981209
272 34 7.0313042531665
273 34 7.036510622395
274 34 7.0415821494691
275 34 7.046516444144
276 34 7.0513113854238
277 34 7.055965123307
278 34 7.0604760790807
279 34 7.0648429441469
280 34 7.0690646773936
281 34 7.0731405011565
282 34 7.0770698958579
283 34 7.0808525934517
284 34 7.0844885698433
285 34 7.0879780364964
286 34 7.0913214314705
287 34 7.094519410153
288 34 7.0975728359588
289 34 7.1004827712543
290 34 7.1032504687235
291 34 7.105877363331
292 34 7.1083650649408
293 34 7.1107153515376
294 34 7.1129301628637
295 34 7.1150115941441
296 34 7.1169618894466
297 34 7.1187834341151
298 34 7.1204787456523
299 34 7.1220504624198
300 34 7.123501329579
301 34 7.1248341818139
302 34 7.1260519225509
303 34 7.1271574996031
304 34 7.1281538773908
305 34 7.1290440061062
306 34 7.1298307883725
307 34 7.1305170440779
308 34 7.131105474135
309 34 7.1315986239292
310 34 7.1319988471729
311 34 7.1323082708068
312 34 7.1325287614821
313 34 7.1326618940477
314 34 7.1327089223692
315 34 7.1326707527194
316 34 7.132547919931
317 34 7.132340566478
318 34 7.1320484246628
319 34 7.1316708021263
320 34 7.1312065709709
321 34 7.1306541608722
322 34 7.1300115566694
323 34 7.1292763010389
324 34 7.1284455029761
325 34 7.1275158529179
326 34 7.1264836454246
327 34 7.1253448103898
328 34 7.1240949537364
329 34 7.1227294084801
330 34 7.1212432968662
331 34 7.1196316040052
332 34 7.1178892630308
333 34 7.1160112512778
334 34 7.1139926963389
335 34 7.1118289901371
336 34 7.1095159083827
337 34 7.1070497320405
338 34 7.1044273667934
339 34 7.1016464560302
340 34 7.0987054826995
341 34 7.095603855513
342 34 7.0923419754854
343 34 7.088921279652
344 34 7.0853442599552
345 34 7.0816144566354
346 34 7.0777364268763
347 34 7.0737156908057
348 34 7.0695586581047
349 34 7.0652725393457
350 34 7.0608652466948
351 34 7.0563452887778
352 34 7.051721664341
353 34 7.0470037589185
354 34 7.0422012481097
355 34 7.0373240103793
356 34 7.0323820515853
357 34 7.0273854427921
358 34 7.0223442723814
359 34 7.017268613065
360 34 7.0121685041446
361 34 7.0070539492583
362 34 7.0019349298968
363 34 6.9968214351455
364 34 6.9917235084075
365 34 6.9866513122474
366 34 6.9816152129488
367 34 6.9766258868272
368 34 6.971694450701
369 34 6.9668326190162
370 34 6.9620528896705
371 34 6.957368759106
372 34 6.9527949640079
373 34 6.948347740837
374 34 6.944045083987
375 34 6.9399069669165
376 34 6.9359554670917
377 34 6.9322147061375
378 34 6.9287104876691
379 34 6.9254695023224
380 34 6.9225179984142
381 34 6.9198799162149
382 34 6.9175746624256
383 34 6.9156149142372
384 34 6.9140049803739
385 34 6.9127401893266
386 34 6.9118074948591
387 34 6.9111871091562
388 34 6.9108546938553
389 34 6.9107835820042
390 34 6.9109466419997
391 34 6.9113176073364
392 34 6.911871874583
393 34 6.9125868715279
394 34 6.9134421263125
395 34 6.9144191553671
396 34 6.9155012589757
397 34 6.9166732837815
398 34 6.9179213879279
399 34 6.9192328279749
400 34 6.9205957761474
401 34 6.9219991702028
402 34 6.9234325947812
403 34 6.9248861914204
404 34 6.9263505937411
405 34 6.9278168841697
406 34 6.929276568692
407 34 6.9307215663634
408 34 6.9321442105653
409 34 6.9335372592508
410 34 6.934893911657
411 34 6.9362078291801
412 34 6.9374731583141
413 34 6.9386845537623
414 34 6.9398372000389
415 34 6.940926830108
416 34 6.9419497398415
417 34 6.9429027973377
418 34 6.9437834464022
419 34 6.9445897037649
420 34 6.9453201498728
421 34 6.9459739133474
422 34 6.9465506494279
423 34 6.9470505129199
424 34 6.9474741263316
425 34 6.9478225439994
426 34 6.948097213086
427 34 6.9482999323657
428 34 6.9484328097106
429 34 6.9484982191525
430 34 6.9484987583268
431 34 6.9484372070191
432 34 6.9483164874275
433 34 6.9481396266471
434 34 6.9479097217648
435 34 6.9476299078481
436 34 6.9473033290016
437 34 6.9469331125792
438 34 6.9465223465536
1 35 6.47002531141
2 35 6.4700285351022
3 35 6.4700158618299
4 35 6.4699872384462
5 35 6.4699426194201
6 35 6.4698819671626
7 35 6.4698052523604
8 35 6.4697124543153
9 35 6.4696035612913
10 35 6.4694785708668
11 35 6.4693374902934
12 35 6.4691803368605
13 35 6.4690071382652
14 35 6.4688179329869
15 35 6.4686127706672
16 35 6.4683917124938
17 35 6.4681548315876
18 35 6.4679022133942
19 35 6.4676339560763
20 35 6.4673501709097
21 35 6.4670509826792
22 35 6.4667365300755
23 35 6.4664069660914
24 35 6.4660624584169
25 35 6.4657031898314
26 35 6.4653293585925
27 35 6.4649411788206
28 35 6.4645388808764
29 35 6.4641227117326
30 35 6.4636929353353
31 35 6.463249832956
32 35 6.4627937035314
33 35 6.4623248639894
34 35 6.4618436495598
35 35 6.4613504140667
36 35 6.4608455302027
37 35 6.4603293897798
38 35 6.4598024039577
39 35 6.4592650034451
40 35 6.4587176386718
41 35 6.4581607799307
42 35 6.4575949174846
43 35 6.4570205616371
44 35 6.4564382427639
45 35 6.4558485113015
46 35 6.4552519376916
47 35 6.4546491122765
48 35 6.4540406451439
49 35 6.4534271659184
50 35 6.4528093234954
51 35 6.4521877857158
52 35 6.4515632389783
53 35 6.4509363877871
54 35 6.450307954231
55 35 6.4496786773941
56 35 6.4490493126932
57 35 6.448420631142
58 35 6.4477934185402
59 35 6.4471684745844
60 35 6.446546611903
61 35 6.4459286550116
62 35 6.445315439191
63 35 6.4447078092869
64 35 6.4441066184328
65 35 6.4435127266981
66 35 6.4429269996624
67 35 6.4423503069198
68 35 6.4417835205168
69 35 6.4412275133266
70 35 6.4406831573669
71 35 6.4401513220639
72 35 6.4396328724722
73 35 6.4391286674548
74 35 6.4386395578318
75 35 6.4381663845076
76 35 6.437709976583
77 35 6.437271149464
78 35 6.4368507029759
79 35 6.4364494194946
80 35 6.436068062104
81 35 6.4357073727926
82 35 6.4353680706992
83 35 6.4350508504193
84 35 6.4347563803839
85 35 6.4344853013208
86 35 6.4342382248096
87 35 6.4340157319405
88 35 6.4338183720865
89 35 6.4336466617978
90 35 6.4335010838267
91 35 6.4333820862901
92 35 6.4332900819758
93 35 6.4332254477976
94 35 6.4331885244035
95 35 6.4331796159394
96 35 6.4331989899699
97 35 6.4332468775562
98 35 6.433323473491
99 35 6.433428936687
100 35 6.4335633907154
101 35 6.4337269244916
102 35 6.4339195930996
103 35 6.43414141875
104 35 6.4343923918638
105 35 6.4346724722712
106 35 6.4349815905193
107 35 6.4353196492744
108 35 6.4356865248119
109 35 6.436082068579
110 35 6.4365061088207
111 35 6.4369584522565
112 35 6.4374388857939
113 35 6.4379471782691
114 35 6.4384830821993
115 35 6.4390463355363
116 35 6.4396366634076
117 35 6.4402537798341
118 35 6.4408973894111
119 35 6.4415671889419
120 35 6.4422628690126
121 35 6.4429841154973
122 35 6.4437306109839
123 35 6.4445020361117
124 35 6.4452980708111
125 35 6.4461183954397
126 35 6.4469626918076
127 35 6.447830644088
128 35 6.4487219396087
129 35 6.4496362695244
130 35 6.4505733293706
131 35 6.4515328194998
132 35 6.4525144454088
133 35 6.4535179179622
134 35 6.4545429535241
135 35 6.4555892740124
136 35 6.4566566068918
137 35 6.4577446851256
138 35 6.4588532471102
139 35 6.4599820366168
140 35 6.4611308027703
141 35 6.4622993000959
142 35 6.463487288666
143 35 6.4646945343806
144 35 6.4659208094185
145 35 6.4671658928911
146 35 6.4684295717346
147 35 6.469711641873
148 35 6.4710119096814
149 35 6.4723301937787
150 35 6.4736663271716
151 35 6.4750201597738
152 35 6.4763915613129
153 35 6.4777804246416
154 35 6.479186669459
155 35 6.480610246449
156 35 6.4820511418389
157 35 6.4835093823784
158 35 6.484985040739
159 35 6.4864782413367
160 35 6.4879891665784
161 35 6.48951806354
162 35 6.4910652510855
163 35 6.492631127447
164 35 6.4942161782891
165 35 6.4958209852939
166 35 6.4974462353114
167 35 6.4990927301313
168 35 6.5007613969447
169 35 6.502453299572
170 35 6.504169650544
171 35 6.5059118241259
172 35 6.50768137037
173 35 6.5094800302732
174 35 6.5113097520804
175 35 6.5131727087283
176 35 6.5150713163326
177 35 6.5170082534968
178 35 6.5189864810249
179 35 6.5210092613548
180 35 6.523080176665
181 35 6.5252031441319
182 35 6.527382426229
183 35 6.5296226332701
184 35 6.5319287146726
185 35 6.5343059347553
186 35 6.536759828479
187 35 6.5392961326656
188 35 6.5419206892138
189 35 6.544639319006
190 35 6.5474576687342
191 35 6.5503810376152
192 35 6.5534141962457
193 35 6.5565612144592
194 35 6.5598253174597
195 35 6.5632087884047
196 35 6.5667129305018
197 35 6.5703380933889
198 35 6.5740837590431
199 35 6.5779486741643
200 35 6.5819310108781
201 35 6.5860285364964
202 35 6.5902387754883
203 35 6.5945591514283
204 35 6.5989871019675
205 35 6.6035201646178
206 35 6.6081560346745
207 35 6.6128925987791
208 35 6.6177279486088
209 35 6.6226603793069
210 35 6.6276883768645
211 35 6.6328105980039
212 35 6.6380258453872
213 35 6.6433330402889
214 35 6.6487311942829
215 35 6.654219381022
216 35 6.6597967088262
217 35 6.6654622945245
218 35 6.6712152388085
219 35 6.6770546032226
220 35 6.6829793888305
221 35 6.6889885165445
222 35 6.6950808090741
223 35 6.7012549744339
224 35 6.7075095909492
225 35 6.7138430936971
226 35 6.7202537623297
227 35 6.7267397102319
228 35 6.7332988749769
229 35 6.7399290100508
230 35 6.7466276778257
231 35 6.7533922437694
232 35 6.7602198718843
233 35 6.7671075213738
234 35 6.7740519445391
235 35 6.781049685909
236 35 6.7880970826088
237 35 6.7951902659731
238 35 6.8023251644026
239 35 6.8094975074679
240 35 6.8167028312522
241 35 6.8239364849242
242 35 6.831193638523
243 35 6.8384692919317
244 35 6.8457582850054
245 35 6.8530553088125
246 35 6.8603549179383
247 35 6.8676515437892
248 35 6.8749395088283
249 35 6.8822130416632
250 35 6.8894662928969
251 35 6.8966933516482
252 35 6.9038882626389
253 35 6.9110450437419
254 35 6.9181577038803
255 35 6.9252202611664
256 35 6.9322267611702
257 35 6.9391712952092
258 35 6.946048018555
259 35 6.9528511684587
260 35 6.9595750819018
261 35 6.9662142129901
262 35 6.9727631499114
263 35 6.9792166313903
264 35 6.9855695625742
265 35 6.9918170302949
266 35 6.9979543176518
267 35 7.0039769178611
268 35 7.0098805473211
269 35 7.015661157834
270 35 7.0213149479233
271 35 7.0268383731803
272 35 7.0322281555638
273 35 7.037481291574
274 35 7.0425950592142
275 35 7.0475670236542
276 35 7.0523950415107
277 35 7.057077263666
278 35 7.0616121365628
279 35 7.0659984019285
280 35 7.0702350949114
281 35 7.0743215406431
282 35 7.0782573492778
283 35 7.0820424096004
284 35 7.0856768813368
285 35 7.0891611863381
286 35 7.0924959988436
287 35 7.0956822350509
288 35 7.098721042229
289 35 7.1016137876043
290 35 7.1043620472182
291 35 7.1069675949046
292 35 7.1094323914667
293 35 7.1117585740378
294 35 7.1139484455153
295 35 7.1160044638454
296 35 7.117929230845
297 35 7.1197254801646
298 35 7.1213960639505
299 35 7.1229439377605
300 35 7.1243721433216
301 35 7.1256837888088
302 35 7.126882026442
303 35 7.1279700273505
304 35 7.1289509538167
305 35 7.129827929164
306 35 7.1306040056866
307 35 7.1312821311188
308 35 7.1318651141972
309 35 7.1323555898831
310 35 7.1327559847919
311 35 7.133068483321
312 35 7.1332949949033
313 35 7.1334371227331
314 35 7.1334961342491
315 35 7.1334729335993
316 35 7.1333680362867
317 35 7.1331815461873
318 35 7.1329131351572
319 35 7.1325620255023
320 35 7.1321269756622
321 35 7.1316062695732
322 35 7.1309977103014
323 35 7.1302986186807
324 35 7.1295058378462
325 35 7.1286157446959
326 35 7.1276242694461
327 35 7.1265269245407
328 35 7.1253188442069
329 35 7.123994835909
330 35 7.1225494447933
331 35 7.1209770319283
332 35 7.1192718666989
333 35 7.1174282330932
334 35 7.1154405488454
335 35 7.1133034954736
336 35 7.1110121562491
337 35 7.1085621581211
338 35 7.1059498127111
339 35 7.1031722508027
340 35 7.1002275444048
341 35 7.097114810561
342 35 7.0938342916633
343 35 7.09038740811
344 35 7.0867767806387
345 35 7.0830062214437
346 35 7.0790806950629
347 35 7.0750062517964
348 35 7.0707899379204
349 35 7.0664396880504
350 35 7.0619642056072
351 35 7.0573728374494
352 35 7.0526754484162
353 35 7.0478823008591
354 35 7.043003943374
355 35 7.038051111971
356 35 7.033034645977
357 35 7.0279654201056
358 35 7.0228542934354
359 35 7.0177120755148
360 35 7.0125495094854
361 35 7.0073772719556
362 35 7.0022059893644
363 35 6.9970462706978
364 35 6.9919087566396
365 35 6.9868041855067
366 35 6.9817434765713
367 35 6.9767378315459
368 35 6.9717988549651
369 35 6.9669386937763
370 35 6.9621701953675
371 35 6.9575070811303
372 35 6.9529641289221
373 35 6.9485573517888
374 35 6.9443041513182
375 35 6.9402234116085
376 35 6.9363354845926
377 35 6.9326620019553
378 35 6.9292254391928
379 35 6.9260483638695
380 35 6.9231523359397
381 35 6.9205565024392
382 35 6.918276035769
383 35 6.9163206717826
384 35 6.9146936561791
385 35 6.9133913566562
386 35 6.9124036417988
387 35 6.9117149262279
388 35 6.9113056250582
389 35 6.9111537096546
390 35 6.9112361089703
391 35 6.9115298077225
392 35 6.9120125995665
393 35 6.9126635278435
394 35 6.9134630822566
395 35 6.9143932262919
396 35 6.9154373204519
397 35 6.9165799907872
398 35 6.9178069768675
399 35 6.9191049808193
400 35 6.9204615299167
401 35 6.9218648590195
402 35 6.9233038152089
403 35 6.9247677845946
404 35 6.9262466399135
405 35 6.92773070683
406 35 6.9292107465078
407 35 6.9306779519037
408 35 6.9321239552243
409 35 6.9335408440399
410 35 6.9349211836334
411 35 6.9362580432742
412 35 6.9375450242398
413 35 6.9387762875623
414 35 6.9399465796709
415 35 6.9410512543193
416 35 6.9420862894389
417 35 6.9430482978441
418 35 6.943934531013
419 35 6.9447428754863
420 35 6.9454718417337
421 35 6.9461205456418
422 35 6.9466886830453
423 35 6.9471764979622
424 35 6.9475847453778
425 35 6.947914649567
426 35 6.9481678590191
427 35 6.9483463990699
428 35 6.9484526233215
429 35 6.9484891648773
430 35 6.9484588883256
431 35 6.9483648432887
432 35 6.9482102202247
433 35 6.9479983090288
434 35 6.9477324608433
435 35 6.9474160533529
436 35 6.947052459722
437 35 6.9466450212221
438 35 6.9461970235081
1 36 6.4701064737624
2 36 6.4701078418593
3 36 6.470092987002
4 36 6.4700618487996
5 36 6.4700143744836
6 36 6.4699505192438
7 36 6.4698702465711
8 36 6.4697735286074
9 36 6.4696603465035
10 36 6.469530690783
11 36 6.4693845617129
12 36 6.469221969681
13 36 6.4690429355795
14 36 6.4688474911935
15 36 6.4686356795962
16 36 6.4684075555475
17 36 6.4681631858987
18 36 6.4679026499998
19 36 6.4676260401107
20 36 6.4673334618155
21 36 6.4670250344379
22 36 6.4667008914585
23 36 6.4663611809317
24 36 6.466006065903
25 36 6.4656357248236
26 36 6.465250351963
27 36 6.4648501578171
28 36 6.4644353695117
29 36 6.4640062311987
30 36 6.4635630044446
31 36 6.4631059686095
32 36 6.4626354212144
33 36 6.4621516782951
34 36 6.461655074742
35 36 6.4611459646213
36 36 6.4606247214788
37 36 6.4600917386202
38 36 6.4595474293693
39 36 6.4589922272987
40 36 6.4584265864323
41 36 6.4578509814155
42 36 6.4572659076518
43 36 6.4566718814014
44 36 6.4560694398398
45 36 6.4554591410734
46 36 6.4548415641085
47 36 6.4542173087701
48 36 6.4535869955695
49 36 6.4529512655142
50 36 6.4523107798603
51 36 6.4516662198015
52 36 6.4510182860936
53 36 6.4503676986104
54 36 6.4497151958285
55 36 6.4490615342384
56 36 6.4484074876795
57 36 6.4477538465961
58 36 6.4471014172139
59 36 6.4464510206335
60 36 6.4458034918414
61 36 6.4451596786367
62 36 6.4445204404734
63 36 6.4438866472186
64 36 6.4432591778276
65 36 6.4426389189368
66 36 6.4420267633769
67 36 6.4414236086089
68 36 6.4408303550864
69 36 6.4402479045489
70 36 6.4396771582505
71 36 6.4391190151301
72 36 6.4385743699299
73 36 6.4380441112694
74 36 6.4375291196834
75 36 6.4370302656325
76 36 6.4365484074957
77 36 6.4360843895563
78 36 6.4356390399909
79 36 6.4352131688733
80 36 6.4348075662055
81 36 6.4344229999867
82 36 6.4340602143339
83 36 6.4337199276658
84 36 6.4334028309622
85 36 6.433109586111
86 36 6.4328408243549
87 36 6.4325971448484
88 36 6.4323791133361
89 36 6.4321872609623
90 36 6.4320220832209
91 36 6.4318840390526
92 36 6.4317735500975
93 36 6.4316910001086
94 36 6.4316367345297
95 36 6.4316110602416
96 36 6.431614245478
97 36 6.4316465199115
98 36 6.4317080749081
99 36 6.4317990639486
100 36 6.4319196032116
101 36 6.4320697723154
102 36 6.4322496152086
103 36 6.4324591412061
104 36 6.4326983261584
105 36 6.432967113747
106 36 6.4332654168934
107 36 6.4335931192719
108 36 6.4339500769146
109 36 6.4343361198939
110 36 6.4347510540725
111 36 6.4351946629057
112 36 6.4356667092834
113 36 6.436166937398
114 36 6.4366950746249
115 36 6.4372508334013
116 36 6.4378339130909
117 36 6.4384440018198
118 36 6.4390807782721
119 36 6.4397439134315
120 36 6.4404330722565
121 36 6.4411479152785
122 36 6.4418881001106
123 36 6.4426532828571
124 36 6.4434431194142
125 36 6.4442572666534
126 36 6.4450953834804
127 36 6.4459571317631
128 36 6.4468421771254
129 36 6.4477501896031
130 36 6.4486808441636
131 36 6.4496338210895
132 36 6.4506088062327
133 36 6.4516054911455
134 36 6.4526235731012
135 36 6.453662755017
136 36 6.4547227452988
137 36 6.4558032576277
138 36 6.4569040107147
139 36 6.4580247280517
140 36 6.4591651376898
141 36 6.4603249720803
142 36 6.4615039680149
143 36 6.462701866703
144 36 6.4639184140258
145 36 6.4651533610074
146 36 6.4664064645401
147 36 6.4676774884017
148 36 6.4689662045993
149 36 6.470272395071
150 36 6.4715958537707
151 36 6.4729363891616
152 36 6.4742938271332
153 36 6.4756680143564
154 36 6.4770588220838
155 36 6.4784661504006
156 36 6.4798899329246
157 36 6.4813301419554
158 36 6.4827867940689
159 36 6.4842599561554
160 36 6.4857497519004
161 36 6.4872563687131
162 36 6.4887800651113
163 36 6.4903211785825
164 36 6.4918801339476
165 36 6.4934574522696
166 36 6.4950537603606
167 36 6.4966698009589
168 36 6.4983064436627
169 36 6.4999646967268
170 36 6.5016457198447
171 36 6.503350838054
172 36 6.5050815569149
173 36 6.5068395791125
174 36 6.5086268226242
175 36 6.5104454405613
176 36 6.5122978427275
177 36 6.5141867188267
178 36 6.5161150630698
179 36 6.5180861996586
180 36 6.5201038082228
181 36 6.5221719477312
182 36 6.524295076655
183 36 6.5264780662181
184 36 6.5287262024648
185 36 6.5310451716986
186 36 6.5334410228307
187 36 6.5359200996846
188 36 6.5384889368752
189 36 6.5411541151333
190 36 6.5439220764134
191 36 6.5467989058767
192 36 6.5497900961358
193 36 6.5529003171636
194 36 6.5561332203302
195 36 6.5594913045295
196 36 6.5629758650313
197 36 6.5665870326828
198 36 6.5703238958468
199 36 6.5741846844574
200 36 6.5781669882413
201 36 6.5822679806573
202 36 6.5864846251649
203 36 6.5908138484514
204 36 6.5952526735427
205 36 6.5997983124768
206 36 6.6044482226894
207 36 6.6092001335134
208 36 6.6140520497675
209 36 6.6190022389201
210 36 6.6240492072995
211 36 6.6291916696466
212 36 6.6344285152049
213 36 6.6397587725975
214 36 6.6451815750041
215 36 6.6506961265912
216 36 6.6563016707532
217 36 6.6619974604458
218 36 6.6677827307165
219 36 6.6736566734211
220 36 6.6796184140514
221 36 6.6856669905669
222 36 6.6918013341115
223 36 6.6980202514945
224 36 6.7043224093293
225 36 6.7107063197326
226 36 6.7171703275027
227 36 6.7237125987141
228 36 6.730331110674
229 36 6.7370236432078
230 36 6.7437877712445
231 36 6.7506208586897
232 36 6.7575200535774
233 36 6.7644822845025
234 36 6.7715042583364
235 36 6.7785824592352
236 36 6.7857131489485
237 36 6.7928923684385
238 36 6.8001159408158
239 36 6.8073794755971
240 36 6.8146783742823
241 36 6.8220078372451
242 36 6.8293628719237
243 36 6.8367383022874
244 36 6.8441287795481
245 36 6.8515287940748
246 36 6.858932688458
247 36 6.86633467166
248 36 6.8737288341768
249 36 6.8811091641263
250 36 6.8884695641677
251 36 6.8958038691479
252 36 6.9031058643641
253 36 6.9103693043245
254 36 6.9175879318887
255 36 6.9247554976627
256 36 6.9318657795305
257 36 6.9389126022018
258 36 6.9458898566645
259 36 6.9527915194369
260 36 6.9596116715219
261 36 6.9663445169776
262 36 6.9729844010272
263 36 6.9795258276416
264 36 6.985963476537
265 36 6.9922922195358
266 36 6.9985071362455
267 36 7.0046035290108
268 36 7.0105769370935
269 36 7.0164231500305
270 36 7.0221382201132
271 36 7.0277184739223
272 36 7.0331605228415
273 36 7.0384612724633
274 36 7.0436179307884
275 36 7.0486280151175
276 36 7.0534893575263
277 36 7.0582001088206
278 36 7.0627587408765
279 36 7.0671640472867
280 36 7.0714151422582
281 36 7.0755114577367
282 36 7.0794527387725
283 36 7.0832390371797
284 36 7.0868707035869
285 36 7.0903483780174
286 36 7.0936729791726
287 36 7.096845692622
288 36 7.0998679581166
289 36 7.1027414562446
290 36 7.1054680946293
291 36 7.1080499938344
292 36 7.1104894730868
293 36 7.1127890358599
294 36 7.114951355281
295 36 7.1169792592446
296 36 7.1188757150388
297 36 7.1206438132284
298 36 7.1222867505017
299 36 7.1238078111744
300 36 7.1252103470731
301 36 7.126497755571
302 36 7.1276734556349
303 36 7.1287408618468
304 36 7.1297033564728
305 36 7.1305642597654
306 36 7.1313267987745
307 36 7.1319940750201
308 36 7.1325690314195
309 36 7.133054418877
310 36 7.1334527629325
311 36 7.133766330832
312 36 7.1339970993372
313 36 7.1341467235429
314 36 7.1342165069251
315 36 7.1342073728126
316 36 7.1341198374612
317 36 7.1339539849209
318 36 7.133709443927
319 36 7.1333853671129
320 36 7.1329804129413
321 36 7.1324927308795
322 36 7.1319199504963
323 36 7.1312591753385
324 36 7.1305069826355
325 36 7.1296594300813
326 36 7.1287120711275
327 36 7.1276599803853
328 36 7.1264977908306
329 36 7.1252197445257
330 36 7.1238197584557
331 36 7.1222915068027
332 36 7.1206285205042
333 36 7.1188243042342
334 36 7.1168724700059
335 36 7.114766885435
336 36 7.1125018333883
337 36 7.1100721783674
338 36 7.1074735336913
339 36 7.1047024225056
340 36 7.1017564250493
341 36 7.098634304597
342 36 7.0953361051678
343 36 7.0918632154577
344 36 7.0882183954152
345 36 7.0844057642517
346 36 7.0804307511914
347 36 7.0763000126405
348 36 7.0720213214251
349 36 7.0676034351193
350 36 7.0630559511752
351 36 7.0583891565663
352 36 7.0536138790816
353 36 7.0487413463987
354 36 7.0437830578099
355 36 7.0387506721376
356 36 7.0336559141103
357 36 7.028510500365
358 36 7.0233260853656
359 36 7.0181142268952
360 36 7.0128863703888
361 36 7.0076538511857
362 36 7.0024279137659
363 36 6.9972197471389
364 36 6.9920405357233
365 36 6.9869015252348
366 36 6.981814103222
367 36 6.9767898938576
368 36 6.9718408662983
369 36 6.9669794552064
370 36 6.9622186906579
371 36 6.9575723323714
372 36 6.9530549996512
373 36 6.9486822833188
374 36 6.9444708190607
375 36 6.9404382932974
376 36 6.9366033440419
377 36 6.9329853128356
378 36 6.9296038041745
379 36 6.9264780218726
380 36 6.9236258832083
381 36 6.9210629627568
382 36 6.9188013803272
383 36 6.9168488010843
384 36 6.9152077335288
385 36 6.9138752726343
386 36 6.9128433446148
387 36 6.9120993974002
388 36 6.9116273900709
389 36 6.9114088961323
390 36 6.9114241530929
391 36 6.9116529444745
392 36 6.9120752628868
393 36 6.9126717538368
394 36 6.9134239713253
395 36 6.9143144892694
396 36 6.9153269130649
397 36 6.9164458291498
398 36 6.9176567216847
399 36 6.9189458770205
400 36 6.9203002896086
401 36 6.9217075776904
402 36 6.9231559133196
403 36 6.9246339686974
404 36 6.9261308791132
405 36 6.9276362217115
406 36 6.9291400086312
407 36 6.9306326926562
408 36 6.9321051832699
409 36 6.933548870865
410 36 6.9349556568007
411 36 6.9363179869884
412 36 6.9376288867414
413 36 6.9388819947244
414 36 6.9400715939999
415 36 6.9411926383826
416 36 6.942240772579
417 36 6.9432123449072
418 36 6.9441044117341
419 36 6.9449147331397
420 36 6.9456417596881
421 36 6.9462846105401
422 36 6.9468430434702
423 36 6.9473174176254
424 36 6.9477086500875
425 36 6.9480181674513
426 36 6.9482478537245
427 36 6.9483999958731
428 36 6.9484772283047
429 36 6.9484824774931
430 36 6.9484189078257
431 36 6.9482898696004
432 36 6.9480988499359
433 36 6.9478494271819
434 36 6.9475452292496
435 36 6.9471898961264
436 36 6.9467870466937
437 36 6.9463402498472
438 36 6.9458529998164
1 37 6.4702068977129
2 37 6.4702066508401
3 37 6.4701898521259
4 37 6.470156433676
5 37 6.4701063352175
6 37 6.4700395044436
7 37 6.469955897366
8 37 6.4698554786756
9 37 6.4697382221106
10 37 6.4696041108324
11 37 6.4694531378084
12 37 6.4692853062023
13 37 6.4691006297711
14 37 6.468899133268
15 37 6.4686808528528
16 37 6.4684458365065
17 37 6.4681941444522
18 37 6.4679258495804
19 37 6.4676410378782
20 37 6.4673398088627
21 37 6.4670222760165
22 37 6.4666885672258
23 37 6.466338825219
24 37 6.4659732080067
25 37 6.4655918893195
26 37 6.465195059045
27 37 6.4647829236611
28 37 6.4643557066656
29 37 6.4639136489989
30 37 6.4634570094605
31 37 6.462986065116
32 37 6.4625011116935
33 37 6.4620024639674
34 37 6.4614904561282
35 37 6.460965442135
36 37 6.4604277960496
37 37 6.4598779123497
38 37 6.4593162062177
39 37 6.4587431138041
40 37 6.4581590924614
41 37 6.4575646209463
42 37 6.4569601995873
43 37 6.4563463504147
44 37 6.4557236172486
45 37 6.4550925657441
46 37 6.4544537833874
47 37 6.4538078794425
48 37 6.4531554848419
49 37 6.4524972520201
50 37 6.4518338546863
51 37 6.4511659875309
52 37 6.450494365865
53 37 6.4498197251871
54 37 6.4491428206764
55 37 6.4484644266072
56 37 6.4477853356828
57 37 6.4471063582865
58 37 6.446428321647
59 37 6.4457520689155
60 37 6.4450784581551
61 37 6.4444083612382
62 37 6.4437426626549
63 37 6.4430822582288
64 37 6.4424280537438
65 37 6.441780963481
66 37 6.4411419086687
67 37 6.4405118158473
68 37 6.4398916151542
69 37 6.4392822385312
70 37 6.4386846178603
71 37 6.4380996830345
72 37 6.4375283599698
73 37 6.4369715685664
74 37 6.4364302206282
75 37 6.4359052177493
76 37 6.4353974491793
77 37 6.4349077896764
78 37 6.4344370973623
79 37 6.4339862115893
80 37 6.4335559508335
81 37 6.4331471106275
82 37 6.4327604615449
83 37 6.432396747251
84 37 6.4320566826327
85 37 6.4317409520218
86 37 6.4314502075228
87 37 6.43118506746
88 37 6.430946114953
89 37 6.4307338966339
90 37 6.4305489215146
91 37 6.4303916600137
92 37 6.4302625431506
93 37 6.4301619619123
94 37 6.4300902667992
95 37 6.4300477675524
96 37 6.4300347330636
97 37 6.4300513914704
98 37 6.4300979304327
99 37 6.4301744975895
100 37 6.4302812011915
101 37 6.4304181109029
102 37 6.4305852587669
103 37 6.4307826403245
104 37 6.4310102158791
105 37 6.4312679118953
106 37 6.4315556225203
107 37 6.4318732112167
108 37 6.4322205124918
109 37 6.4325973337117
110 37 6.4330034569857
111 37 6.4334386411056
112 37 6.433902623527
113 37 6.4343951223763
114 37 6.43491583847
115 37 6.4354644573305
116 37 6.4360406511847
117 37 6.4366440809298
118 37 6.437274398054
119 37 6.437931246496
120 37 6.4386142644312
121 37 6.4393230859722
122 37 6.4400573427694
123 37 6.4408166655014
124 37 6.4416006852442
125 37 6.4424090347088
126 37 6.4432413493397
127 37 6.4440972682648
128 37 6.4449764350945
129 37 6.4458784985631
130 37 6.4468031130138
131 37 6.4477499387265
132 37 6.4487186420941
133 37 6.4497088956541
134 37 6.4507203779868
135 37 6.4517527734937
136 37 6.4528057720777
137 37 6.4538790687448
138 37 6.4549723631569
139 37 6.4560853591662
140 37 6.4572177643658
141 37 6.4583692896953
142 37 6.4595396491435
143 37 6.4607285595901
144 37 6.4619357408318
145 37 6.4631609158384
146 37 6.4644038112816
147 37 6.4656641583798
148 37 6.466941694097
149 37 6.4682361627329
150 37 6.4695473179318
151 37 6.4708749251375
152 37 6.4722187645123
153 37 6.4735786343317
154 37 6.4749543548643
155 37 6.4763457727361
156 37 6.4777527657775
157 37 6.4791752483482
158 37 6.4806131771303
159 37 6.4820665573841
160 37 6.4835354496615
161 37 6.4850199769756
162 37 6.4865203324344
163 37 6.4880367873542
164 37 6.4895696998823
165 37 6.491119524171
166 37 6.4926868201667
167 37 6.494272264095
168 37 6.4958766597486
169 37 6.4975009507077
170 37 6.4991462336545
171 37 6.5008137729664
172 37 6.5025050168036
173 37 6.5042216149272
174 37 6.5059654385006
175 37 6.5077386021198
176 37 6.509543488292
177 37 6.5113827745039
178 37 6.5132594628726
179 37 6.5151769121291
180 37 6.5171388712764
181 37 6.5191495136697
182 37 6.521213469383
183 37 6.5233358525334
184 37 6.5255222786747
185 37 6.5277788655213
186 37 6.5301122083167
187 37 6.5325293195715
188 37 6.5350375224518
189 37 6.5376442888638
190 37 6.5403570184645
191 37 6.5431827641311
192 37 6.5461279223166
193 37 6.5491979206178
194 37 6.5523969451689
195 37 6.5557277519341
196 37 6.5591915954816
197 37 6.5627882878332
198 37 6.5665163748061
199 37 6.5703733962789
200 37 6.5743561863191
201 37 6.5784611705719
202 37 6.5826846285998
203 37 6.5870229027593
204 37 6.5914725480969
205 37 6.5960304270565
206 37 6.6006937579655
207 37 6.6054601280449
208 37 6.6103274812383
209 37 6.6152940895688
210 37 6.620358514793
211 37 6.6255195652631
212 37 6.6307762513613
213 37 6.6361277416677
214 37 6.6415733211539
215 37 6.6471123520876
216 37 6.6527442379401
217 37 6.6584683903361
218 37 6.6642841989424
219 37 6.6701910041135
220 37 6.6761880720851
221 37 6.6822745724975
222 37 6.6884495580488
223 37 6.6947119460962
224 37 6.7010605020484
225 37 6.7074938244218
226 37 6.7140103314527
227 37 6.7206082491859
228 37 6.7272856009762
229 37 6.7340401983618
230 37 6.7408696332793
231 37 6.7477712716065
232 37 6.7547422480278
233 37 6.761779462225
234 37 6.7688795764032
235 37 6.7760390141639
236 37 6.7832539607418
237 37 6.7905203646181
238 37 6.7978339405259
239 37 6.8051901738549
240 37 6.8125843264623
241 37 6.8200114438867
242 37 6.8274663639549
243 37 6.8349437267623
244 37 6.8424379859964
245 37 6.849943421562
246 37 6.8574541534534
247 37 6.8649641568074
248 37 6.8724672780571
249 37 6.8799572520957
250 37 6.8874277203455
251 37 6.894872249619
252 37 6.9022843516498
253 37 6.9096575031632
254 37 6.9169851663541
255 37 6.9242608096353
256 37 6.9314779285244
257 37 6.938630066538
258 37 6.9457108359715
259 37 6.9527139384499
260 37 6.9596331851495
261 37 6.9664625165993
262 37 6.9731960219872
263 37 6.9798279579084
264 37 6.9863527665032
265 37 6.9927650929432
266 37 6.9990598022311
267 37 7.0052319952797
268 37 7.0112770242371
269 37 7.0171905070179
270 37 7.0229683409907
271 37 7.0286067157585
272 37 7.0341021249554
273 37 7.0394513769629
274 37 7.0446516044353
275 37 7.0497002725118
276 37 7.0545951855779
277 37 7.0593344924434
278 37 7.0639166898011
279 37 7.0683406238481
280 37 7.0726054899709
281 37 7.0767108304275
282 37 7.0806565299952
283 37 7.0844428095997
284 37 7.0880702179865
285 37 7.0915396215413
286 37 7.0948521924132
287 37 7.0980093951255
288 37 7.1010129718885
289 37 7.1038649268374
290 37 7.106567509413
291 37 7.1091231970837
292 37 7.1115346775658
293 37 7.1138048306507
294 37 7.1159367096831
295 37 7.1179335226711
296 37 7.1197986129456
297 37 7.121535439232
298 37 7.1231475549619
299 37 7.124638586634
300 37 7.1260122110432
301 37 7.1272721312254
302 37 7.1284220510191
303 37 7.1294656482115
304 37 7.1304065463093
305 37 7.1312482850505
306 37 7.1319942898365
307 37 7.132647840314
308 37 7.1332120383684
309 37 7.1336897758005
310 37 7.1340837019514
311 37 7.1343961915195
312 37 7.1346293127828
313 37 7.1347847964084
314 37 7.1348640050024
315 37 7.1348679035395
316 37 7.1347970308107
317 37 7.1346514720554
318 37 7.1344308329919
319 37 7.1341342155432
320 37 7.133760195671
321 37 7.1333068038756
322 37 7.1327715091063
323 37 7.1321512070392
324 37 7.1314422139225
325 37 7.1306402674517
326 37 7.1297405363983
327 37 7.1287376409652
328 37 7.1276256860359
329 37 7.1263983095947
330 37 7.1250487485618
331 37 7.1235699240618
332 37 7.121954547666
333 37 7.1201952493637
334 37 7.1182847269071
335 37 7.1162159147283
336 37 7.1139821689186
337 37 7.1115774628971
338 37 7.1089965865769
339 37 7.106235340292
340 37 7.1032907137516
341 37 7.1001610400787
342 37 7.0968461157302
343 37 7.093347278833
344 37 7.0896674410709
345 37 7.0858110714639
346 37 7.0817841337971
347 37 7.0775939826614
348 37 7.0732492256808
349 37 7.0687595612406
350 37 7.0641356017846
351 37 7.0593886925564
352 37 7.0545307346773
353 37 7.0495740199342
354 37 7.0445310828585
355 37 7.0394145738424
356 37 7.0342371553724
357 37 7.0290114220505
358 37 7.0237498440142
359 37 7.0184647326262
360 37 7.0131682268846
361 37 7.0078722988191
362 37 7.0025887761495
363 37 6.9973293806035
364 37 6.9921057804589
365 37 6.9869296560221
366 37 6.9818127768075
367 37 6.9767670890459
368 37 6.971804811739
369 37 6.9669385386488
370 37 6.9621813422248
371 37 6.9575468733627
372 37 6.9530494478964
373 37 6.9487041067982
374 37 6.9445266323327
375 37 6.9405334974227
376 37 6.9367417214245
377 37 6.9331686043897
378 37 6.9298313165505
379 37 6.9267463332718
380 37 6.9239287299647
381 37 6.921391385034
382 37 6.919144175124
383 37 6.9171932737185
384 37 6.9155406679837
385 37 6.9141839814668
386 37 6.9131166356917
387 37 6.9123283182104
388 37 6.911805670096
389 37 6.9115330785952
390 37 6.9114934644897
391 37 6.9116689805143
392 37 6.9120415733659
393 37 6.9125933954138
394 37 6.9133070764551
395 37 6.9141658793384
396 37 6.9151537678918
397 37 6.9162554144076
398 37 6.9174561697749
399 37 6.9187420142364
400 37 6.9200995018461
401 37 6.9215157075608
402 37 6.9229781826401
403 37 6.9244749215999
404 37 6.9259943422019
405 37 6.9275252787128
406 37 6.9290569877859
407 37 6.9305791656935
408 37 6.9320819752027
409 37 6.9335560800719
410 37 6.9349926849432
411 37 6.9363835782793
412 37 6.9377211759594
413 37 6.9389985631886
414 37 6.9402095325041
415 37 6.9413486158699
416 37 6.9424111091378
417 37 6.9433930875087
418 37 6.9442914110307
419 37 6.9451037196102
420 37 6.9458284174567
421 37 6.9464646473124
422 37 6.9470122552057
423 37 6.9474717468032
424 37 6.9478442366868
425 37 6.9481313920633
426 37 6.948335372499
427 37 6.9484587672839
428 37 6.9485045319655
429 37 6.948475925468
430 37 6.9483764490479
431 37 6.948209788135
432 37 6.9479797578984
433 37 6.9476902531626
434 37 6.9473452030919
435 37 6.9469485308759
436 37 6.9465041184838
437 37 6.9460157764148
438 37 6.945487218262
1 38 6.4703268578206
2 38 6.4703252461328
3 38 6.4703067509474
4 38 6.4702712966034
5 38 6.4702188150513
6 38 6.4701492462068
7 38 6.4700625383134
8 38 6.4699586483131
9 38 6.4698375422254
10 38 6.4696991955347
11 38 6.4695435935854
12 38 6.4693707319857
13 38 6.4691806170173
14 38 6.468973266054
15 38 6.4687487079865
16 38 6.4685069836537
17 38 6.46824814628
18 38 6.4679722619189
19 38 6.4676794099008
20 38 6.4673696832855
21 38 6.467043189319
22 38 6.4667000498921
23 38 6.4663404020024
24 38 6.4659643982163
25 38 6.4655722071322
26 38 6.465164013842
27 38 6.464740020391
28 38 6.4643004462338
29 38 6.4638455286857
30 38 6.4633755233676
31 38 6.4628907046429
32 38 6.4623913660441
33 38 6.4618778206883
34 38 6.4613504016786
35 38 6.4608094624893
36 38 6.4602553773335
37 38 6.459688541509
38 38 6.4591093717222
39 38 6.4585183063849
40 38 6.4579158058828
41 38 6.4573023528119
42 38 6.4566784521799
43 38 6.4560446315699
44 38 6.4554014412613
45 38 6.4547494543069
46 38 6.4540892665603
47 38 6.4534214966515
48 38 6.4527467859058
49 38 6.4520657982037
50 38 6.451379219776
51 38 6.4506877589322
52 38 6.4499921457173
53 38 6.4492931314936
54 38 6.448591488444
55 38 6.4478880089929
56 38 6.447183505143
57 38 6.4464788077219
58 38 6.4457747655396
59 38 6.4450722444512
60 38 6.4443721263252
61 38 6.4436753079146
62 38 6.4429826996299
63 38 6.4422952242143
64 38 6.4416138153209
65 38 6.440939415993
66 38 6.440272977049
67 38 6.4396154553748
68 38 6.4389678121267
69 38 6.4383310108503
70 38 6.4377060155186
71 38 6.437093788498
72 38 6.4364952884476
73 38 6.435911468161
74 38 6.4353432723593
75 38 6.434791635446
76 38 6.4342574792347
77 38 6.4337417106611
78 38 6.4332452194926
79 38 6.4327688760485
80 38 6.4323135289451
81 38 6.4318800028793
82 38 6.4314690964663
83 38 6.4310815801462
84 38 6.4307181941731
85 38 6.4303796467027
86 38 6.430066611992
87 38 6.4297797287253
88 38 6.4295195984782
89 38 6.4292867843339
90 38 6.42908180966
91 38 6.4289051570587
92 38 6.4287572674961
93 38 6.4286385396195
94 38 6.4285493292671
95 38 6.4284899491743
96 38 6.4284606688787
97 38 6.4284617148237
98 38 6.4284932706604
99 38 6.4285554777429
100 38 6.4286484358145
101 38 6.4287722038769
102 38 6.4289268012351
103 38 6.429112208709
104 38 6.429328370001
105 38 6.4295751932079
106 38 6.4298525524653
107 38 6.4301602897096
108 38 6.4304982165449
109 38 6.4308661161992
110 38 6.4312637455547
111 38 6.4316908372368
112 38 6.4321471017462
113 38 6.4326322296175
114 38 6.4331458935895
115 38 6.4336877507698
116 38 6.4342574447793
117 38 6.43485460786
118 38 6.4354788629315
119 38 6.4361298255807
120 38 6.4368071059697
121 38 6.4375103106489
122 38 6.4382390442599
123 38 6.4389929111166
124 38 6.4397715166515
125 38 6.4405744687158
126 38 6.4414013787238
127 38 6.4422518626322
128 38 6.4431255417471
129 38 6.4440220433545
130 38 6.4449410011706
131 38 6.4458820556125
132 38 6.4468448538926
133 38 6.4478290499425
134 38 6.4488343041788
135 38 6.4498602831236
136 38 6.4509066589021
137 38 6.4519731086391
138 38 6.4530593137854
139 38 6.4541649594077
140 38 6.4552897334811
141 38 6.4564333262268
142 38 6.4575954295414
143 38 6.4587757365677
144 38 6.4599739414565
145 38 6.461189739372
146 38 6.4624228267911
147 38 6.4636729021433
148 38 6.4649396668392
149 38 6.466222826724
150 38 6.4675220939937
151 38 6.4688371895991
152 38 6.470167846158
153 38 6.47151381139
154 38 6.4728748520766
155 38 6.4742507585479
156 38 6.475641349686
157 38 6.4770464784362
158 38 6.4784660378107
159 38 6.4798999673713
160 38 6.4813482601786
161 38 6.482810970202
162 38 6.4842882201894
163 38 6.4857802100101
164 38 6.4872872254962
165 38 6.4888096478258
166 38 6.490347963514
167 38 6.4919027751017
168 38 6.4934748126624
169 38 6.4950649462806
170 38 6.4966741996927
171 38 6.498303765325
172 38 6.4999550210056
173 38 6.5016295486756
174 38 6.503329155468
175 38 6.5050558975574
176 38 6.5068121072016
177 38 6.5086004233762
178 38 6.5104238263215
179 38 6.51228567614
180 38 6.5141897552355
181 38 6.5161403138029
182 38 6.5181421166402
183 38 6.5202004881464
184 38 6.5223213503637
185 38 6.5245112462507
186 38 6.5267773371508
187 38 6.5291273600722
188 38 6.531569527923
189 38 6.5341123559513
190 38 6.5367644026361
191 38 6.5395339253244
192 38 6.5424284705248
193 38 6.5454544427794
194 38 6.548616716653
195 38 6.5519183631249
196 38 6.5553605469124
197 38 6.5589426163368
198 38 6.5626623641304
199 38 6.5665164026693
200 38 6.5705005823557
201 38 6.5746103886243
202 38 6.5788412736629
203 38 6.5831889029529
204 38 6.587649316347
205 38 6.5922190154593
206 38 6.5968949941333
207 38 6.6016747288677
208 38 6.6065561436036
209 38 6.6115375599378
210 38 6.6166176405978
211 38 6.6217953313528
212 38 6.6270698045269
213 38 6.6324404058754
214 38 6.637906605653
215 38 6.6434679541157
216 38 6.6491240413596
217 38 6.6548744612153
218 38 6.6607187788359
219 38 6.6666565015995
220 38 6.6726870529609
221 38 6.6788097489246
222 38 6.6850237768515
223 38 6.6913281763583
224 38 6.6977218221091
225 38 6.7042034083397
226 38 6.7107714349894
227 38 6.7174241953457
228 38 6.7241597651325
229 38 6.7309759929978
230 38 6.7378704923698
231 38 6.7448406346716
232 38 6.7518835438926
233 38 6.7589960925253
234 38 6.7661748988833
235 38 6.7734163258212
236 38 6.7807164808778
237 38 6.7880712178656
238 38 6.7954761399281
239 38 6.8029266040808
240 38 6.8104177272484
241 38 6.8179443938013
242 38 6.8255012645876
243 38 6.833082787444
244 38 6.8406832091586
245 38 6.8482965888439
246 38 6.8559168126663
247 38 6.8635376098612
248 38 6.8711525699495
249 38 6.8787551610573
250 38 6.8863387492248
251 38 6.8938966185794
252 38 6.901421992239
253 38 6.9089080537981
254 38 6.9163479692527
255 38 6.9237349092078
256 38 6.931062071223
257 38 6.938322702149
258 38 6.9455101203216
259 38 6.9526177374888
260 38 6.9596390803632
261 38 6.9665678117074
262 38 6.973397750876
263 38 6.9801228937582
264 38 6.9867374320762
265 38 6.9932357720105
266 38 6.9996125521314
267 38 7.0058626606173
268 38 7.011981251744
269 38 7.0179637616154
270 38 7.0238059230994
271 38 7.0295037799101
272 38 7.0350536997578
273 38 7.040452386465
274 38 7.04569689092
275 38 7.0507846207206
276 38 7.0557133483421
277 38 7.0604812176526
278 38 7.0650867485982
279 38 7.0695288398876
280 38 7.0738067695291
281 38 7.0779201930983
282 38 7.0818691396609
283 38 7.0856540053198
284 38 7.0892755444128
285 38 7.0927348584415
286 38 7.096033382865
287 38 7.0991728719419
288 38 7.1021553818405
289 38 7.1049832522584
290 38 7.1076590868077
291 38 7.1101857324061
292 38 7.1125662578966
293 38 7.1148039320753
294 38 7.1169022012594
295 38 7.1188646664717
296 38 7.1206950602621
297 38 7.1223972231342
298 38 7.1239750795084
299 38 7.1254326131219
300 38 7.1267738417625
301 38 7.1280027912399
302 38 7.129123468522
303 38 7.1301398340036
304 38 7.1310557729157
305 38 7.1318750659301
306 38 7.1326013590559
307 38 7.1332381329525
308 38 7.1337886718083
309 38 7.1342560319356
310 38 7.134643010231
311 38 7.1349521126331
312 38 7.1351855226878
313 38 7.1353450703134
314 38 7.1354322008377
315 38 7.1354479443774
316 38 7.1353928856402
317 38 7.1352671342621
318 38 7.1350702958532
319 38 7.1348014440194
320 38 7.13445909375
321 38 7.134041176737
322 38 7.1335450193955
323 38 7.1329673246181
324 38 7.132304158586
325 38 7.131550944303
326 38 7.1307024638676
327 38 7.1297528718651
328 38 7.1286957225826
329 38 7.1275240139993
330 38 7.1262302516029
331 38 7.124806534965
332 38 7.1232446695754
333 38 7.1215363056158
334 38 7.1196731040666
335 38 7.1176469287752
336 38 7.1154500609066
337 38 7.113075429686
338 38 7.1105168507715
339 38 7.1077692613001
340 38 7.1048289390225
341 38 7.1016936923736
342 38 7.0983630090922
343 38 7.0948381532068
344 38 7.0911222036929
345 38 7.0872200324964
346 38 7.0831382243253
347 38 7.0788849450011
348 38 7.0744697686567
349 38 7.0699034762776
350 38 7.0651978388581
351 38 7.0603653978894
352 38 7.0554192542806
353 38 7.0503728745427
354 38 7.0452399205057
355 38 7.0400341063603
356 38 7.0347690846281
357 38 7.0294583609285
358 38 7.0241152361517
359 38 7.0187527738546
360 38 7.0133837902814
361 38 7.0080208643028
362 38 7.0026763646525
363 38 6.9973624920411
364 38 6.992091333949
365 38 6.9868749300743
366 38 6.9817253464656
367 38 6.9766547562185
368 38 6.9716755241962
369 38 6.9668002924473
370 38 6.9620420617614
371 38 6.9574142630481
372 38 6.952930809923
373 38 6.9486061211232
374 38 6.9444550984129
375 38 6.9404930430738
376 38 6.9367354928556
377 38 6.9331979627961
378 38 6.9298955792301
379 38 6.9268426079549
380 38 6.9240518951243
381 38 6.9215342610622
382 38 6.9192979080535
383 38 6.9173479163815
384 38 6.9156859015903
385 38 6.9143098869262
386 38 6.913214411078
387 38 6.9123908517389
388 38 6.911827911687
389 38 6.9115121950558
390 38 6.9114288001973
391 38 6.9115618687499
392 38 6.9118950514116
393 38 6.9124118725356
394 38 6.9130959932721
395 38 6.9139313846142
396 38 6.9149024275851
397 38 6.9159939592808
398 38 6.917191282183
399 38 6.9184801514624
400 38 6.9198467518637
401 38 6.9212776727759
402 38 6.9227598875008
403 38 6.9242807406217
404 38 6.9258279457091
405 38 6.9273895943143
406 38 6.9289541762116
407 38 6.9305106100831
408 38 6.9320482832488
409 38 6.9335570985858
410 38 6.9350275264359
411 38 6.9364506590661
412 38 6.937818265112
413 38 6.9391228414184
414 38 6.9403576597773
415 38 6.9415168062754
416 38 6.9425952112719
417 38 6.9435886684376
418 38 6.9444938417645
419 38 6.9453082599836
420 38 6.9460302983694
421 38 6.9466591484318
422 38 6.9471947764701
423 38 6.9476378723598
424 38 6.9479897902481
425 38 6.9482524830249
426 38 6.9484284325304
427 38 6.9485205774401
428 38 6.9485322406705
429 38 6.9484670579711
430 38 6.9483289091445
431 38 6.9481218530781
432 38 6.9478500675026
433 38 6.9475177941264
434 38 6.9471292895482
435 38 6.9466887821265
436 38 6.9462004347953
437 38 6.9456683136611
438 38 6.9450963620918
1 39 6.4704666280481
2 39 6.4704639114657
3 39 6.4704439771004
4 39 6.4704067412563
5 39 6.4703521278305
6 39 6.4702800686756
7 39 6.4701905039719
8 39 6.4700833826084
9 39 6.4699586625728
10 39 6.4698163113501
11 39 6.4696563063309
12 39 6.469478635227
13 39 6.4692832964961
14 39 6.4690702997745
15 39 6.4688396663173
16 39 6.4685914294463
17 39 6.4683256350045
18 39 6.4680423418176
19 39 6.467741622161
20 39 6.4674235622324
21 39 6.4670882626292
22 39 6.4667358388294
23 39 6.4663664216765
24 39 6.4659801578655
25 39 6.4655772104309
26 39 6.4651577592345
27 39 6.4647220014521
28 39 6.4642701520576
29 39 6.4638024443036
30 39 6.4633191301963
31 39 6.4628204809632
32 39 6.4623067875121
33 39 6.4617783608791
34 39 6.4612355326638
35 39 6.460678655449
36 39 6.4601081032033
37 39 6.4595242716631
38 39 6.4589275786919
39 39 6.4583184646146
40 39 6.4576973925221
41 39 6.4570648485449
42 39 6.4564213420913
43 39 6.4557674060471
44 39 6.4551035969332
45 39 6.4544304950169
46 39 6.4537487043744
47 39 6.4530588528986
48 39 6.4523615922498
49 39 6.4516575977441
50 39 6.4509475681766
51 39 6.4502322255734
52 39 6.4495123148702
53 39 6.4487886035117
54 39 6.4480618809691
55 39 6.4473329581709
56 39 6.4466026668439
57 39 6.4458718587606
58 39 6.4451414048897
59 39 6.4444121944473
60 39 6.4436851338462
61 39 6.442961145541
62 39 6.4422411667683
63 39 6.4415261481809
64 39 6.4408170523754
65 39 6.4401148523148
66 39 6.4394205296476
67 39 6.4387350729244
68 39 6.4380594757173
69 39 6.437394734645
70 39 6.4367418473097
71 39 6.4361018101518
72 39 6.4354756162311
73 39 6.4348642529408
74 39 6.434268699667
75 39 6.4336899254028
76 39 6.4331288863281
77 39 6.4325865233709
78 39 6.4320637597602
79 39 6.4315614985878
80 39 6.431080620393
81 39 6.4306219807855
82 39 6.4301864081238
83 39 6.4297747012643
84 39 6.4293876273978
85 39 6.4290259199897
86 39 6.4286902768396
87 39 6.4283813582747
88 39 6.4280997854928
89 39 6.4278461390667
90 39 6.4276209576241
91 39 6.4274247367121
92 39 6.4272579278568
93 39 6.4271209378253
94 39 6.4270141280964
95 39 6.4269378145446
96 39 6.4268922673383
97 39 6.4268777110545
98 39 6.4268943250067
99 39 6.4269422437844
100 39 6.4270215579968
101 39 6.427132315216
102 39 6.4272745211099
103 39 6.4274481407536
104 39 6.4276531001109
105 39 6.4278892876694
106 39 6.4281565562183
107 39 6.4284547247526
108 39 6.4287835804887
109 39 6.4291428809753
110 39 6.4295323562828
111 39 6.429951711255
112 39 6.4304006278043
113 39 6.4308787672359
114 39 6.4313857725813
115 39 6.4319212709249
116 39 6.4324848757076
117 39 6.4330761889885
118 39 6.4336948036506
119 39 6.4343403055319
120 39 6.4350122754678
121 39 6.4357102912281
122 39 6.4364339293334
123 39 6.4371827667381
124 39 6.4379563823634
125 39 6.4387543584697
126 39 6.4395762818554
127 39 6.4404217448721
128 39 6.4412903462464
129 39 6.4421816917024
130 39 6.4430953943802
131 39 6.4440310750479
132 39 6.4449883621111
133 39 6.4459668914225
134 39 6.4469663059049
135 39 6.4479862549999
136 39 6.4490263939646
137 39 6.4500863830405
138 39 6.4511658865276
139 39 6.452264571799
140 39 6.4533821083019
141 39 6.4545181665894
142 39 6.4556724174386
143 39 6.4568445311082
144 39 6.4580341767958
145 39 6.4592410223522
146 39 6.4604647343117
147 39 6.4617049782935
148 39 6.4629614198268
149 39 6.4642337256445
150 39 6.4655215654854
151 39 6.4668246144348
152 39 6.4681425558255
153 39 6.4694750847119
154 39 6.4708219119193
155 39 6.4721827686644
156 39 6.4735574117323
157 39 6.474945629194
158 39 6.4763472466397
159 39 6.4777621339066
160 39 6.479190212279
161 39 6.4806314621443
162 39 6.4820859310973
163 39 6.4835537424963
164 39 6.4850351044904
165 39 6.4865303195594
166 39 6.4880397946288
167 39 6.4895640518548
168 39 6.4911037402078
169 39 6.4926596480242
170 39 6.4942327167435
171 39 6.4958240561044
172 39 6.4974349611342
173 39 6.4990669313394
174 39 6.5007216925809
175 39 6.5024012221971
176 39 6.5041077780167
177 39 6.5058439319565
178 39 6.5076126089209
179 39 6.5094171316463
180 39 6.5112612719243
181 39 6.5131493081679
182 39 6.5150860884194
183 39 6.5170770964267
184 39 6.5191285160636
185 39 6.5212472858885
186 39 6.5234411308428
187 39 6.5257185522093
188 39 6.5280887509699
189 39 6.5305614559604
190 39 6.533146630705
191 39 6.535854046561
192 39 6.538692738401
193 39 6.5416704001423
194 39 6.5447928185369
195 39 6.5480634637292
196 39 6.5514833354507
197 39 6.5550511035768
198 39 6.5587635043304
199 39 6.5626158932715
200 39 6.5666028365776
201 39 6.5707186422099
202 39 6.5749577736703
203 39 6.579315130134
204 39 6.5837862053411
205 39 6.588367151383
206 39 6.5930547760034
207 39 6.5978464982947
208 39 6.6027402816946
209 39 6.6077345573029
210 39 6.6128281457575
211 39 6.618020182419
212 39 6.6233100482726
213 39 6.6286973074845
214 39 6.634181651683
215 39 6.6397628505729
216 39 6.6454407082784
217 39 6.6512150247431
218 39 6.6570855615312
219 39 6.6630520114367
220 39 6.6691139713758
221 39 6.6752709181259
222 39 6.6815221865431
223 39 6.6878669499629
224 39 6.694304202549
225 39 6.7008327434054
226 39 6.7074511623147
227 39 6.7141578269979
228 39 6.7209508718275
229 39 6.7278281879476
230 39 6.7347874147765
231 39 6.7418259328861
232 39 6.7489408582631
233 39 6.75612903797
234 39 6.763387047229
235 39 6.770711187959
236 39 6.7780974887969
237 39 6.7855417066355
238 39 6.793039329708
239 39 6.8005855822453
240 39 6.8081754307252
241 39 6.8158035917269
242 39 6.8234645413905
243 39 6.8311525264722
244 39 6.838861576971
245 39 6.846585520288
246 39 6.854317996862
247 39 6.8620524772104
248 39 6.8697822802849
249 39 6.8775005930341
250 39 6.8852004910516
251 39 6.8928749601702
252 39 6.9005169188509
253 39 6.9081192412066
254 39 6.9156747804934
255 39 6.9231763928985
256 39 6.9306169614577
257 39 6.9379894199416
258 39 6.9452867765584
259 39 6.9525021373386
260 39 6.9596287290853
261 39 6.9666599217918
262 39 6.9735892504544
263 39 6.980410436228
264 39 6.9871174068921
265 39 6.9937043166139
266 39 7.0001655650053
267 39 7.0064958154773
268 39 7.0126900128938
269 39 7.0187434005175
270 39 7.0246515362251
271 39 7.0304103079425
272 39 7.0360159482236
273 39 7.0414650478636
274 39 7.0467545684006
275 39 7.05188185333
276 39 7.0568446378277
277 39 7.0616410567565
278 39 7.0662696507261
279 39 7.0707293699744
280 39 7.0750195758613
281 39 7.0791400397956
282 39 7.0830909394598
283 39 7.086872852257
284 39 7.0904867459658
285 39 7.0939339666585
286 39 7.0972162240069
287 39 7.1003355741602
288 39 7.1032944004348
289 39 7.1060953920937
290 39 7.1087415215171
291 39 7.1112360200704
292 39 7.1135823529637
293 39 7.1157841933688
294 39 7.1178453960168
295 39 7.1197699704501
296 39 7.1215620540473
297 39 7.123225884887
298 39 7.1247657744676
299 39 7.126186080266
300 39 7.1274911780886
301 39 7.1286854341619
302 39 7.1297731769073
303 39 7.1307586683588
304 39 7.1316460751998
305 39 7.1324394394186
306 39 7.1331426486009
307 39 7.1337594058958
308 39 7.1342931996992
309 39 7.1347472731007
310 39 7.1351245931339
311 39 7.135427819855
312 39 7.1356592752618
313 39 7.1358209120473
314 39 7.1359142821744
315 39 7.135940505257
316 39 7.1359002367494
317 39 7.1357936359827
318 39 7.1356203341528
319 39 7.1353794024587
320 39 7.1350693207319
321 39 7.1346879470782
322 39 7.1342324892945
323 39 7.1336994791129
324 39 7.1330847506894
325 39 7.1323834251624
326 39 7.1315899035821
327 39 7.1306978710048
328 39 7.1297003150487
329 39 7.1285895626426
330 39 7.127357339006
331 39 7.1259948529639
332 39 7.124492912404
333 39 7.1228420728878
334 39 7.1210328210133
335 39 7.1190557920102
336 39 7.116902018235
337 39 7.1145632018702
338 39 7.1120320015039
339 39 7.1093023188596
340 39 7.1063695693276
341 39 7.1032309187491
342 39 7.099885469585
343 39 7.0963343823981
344 39 7.0925809233037
345 39 7.0886304341395
346 39 7.0844902286957
347 39 7.0801694244445
348 39 7.0756787239388
349 39 7.0710301628487
350 39 7.0662368422986
351 39 7.0613126619697
352 39 7.056272067833
353 39 7.051129824976
354 39 7.0459008223796
355 39 7.0405999131494
356 39 7.0352417909084
357 39 7.0298409009553
358 39 7.0244113833891
359 39 7.0189670446075
360 39 7.0135213532853
361 39 7.0080874569778
362 39 7.0026782157466
363 39 6.9973062495495
364 39 6.9919839964814
365 39 6.9867237792131
366 39 6.9815378770923
367 39 6.9764386012786
368 39 6.9714383699402
369 39 6.9665497798813
370 39 6.9617856699823
371 39 6.9571591704905
372 39 6.9526837305725
373 39 6.9483731147562
374 39 6.944241357267
375 39 6.9403026622795
376 39 6.9365712384841
377 39 6.9330610589758
378 39 6.929785543161
379 39 6.926757166606
380 39 6.9239870171118
381 39 6.9214843290624
382 39 6.9192560401156
383 39 6.9173064206082
384 39 6.915636823202
385 39 6.9142455870414
386 39 6.9131281091364
387 39 6.91227707094
388 39 6.9116827865374
389 39 6.9113336256247
390 39 6.9112164616227
391 39 6.9113171015995
392 39 6.9116206667188
393 39 6.9121119057152
394 39 6.9127754362726
395 39 6.9135959184193
396 39 6.9145581697247
397 39 6.9156472346626
398 39 6.9168484208098
399 39 6.9181473134648
400 39 6.9195297784748
401 39 6.9209819610633
402 39 6.9224902865065
403 39 6.9240414667871
404 39 6.9256225158725
405 39 6.92722077503
406 39 6.9288239485639
407 39 6.9304201495015
408 39 6.9319979540439
409 39 6.933546463006
410 39 6.9350553679969
411 39 6.9365150197367
412 39 6.9379164956747
413 39 6.9392516639869
414 39 6.9405132410817
415 39 6.9416948399502
416 39 6.9427910070499
417 39 6.9437972458833
418 39 6.9447100260176
419 39 6.9455267769322
420 39 6.9462458667481
421 39 6.9468665665366
422 39 6.9473890014855
423 39 6.9478140906793
424 39 6.9481434776069
425 39 6.9483794537285
426 39 6.9485248775125
427 39 6.9485830913031
428 39 6.9485578382237
429 39 6.9484531810743
430 39 6.9482734248807
431 39 6.9480230444204
432 39 6.9477066177078
433 39 6.9473287660976
434 39 6.9468941013608
435 39 6.9464071798329
436 39 6.945872463512
437 39 6.9452942878146
438 39 6.9446768355703
1 40 6.4706264815128
2 40 6.4706229299603
3 40 6.4706018238607
4 40 6.4705630712116
5 40 6.4705065875753
6 40 6.4704322964507
7 40 6.4703401296545
8 40 6.4702300277127
9 40 6.4701019402612
10 40 6.4699558264567
11 40 6.4697916553962
12 40 6.4696094065466
13 40 6.4694090701831
14 40 6.4691906478364
15 40 6.468954152749
16 40 6.468699610339
17 40 6.4684270586727
18 40 6.4681365489438
19 40 6.4678281459604
20 40 6.4675019286379
21 40 6.4671579904972
22 40 6.466796440169
23 40 6.4664174019016
24 40 6.4660210160718
25 40 6.4656074396985
26 40 6.4651768469575
27 40 6.4647294296963
28 40 6.464265397947
29 40 6.4637849804375
30 40 6.4632884250973
31 40 6.4627759995578
32 40 6.462247991645
33 40 6.4617047098616
34 40 6.4611464838579
35 40 6.4605736648875
36 40 6.4599866262473
37 40 6.4593857636976
38 40 6.4587714958594
39 40 6.4581442645881
40 40 6.4575045353175
41 40 6.4568527973727
42 40 6.4561895642487
43 40 6.4555153738486
44 40 6.4548307886813
45 40 6.4541363960109
46 40 6.4534328079566
47 40 6.4527206615372
48 40 6.4520006186569
49 40 6.4512733660264
50 40 6.4505396150173
51 40 6.449800101442
52 40 6.4490555852576
53 40 6.4483068501873
54 40 6.447554703255
55 40 6.4467999742304
56 40 6.4460435149774
57 40 6.4452861987048
58 40 6.4445289191141
59 40 6.4437725894409
60 40 6.4430181413879
61 40 6.442266523946
62 40 6.4415187021028
63 40 6.4407756554361
64 40 6.4400383765933
65 40 6.4393078696554
66 40 6.4385851483879
67 40 6.4378712343813
68 40 6.4371671550827
69 40 6.4364739417242
70 40 6.4357926271531
71 40 6.4351242435706
72 40 6.4344698201868
73 40 6.433830380801
74 40 6.4332069413178
75 40 6.4326005072107
76 40 6.4320120709454
77 40 6.4314426093768
78 40 6.4308930811353
79 40 6.4303644240166
80 40 6.429857552393
81 40 6.4293733546626
82 40 6.428912690754
83 40 6.4284763897051
84 40 6.4280652473329
85 40 6.4276800240129
86 40 6.4273214425853
87 40 6.4269901864044
88 40 6.4266868975483
89 40 6.426412175202
90 40 6.4261665742295
91 40 6.4259506039456
92 40 6.4257647270982
93 40 6.4256093590708
94 40 6.4254848673097
95 40 6.4253915709834
96 40 6.4253297408744
97 40 6.4252995995048
98 40 6.4253013214946
99 40 6.4253350341478
100 40 6.4254008182608
101 40 6.4254987091465
102 40 6.4256286978621
103 40 6.4257907326324
104 40 6.4259847204533
105 40 6.4262105288629
106 40 6.4264679878645
107 40 6.4267568919857
108 40 6.4270770024557
109 40 6.4274280494849
110 40 6.427809734627
111 40 6.4282217332066
112 40 6.4286636967933
113 40 6.4291352557034
114 40 6.4296360215117
115 40 6.430165589554
116 40 6.4307235414025
117 40 6.4313094472963
118 40 6.4319228685081
119 40 6.4325633596315
120 40 6.4332304707696
121 40 6.433923749609
122 40 6.434642743363
123 40 6.4353870005667
124 40 6.43615607271
125 40 6.4369495156921
126 40 6.4377668910855
127 40 6.4386077671949
128 40 6.4394717199022
129 40 6.4403583332862
130 40 6.4412672000124
131 40 6.4421979214885
132 40 6.443150107785
133 40 6.4441233773261
134 40 6.4451173563594
135 40 6.4461316782194
136 40 6.4471659824037
137 40 6.4482199134915
138 40 6.4492931199362
139 40 6.4503852527722
140 40 6.4514959642859
141 40 6.452624906701
142 40 6.4537717309399
143 40 6.4549360855232
144 40 6.4561176156737
145 40 6.4573159626942
146 40 6.4585307636845
147 40 6.4597616516634
148 40 6.4610082561556
149 40 6.4622702042964
150 40 6.4635471224988
151 40 6.4648386387179
152 40 6.4661443853361
153 40 6.4674640026813
154 40 6.4687971431775
155 40 6.4701434761187
156 40 6.4715026930454
157 40 6.4728745136965
158 40 6.4742586925039
159 40 6.475655025595
160 40 6.4770633582701
161 40 6.4784835929243
162 40 6.479915697396
163 40 6.481359713732
164 40 6.482815767381
165 40 6.4842840768457
166 40 6.4857649638527
167 40 6.487258864131
168 40 6.488766338931
169 40 6.4902880874597
170 40 6.4918249604687
171 40 6.4933779752935
172 40 6.4949483327259
173 40 6.4965374361957
174 40 6.4981469138446
175 40 6.4997786442095
176 40 6.5014347863688
177 40 6.5031178155592
178 40 6.5048305654117
179 40 6.5065762780531
180 40 6.5083586633204
181 40 6.5101819681164
182 40 6.5120510563342
183 40 6.513971498496
184 40 6.5159496678751
185 40 6.5179928358245
186 40 6.5201092526941
187 40 6.5223081916554
188 40 6.5245999214192
189 40 6.5269955626942
190 40 6.529506778243
191 40 6.5321452574835
192 40 6.5349219948399
193 40 6.5378464296742
194 40 6.540925597405
195 40 6.5441634944561
196 40 6.5475608376838
197 40 6.5511152912624
198 40 6.5548220880559
199 40 6.5586748648357
200 40 6.5626665087094
201 40 6.5667898651654
202 40 6.5710382399098
203 40 6.5754056953081
204 40 6.5798871804926
205 40 6.5844785452989
206 40 6.589176483199
207 40 6.5939784372673
208 40 6.5988824918834
209 40 6.6038872638146
210 40 6.6089917999842
211 40 6.6141954851882
212 40 6.6194979606475
213 40 6.6248990530087
214 40 6.6303987128003
215 40 6.6359969611429
216 40 6.6416938435091
217 40 6.6474893894316
218 40 6.6533835771988
219 40 6.6593763027306
220 40 6.6654673519686
221 40 6.6716563762407
222 40 6.6779428701719
223 40 6.6843261518033
224 40 6.6908053446584
225 40 6.6973793615616
226 40 6.7040468900612
227 40 6.7108063793576
228 40 6.7176560286668
229 40 6.7245937769819
230 40 6.7316172942153
231 40 6.738723973724
232 40 6.7459109262335
233 40 6.7531749751891
234 40 6.7605126535678
235 40 6.7679202021933
236 40 6.7753935695952
237 40 6.782928413457
238 40 6.7905201036942
239 40 6.7981637271978
240 40 6.805854094275
241 40 6.8135857468071
242 40 6.8213529681345
243 40 6.8291497946649
244 40 6.8369700291866
245 40 6.8448072558495
246 40 6.8526548567592
247 40 6.8605060301098
248 40 6.8683538097597
249 40 6.8761910861345
250 40 6.8840106283237
251 40 6.8918051072151
252 40 6.8995671195011
253 40 6.9072892123739
254 40 6.9149639087209
255 40 6.9225837326276
256 40 6.9301412349981
257 40 6.9376290191084
258 40 6.9450397659241
259 40 6.9523662590308
260 40 6.9596014090499
261 40 6.9667382774369
262 40 6.9737700995909
263 40 6.9806903072303
264 40 6.9874925500178
265 40 6.9941707164398
266 40 7.000718953962
267 40 7.0071316884929
268 40 7.013403643184
269 40 7.0195298565873
270 40 7.0255057001674
271 40 7.0313268951359
272 40 7.0369895285361
273 40 7.0424900684627
274 40 7.0478253782523
275 40 7.0529927294368
276 40 7.0579898132093
277 40 7.0628147501226
278 40 7.0674660977209
279 40 7.0719428558036
280 40 7.0762444690358
281 40 7.0803708266529
282 40 7.0843222590603
283 40 7.0880995311939
284 40 7.0917038325866
285 40 7.0951367641704
286 40 7.098400321932
287 40 7.1014968776177
288 40 7.1044291567602
289 40 7.1072002143539
290 40 7.1098134085439
291 40 7.1122723727164
292 40 7.1145809863716
293 40 7.1167433451414
294 40 7.1187637302774
295 40 7.1206465778815
296 40 7.1223964480967
297 40 7.1240179944137
298 40 7.125515933192
299 40 7.1268950134419
300 40 7.1281599868734
301 40 7.1293155781848
302 40 7.1303664555467
303 40 7.1313172012237
304 40 7.1321722822781
305 40 7.132936021297
306 40 7.1336125670934
307 40 7.1342058653318
308 40 7.1347196290289
309 40 7.1351573088771
310 40 7.1355220633277
311 40 7.1358167283584
312 40 7.1360437868361
313 40 7.1362053373717
314 40 7.1363030625571
315 40 7.1363381964736
316 40 7.1363114913792
317 40 7.1362231835152
318 40 7.136072958038
319 40 7.1358599131767
320 40 7.1355825238599
321 40 7.1352386052456
322 40 7.1348252768481
323 40 7.1343389282828
324 40 7.133775188065
325 40 7.1331288974028
326 40 7.1323940915115
327 40 7.1315639916468
328 40 7.130631011762
329 40 7.1295867843957
330 40 7.1284222109944
331 40 7.1271275422392
332 40 7.1256924939139
333 40 7.124106403208
334 40 7.1223584288923
335 40 7.1204377963579
336 40 7.1183340849934
337 40 7.1160375509011
338 40 7.1135394728669
339 40 7.11083250444
340 40 7.1079110108025
341 40 7.1047713668063
342 40 7.1014121929307
343 40 7.0978345094331
344 40 7.0940417954417
345 40 7.0900399483426
346 40 7.0858371481937
347 40 7.0814436405055
348 40 7.0768714572075
349 40 7.0721340991358
350 40 7.0672462037704
351 40 7.0622232196418
352 40 7.0570811046671
353 40 7.0518360606184
354 40 7.0465043108537
355 40 7.0411019239665
356 40 7.0356446825063
357 40 7.0301479934714
358 40 7.0246268358153
359 40 7.0190957395517
360 40 7.0135687909785
361 40 7.0080596588555
362 40 7.0025816368879
363 40 6.9971476984414
364 40 6.9917705599425
365 40 6.9864627498238
366 40 6.981236680102
367 40 6.9761047176929
368 40 6.9710792523409
369 40 6.9661727575632
370 40 6.9613978402769
371 40 6.9567672738441
372 40 6.9522940082013
373 40 6.9479911497226
374 40 6.9438719027524
375 40 6.9399494647195
376 40 6.9362368678922
377 40 6.932746763655
378 40 6.9294911500737
379 40 6.9264810504914
380 40 6.9237261594164
381 40 6.9212344806776
382 40 6.9190119897276
383 40 6.9170623547882
384 40 6.9153867485068
385 40 6.9139837725249
386 40 6.9128495032653
387 40 6.9119776513446
388 40 6.9113598129326
389 40 6.9109857821333
390 40 6.9108438904596
391 40 6.910921342326
392 40 6.9112045224212
393 40 6.9116792595855
394 40 6.9123310403624
395 40 6.9131451724088
396 40 6.914106902845
397 40 6.9152014994384
398 40 6.9164143036267
399 40 6.9177307642723
400 40 6.9191364601886
401 40 6.9206171182396
402 40 6.9221586324473
403 40 6.9237470881899
404 40 6.9253687943157
405 40 6.927010324857
406 40 6.928658571002
407 40 6.930300803073
408 40 6.93192474144
409 40 6.9335186345888
410 40 6.9350713419538
411 40 6.9365724186445
412 40 6.9380121988533
413 40 6.9393818745632
414 40 6.9406735661853
415 40 6.9418803819669
416 40 6.9429964634085
417 40 6.9440170145018
418 40 6.9449383133104
419 40 6.9457577052141
420 40 6.946473577966
421 40 6.9470853195199
422 40 6.9475932602939
423 40 6.947998602131
424 40 6.9483033366293
425 40 6.9485101557594
426 40 6.9486223577462
427 40 6.94864375109
428 40 6.9485785593648
429 40 6.9484313290932
430 40 6.9482068425957
431 40 6.9479100372806
432 40 6.9475459324119
433 40 6.9471195639898
434 40 6.9466359280199
435 40 6.9460999321449
436 40 6.9455163553656
437 40 6.9448898153952
438 40 6.9442247430569
1 41 6.4708066902263
2 41 6.4708025838701
3 41 6.470780583886
4 41 6.4707405896896
5 41 6.4706825082232
6 41 6.4706062543363
7 41 6.4705117511767
8 41 6.4703989305914
9 41 6.4702677335388
10 41 6.4701181105103
11 41 6.4699500219627
12 41 6.4697634387609
13 41 6.4695583426299
14 41 6.4693347266172
15 41 6.4690925955645
16 41 6.4688319665884
17 41 6.4685528695706
18 41 6.4682553476557
19 41 6.4679394577578
20 41 6.4676052710744
21 41 6.4672528736062
22 41 6.4668823666846
23 41 6.4664938675031
24 41 6.4660875096541
25 41 6.4656634436688
26 41 6.4652218375597
27 41 6.4647628773638
28 41 6.4642867676864
29 41 6.4637937322432
30 41 6.4632840143988
31 41 6.4627578777009
32 41 6.4622156064073
33 41 6.4616575060052
34 41 6.4610839037182
35 41 6.4604951490011
36 41 6.4598916140188
37 41 6.4592736941061
38 41 6.4586418082068
39 41 6.4579963992882
40 41 6.4573379347276
41 41 6.4566669066681
42 41 6.455983832339
43 41 6.4552892543379
44 41 6.4545837408697
45 41 6.4538678859392
46 41 6.4531423094916
47 41 6.4524076574976
48 41 6.4516646019779
49 41 6.4509138409618
50 41 6.4501560983758
51 41 6.4493921238567
52 41 6.4486226924848
53 41 6.4478486044306
54 41 6.4470706845121
55 41 6.4462897816565
56 41 6.4455067682616
57 41 6.4447225394527
58 41 6.4439380122311
59 41 6.443154124509
60 41 6.442371834029
61 41 6.4415921171635
62 41 6.4408159675931
63 41 6.4400443948616
64 41 6.439278422806
65 41 6.4385190878627
66 41 6.4377674372503
67 41 6.43702452703
68 41 6.4362914200479
69 41 6.4355691837629
70 41 6.4348588879651
71 41 6.4341616023925
72 41 6.4334783942535
73 41 6.4328103256645
74 41 6.4321584510146
75 41 6.431523814268
76 41 6.4309074462192
77 41 6.4303103617147
78 41 6.4297335568586
79 41 6.4291780062178
80 41 6.428644660045
81 41 6.4281344415395
82 41 6.4276482441641
83 41 6.427186929037
84 41 6.4267513224209
85 41 6.4263422133267
86 41 6.4259603512516
87 41 6.4256064440718
88 41 6.4252811561047
89 41 6.4249851063605
90 41 6.4247188669951
91 41 6.4244829619804
92 41 6.4242778660024
93 41 6.4241040035969
94 41 6.4239617485307
95 41 6.423851423433
96 41 6.4237732996802
97 41 6.4237275975347
98 41 6.4237144865356
99 41 6.4237340861363
100 41 6.4237864665847
101 41 6.4238716500348
102 41 6.4239896118806
103 41 6.4241402822994
104 41 6.4243235479911
105 41 6.4245392540963
106 41 6.4247872062787
107 41 6.4250671729522
108 41 6.4253788876353
109 41 6.4257220514128
110 41 6.4260963354867
111 41 6.426501383794
112 41 6.4269368156743
113 41 6.427402228565
114 41 6.4278972007054
115 41 6.4284212938298
116 41 6.4289740558299
117 41 6.4295550233673
118 41 6.4301637244172
119 41 6.430799680724
120 41 6.4314624101515
121 41 6.4321514289075
122 41 6.4328662536264
123 41 6.4336064032913
124 41 6.4343714009786
125 41 6.435160775408
126 41 6.4359740622825
127 41 6.4368108054032
128 41 6.437670557545
129 41 6.4385528810828
130 41 6.4394573483574
131 41 6.4403835417767
132 41 6.4413310536478
133 41 6.4422994857442
134 41 6.4432884486138
135 41 6.4442975606423
136 41 6.4453264468917
137 41 6.446374737742
138 41 6.4474420673718
139 41 6.4485280721218
140 41 6.4496323887927
141 41 6.4507546529388
142 41 6.4518944972212
143 41 6.4530515498962
144 41 6.4542254335128
145 41 6.455415763899
146 41 6.4566221495153
147 41 6.4578441912497
148 41 6.4590814827261
149 41 6.4603336111863
150 41 6.4616001589989
151 41 6.4628807058342
152 41 6.4641748315305
153 41 6.4654821196646
154 41 6.4668021618226
155 41 6.4681345625551
156 41 6.4694789449882
157 41 6.4708349570509
158 41 6.4722022782754
159 41 6.473580627119
160 41 6.4749697687594
161 41 6.4763695233199
162 41 6.4777797744864
163 41 6.4792004784959
164 41 6.4806316734898
165 41 6.4820734892521
166 41 6.4835261573794
167 41 6.4849900219647
168 41 6.486465550921
169 41 6.4879533481201
170 41 6.4894541665854
171 41 6.4909689230532
172 41 6.4924987143101
173 41 6.4940448358273
174 41 6.4956088033544
175 41 6.4971923783066
176 41 6.4987975979886
177 41 6.5004268119472
178 41 6.502082726029
179 41 6.5037684560266
180 41 6.5054875930842
181 41 6.5072442832108
182 41 6.5090433231483
183 41 6.5108902741348
184 41 6.5127915932461
185 41 6.5147547780927
186 41 6.5167885133956
187 41 6.5189027957904
188 41 6.5211089949377
189 41 6.5234197857039
190 41 6.5258488645946
191 41 6.5284103603782
192 41 6.5311178903984
193 41 6.5339833228182
194 41 6.5370154665695
195 41 6.5402190451439
196 41 6.543594301159
197 41 6.5471373776667
198 41 6.550841330241
199 41 6.554697422921
200 41 6.5586963518781
201 41 6.562829175041
202 41 6.5670878874461
203 41 6.5714656908251
204 41 6.575957047504
205 41 6.5805576054474
206 41 6.5852640597003
207 41 6.5900739921693
208 41 6.5949857134186
209 41 6.5999981179803
210 41 6.6051105574333
211 41 6.6103227315999
212 41 6.6156345963551
213 41 6.6210462858412
214 41 6.6265580467811
215 41 6.6321701827653
216 41 6.6378830066766
217 41 6.6436967997261
218 41 6.6496117758602
219 41 6.655628050547
220 41 6.6617456131619
221 41 6.6679643023607
222 41 6.6742837839708
223 41 6.6807035310389
224 41 6.6872228057682
225 41 6.6938406431437
226 41 6.700555836108
227 41 6.7073669221909
228 41 6.7142721715359
229 41 6.7212695762951
230 41 6.7283568413891
231 41 6.7355313766447
232 41 6.7427902903404
233 41 6.7501303842
234 41 6.7575481498824
235 41 6.7650397670205
236 41 6.7726011028674
237 41 6.7802277136046
238 41 6.7879148473667
239 41 6.795657449033
240 41 6.8034501668272
241 41 6.8112873607566
242 41 6.8191631129131
243 41 6.8270712396374
244 41 6.8350053055369
245 41 6.8429586393234
246 41 6.8509243514175
247 41 6.8588953532433
248 41 6.8668643781124
249 41 6.8748240035729
250 41 6.8827666750745
251 41 6.8906847307805
252 41 6.8985704273364
253 41 6.9064159663901
254 41 6.9142135216494
255 41 6.9219552662542
256 41 6.9296334002469
257 41 6.9372401779295
258 41 6.944767934914
259 41 6.9522091146957
260 41 6.9595562946054
261 41 6.9668022110346
262 41 6.973939783859
263 41 6.9809621400275
264 41 6.9878626363164
265 41 6.9946348812792
266 41 7.0012727564462
267 41 7.0077704368414
268 41 7.0141224108827
269 41 7.0203234997228
270 41 7.0263688760588
271 41 7.0322540824011
272 41 7.0379750487411
273 41 7.0435281094988
274 41 7.0489100195667
275 41 7.0541179692062
276 41 7.0591495974917
277 41 7.0640030039556
278 41 7.0686767580524
279 41 7.0731699060545
280 41 7.0774819750009
281 41 7.0816129733593
282 41 7.0855633881203
283 41 7.0893341781247
284 41 7.0929267635193
285 41 7.096343011345
286 41 7.0995852173711
287 41 7.1026560843943
288 41 7.105558697319
289 41 7.1082964954107
290 41 7.1108732421728
291 41 7.1132929933306
292 41 7.1155600634104
293 41 7.1176789913884
294 41 7.1196545058451
295 41 7.1214914900053
296 41 7.123194946982
297 41 7.1247699654665
298 41 7.126221686038
299 41 7.1275552681971
300 41 7.128775858166
301 41 7.1298885574503
302 41 7.1308983921139
303 41 7.1318102826921
304 41 7.1326290146451
305 41 7.1333592092404
306 41 7.1340052947448
307 41 7.1345714777948
308 41 7.1350617148105
309 41 7.1354796833039
310 41 7.1358287529235
311 41 7.1361119560616
312 41 7.1363319578336
313 41 7.1364910252298
314 41 7.1365909952233
315 41 7.1366332416206
316 41 7.1366186404495
317 41 7.1365475337083
318 41 7.1364196913529
319 41 7.1362342714901
320 41 7.1359897788748
321 41 7.1356840220057
322 41 7.1353140693728
323 41 7.1348762057689
[truncated: 2,855,852 more chars]
