# Supplementary material for: A novel selection method of seismic attributes based on gray relational degree and support vector machine
Source: PLoS One. 2018 Feb 2;13(2):e0192407. doi: 10.1371/journal.pone.0192407 (PMC5796712; doi:10.1371/journal.pone.0192407)
Supplement: S9 File — (TXT) [file pone.0192407.s009.txt]

1.573	1.434	1.279	1.146	1.034	0.958	0.925	0.812
1.621	1.502	1.479	1.302	1.132	1.201	1.220	1.281
